# Supplementary material for: Cryoablation reshapes the immune microenvironment in the distal tumor and enhances the anti-tumor immunity
Source: Front Immunol. 2022 Aug 31;13:930461. doi: 10.3389/fimmu.2022.930461 (PMC9470839; doi:10.3389/fimmu.2022.930461)
Supplement: Supplementary file 4 [file Table_1.xls]

id	baseMean	baseMean_Con	baseMean_Cryo	foldChange(Cryo/Con)(Cryo/Con)	log2FoldChange	pval	padj
ENSMUSG00000022797	1606.733994	1219.037021	2042.893089	1.675825306	0.744871765	0.000568993	1
ENSMUSG00000030329	4.774308631	7.870175341	1.291458582	0.164095274	-2.607394402	0.001491754	1
ENSMUSG00000051748	6.137128854	2.771020639	9.924000597	3.581352105	1.840504366	0.001622782	1
ENSMUSG00000074934	34.91063824	56.01546056	11.16771313	0.199368407	-2.326491286	0.001922057	1
ENSMUSG00000062184	29.59572436	42.22319743	15.38981716	0.364487251	-1.456059742	0.002067563	1
ENSMUSG00000073565	6.650274722	9.846827704	3.054152616	0.310166148	-1.688886859	0.00220218	1
ENSMUSG00000073940	45.47989358	25.11051101	68.39544897	2.723777662	1.445608943	0.003424041	1
ENSMUSG00000032243	35.6495726	49.00171181	20.62841598	0.420973375	-1.248199105	0.003908222	1
ENSMUSG00000039057	3.476155563	5.64569713	1.0354213	0.183400079	-2.446933834	0.004045431	1
ENSMUSG00000069806	40.02757881	50.43639628	28.31765916	0.561452864	-0.832763186	0.004877709	1
ENSMUSG00000066878	22.01995968	28.99525545	14.17275195	0.488795554	-1.032696933	0.005231381	1
ENSMUSG00000032105	2.140374764	3.608893405	0.488291294	0.135302221	-2.885742572	0.006283946	1
ENSMUSG00000031898	5.510774226	2.825489337	8.531719726	3.019554742	1.594335828	0.007508418	1
ENSMUSG00000056313	1031.022938	845.3148138	1239.944578	1.466843545	0.552715	0.007718016	1
ENSMUSG00000026249	156.040004	186.5648118	121.6995952	0.652318055	-0.616352534	0.008277437	1
ENSMUSG00000060985	1.499735564	0.3095747	2.838666536	9.169568896	3.196853908	0.008740991	1
ENSMUSG00000071047	64.94934079	49.40790731	82.43345345	1.66842633	0.738487985	0.009784123	1
ENSMUSG00000026893	14.21326111	18.97330684	8.858209659	0.466877479	-1.098884098	0.009871792	1
ENSMUSG00000009633	29.49592772	18.29113399	42.10132066	2.301733762	1.202720969	0.010318122	1
ENSMUSG00000026126	43.9554566	32.65686607	56.66637095	1.735205418	0.795106463	0.01075069	1
ENSMUSG00000074489	2.134190468	0.685759647	3.763675142	5.48832985	2.45636719	0.011840449	1
ENSMUSG00000036172	4.537554461	6.986342681	1.782667713	0.255164654	-1.970499597	0.011859005	1
ENSMUSG00000069917	9.282422861	2.575064219	16.82820133	6.535060837	2.708200667	0.012768281	1
ENSMUSG00000031385	6.268223938	8.956548832	3.243858433	0.362177273	-1.465232076	0.013265562	1
ENSMUSG00000044405	11.19188844	3.938651387	19.35178013	4.913301083	2.296692649	0.013339879	1
ENSMUSG00000070576	6.900463658	9.793758569	3.645506883	0.372227563	-1.425743206	0.01410054	1
ENSMUSG00000096002	1.21768884	2.203185553	0.109005038	0.049476104	-4.33712428	0.015647329	1
ENSMUSG00000028176	0.918732056	1.735382773	0	0	#NAME?	0.015776269	1
ENSMUSG00000058914	276.9271344	348.2659387	196.6709796	0.564714943	-0.824405289	0.016093971	1
ENSMUSG00000026494	80.19735906	98.83759356	59.22709524	0.599236516	-0.738802554	0.016417482	1
ENSMUSG00000041658	3.461140943	5.675790321	0.969660392	0.170841475	-2.549269833	0.016527776	1
ENSMUSG00000045193	936.7237856	751.0219283	1145.638375	1.525439314	0.609224787	0.017705046	1
ENSMUSG00000001095	0.736768846	0	1.565633797	Inf	Inf	0.017848158	1
ENSMUSG00000029530	10.75786567	14.13044615	6.963712621	0.492816189	-1.020878445	0.01816278	1
ENSMUSG00000020848	1.874573779	3.039526154	0.564002357	0.185556014	-2.430073336	0.01842569	1
ENSMUSG00000039518	153.7040971	199.6512946	102.0134999	0.510958369	-0.968722344	0.018806962	1
ENSMUSG00000026077	15.80854045	21.6959963	9.185152622	0.423357033	-1.240053239	0.018996946	1
ENSMUSG00000070501	5.896210276	8.136032252	3.376410553	0.414994736	-1.26883506	0.019775728	1
ENSMUSG00000022747	31.79793614	38.90315413	23.80456591	0.611892954	-0.708648807	0.020355101	1
ENSMUSG00000026387	3.021452689	1.33444727	4.919333784	3.686420509	1.882220648	0.020407384	1
ENSMUSG00000070371	90.92713236	72.32686111	111.8524375	1.546485438	0.628993249	0.020580782	1
ENSMUSG00000027318	32.47684619	39.67178246	24.38254288	0.614606689	-0.702264626	0.021706382	1
ENSMUSG00000035509	41.43246042	33.24571206	50.64255232	1.523280723	0.607181839	0.021803482	1
ENSMUSG00000052565	43.00504366	33.22976359	54.00223375	1.625116399	0.700543055	0.022553625	1
ENSMUSG00000032484	3.897817734	0.683873568	7.513504922	10.98668713	3.457684523	0.022692788	1
ENSMUSG00000035165	41.16515907	33.04307127	50.30250785	1.522331488	0.60628254	0.022798565	1
ENSMUSG00000078201	9.178782906	6.050937467	12.69760903	2.098453189	1.069326281	0.023850002	1
ENSMUSG00000023926	1.693841654	0.496456018	3.040900495	6.125216303	2.614760792	0.024103353	1
ENSMUSG00000075408	4.930942714	2.499825003	7.665950139	3.066594713	1.61663751	0.024224329	1
ENSMUSG00000026678	519.6424065	603.3169855	425.5085051	0.705281826	-0.503728231	0.024694112	1
ENSMUSG00000052305	428.4322295	225.7294119	656.4728992	2.908229343	1.540141045	0.025542627	1
ENSMUSG00000052316	363.1379739	418.6608722	300.6747133	0.718182026	-0.477578548	0.025783693	1
ENSMUSG00000099583	38.93524863	31.1286278	47.71769707	1.53292003	0.616282436	0.026200942	1
ENSMUSG00000049892	9.711695947	5.331501115	14.63941513	2.745833644	1.457244223	0.026247353	1
ENSMUSG00000019775	14.86326986	10.56034718	19.70405787	1.865853228	0.899835505	0.026584655	1
ENSMUSG00000087198	0.793423859	0.098797254	1.574878789	15.9405117	3.994626036	0.027236218	1
ENSMUSG00000001021	13.29890286	9.213269538	17.89524034	1.942333313	0.957790795	0.027272823	1
ENSMUSG00000025610	12.27315939	15.87805819	8.217648238	0.517547432	-0.950237007	0.027613357	1
ENSMUSG00000018752	2.360944933	3.742684887	0.806487486	0.215483673	-2.214349535	0.027730804	1
ENSMUSG00000032268	51.04693021	39.70332078	63.80849082	1.60713234	0.684488733	0.028099862	1
ENSMUSG00000027983	59.74436167	47.36180031	73.67474321	1.555573115	0.637446206	0.028461231	1
ENSMUSG00000020866	22.56504151	27.86870248	16.59842293	0.595593675	-0.747599662	0.028781225	1
ENSMUSG00000049985	21.06671483	15.76926107	27.02635031	1.713862823	0.777251642	0.028867031	1
ENSMUSG00000000627	4.170651159	6.049507091	2.056938236	0.340017493	-1.556319123	0.02891136	1
ENSMUSG00000069919	238.223537	112.9612632	379.1435951	3.356403642	1.746916225	0.028982273	1
ENSMUSG00000036181	2020.732514	1597.149378	2497.263541	1.563575439	0.644848828	0.029344779	1
ENSMUSG00000040899	2.138597237	3.432936725	0.682465314	0.19879927	-2.330615638	0.02968741	1
ENSMUSG00000062082	92.48463619	113.0669596	69.32952231	0.613172252	-0.705635682	0.029948925	1
ENSMUSG00000026582	5.493344944	8.219414557	2.426516629	0.295217696	-1.760148892	0.030006469	1
ENSMUSG00000024598	28.22734878	36.32014242	19.12295593	0.526511039	-0.925464315	0.030453082	1
ENSMUSG00000070644	1.745315776	2.876727627	0.472477444	0.164241286	-2.606111268	0.031112857	1
ENSMUSG00000035878	6.917106881	9.336953171	4.194779804	0.44926645	-1.154356766	0.03139766	1
ENSMUSG00000051582	1.086515169	0.262380253	2.013666949	7.674613182	2.940094037	0.031461542	1
ENSMUSG00000025271	119.7864375	95.79603876	146.7756362	1.532168116	0.615574604	0.031663609	1
ENSMUSG00000058145	1.908038028	3.131029666	0.532172436	0.169967229	-2.556671487	0.031746223	1
ENSMUSG00000052133	1.904451062	3.097820163	0.561910824	0.181389104	-2.462840297	0.031860312	1
ENSMUSG00000039391	1.311983869	0.197594509	2.565671899	12.98453037	3.698721929	0.032048009	1
ENSMUSG00000031355	43.13321708	52.38391664	32.72618007	0.624737174	-0.678678716	0.0322116	1
ENSMUSG00000031673	173.5048335	216.1954653	125.4778727	0.580390863	-0.784903288	0.032423367	1
ENSMUSG00000026188	8.068288847	10.77819998	5.01963882	0.46572144	-1.102460794	0.034205637	1
ENSMUSG00000025270	17.89908846	13.79249729	22.51900351	1.632699506	0.707259291	0.034364145	1
ENSMUSG00000009108	28.33416879	22.20169941	35.23319684	1.586959457	0.666265271	0.034443918	1
ENSMUSG00000022768	6.358220209	8.609554242	3.825469422	0.444328395	-1.170301753	0.034600112	1
ENSMUSG00000045667	2.990789256	4.426912919	1.375150136	0.310634106	-1.686711858	0.034779252	1
ENSMUSG00000078923	7.632771007	5.457316585	10.08015723	1.847090429	0.885254499	0.034961733	1
ENSMUSG00000038146	100.7709113	122.4018012	76.43616014	0.624469243	-0.679297579	0.035191697	1
ENSMUSG00000074397	0.997533616	1.767325332	0.131517936	0.07441637	-3.748236171	0.035405861	1
ENSMUSG00000031765	4970.593208	3663.952037	6440.564524	1.757819005	0.81378653	0.035693493	1
ENSMUSG00000024770	3.863402193	5.423956486	2.107778613	0.388605369	-1.36362226	0.036656208	1
ENSMUSG00000022012	14.15305017	17.6842376	10.18046431	0.575680136	-0.796660662	0.037038594	1
ENSMUSG00000057123	28.88721858	35.8477189	21.05665571	0.587391788	-0.767604998	0.037172474	1
ENSMUSG00000102418	37.00289482	28.75879128	46.27751131	1.609160512	0.686308241	0.037381171	1
ENSMUSG00000032098	0.734247199	1.386911377	0	0	#NAME?	0.037444358	1
ENSMUSG00000044674	241.3256573	285.1374991	192.0373354	0.673490285	-0.570270961	0.037835831	1
ENSMUSG00000050240	83.01264811	69.13616047	98.6236967	1.42651394	0.512493846	0.037860177	1
ENSMUSG00000074483	5.751648377	3.094410957	8.741040474	2.824783326	1.49814021	0.03794343	1
ENSMUSG00000023885	700.0336106	839.5058618	543.1273281	0.646960733	-0.628249943	0.038093879	1
ENSMUSG00000024481	32.67249972	39.57915646	24.90251089	0.629182457	-0.66844965	0.038398258	1
ENSMUSG00000036091	3.156283228	1.670967917	4.827262954	2.888902237	1.530521383	0.039015549	1
ENSMUSG00000013158	4.014559564	2.285258917	5.960022793	2.608029553	1.382960218	0.039242981	1
ENSMUSG00000030621	13.53723262	9.557891092	18.01399185	1.884724535	0.91435368	0.03934786	1
ENSMUSG00000028836	4.635465945	2.742210006	6.765378875	2.467126463	1.302831669	0.039615489	1
ENSMUSG00000091511	1.248282169	0.467775111	2.12635261	4.545672828	2.184493851	0.039651514	1
ENSMUSG00000057454	2.063404275	0.415377954	3.917433886	9.431010606	3.237412375	0.039877717	1
ENSMUSG00000018341	12.89206048	18.03415652	7.107202443	0.394096748	-1.343378249	0.040200651	1
ENSMUSG00000021773	16.5851611	10.56222704	23.36096191	2.211745858	1.145185621	0.040549831	1
ENSMUSG00000036216	1.621822034	0.660755329	2.703022076	4.090806319	2.032385234	0.040926928	1
ENSMUSG00000026934	0.994689485	1.77554189	0.11623053	0.065462004	-3.933198431	0.041072086	1
ENSMUSG00000061780	545.7998427	275.0123676	850.4357521	3.092354571	1.628705749	0.041457611	1
ENSMUSG00000042498	6.887387058	9.490552382	3.958826068	0.417133367	-1.261419376	0.04170996	1
ENSMUSG00000056054	38.68046601	22.22389889	57.19410402	2.573540507	1.36375449	0.042047586	1
ENSMUSG00000027796	1.225489633	0.304960409	2.261085009	7.414355896	2.890321368	0.042093467	1
ENSMUSG00000042345	27.99233328	37.30652978	17.51386223	0.469458358	-1.090930901	0.04223663	1
ENSMUSG00000049649	5.693941428	3.325576151	8.358352366	2.513354675	1.329614273	0.042269179	1
ENSMUSG00000100622	3.520363089	1.776078215	5.482683572	3.086960656	1.626187096	0.042273094	1
ENSMUSG00000097075	16.81480725	11.06428609	23.28414356	2.104441567	1.073437452	0.042324083	1
ENSMUSG00000059741	4.25080003	2.411561818	6.319943019	2.620684642	1.389943758	0.042939209	1
ENSMUSG00000064246	12.84206398	7.231149649	19.15434261	2.648865469	1.405374574	0.043011448	1
ENSMUSG00000050276	1.321271851	2.495735718	0	0	#NAME?	0.043080124	1
ENSMUSG00000056071	90.72414071	45.97193519	141.0703719	3.068619395	1.617589717	0.043262983	1
ENSMUSG00000059187	641.0371027	549.3814815	744.1496766	1.35452268	0.43778455	0.044236931	1
ENSMUSG00000020383	4.571873425	7.210936662	1.602927284	0.222291133	-2.16947769	0.044278153	1
ENSMUSG00000024027	1.100039678	1.974519052	0.116250384	0.058875291	-4.086193907	0.044496869	1
ENSMUSG00000046709	2.9940602	4.448736216	1.357549682	0.305154007	-1.712390561	0.044557146	1
ENSMUSG00000074194	3.74664309	2.028776014	5.679243552	2.799344784	1.485089189	0.044625263	1
ENSMUSG00000074634	106.4901641	87.483271	127.8729188	1.461684244	0.547631691	0.044804624	1
ENSMUSG00000000290	2123.718946	2454.997912	1751.03011	0.713251161	-0.487517906	0.045923485	1
ENSMUSG00000046818	2.940997634	4.156988662	1.573007726	0.378400774	-1.402013056	0.045957436	1
ENSMUSG00000017817	16.05090021	19.95271221	11.6613617	0.584449952	-0.774848606	0.046817783	1
ENSMUSG00000054594	5.485367552	3.743955008	7.444456664	1.98839373	0.991603459	0.046830481	1
ENSMUSG00000007888	99.09169326	59.53087909	143.5976092	2.412153346	1.270321626	0.046854334	1
ENSMUSG00000100586	7.08066998	4.677927508	9.783755261	2.091472184	1.064518811	0.047029329	1
ENSMUSG00000062515	603.9647536	434.5815992	794.5208024	1.828243082	0.870457903	0.047136953	1
ENSMUSG00000031253	115.6632319	135.7559652	93.05890683	0.685486687	-0.544799448	0.047355235	1
ENSMUSG00000100621	2.033638684	0.811432403	3.408620749	4.200745172	2.070645271	0.0474885	1
ENSMUSG00000025089	65.44680563	77.54282955	51.83877871	0.668518018	-0.580961651	0.047663061	1
ENSMUSG00000043592	3.843527701	5.93149381	1.494565828	0.251971236	-1.988669042	0.047826022	1
ENSMUSG00000027071	25.63069419	36.15095969	13.7953955	0.381605236	-1.389847128	0.047875192	1
ENSMUSG00000110105	13.47924904	9.723507559	17.7044582	1.820789267	0.864563959	0.04788555	1
ENSMUSG00000052271	3.504113844	4.881992343	1.954000532	0.400246538	-1.321039173	0.047911842	1
ENSMUSG00000027004	1.857509353	2.961495465	0.615524978	0.20784262	-2.266436571	0.048067261	1
ENSMUSG00000071552	47.64655431	59.29055941	34.54704858	0.582673682	-0.779239945	0.048244792	1
ENSMUSG00000024518	10.42530149	5.869469389	15.55061261	2.649406884	1.405669424	0.04913663	1
ENSMUSG00000025701	88.92703163	104.9015279	70.95572328	0.676403144	-0.56404473	0.04919163	1
ENSMUSG00000033233	340.5128413	290.1943838	397.1211061	1.368465857	0.45255944	0.049383387	1
ENSMUSG00000006362	94.18809883	110.3733629	75.97967681	0.688387803	-0.538706558	0.049649715	1
ENSMUSG00000040907	253.5723917	283.1946412	220.2473611	0.777724325	-0.362669233	0.049829495	1
ENSMUSG00000022157	5.174799019	2.926032092	7.704661813	2.633143305	1.39678604	0.050122706	1
ENSMUSG00000026943	0.671454497	1.268302939	0	0	#NAME?	0.050394092	1
ENSMUSG00000060548	0.818344821	0.090266657	1.637432755	18.13995132	4.181098679	0.050410417	1
ENSMUSG00000042985	0.500251774	0	1.06303502	Inf	Inf	0.050591054	1
ENSMUSG00000024340	6.492964807	9.28818119	3.348346376	0.360495377	-1.471947338	0.050727522	1
ENSMUSG00000028640	2.290142137	0.667962421	4.115094318	6.160667413	2.623086653	0.050942014	1
ENSMUSG00000034472	3.764933711	5.254352646	2.08933741	0.397639357	-1.330467537	0.051009517	1
ENSMUSG00000074115	2.610720384	1.103863606	4.30593426	3.900784696	1.963764371	0.0512854	1
ENSMUSG00000061086	38.14245505	26.73565736	50.97510244	1.906633592	0.93102762	0.051749072	1
ENSMUSG00000030772	153.056024	181.1370706	121.4648465	0.670568681	-0.576542991	0.051816983	1
ENSMUSG00000015443	3.924962615	2.192075721	5.874460371	2.679861975	1.422158697	0.051876695	1
ENSMUSG00000026822	109.0946571	59.82810208	164.5195316	2.749870477	1.459363667	0.051885355	1
ENSMUSG00000012705	36.82598509	18.62883445	57.29777957	3.075757623	1.62094182	0.051930529	1
ENSMUSG00000025889	3.004767046	1.405370236	4.804088458	3.418379253	1.773312466	0.052112782	1
ENSMUSG00000069305	23.05813897	17.81028049	28.96197977	1.62613833	0.701449987	0.05259114	1
ENSMUSG00000067642	0.928412462	1.656774617	0.109005038	0.065793523	-3.925910632	0.053049694	1
ENSMUSG00000022956	38.06827084	26.53728242	51.04063281	1.923355678	0.943625579	0.053179801	1
ENSMUSG00000058152	6.989814209	9.190430385	4.51412101	0.491176237	-1.025687331	0.053342964	1
ENSMUSG00000063245	53.37472654	39.5624831	68.9135004	1.741890169	0.800653661	0.053425994	1
ENSMUSG00000074794	787.63083	691.662286	895.5954419	1.294844984	0.372779392	0.053633602	1
ENSMUSG00000023781	16.72173126	12.41900898	21.56229383	1.736233048	0.795960609	0.053801848	1
ENSMUSG00000024065	62.84336854	74.43238284	49.80572744	0.669140575	-0.579618767	0.0540967	1
ENSMUSG00000028167	39.83916439	28.37758632	52.73343972	1.858277837	0.893966219	0.054109902	1
ENSMUSG00000019761	51.14753494	38.66374209	65.19180189	1.686122407	0.753709275	0.054253735	1
ENSMUSG00000022755	0.473024152	0	1.005176323	Inf	Inf	0.054462076	1
ENSMUSG00000055775	1.239151023	0.291243085	2.305547453	7.916230706	2.984813658	0.054635785	1
ENSMUSG00000049362	5.033330716	6.815107568	3.028831758	0.444429046	-1.169974985	0.054935854	1
ENSMUSG00000000731	33.70795203	26.57455958	41.73301853	1.570412424	0.651143491	0.05536113	1
ENSMUSG00000029844	32.23195419	26.34882426	38.85047536	1.474467133	0.560193664	0.055380242	1
ENSMUSG00000018925	7.664529321	10.2130085	4.797490244	0.469743097	-1.090056134	0.055986908	1
ENSMUSG00000027168	2.779446061	1.39941757	4.331978113	3.095557899	1.630199444	0.056527854	1
ENSMUSG00000047884	7.84497956	5.553909038	10.4224339	1.876594274	0.908116768	0.056583804	1
ENSMUSG00000021539	5.923437335	3.263053516	8.916369131	2.732523106	1.450233696	0.056711376	1
ENSMUSG00000039307	373.5953307	318.3746924	435.7185487	1.368571558	0.45267087	0.056790815	1
ENSMUSG00000039629	15.33217617	19.49415819	10.6499464	0.546314762	-0.872195687	0.056841209	1
ENSMUSG00000005611	11.27025787	14.12200243	8.06204524	0.570885417	-0.808726886	0.056993414	1
ENSMUSG00000045246	0.791428143	1.494919825	0	0	#NAME?	0.057051349	1
ENSMUSG00000099655	33.04983051	25.82943514	41.1727753	1.594025385	0.672674605	0.058320909	1
ENSMUSG00000021822	638.5654981	755.5310824	506.9792158	0.671023638	-0.575564505	0.058384237	1
ENSMUSG00000063235	76.87776721	59.00475661	96.98490413	1.64367942	0.716928946	0.058700034	1
ENSMUSG00000109305	27.11040441	19.71243977	35.43311463	1.797500211	0.84599194	0.058872038	1
ENSMUSG00000025429	131.4831445	159.5548049	99.90252658	0.626132987	-0.675458985	0.0594128	1
ENSMUSG00000018861	356.6014179	297.0033348	423.6492614	1.426412474	0.512391224	0.059715702	1
ENSMUSG00000045140	129.0288811	149.773135	105.6915956	0.705677928	-0.502918208	0.059805696	1
ENSMUSG00000072596	43.00418147	56.64227238	27.6613292	0.488351333	-1.034008661	0.06010967	1
ENSMUSG00000044927	147.1717307	80.58429394	222.082597	2.755904236	1.462525757	0.060367362	1
ENSMUSG00000078776	1.304606101	2.157372627	0.34524376	0.160029731	-2.643588137	0.060420898	1
ENSMUSG00000055214	108.7376847	94.27170718	125.0119095	1.326080891	0.407168783	0.060759378	1
ENSMUSG00000004748	39.99749669	31.45818843	49.60421848	1.576830102	0.657027223	0.061120845	1
ENSMUSG00000027313	343.2587176	385.3921296	295.858629	0.767682073	-0.381419136	0.061229494	1
ENSMUSG00000060579	0.900742574	0.184312893	1.706725964	9.259937989	3.211002532	0.061733484	1
ENSMUSG00000067616	1.041994021	0.219407667	1.967403669	8.966886607	3.164607154	0.061870213	1
ENSMUSG00000030256	267.1465242	231.9416424	306.7520163	1.32253964	0.403310965	0.06234068	1
ENSMUSG00000032816	19.81608063	27.77738572	10.85961241	0.390951565	-1.354938213	0.06249565	1
ENSMUSG00000045871	4.736555841	6.541115521	2.7064262	0.413756062	-1.273147645	0.062531579	1
ENSMUSG00000092021	48.79700346	63.90677225	31.79851358	0.497576586	-1.007009494	0.063127077	1
ENSMUSG00000028179	125.4146481	163.7304456	82.30937587	0.502712709	-0.992193933	0.063188004	1
ENSMUSG00000038777	139.9897986	117.271245	165.5481715	1.411668918	0.49740177	0.063312859	1
ENSMUSG00000032511	0.678566316	0.111980191	1.315975707	11.75186163	3.55481741	0.063322767	1
ENSMUSG00000039683	25.72492928	32.0596733	18.59834225	0.5801164	-0.785585691	0.063499287	1
ENSMUSG00000024784	41.36843851	29.00974266	55.27197134	1.905289957	0.930010571	0.063878534	1
ENSMUSG00000000125	0.634340943	1.19819956	0	0	#NAME?	0.064159939	1
ENSMUSG00000109378	18.43764786	22.71763314	13.62266442	0.599651572	-0.73780363	0.064198273	1
ENSMUSG00000036437	4.483253613	6.010219594	2.765416884	0.460119109	-1.119920722	0.064895709	1
ENSMUSG00000001168	7.791732618	9.940671614	5.374176248	0.540625066	-0.887299691	0.064982447	1
ENSMUSG00000018168	49.14672093	62.55847228	34.05850066	0.544426669	-0.877190356	0.065048599	1
ENSMUSG00000000120	373.1236704	425.3169409	314.4062411	0.739228116	-0.435908465	0.065048897	1
ENSMUSG00000021234	36.09284466	42.60765675	28.76368106	0.675082444	-0.566864393	0.065168719	1
ENSMUSG00000074785	115.1566728	134.5445742	93.34528375	0.693787054	-0.527435175	0.065660052	1
ENSMUSG00000030545	102.0641021	85.74751798	120.4202593	1.404358542	0.489911312	0.065992935	1
ENSMUSG00000068860	1.771910142	2.789594832	0.627014867	0.224769153	-2.153484041	0.066383351	1
ENSMUSG00000003824	478.6033081	391.5416697	576.5476513	1.472506494	0.558273997	0.066625508	1
ENSMUSG00000032968	200.4357839	169.3946454	235.3570647	1.389400853	0.474462888	0.066628742	1
ENSMUSG00000021708	5.767063556	3.993659244	7.762143406	1.943616851	0.958743846	0.066730237	1
ENSMUSG00000090379	2.035425886	0.884036119	3.330739375	3.767650783	1.91366525	0.0667668	1
ENSMUSG00000031452	1.749778229	0.477689687	3.180877838	6.65887902	2.735279329	0.066826275	1
ENSMUSG00000032940	2.834597088	1.607572296	4.21499998	2.621966049	1.390649005	0.067339339	1
ENSMUSG00000029279	58.9454127	49.61696504	69.43991631	1.399519625	0.484931718	0.067957757	1
ENSMUSG00000048292	3.530605996	5.040484682	1.831992474	0.363455618	-1.46014889	0.06797803	1
ENSMUSG00000024871	47.60060732	32.2168444	64.90734061	2.014701993	1.010566456	0.068000127	1
ENSMUSG00000055937	0.772165777	0.133239243	1.490958128	11.19008257	3.484148777	0.06857862	1
ENSMUSG00000103897	1.727057035	2.745345527	0.581482483	0.211806666	-2.239180101	0.068916072	1
ENSMUSG00000024292	0.8387013	0.098797254	1.671093352	16.91437037	4.080177569	0.069038663	1
ENSMUSG00000028362	28.30226859	35.32461279	20.40213135	0.577561359	-0.791953872	0.069088296	1
ENSMUSG00000004610	16.73563224	11.15441446	23.01450225	2.06326404	1.044928458	0.069120379	1
ENSMUSG00000031661	5.6683107	7.156990721	3.993545678	0.557992295	-0.841682894	0.069341181	1
ENSMUSG00000033499	1550.329211	1285.492821	1848.27015	1.43779111	0.523854088	0.069622028	1
ENSMUSG00000014232	190.7064126	139.0630838	248.8051575	1.789153172	0.839276904	0.069680618	1
ENSMUSG00000021720	44.63760899	52.11362684	36.2270889	0.69515578	-0.524591782	0.069757067	1
ENSMUSG00000028217	6.409761243	8.813515805	3.70553736	0.420438046	-1.25003487	0.069785988	1
ENSMUSG00000030577	60.8755324	75.01469095	44.96897904	0.599468964	-0.738243032	0.070150031	1
ENSMUSG00000092124	4.545051771	2.884047654	6.413681403	2.223847236	1.153057687	0.070710153	1
ENSMUSG00000021208	0.972368021	1.699014167	0.154891107	0.091165283	-3.45537166	0.070865422	1
ENSMUSG00000034457	47.9676163	56.13289738	38.78167508	0.690890314	-0.53347141	0.07090422	1
ENSMUSG00000011171	6.051388759	7.959129074	3.905180905	0.4906543	-1.027221191	0.071595506	1
ENSMUSG00000036452	58.79250107	70.46278006	45.6634372	0.648050462	-0.625821938	0.071622571	1
ENSMUSG00000056602	33.0645901	39.19224972	26.17097303	0.667758886	-0.582600825	0.072103749	1
ENSMUSG00000028600	108.2772166	128.5549174	85.46480312	0.664811622	-0.588982492	0.072385097	1
ENSMUSG00000034616	182.1853987	215.6671215	144.5184606	0.670099641	-0.577552461	0.073247142	1
ENSMUSG00000053897	27.94368875	32.76554547	22.51909994	0.687279873	-0.541030384	0.073293907	1
ENSMUSG00000041263	51.11979201	38.29261093	65.55037072	1.711828186	0.775537908	0.073545441	1
ENSMUSG00000005148	118.2014027	99.45440901	139.2917706	1.40055903	0.48600279	0.073695171	1
ENSMUSG00000019935	2.314149617	1.14784769	3.626239284	3.159164161	1.659542907	0.073786847	1
ENSMUSG00000030074	54.3558951	66.07980062	41.16650139	0.622981622	-0.68273849	0.074426084	1
ENSMUSG00000064264	71.96934024	50.04832488	96.63048253	1.930743592	0.949156583	0.075038025	1
ENSMUSG00000015222	8.225637202	10.80631522	5.322374432	0.492524447	-1.021732758	0.075162801	1
ENSMUSG00000026839	48.82412313	38.23500985	60.73687557	1.58851471	0.66767845	0.075739189	1
ENSMUSG00000116895	34.75181813	29.11712858	41.09084388	1.411225828	0.49694887	0.075863019	1
ENSMUSG00000076431	1634.011895	1422.584869	1871.867298	1.315821178	0.395963438	0.075959754	1
ENSMUSG00000020062	1.814183981	0.77880892	2.978980924	3.825047258	1.935477572	0.076118577	1
ENSMUSG00000006411	28.39472472	34.1520252	21.91776168	0.641770482	-0.63987066	0.076122845	1
ENSMUSG00000022940	342.5493324	285.318078	406.9344937	1.426248545	0.512225415	0.076155889	1
ENSMUSG00000022269	102.1988407	85.59697805	120.8759361	1.412151911	0.497895293	0.076225812	1
ENSMUSG00000035694	0.886581151	1.536972301	0.154891107	0.100776772	-3.310764943	0.076447147	1
ENSMUSG00000000739	7.931910888	10.19922909	5.381177915	0.527606339	-0.922466198	0.076548333	1
ENSMUSG00000073008	20.35803551	25.54111411	14.52707208	0.56877206	-0.814077499	0.077091342	1
ENSMUSG00000022948	103.4777414	85.45327193	123.7552696	1.448221546	0.53428232	0.077109063	1
ENSMUSG00000041696	60.93338876	69.4250993	51.38021439	0.740081252	-0.434244425	0.077130543	1
ENSMUSG00000044854	54.95577899	37.53128932	74.55832988	1.986564577	0.990275692	0.077141553	1
ENSMUSG00000012429	309.3455074	266.2014456	357.882577	1.344405085	0.426967904	0.077238634	1
ENSMUSG00000073682	4.312837764	2.249365662	6.634243879	2.949384349	1.56041384	0.077249415	1
ENSMUSG00000045273	590.5067111	493.8030845	699.2982911	1.416148082	0.501972131	0.077498775	1
ENSMUSG00000041483	720.7177767	623.0448744	830.5997918	1.333129965	0.414817434	0.077599983	1
ENSMUSG00000027273	1.859619375	3.092148827	0.473023741	0.152975736	-2.708625259	0.077631982	1
ENSMUSG00000046058	241.6649008	208.6442108	278.8131771	1.336309193	0.418253855	0.077733504	1
ENSMUSG00000025484	221.9753438	186.4547439	261.9360186	1.404823568	0.490388953	0.077741346	1
ENSMUSG00000045996	239.0130218	204.1876997	278.1915091	1.362430301	0.446182426	0.077902678	1
ENSMUSG00000042284	210.4634561	238.0113647	179.4720589	0.754048275	-0.407271206	0.078541793	1
ENSMUSG00000029343	6.081305422	3.963496661	8.463840278	2.135447813	1.094538641	0.078745802	1
ENSMUSG00000016833	86.07526046	61.94110226	113.2261884	1.827965346	0.870238721	0.078983971	1
ENSMUSG00000035258	135.032409	172.7734561	92.57373094	0.535809916	-0.900206815	0.079006746	1
ENSMUSG00000090369	3.128032237	4.41966706	1.674943061	0.378974941	-1.399825641	0.079078105	1
ENSMUSG00000026828	1.309644933	2.194518331	0.314162359	0.143157774	-2.80432208	0.0791056	1
ENSMUSG00000062007	9.281352259	12.25837087	5.932206318	0.483931052	-1.047126579	0.079699651	1
ENSMUSG00000074796	102.4176101	116.5211289	86.55115146	0.742793622	-0.428966666	0.079981937	1
ENSMUSG00000038357	5.461440193	3.250711437	7.948510043	2.445160143	1.289928956	0.080139627	1
ENSMUSG00000005553	0.607375972	1.147265725	0	0	#NAME?	0.080177329	1
ENSMUSG00000008384	762.0906154	591.7333044	953.7425903	1.611777778	0.688652847	0.080214175	1
ENSMUSG00000022122	81.90129368	72.31185226	92.68941527	1.281801148	0.358172467	0.080343107	1
ENSMUSG00000003134	163.1649616	185.7828154	137.7198761	0.741295021	-0.431880273	0.080574442	1
ENSMUSG00000021070	50.44500245	43.5938993	58.15249351	1.33395944	0.415714801	0.080601745	1
ENSMUSG00000015090	1.619383157	0.684489249	2.671138803	3.902382404	1.964355158	0.080629665	1
ENSMUSG00000044303	4.130028123	5.483625344	2.60723125	0.475457583	-1.072611456	0.080634008	1
ENSMUSG00000032332	1683.945943	2042.240676	1280.864369	0.627185808	-0.67303518	0.080717791	1
ENSMUSG00000023911	9.17391005	6.403078571	12.29109546	1.919560306	0.940775886	0.080910771	1
ENSMUSG00000067297	8.997419887	11.55467043	6.120513025	0.529700355	-0.91675162	0.081077369	1
ENSMUSG00000017723	39.60708418	9.416193013	73.57183675	7.813331423	2.965937811	0.081176574	1
ENSMUSG00000035105	1054.13944	910.471963	1215.765353	1.335313334	0.417178313	0.081562273	1
ENSMUSG00000018102	1128.478862	961.4298485	1316.409002	1.369220026	0.453354298	0.08161981	1
ENSMUSG00000096210	10679.15353	9389.49312	12130.02149	1.291871812	0.369462924	0.081943896	1
ENSMUSG00000035237	79.33313792	88.34719083	69.1923284	0.783186514	-0.352572172	0.081991499	1
ENSMUSG00000034227	8.331339876	10.65933332	5.712347248	0.535900987	-0.899961622	0.082201939	1
ENSMUSG00000059022	13.72984708	17.08237036	9.958258391	0.582955303	-0.778542823	0.082313499	1
ENSMUSG00000039672	1.290287203	0.50243129	2.176625105	4.332184613	2.115094724	0.082382246	1
ENSMUSG00000051111	9.109279846	11.63796681	6.264507007	0.53828191	-0.893566153	0.082554474	1
ENSMUSG00000027188	23.20942443	30.50155786	15.00577433	0.491967473	-1.023365163	0.082921044	1
ENSMUSG00000025473	1862.356466	2124.418253	1567.536955	0.73786645	-0.438568375	0.083162801	1
ENSMUSG00000071632	17.48126431	20.5152063	14.06807958	0.685739123	-0.544268261	0.083797054	1
ENSMUSG00000044339	65.12219336	52.9319512	78.83621579	1.489388054	0.574719691	0.083813251	1
ENSMUSG00000072625	1.250601579	0.419947046	2.185087928	5.203246333	2.379412009	0.084017149	1
ENSMUSG00000073888	236.5421942	198.7701035	279.0357962	1.403811696	0.489349429	0.084194977	1
ENSMUSG00000063142	2.945153819	4.239743584	1.488740334	0.351139238	-1.509884874	0.084235272	1
ENSMUSG00000025893	72.61603035	56.74744377	90.46819026	1.594224942	0.672855205	0.084241822	1
ENSMUSG00000002104	145.7138983	118.7668331	176.0293466	1.482142295	0.567683962	0.084260432	1
ENSMUSG00000027692	26.59286606	33.50812392	18.81320096	0.561451933	-0.832765578	0.084360469	1
ENSMUSG00000030701	14.89834566	10.97270529	19.31469108	1.760248777	0.815779341	0.084365069	1
ENSMUSG00000031722	836.4383879	582.8764661	1121.69555	1.92441386	0.944419095	0.084581099	1
ENSMUSG00000032845	5.963848314	7.915271573	3.768497148	0.476104593	-1.070649549	0.084618425	1
ENSMUSG00000039304	107.5609121	134.1636176	77.63286837	0.578643225	-0.789253997	0.085186617	1
ENSMUSG00000030083	444.6712432	384.1564876	512.7503432	1.334743418	0.416562434	0.085197624	1
ENSMUSG00000044548	24.88053151	33.41622069	15.27788118	0.457199553	-1.129104101	0.085205065	1
ENSMUSG00000042474	1.04719123	1.661763998	0.355796867	0.21410794	-2.223589794	0.085238103	1
ENSMUSG00000051041	10.41843543	14.14962404	6.220848255	0.4396476	-1.1855805	0.085362471	1
ENSMUSG00000043740	81.72788966	99.93764855	61.2419109	0.612801199	-0.706508974	0.085685522	1
ENSMUSG00000039860	2.17281491	0.977675188	3.517347097	3.597664276	1.847060565	0.085750965	1
ENSMUSG00000049241	2.746617337	1.395102132	4.267071942	3.058609003	1.612875692	0.085845594	1
ENSMUSG00000021696	10.48723786	12.63140842	8.075045975	0.639283103	-0.645473132	0.085898034	1
ENSMUSG00000024087	223.9942352	281.5588652	159.2340264	0.565544354	-0.822287921	0.085994854	1
ENSMUSG00000049539	1.038655614	1.663883833	0.335273867	0.201500766	-2.311142773	0.086162198	1
ENSMUSG00000031654	71.18941401	60.56970079	83.13659138	1.372577218	0.456887314	0.086797675	1
ENSMUSG00000004842	19.93001402	11.8508433	29.01908109	2.448693343	1.292012112	0.086804164	1
ENSMUSG00000036123	0.649723925	0.094046237	1.274861324	13.55568671	3.760826295	0.086939679	1
ENSMUSG00000032344	118.8741993	137.2664562	98.18291019	0.715272419	-0.483435283	0.087209911	1
ENSMUSG00000091311	1.735425327	2.54245613	0.827515673	0.32547884	-1.619364339	0.087985031	1
ENSMUSG00000074736	1.581880738	0.570545111	2.719633318	4.76672793	2.252999283	0.088037606	1
ENSMUSG00000026870	2.087235817	1.01329046	3.295424342	3.252201093	1.701416466	0.088164083	1
ENSMUSG00000049811	20.76269353	17.0395834	24.95119243	1.464307656	0.550218701	0.088956788	1
ENSMUSG00000094027	3.097983794	4.368184998	1.669007438	0.38208259	-1.388043573	0.089044572	1
ENSMUSG00000021461	226.8265566	195.8887694	261.6315671	1.335612898	0.417501931	0.089138968	1
ENSMUSG00000027371	149.0709709	121.6670996	179.9003261	1.478627556	0.564258705	0.089166869	1
ENSMUSG00000027670	17.52711157	13.48987522	22.06900247	1.635967873	0.710144417	0.089204818	1
ENSMUSG00000067924	141.9301639	102.348773	186.4592288	1.821802288	0.865366398	0.089342737	1
ENSMUSG00000049624	210.3178872	238.1307478	179.028419	0.751807235	-0.411565296	0.08949449	1
ENSMUSG00000020916	0.775407508	0.206026428	1.415961222	6.872716468	2.780880443	0.089514368	1
ENSMUSG00000000386	289.2315305	359.804399	209.8370534	0.583197576	-0.777943371	0.089718889	1
ENSMUSG00000022180	356.1589261	421.0855399	283.1164856	0.672349104	-0.572717576	0.089732011	1
ENSMUSG00000036151	26.33554697	30.68412428	21.4433975	0.698843392	-0.516958905	0.089773102	1
ENSMUSG00000022742	466.9714689	537.0873672	388.0910833	0.722584643	-0.468761502	0.089998543	1
ENSMUSG00000071984	247.7254022	315.284262	171.7216849	0.544656697	-0.876580924	0.090254044	1
ENSMUSG00000026062	0.780260432	1.376931893	0.109005038	0.079165163	-3.658990477	0.090324942	1
ENSMUSG00000025877	836.0720921	978.5427194	675.7926364	0.690611276	-0.534054204	0.090381852	1
ENSMUSG00000037443	3588.67026	2947.680635	4309.783589	1.462093124	0.548035203	0.090681031	1
ENSMUSG00000031388	342.5018733	241.5012084	456.1276213	1.88871776	0.917407129	0.090690696	1
ENSMUSG00000023064	35.68341168	26.0495984	46.52145163	1.785879802	0.836634984	0.090996291	1
ENSMUSG00000054520	502.8076201	567.8561871	429.6279823	0.756578852	-0.402437644	0.091420818	1
ENSMUSG00000045761	4.993977031	3.279798264	6.922428143	2.110626199	1.077671094	0.091576142	1
ENSMUSG00000024669	60.66932104	71.4746233	48.51335599	0.678749376	-0.559049127	0.091623308	1
ENSMUSG00000034303	28.34070324	24.05938931	33.1571814	1.378138945	0.462721349	0.091625804	1
ENSMUSG00000028893	316.2623516	352.9392278	275.0008659	0.779173422	-0.359983628	0.091733958	1
ENSMUSG00000038893	37.2710429	43.91281982	29.79904386	0.678595544	-0.559376138	0.092024502	1
ENSMUSG00000067713	117.2583596	85.03830902	153.5059165	1.805138393	0.852109447	0.092200339	1
ENSMUSG00000058443	29.56887475	20.87486289	39.34963808	1.885024983	0.914583645	0.092208104	1
ENSMUSG00000089847	55.08897423	46.15891669	65.13528897	1.411109567	0.496830012	0.092659035	1
ENSMUSG00000037095	224.906863	153.3602978	305.3967489	1.991367735	0.99375966	0.09269839	1
ENSMUSG00000039382	103.5749553	82.99090255	126.7320147	1.527059121	0.610755918	0.092785548	1
ENSMUSG00000044583	129.8951054	146.3737662	111.3566119	0.76076892	-0.394469787	0.092917498	1
ENSMUSG00000031073	1.473762531	2.307868256	0.535393591	0.231986202	-2.107889095	0.093013894	1
ENSMUSG00000021559	152.6686405	184.1961244	117.2002211	0.636279517	-0.652267415	0.09303369	1
ENSMUSG00000038179	196.6070334	231.2390904	157.6459693	0.681744462	-0.552697019	0.09324983	1
ENSMUSG00000022667	153.6326839	178.3612851	125.8130075	0.705382939	-0.503521414	0.093283538	1
ENSMUSG00000028525	297.1478838	342.3690446	246.2740778	0.719323437	-0.475287485	0.093297212	1
ENSMUSG00000060621	8.028039846	6.160225021	10.12933152	1.644311935	0.717484012	0.09335849	1
ENSMUSG00000021731	610.9423926	484.1009165	753.6390531	1.556780885	0.638565901	0.093567632	1
ENSMUSG00000044258	117.5257073	80.12663106	159.599668	1.991842985	0.994103926	0.093585695	1
ENSMUSG00000023266	85.38457584	73.32093295	98.95617408	1.349630591	0.43256458	0.093699319	1
ENSMUSG00000043017	62.87165664	74.67789656	49.58963674	0.664047048	-0.590642635	0.093859968	1
ENSMUSG00000028996	9.560487138	4.726810074	14.99837384	3.173043469	1.665867286	0.09392908	1
ENSMUSG00000054428	194.5764841	135.9280883	260.5559293	1.916865988	0.938749479	0.093996807	1
ENSMUSG00000075014	21.59943655	16.47173681	27.36809877	1.661518703	0.732502533	0.094019203	1
ENSMUSG00000031239	116.5324301	143.3738948	86.33578226	0.60217226	-0.731751846	0.094302466	1
ENSMUSG00000006335	353.1775467	270.7856817	445.8683949	1.64657301	0.719466483	0.094408458	1
ENSMUSG00000056671	310.4303584	259.9896317	367.176176	1.41227238	0.498018363	0.094521025	1
ENSMUSG00000079012	10.55256056	6.481073273	15.13298376	2.334950266	1.223391821	0.094543598	1
ENSMUSG00000074449	0.570843138	0.098797254	1.101894756	11.15309087	3.479371676	0.094832568	1
ENSMUSG00000020000	7.905080402	10.40942015	5.087698183	0.488759038	-1.032804713	0.094838883	1
ENSMUSG00000031125	630.2361405	543.2428388	728.1036048	1.340291216	0.4225465	0.094885513	1
ENSMUSG00000037999	82.00019952	92.95651297	69.67434689	0.749537011	-0.415928377	0.094902012	1
ENSMUSG00000040350	95.15430976	83.59471934	108.158849	1.293847863	0.371667988	0.095331227	1
ENSMUSG00000040855	12.73990846	15.92110765	9.161059381	0.575403394	-0.797354364	0.095417253	1
ENSMUSG00000021541	1.071453186	1.737164427	0.322528041	0.185663507	-2.429237816	0.095468278	1
ENSMUSG00000070803	7.669448765	3.824223371	11.99532733	3.13667016	1.649233829	0.095867876	1
ENSMUSG00000117621	41.06739596	32.08934325	51.16770526	1.594538874	0.67313927	0.096179458	1
ENSMUSG00000022203	21.00654417	27.17729014	14.06445495	0.517507628	-0.950347967	0.096193348	1
ENSMUSG00000028307	0.42762091	0	0.908694434	Inf	Inf	0.096249481	1
ENSMUSG00000022610	1497.807449	1297.013835	1723.700265	1.328976005	0.410315056	0.096324421	1
ENSMUSG00000046593	0.523084574	0.98804864	0	0	#NAME?	0.096329006	1
ENSMUSG00000047242	36.66326302	42.21181147	30.421146	0.720678524	-0.47257224	0.096714076	1
ENSMUSG00000044393	3.707219723	4.82325882	2.451675738	0.508302753	-0.97624005	0.096857802	1
ENSMUSG00000034127	11.9474957	8.358536431	15.98507489	1.912425102	0.935403247	0.096885564	1
ENSMUSG00000021997	0.520535286	0.983233319	0	0	#NAME?	0.096906265	1
ENSMUSG00000030359	8.061459796	5.706734736	10.71052549	1.876822033	0.908291855	0.097132096	1
ENSMUSG00000092077	2.304904198	3.259940361	1.230488514	0.37745737	-1.40561438	0.097538724	1
ENSMUSG00000021716	485.7964048	398.7988152	583.668693	1.463566768	0.549488563	0.097663455	1
ENSMUSG00000068129	83.29971562	94.80750209	70.35345586	0.742066338	-0.430379931	0.097959959	1
ENSMUSG00000028031	2800.833357	2445.727743	3200.327172	1.308537788	0.387955588	0.098540384	1
ENSMUSG00000028602	18.4349127	22.02146453	14.40004189	0.653909365	-0.61283741	0.098548536	1
ENSMUSG00000052572	8.788932846	11.09027288	6.199925309	0.559041728	-0.838972123	0.098668083	1
ENSMUSG00000050534	0.513509851	0	1.091208434	Inf	Inf	0.098713442	1
ENSMUSG00000049723	3553.85093	4107.048787	2931.503341	0.713773684	-0.486461384	0.098814425	1
ENSMUSG00000042842	447.3382395	503.3837744	384.2870127	0.763407627	-0.389474495	0.098815477	1
ENSMUSG00000014602	19.92924117	23.60088489	15.79864199	0.669408883	-0.5790404	0.098824218	1
ENSMUSG00000047528	21.07029169	17.20081028	25.42345827	1.47803841	0.563683761	0.098864285	1
ENSMUSG00000078588	21.64981469	17.51558724	26.30082056	1.501566587	0.586468453	0.098905767	1
ENSMUSG00000005674	75.57616496	86.03068685	63.81482783	0.741768201	-0.430959672	0.09907038	1
ENSMUSG00000064125	165.0071516	132.7813393	201.2611904	1.515733999	0.600016593	0.099378166	1
ENSMUSG00000021367	26.67441874	31.86607471	20.83380578	0.653792661	-0.613094912	0.099407381	1
ENSMUSG00000064373	1277.835352	1616.338365	897.0194621	0.554970099	-0.849518052	0.099515736	1
ENSMUSG00000045932	649.7908799	759.6673458	526.1798557	0.692645088	-0.529811791	0.099589518	1
ENSMUSG00000079008	6.894580567	5.083264579	8.932311053	1.757199712	0.813278168	0.099795663	1
ENSMUSG00000059326	750.0743587	863.4809103	622.4919882	0.72090996	-0.472109014	0.099987904	1
ENSMUSG00000009246	3.172060228	4.611544418	1.552640514	0.336685581	-1.570526156	0.100162495	1
ENSMUSG00000058966	12.51630971	9.796443746	15.57615892	1.589980949	0.669009479	0.100164059	1
ENSMUSG00000073805	6.1388668	3.481043081	9.128918484	2.62246639	1.390924283	0.100804021	1
ENSMUSG00000055865	14.1003637	16.8452292	11.01239002	0.653739399	-0.613212447	0.100935949	1
ENSMUSG00000053560	1511.28568	1199.259726	1862.314877	1.552887033	0.634952882	0.101136786	1
ENSMUSG00000071078	31.11663449	16.83831281	47.17974637	2.80192837	1.486420075	0.101139176	1
ENSMUSG00000069515	108.5450456	128.9352994	85.60601008	0.663945487	-0.590863301	0.101238567	1
ENSMUSG00000052293	1.020304375	1.74107131	0.209441573	0.120294655	-3.055355553	0.101326137	1
ENSMUSG00000001020	13.05589045	10.22634846	16.23912519	1.587969084	0.667182825	0.101441008	1
ENSMUSG00000059606	1.453221451	2.262962183	0.542263128	0.23962536	-2.061147496	0.101511335	1
ENSMUSG00000039621	499.7503806	591.2211712	396.8457412	0.6712306	-0.575119609	0.101597714	1
ENSMUSG00000063179	325.9352499	279.8701151	377.7585266	1.349763716	0.432706877	0.101693453	1
ENSMUSG00000047898	4.980810135	6.724393997	3.019278289	0.449003775	-1.15520052	0.10170569	1
ENSMUSG00000045867	122.2870042	98.75188805	148.76401	1.506442184	0.591145305	0.101868321	1
ENSMUSG00000067597	0.459202694	0	0.975805725	Inf	Inf	0.102003642	1
ENSMUSG00000087610	6.010605124	7.851223232	3.939909752	0.501821135	-0.994754862	0.102015301	1
ENSMUSG00000095620	18.06902411	13.06330368	23.7004596	1.814277627	0.859395239	0.102105443	1
ENSMUSG00000052736	21.70889165	27.53469188	15.15486639	0.550391719	-0.861469332	0.102171272	1
ENSMUSG00000033029	8.521958303	6.064224574	11.28690875	1.861228688	0.896255329	0.102189429	1
ENSMUSG00000051951	0.403033101	0	0.856445341	Inf	Inf	0.102194804	1
ENSMUSG00000067847	498.9700524	313.2160354	707.9433215	2.260239712	1.176475787	0.102218179	1
ENSMUSG00000022354	157.8468525	93.53872863	230.1934919	2.460943133	1.299211321	0.102536557	1
ENSMUSG00000020801	313.9999111	261.8554602	372.6624183	1.42316077	0.509098647	0.102649661	1
ENSMUSG00000075229	844.1546595	720.2672992	983.5279399	1.365504086	0.449433631	0.102967718	1
ENSMUSG00000109771	61.44420113	53.74195398	70.10922917	1.304553035	0.383555596	0.102997672	1
ENSMUSG00000020589	85.33028926	105.621695	62.50245786	0.591757762	-0.756921369	0.103037786	1
ENSMUSG00000042737	522.6867452	333.6400722	735.3642524	2.20406454	1.14016647	0.103051866	1
ENSMUSG00000024327	1.171119285	1.925242327	0.322730863	0.167631294	-2.576636592	0.10307951	1
ENSMUSG00000000983	17.78016825	6.293994596	30.7021136	4.878001265	2.286290132	0.10357749	1
ENSMUSG00000032496	59.37945473	30.28896486	92.10625583	3.040917914	1.604506873	0.103973642	1
ENSMUSG00000024414	502.0373158	376.013996	643.8135507	1.712206348	0.775856579	0.103982896	1
ENSMUSG00000055717	12.52958887	15.576964	9.101291861	0.58427893	-0.77527083	0.104005162	1
ENSMUSG00000049939	12.51876914	16.3830983	8.17139884	0.498770055	-1.003553243	0.104081841	1
ENSMUSG00000000567	3692.66382	3126.733909	4329.33497	1.384618933	0.469488981	0.104293038	1
ENSMUSG00000031137	7.522178998	9.660158656	5.116951883	0.529696464	-0.916762217	0.104788142	1
ENSMUSG00000069835	34.65140075	29.07689545	40.92271922	1.407396442	0.493028771	0.104798143	1
ENSMUSG00000056900	315.8625179	277.46921	359.0549893	1.294035433	0.371877121	0.105377791	1
ENSMUSG00000026939	82.3569273	61.6479171	105.6545638	1.713838338	0.77723103	0.105681806	1
ENSMUSG00000024300	580.8852496	669.0252357	481.7277652	0.720044237	-0.473842552	0.105745706	1
ENSMUSG00000042129	341.153407	398.3458313	276.8119296	0.694903543	-0.525115358	0.106115319	1
ENSMUSG00000075707	21.45250796	15.45704735	28.19740114	1.824242399	0.867297443	0.106134201	1
ENSMUSG00000073925	0.552599463	1.043798987	0	0	#NAME?	0.106281717	1
ENSMUSG00000000320	9.227430797	11.66187388	6.488682334	0.556401347	-0.845802182	0.106306514	1
ENSMUSG00000069830	17.97119483	22.09899376	13.32742103	0.603078184	-0.729583047	0.106446888	1
ENSMUSG00000050671	3.881917391	2.474914745	5.464795367	2.208074188	1.142788646	0.106764526	1
ENSMUSG00000018900	235.2745922	266.9177394	199.6760516	0.748080858	-0.418733879	0.106774168	1
ENSMUSG00000051113	36.10558355	28.64446853	44.49933794	1.553505449	0.635527301	0.10708411	1
ENSMUSG00000030092	0.972814507	1.627548537	0.236238722	0.145150032	-2.784383205	0.107352326	1
ENSMUSG00000079511	3.629295216	2.325112765	5.096500473	2.191936903	1.132206269	0.10742954	1
ENSMUSG00000020415	687.4166856	563.8312593	826.4502902	1.465775933	0.551664582	0.107463916	1
ENSMUSG00000073802	13.62060756	16.28885531	10.61882883	0.651907616	-0.617260565	0.107611439	1
ENSMUSG00000062997	579.6882669	373.3845109	811.7799923	2.17411266	1.120426701	0.107650744	1
ENSMUSG00000022101	5.323203656	3.625800415	7.232782301	1.994809827	0.996251216	0.107968914	1
ENSMUSG00000008193	37.15011472	43.47331379	30.03651577	0.690918477	-0.5334126	0.108008105	1
ENSMUSG00000026532	1.126811198	1.849165722	0.314162359	0.169894107	-2.557292283	0.108159204	1
ENSMUSG00000056215	5.649313614	7.351317361	3.734559398	0.508012267	-0.977064761	0.108171218	1
ENSMUSG00000049191	59.1853176	69.79671418	47.24749644	0.676930096	-0.562921235	0.108308061	1
ENSMUSG00000070427	397.6718779	446.1089182	343.1802076	0.769274483	-0.37842964	0.108488028	1
ENSMUSG00000028360	5.440219964	7.175430856	3.48810771	0.486118225	-1.040620872	0.108534931	1
ENSMUSG00000034656	86.86572346	65.75459088	110.6157476	1.682251325	0.750393257	0.10854765	1
ENSMUSG00000025085	268.3248163	304.7438746	227.3533756	0.746047401	-0.422660798	0.108635872	1
ENSMUSG00000028051	2.84810502	3.850284159	1.720653488	0.44689	-1.162008333	0.1086548	1
ENSMUSG00000094219	0.53992323	1.01985499	0	0	#NAME?	0.109036928	1
ENSMUSG00000020973	45.43281478	33.90261644	58.40428792	1.722707391	0.784677675	0.109116854	1
ENSMUSG00000032750	36.8143276	30.23085699	44.22073204	1.46276806	0.548701031	0.109531028	1
ENSMUSG00000034563	2.586573111	1.398487666	3.923169237	2.805294128	1.488152041	0.109623249	1
ENSMUSG00000068696	2.246190884	3.477644442	0.860805631	0.247525486	-2.014351017	0.109645052	1
ENSMUSG00000038807	203.5639757	232.4883879	171.024012	0.735623889	-0.442959764	0.109853267	1
ENSMUSG00000048772	43.04638534	34.5648524	52.5881099	1.521433082	0.60543088	0.109856978	1
ENSMUSG00000040820	198.7972232	177.8876988	222.3204381	1.249779719	0.321673833	0.11027458	1
ENSMUSG00000041445	148.1239797	166.5971932	127.3416145	0.764368307	-0.387660134	0.110534122	1
ENSMUSG00000021638	2.454650713	3.523482123	1.252215377	0.355391438	-1.492519172	0.11074482	1
ENSMUSG00000036019	8.09413644	10.24523853	5.674146586	0.55383255	-0.852478247	0.110934056	1
ENSMUSG00000040139	101.1399014	86.62093611	117.4737373	1.356181803	0.439550592	0.111370277	1
ENSMUSG00000000049	2.19183814	1.017477004	3.512994419	3.452652397	1.787705095	0.111378735	1
ENSMUSG00000001076	2.039040196	0.997070395	3.211256223	3.220691577	1.687370511	0.111581497	1
ENSMUSG00000050856	247.533223	158.3661922	347.8461326	2.19646711	1.135184897	0.111662579	1
ENSMUSG00000040010	2088.728281	2343.176359	1802.474194	0.769243932	-0.378486937	0.111911586	1
ENSMUSG00000039783	29.8773566	37.96916133	20.77407627	0.547130238	-0.870043805	0.111978335	1
ENSMUSG00000097187	24.52988282	15.60434988	34.57110737	2.215478865	1.147618564	0.112175988	1
ENSMUSG00000042210	376.8213351	301.4858221	461.5737872	1.530996662	0.614471137	0.112198765	1
ENSMUSG00000020681	240.0455494	292.9229156	180.5585123	0.616402824	-0.698054624	0.112696449	1
ENSMUSG00000006395	616.260272	516.9733748	727.9580312	1.408115131	0.493765297	0.112776496	1
ENSMUSG00000014030	10.94268422	14.50143878	6.939085346	0.478510129	-1.063378631	0.112870721	1
ENSMUSG00000071203	158.4442277	181.2189996	132.8226093	0.732939756	-0.448233475	0.112959867	1
ENSMUSG00000027750	6729.832913	7441.149109	5929.602193	0.796866466	-0.327590109	0.113185753	1
ENSMUSG00000032092	0.728605656	1.283169985	0.104720786	0.081611001	-3.61509256	0.113212975	1
ENSMUSG00000044469	116.7210269	100.5423558	134.9220319	1.341942217	0.424322552	0.113304621	1
ENSMUSG00000090698	95.23550167	83.37163118	108.582356	1.302389727	0.381161225	0.113361111	1
ENSMUSG00000055633	234.8502233	205.8069463	267.5239099	1.299877942	0.378376161	0.113512303	1
ENSMUSG00000038729	8.807272272	5.825940865	12.1612701	2.087434525	1.061730946	0.113683998	1
ENSMUSG00000015312	342.2606852	293.3101224	397.3300682	1.354641514	0.437911114	0.113944486	1
ENSMUSG00000024421	16.3207557	19.55804612	12.67880398	0.648265369	-0.625343591	0.114004913	1
ENSMUSG00000026611	3.184600741	1.943236878	4.581135086	2.357476404	1.237243331	0.114325467	1
ENSMUSG00000035674	308.1364385	208.6975992	420.0051326	2.012505818	1.008992954	0.114473801	1
ENSMUSG00000025408	655.0495965	464.2403326	869.7100183	1.873404694	0.905662585	0.114729159	1
ENSMUSG00000026344	2.011256625	2.944573334	0.961275327	0.326456575	-1.615036994	0.114936395	1
ENSMUSG00000028358	14.99394648	17.77963831	11.86004318	0.667057618	-0.584116714	0.115157288	1
ENSMUSG00000032503	0.579896584	0.086244344	1.135255353	13.16324416	3.718443189	0.115240815	1
ENSMUSG00000042258	73.40319091	65.15406509	82.68345746	1.26904526	0.343743523	0.115257852	1
ENSMUSG00000033739	101.2916517	82.83045895	122.0604935	1.473618461	0.559363041	0.115259067	1
ENSMUSG00000027718	2.548178471	3.594382016	1.371199482	0.381484071	-1.390305279	0.115392488	1
ENSMUSG00000046330	5486.454667	3764.710795	7423.416523	1.971842441	0.979544278	0.115500545	1
ENSMUSG00000019689	116.2452312	77.75422693	159.5476111	2.051947751	1.036993996	0.115528803	1
ENSMUSG00000018570	33.27848741	26.92382193	40.42748608	1.50155079	0.586453275	0.115779817	1
ENSMUSG00000029726	1247.167593	1089.873797	1424.123112	1.306686256	0.385912783	0.115782498	1
ENSMUSG00000040009	33.84153741	27.96561499	40.45195012	1.446488845	0.532555197	0.116168523	1
ENSMUSG00000038520	655.1698142	570.6368002	750.269455	1.314793323	0.394836035	0.116875951	1
ENSMUSG00000028703	557.5056969	635.584409	469.6671457	0.73895322	-0.436445058	0.117026566	1
ENSMUSG00000021087	9.767386321	12.86510396	6.282453974	0.488332935	-1.034063014	0.11704921	1
ENSMUSG00000030303	28.2823609	33.76875657	22.11016577	0.654752144	-0.610979216	0.117195719	1
ENSMUSG00000013622	776.5277436	665.3095075	901.6482592	1.355231286	0.438539085	0.117200132	1
ENSMUSG00000030745	199.855509	244.5050875	149.6247332	0.611949366	-0.70851581	0.117328891	1
ENSMUSG00000067925	95.78928656	71.4037787	123.2229829	1.725720755	0.787199036	0.117359929	1
ENSMUSG00000037953	7.368507219	5.668164356	9.28139294	1.637460094	0.711459748	0.117399975	1
ENSMUSG00000044576	4.17502871	5.517975443	2.664213635	0.482824482	-1.050429264	0.117505484	1
ENSMUSG00000048636	0.771288993	0.188743714	1.426652432	7.558675193	2.918133396	0.117574905	1
ENSMUSG00000030047	148.3116831	168.0065438	126.1549648	0.750893162	-0.413320442	0.117586595	1
ENSMUSG00000051224	143.0162451	124.8821626	163.4170878	1.308570291	0.387991422	0.117637824	1
ENSMUSG00000020205	155.0816801	120.4770038	194.0119409	1.610364923	0.687387653	0.117750038	1
ENSMUSG00000058159	6.825020164	5.03871022	8.834618851	1.753349263	0.810113406	0.117759122	1
ENSMUSG00000026357	14.6442528	18.18903696	10.65637062	0.585867775	-0.771352996	0.117923915	1
ENSMUSG00000067288	3272.563642	2279.345152	4389.934444	1.925963008	0.945579993	0.118018061	1
ENSMUSG00000030291	543.017505	430.7749258	669.2904067	1.553689332	0.635698058	0.118223205	1
ENSMUSG00000006731	389.7220174	432.3122302	341.808028	0.79065084	-0.338887369	0.118257427	1
ENSMUSG00000033569	3.155336755	4.828190249	1.273376574	0.263737862	-1.922823396	0.118294204	1
ENSMUSG00000027942	137.5352409	103.7335171	175.5621803	1.692434473	0.759099977	0.118342629	1
ENSMUSG00000030519	0.50065812	0.94568756	0	0	#NAME?	0.118489016	1
ENSMUSG00000036103	209.96269	238.8222735	177.4956584	0.74321233	-0.428153658	0.118552765	1
ENSMUSG00000054640	108.2904399	125.527023	88.89928385	0.708208334	-0.497754274	0.118583233	1
ENSMUSG00000028370	2.655351835	3.795223209	1.372996539	0.361769641	-1.466856749	0.118632798	1
ENSMUSG00000046229	296.0836546	159.1622682	450.1202142	2.828058555	1.499811992	0.11870942	1
ENSMUSG00000023915	164.4959309	183.8895216	142.6781414	0.775890546	-0.366074947	0.118716986	1
ENSMUSG00000023031	378.8537594	322.3749605	442.3924081	1.372291469	0.456586937	0.118721929	1
ENSMUSG00000054128	0.699793467	1.224938736	0.109005038	0.088988155	-3.490242873	0.118734873	1
ENSMUSG00000026725	36.03994777	42.41835155	28.86424352	0.680465941	-0.555405141	0.118824177	1
ENSMUSG00000045106	28.970754	24.08061257	34.4721631	1.431531818	0.517559737	0.118927312	1
ENSMUSG00000023043	152.5057922	62.09419755	254.2188363	4.094083607	2.033540565	0.119031629	1
ENSMUSG00000017929	1076.953839	1212.571116	924.3844034	0.762334177	-0.391504539	0.119079218	1
ENSMUSG00000093674	15846.20039	10226.87712	22167.93906	2.167615665	1.116108978	0.119095228	1
ENSMUSG00000024401	100.9010163	119.6623605	79.79450418	0.666830437	-0.584608137	0.119175841	1
ENSMUSG00000020911	285.0437906	126.8764349	462.9820657	3.649078461	1.867532171	0.119183632	1
ENSMUSG00000058056	250.381983	285.2627851	211.1410808	0.740163428	-0.434084243	0.119773774	1
ENSMUSG00000026095	41.79494712	28.13324137	57.16436609	2.03191539	1.022840329	0.119808867	1
ENSMUSG00000063594	52.03093384	42.72547917	62.49957035	1.462817306	0.5487496	0.119843887	1
ENSMUSG00000081058	5.719519802	4.111221535	7.528855353	1.831294006	0.872863428	0.119849451	1
ENSMUSG00000035606	1.492181599	2.260904308	0.627368552	0.277485672	-1.849514814	0.119917443	1
ENSMUSG00000047446	338.8170404	297.3140265	385.5079311	1.296635533	0.374773014	0.119937239	1
ENSMUSG00000046402	1159.510218	826.5934147	1534.041621	1.85585996	0.892087851	0.120063096	1
ENSMUSG00000073002	457.1130581	345.0073581	583.2319705	1.690491396	0.757442674	0.120137431	1
ENSMUSG00000027961	8.065713452	10.32998391	5.518409192	0.534212758	-0.904513664	0.120169608	1
ENSMUSG00000028773	2.777715962	1.65306969	4.042943018	2.445718436	1.290258323	0.120177885	1
ENSMUSG00000078440	92.80532454	57.46576401	132.5623301	2.30680532	1.205896255	0.120341499	1
ENSMUSG00000042817	21.58629631	28.10865783	14.24863959	0.506912841	-0.980190385	0.120350923	1
ENSMUSG00000039001	3769.92355	2541.561375	5151.830996	2.027033873	1.019370197	0.1205061	1
ENSMUSG00000008822	172.7099008	149.6205355	198.6854368	1.327928924	0.409177931	0.120526976	1
ENSMUSG00000024211	0.492807564	0.930858732	0	0	#NAME?	0.120564467	1
ENSMUSG00000051650	10.95523382	13.59770069	7.982458602	0.587044736	-0.768457647	0.120588541	1
ENSMUSG00000049013	2.22715309	1.236589486	3.341537145	2.702220246	1.434145267	0.120706792	1
ENSMUSG00000078570	153.5442919	132.7667712	176.9190026	1.332554833	0.414194899	0.120787299	1
ENSMUSG00000045027	10.15473167	7.511368914	13.12851476	1.747819194	0.805555951	0.120789492	1
ENSMUSG00000020163	559.0602481	372.4728535	768.9710672	2.064502312	1.045794034	0.1208211	1
ENSMUSG00000060890	0.551055967	0.090266657	1.069443941	11.84760777	3.566523879	0.120828078	1
ENSMUSG00000022635	1622.714479	1299.299233	1986.556631	1.528944665	0.612536194	0.120836513	1
ENSMUSG00000026979	384.9352869	422.810045	342.3261841	0.809645344	-0.304638006	0.121236139	1
ENSMUSG00000047843	586.8600143	454.2277888	736.0712681	1.620489293	0.696429488	0.121250559	1
ENSMUSG00000038811	465.7598592	345.1320973	601.4660914	1.742712707	0.801334755	0.121288064	1
ENSMUSG00000025223	2595.961312	2270.248137	2962.388634	1.304874382	0.383910928	0.121453006	1
ENSMUSG00000029228	7.043645418	9.370482107	4.425954142	0.472329395	-1.082134773	0.121511463	1
ENSMUSG00000071893	2.725358859	1.626376029	3.961714543	2.435915478	1.284464075	0.121740354	1
ENSMUSG00000024944	658.5193036	539.0745562	792.8946445	1.470844126	0.556644364	0.121882652	1
ENSMUSG00000031700	699.7403495	776.2928464	613.6187905	0.790447565	-0.339258331	0.121922243	1
ENSMUSG00000028689	518.0849068	432.8771502	613.943633	1.418286072	0.504148557	0.122062807	1
ENSMUSG00000036430	517.188473	411.9849683	635.5424158	1.542634962	0.625396713	0.122101903	1
ENSMUSG00000000948	0.486939507	0.919774625	0	0	#NAME?	0.122160354	1
ENSMUSG00000035000	52.78871133	66.32350117	37.56207275	0.566346349	-0.820243492	0.122313609	1
ENSMUSG00000027999	690.5756894	554.6466409	843.4958689	1.520780632	0.604812063	0.1224173	1
ENSMUSG00000040340	0.485815495	0.917651491	0	0	#NAME?	0.122470516	1
ENSMUSG00000034063	8.364348872	10.44630196	6.022151643	0.57648646	-0.794641371	0.122486233	1
ENSMUSG00000028010	829.5090444	697.7335098	977.7565208	1.401332324	0.486799129	0.122517537	1
ENSMUSG00000054545	12.59923542	15.62914152	9.19059106	0.588041963	-0.766008984	0.122705609	1
ENSMUSG00000036098	5.681691478	7.538182842	3.593138694	0.476658469	-1.068972165	0.122779511	1
ENSMUSG00000047592	154.5299911	173.4175203	133.2815208	0.768558566	-0.379772893	0.123315843	1
ENSMUSG00000040441	11.10122763	7.608357995	15.03070596	1.975551883	0.982255736	0.1235738	1
ENSMUSG00000026070	74.3615512	88.20199093	58.79105651	0.666550221	-0.585214517	0.123630482	1
ENSMUSG00000059325	227.0946553	195.7324028	262.3771894	1.340489289	0.422759691	0.123682335	1
ENSMUSG00000118653	20.7701553	14.91038964	27.36239167	1.835122511	0.875876379	0.123759091	1
ENSMUSG00000049608	17.88147288	23.55016206	11.50419756	0.488497596	-1.033576631	0.123802845	1
ENSMUSG00000027322	319.0303682	393.5909205	235.1497468	0.597447082	-0.743117162	0.123855817	1
ENSMUSG00000050395	4.874894147	6.656205989	2.870918324	0.431314525	-1.213187794	0.123871619	1
ENSMUSG00000000295	426.7256797	303.7352845	565.0898743	1.86046832	0.895665824	0.123965488	1
ENSMUSG00000080717	45.66807834	38.29354742	53.96442564	1.409230256	0.494907355	0.123989638	1
ENSMUSG00000109398	0.426089087	0	0.90543931	Inf	Inf	0.124272753	1
ENSMUSG00000019102	1329.156311	1099.388484	1587.645116	1.44411656	0.530187192	0.124310419	1
ENSMUSG00000044475	593.2574642	484.2009633	715.9460278	1.47861339	0.564244883	0.124332149	1
ENSMUSG00000029859	12.46286935	15.20753856	9.375116482	0.616478232	-0.697878142	0.124491198	1
ENSMUSG00000095253	122.4269284	108.4041985	138.2024995	1.274881429	0.350363075	0.12470417	1
ENSMUSG00000005493	2.242183277	3.198062613	1.166819023	0.364851838	-1.454617372	0.124811304	1
ENSMUSG00000041857	0.477071663	0.901135363	0	0	#NAME?	0.124933948	1
ENSMUSG00000008129	64.82044896	55.60872631	75.18363694	1.35201149	0.435107413	0.12498676	1
ENSMUSG00000005732	1693.654032	1136.506304	2320.445226	2.041735465	1.029795957	0.124997259	1
ENSMUSG00000022057	3.48072178	4.727303545	2.078317293	0.439641177	-1.18560158	0.125051361	1
ENSMUSG00000000958	94.54856078	106.9574722	80.58853544	0.753463351	-0.408390755	0.125284462	1
ENSMUSG00000075420	4.935557412	3.402407589	6.660350963	1.957540591	0.969042223	0.12530382	1
ENSMUSG00000007034	2.019730573	0.684111443	3.522302094	5.148725594	2.364215383	0.125401026	1
ENSMUSG00000059518	705.3839214	526.283138	906.8723027	1.723164277	0.785060246	0.125682058	1
ENSMUSG00000061751	21.13939837	25.05563557	16.73363153	0.667858992	-0.582384562	0.125822762	1
ENSMUSG00000030865	21.02645085	28.6206359	12.48299267	0.436153575	-1.19709188	0.125856064	1
ENSMUSG00000023939	338.7902487	242.158498	447.5009682	1.847967227	0.885939172	0.126220364	1
ENSMUSG00000028470	345.709109	267.7643569	433.3969552	1.618575976	0.694725087	0.126265277	1
ENSMUSG00000033207	14.59439593	18.52869232	10.16831249	0.548787379	-0.865680793	0.126271332	1
ENSMUSG00000055862	121.976421	105.6283963	140.3679489	1.328884598	0.410215824	0.126305909	1
ENSMUSG00000004263	80.04831004	57.94618708	104.9131984	1.810528072	0.856410546	0.126410395	1
ENSMUSG00000006235	77.80739917	68.12817951	88.69652128	1.301906523	0.380625866	0.126600639	1
ENSMUSG00000022303	25.48512412	29.04134789	21.48437239	0.739785649	-0.434820781	0.126929604	1
ENSMUSG00000090083	114.0940404	95.3071432	135.2292998	1.418878955	0.504751518	0.126990325	1
ENSMUSG00000095098	3446.516757	2298.527955	4738.00416	2.061321094	1.043569252	0.127136201	1
ENSMUSG00000029669	95.24332284	85.38268968	106.3365352	1.245410932	0.316621848	0.127168031	1
ENSMUSG00000042641	1.270235388	0.653038226	1.964582194	3.008372428	1.58898318	0.127168674	1
ENSMUSG00000039977	0.469318178	0.886489892	0	0	#NAME?	0.127196065	1
ENSMUSG00000039601	5.762349309	7.782415462	3.489774886	0.448417963	-1.157084024	0.127275729	1
ENSMUSG00000048349	23.6235472	19.64810927	28.09591486	1.429955141	0.515969889	0.127304789	1
ENSMUSG00000025370	0.88055889	0.188092474	1.659583609	8.823232395	3.141307285	0.127480007	1
ENSMUSG00000055235	5.644339382	7.551028259	3.499314396	0.463422235	-1.109600827	0.127504474	1
ENSMUSG00000033006	4.696424372	2.859487069	6.762978839	2.365102088	1.241902458	0.12771323	1
ENSMUSG00000050914	215.8724537	187.3448279	247.9660327	1.323580883	0.404446359	0.127777005	1
ENSMUSG00000024030	239.9930893	287.6235816	186.4087855	0.648099799	-0.625712108	0.127979839	1
ENSMUSG00000015970	5.915731608	7.863660469	3.72431164	0.473610433	-1.078227233	0.127983848	1
ENSMUSG00000022126	616.7514743	776.9681451	436.5077197	0.56180903	-0.831848283	0.128075579	1
ENSMUSG00000021356	59.11277409	71.65479615	45.00299927	0.628052855	-0.671042119	0.128109703	1
ENSMUSG00000043372	92.48617954	81.80364637	104.5040294	1.277498424	0.353321512	0.128227858	1
ENSMUSG00000073678	63.82143952	72.37905343	54.19412388	0.74875425	-0.417435808	0.128265752	1
ENSMUSG00000063234	23.89083159	28.80574224	18.36155711	0.637426974	-0.649668024	0.128326823	1
ENSMUSG00000024193	710.5171463	612.5789354	820.6976335	1.339741846	0.421955035	0.128546904	1
ENSMUSG00000031824	88.74411637	100.0408801	76.03525716	0.760041866	-0.395849206	0.128565226	1
ENSMUSG00000045912	1.514527142	0.746028236	2.379088412	3.189005854	1.673106746	0.128689144	1
ENSMUSG00000057322	3194.988067	2146.203874	4374.870285	2.038422509	1.027453113	0.128781777	1
ENSMUSG00000074637	170.2039698	153.2438248	189.2841329	1.235182776	0.30472454	0.128883722	1
ENSMUSG00000000693	858.3706337	957.4369375	746.921042	0.780125576	-0.358221724	0.12898212	1
ENSMUSG00000036223	586.9050111	512.0178091	671.1531134	1.310800331	0.390447942	0.129000286	1
ENSMUSG00000031099	7.904423424	9.835701502	5.731735585	0.582748021	-0.779055895	0.129060785	1
ENSMUSG00000058600	2138.861088	1554.724667	2796.014562	1.798398534	0.846712765	0.129222045	1
ENSMUSG00000052613	1.993274373	2.972285341	0.891887033	0.300067769	-1.736639729	0.129222165	1
ENSMUSG00000046991	18.47889756	13.95339586	23.57008698	1.689200767	0.756340807	0.129270224	1
ENSMUSG00000028161	3799.840601	3233.087521	4437.437816	1.372507792	0.45681434	0.129325004	1
ENSMUSG00000034066	99.0636783	115.3401248	80.75267599	0.700126484	-0.514312514	0.129360903	1
ENSMUSG00000038618	275.8701088	240.899444	315.2121066	1.308480009	0.387891883	0.129463547	1
ENSMUSG00000052026	33.49921371	38.29858337	28.09992285	0.733706586	-0.44672486	0.129541029	1
ENSMUSG00000037185	376.3692855	418.8610258	328.5660776	0.784427429	-0.350288112	0.12957007	1
ENSMUSG00000031389	153.8812257	179.0511415	125.5650705	0.70128048	-0.511936523	0.129571172	1
ENSMUSG00000029551	128.7848022	87.60870375	175.1079129	1.998750185	0.999098168	0.129633249	1
ENSMUSG00000038274	14166.46505	9826.923357	19048.44945	1.938394018	0.954861858	0.129663361	1
ENSMUSG00000008575	1227.282087	1080.892613	1391.970246	1.287796984	0.364905176	0.129764119	1
ENSMUSG00000078657	12.54237765	14.99328836	9.785103102	0.652632222	-0.615657876	0.130026393	1
ENSMUSG00000002763	1381.731423	1203.28339	1582.48546	1.315139453	0.395215786	0.130123734	1
ENSMUSG00000028865	3.635815544	2.237751363	5.208637747	2.327621304	1.218856356	0.130364255	1
ENSMUSG00000089953	0.581189428	0	1.235027534	Inf	Inf	0.130477786	1
ENSMUSG00000097328	66.3411664	55.77277434	78.23060747	1.402666595	0.48817213	0.130635332	1
ENSMUSG00000025573	1.536647709	2.392364016	0.573966864	0.239916192	-2.059397567	0.130763891	1
ENSMUSG00000028197	29.13238701	37.9241199	19.24168751	0.507373344	-0.97888037	0.130958233	1
ENSMUSG00000032014	4119.244579	3626.958326	4673.066615	1.288425781	0.365609434	0.131000899	1
ENSMUSG00000053181	5.026003796	3.458756982	6.789156462	1.962889124	0.972978683	0.131025353	1
ENSMUSG00000026950	61.60701604	72.74153286	49.08068463	0.674727115	-0.567623954	0.131030432	1
ENSMUSG00000028755	167.5976395	132.1178076	207.5124504	1.570662231	0.651372964	0.131031391	1
ENSMUSG00000074207	7.559338478	3.882094414	11.69623805	3.012868004	1.591137469	0.131319014	1
ENSMUSG00000027706	3487.487699	2964.588388	4075.749424	1.374811236	0.459233547	0.131350096	1
ENSMUSG00000033845	1212.927558	1003.60439	1448.416121	1.443214215	0.529285454	0.131459683	1
ENSMUSG00000096847	1.298022041	2.013322491	0.493309035	0.245022364	-2.029014662	0.131562735	1
ENSMUSG00000036144	30.31470194	34.68820201	25.39451436	0.732079292	-0.449928179	0.131670095	1
ENSMUSG00000046337	12.34774295	14.88463522	9.493739146	0.637821418	-0.648775551	0.131880307	1
ENSMUSG00000022362	1.632083233	0.903915798	2.451271597	2.711836216	1.439270048	0.131892613	1
ENSMUSG00000054021	128.2300949	111.8444839	146.6639073	1.311319988	0.391019775	0.131899566	1
ENSMUSG00000031293	0.722969603	1.272524107	0.104720786	0.082293754	-3.603073247	0.132002151	1
ENSMUSG00000036570	74.48558821	53.28797085	98.33290773	1.845311543	0.883864406	0.132061674	1
ENSMUSG00000037363	132.1620835	117.848996	148.2643069	1.258087146	0.331231859	0.132368616	1
ENSMUSG00000026921	197.251902	158.6301465	240.701377	1.517374738	0.601577425	0.132466227	1
ENSMUSG00000030122	6907.533067	5102.37656	8938.334138	1.751798213	0.808836602	0.132485866	1
ENSMUSG00000052013	19.64632288	25.31222646	13.27218136	0.524338757	-0.931428907	0.132491166	1
ENSMUSG00000043681	4.767674224	2.016855231	7.862345592	3.898319261	1.962852248	0.132531203	1
ENSMUSG00000056290	192.2343891	243.1227525	134.9849802	0.555213277	-0.848886026	0.132604493	1
ENSMUSG00000022338	742.9634277	657.4172406	839.2028883	1.276514878	0.352210352	0.132667439	1
ENSMUSG00000043614	122.6261382	106.5886252	140.6683404	1.319731258	0.400244178	0.13283249	1
ENSMUSG00000036790	1.9424368	2.792313652	0.986325342	0.353228707	-1.501325498	0.1331313	1
ENSMUSG00000060591	312.9242374	230.5990532	405.5400696	1.758637184	0.814457878	0.133176856	1
ENSMUSG00000014294	1228.357398	815.0600257	1693.316942	2.077536487	1.054873815	0.133268277	1
ENSMUSG00000014301	198.9177146	164.7528851	237.3531478	1.440661556	0.526731454	0.133312721	1
ENSMUSG00000016554	1859.375105	1431.809211	2340.386736	1.634566057	0.708907681	0.133332741	1
ENSMUSG00000032892	1.355357342	2.145193377	0.466791802	0.217598939	-2.200256574	0.133613038	1
ENSMUSG00000032890	5.273497145	6.816319994	3.537821441	0.519022206	-0.94613183	0.133689658	1
ENSMUSG00000068587	10.27289279	12.84033092	7.384524889	0.575103939	-0.798105376	0.133733793	1
ENSMUSG00000041889	329.6785452	283.8150261	381.275004	1.343392593	0.42588098	0.133775991	1
ENSMUSG00000064068	560.0103928	414.4965088	723.7135124	1.746006292	0.804058758	0.133783176	1
ENSMUSG00000023176	1.204251152	0.559911718	1.929133015	3.445423541	1.784681342	0.133821516	1
ENSMUSG00000015340	1290.840691	1435.615528	1127.969	0.785704095	-0.347942015	0.133956814	1
ENSMUSG00000049929	92.07051509	81.4863874	103.9776587	1.276012621	0.351642599	0.133977648	1
ENSMUSG00000040663	435.0583073	484.2509276	379.7166095	0.78413192	-0.350831706	0.133996639	1
ENSMUSG00000047591	49.54960393	41.8864843	58.17061352	1.388768107	0.473805722	0.134002872	1
ENSMUSG00000071076	433.4420252	268.7239631	618.7498451	2.30254808	1.203231282	0.134083636	1
ENSMUSG00000022876	139.2010633	161.6821787	113.9098085	0.704529153	-0.505268688	0.13412682	1
ENSMUSG00000061356	73.02880274	54.25507089	94.14925108	1.735307862	0.795191635	0.134201994	1
ENSMUSG00000043088	4.203696028	6.071657481	2.102239393	0.34623814	-1.530163441	0.134304078	1
ENSMUSG00000044145	28.70707185	23.61190582	34.43913363	1.458549508	0.544534357	0.134357249	1
ENSMUSG00000030167	97.69067143	116.6524176	76.35870703	0.654583151	-0.611351628	0.134466762	1
ENSMUSG00000050592	87.37080566	97.21831838	76.29235385	0.784752865	-0.349689705	0.134520219	1
ENSMUSG00000034278	218.2008237	167.8944919	274.795447	1.636715081	0.7108032	0.13475717	1
ENSMUSG00000078616	8.695091751	12.60622874	4.295062643	0.34070956	-1.553385667	0.135042297	1
ENSMUSG00000038374	3009.548604	2395.370325	3700.499168	1.544854726	0.627471178	0.135198183	1
ENSMUSG00000020598	40.11816987	45.73209641	33.80250251	0.739141766	-0.436076998	0.135301357	1
ENSMUSG00000076434	7.122686835	5.059213401	9.44409445	1.866712017	0.900499376	0.135365135	1
ENSMUSG00000039759	958.2172011	805.3069003	1130.241289	1.403491376	0.489020199	0.13538667	1
ENSMUSG00000036504	7.700225436	5.754286873	9.889406319	1.718615449	0.781246769	0.135481127	1
ENSMUSG00000027160	1811.927329	1406.779628	2267.718492	1.611992702	0.688845212	0.135506915	1
ENSMUSG00000058833	1506.648572	1020.194055	2053.909904	2.013254139	1.0095293	0.135582224	1
ENSMUSG00000040532	304.6453674	235.5566645	382.3701582	1.623261897	0.698895783	0.135640232	1
ENSMUSG00000036114	499.0388584	376.0798936	637.3676937	1.694766736	0.761086718	0.135729894	1
ENSMUSG00000006345	6.765008244	4.785926438	8.991475275	1.878732444	0.909759623	0.135746377	1
ENSMUSG00000057672	548.3285125	615.5031895	472.7570009	0.76808213	-0.38066751	0.136067066	1
ENSMUSG00000042757	1.156797292	1.816614439	0.414503001	0.228173349	-2.131797801	0.136139179	1
ENSMUSG00000003382	574.6949589	648.8522664	491.2679881	0.757133809	-0.401379803	0.136258166	1
ENSMUSG00000023089	488.3805228	333.4932821	662.6286686	1.986932584	0.990542923	0.136308118	1
ENSMUSG00000054659	0.382277657	0	0.812340021	Inf	Inf	0.136376809	1
ENSMUSG00000022708	552.4721619	482.8294422	630.8202215	1.306507363	0.385715256	0.13649742	1
ENSMUSG00000055725	25.24145936	30.30307717	19.54713931	0.6450546	-0.632506814	0.136558344	1
ENSMUSG00000020807	0.864572034	0.291243085	1.5095671	5.183186065	2.373839184	0.136625491	1
ENSMUSG00000048329	4.140978097	2.903512246	5.53312718	1.9056669	0.930295966	0.13665686	1
ENSMUSG00000037940	93.88140519	106.316005	79.89248041	0.751462401	-0.412227173	0.136667995	1
ENSMUSG00000053477	1710.981758	1505.342784	1942.325604	1.290287917	0.367693027	0.13687223	1
ENSMUSG00000025508	10850.09373	7772.002266	14312.94663	1.841603508	0.880962486	0.136939977	1
ENSMUSG00000032101	1.166777338	0.4855675	1.933138406	3.981193974	1.993201165	0.137072421	1
ENSMUSG00000061461	510.1775484	403.6262139	630.0477997	1.560968485	0.64244141	0.13707765	1
ENSMUSG00000061911	5.38019183	3.302358246	7.717754611	2.33704342	1.224684538	0.137169485	1
ENSMUSG00000002578	17.5604736	20.79389683	13.92287246	0.669565333	-0.578703261	0.13717835	1
ENSMUSG00000049999	58.02033042	50.29679761	66.70930484	1.326313165	0.407421461	0.137299617	1
ENSMUSG00000034855	2688.448691	3124.102327	2198.33835	0.703670405	-0.507028257	0.137314431	1
ENSMUSG00000068762	0.696339164	1.222222166	0.104720786	0.085680647	-3.54488681	0.13742866	1
ENSMUSG00000061118	55.93220667	41.49705463	72.17175272	1.739201815	0.798425351	0.137513846	1
ENSMUSG00000038578	31.93088704	39.64637681	23.25096105	0.586458661	-0.769898678	0.137532627	1
ENSMUSG00000087687	91.72719159	61.3099903	125.946543	2.054258082	1.038617442	0.13758689	1
ENSMUSG00000028713	19.52003323	23.8091751	14.69474863	0.617188482	-0.696216957	0.13759708	1
ENSMUSG00000006412	895.9985275	728.0016676	1084.994995	1.490374326	0.575674727	0.137682236	1
ENSMUSG00000020219	1313.91144	885.1827816	1796.23118	2.029220651	1.020925748	0.137723947	1
ENSMUSG00000028280	0.614683549	0.102713562	1.190649785	11.59194328	3.535050536	0.137853121	1
ENSMUSG00000039501	1265.909333	1419.054164	1093.621399	0.770669244	-0.375816279	0.137936972	1
ENSMUSG00000038502	1700.623869	1419.827603	2016.519668	1.420256702	0.506151711	0.138230879	1
ENSMUSG00000024593	1.375948238	0.693107631	2.144143921	3.093522312	1.62925044	0.13828394	1
ENSMUSG00000061104	313.7354191	254.5389521	380.3314446	1.494197416	0.579370772	0.138416955	1
ENSMUSG00000040328	139.5704491	160.9423613	115.5270477	0.717816284	-0.478313443	0.13847177	1
ENSMUSG00000050808	2.512694885	1.508675932	3.642216208	2.414180628	1.271533622	0.138531297	1
ENSMUSG00000052139	630.3697273	492.9968824	784.9141779	1.592128076	0.670956396	0.138772477	1
ENSMUSG00000039163	287.1347793	229.4567528	352.0225591	1.534156458	0.617445621	0.138776641	1
ENSMUSG00000021520	627.2931619	457.0405737	818.8273236	1.791585629	0.841236999	0.138799011	1
ENSMUSG00000037362	116.04444	147.0629656	81.14859874	0.551794929	-0.857795895	0.13880388	1
ENSMUSG00000071748	21.62792021	18.25596293	25.42137215	1.39249692	0.477674136	0.13887691	1
ENSMUSG00000005983	102.4249049	74.59469975	133.7338858	1.792806811	0.842220035	0.138969103	1
ENSMUSG00000089762	651.9411508	511.7322221	809.6761955	1.58222633	0.661955985	0.138971824	1
ENSMUSG00000021136	5.937233101	4.162469967	7.933841626	1.90604177	0.930579736	0.139043518	1
ENSMUSG00000005947	40.04391883	45.95264849	33.39659795	0.726761113	-0.460446869	0.139117922	1
ENSMUSG00000054753	8.831323872	11.45308918	5.881837898	0.513559076	-0.961397852	0.139151255	1
ENSMUSG00000071291	75.91032682	64.77249674	88.44038566	1.365400287	0.449323961	0.139298441	1
ENSMUSG00000067610	6.613959083	9.042178461	3.882212283	0.429344798	-1.219791384	0.139343862	1
ENSMUSG00000090733	4815.392798	3514.330694	6279.087665	1.786709394	0.837305001	0.139400323	1
ENSMUSG00000018796	592.9651208	662.5450114	514.6877438	0.776834381	-0.364321042	0.139606431	1
ENSMUSG00000047721	536.0828734	335.065879	762.226992	2.274857094	1.185775919	0.139898292	1
ENSMUSG00000039206	225.0692029	251.8947955	194.8904113	0.77369765	-0.370158203	0.140082636	1
ENSMUSG00000050232	37.17274454	46.66300147	26.4962055	0.567820429	-0.816493341	0.140108972	1
ENSMUSG00000024477	1374.285844	1212.028177	1556.825718	1.284479806	0.361184209	0.140300583	1
ENSMUSG00000047507	18.79735078	23.85773949	13.10441348	0.549273056	-0.864404571	0.140320767	1
ENSMUSG00000020150	178.3577114	146.508305	214.1882935	1.461953256	0.547897184	0.140391522	1
ENSMUSG00000019945	0.835691684	0.300723905	1.437530434	4.78023333	2.25708104	0.140414689	1
ENSMUSG00000059355	425.9049153	279.8240363	590.2459041	2.109346688	1.076796233	0.140904375	1
ENSMUSG00000001948	23.43431578	15.76572893	32.06147599	2.033618371	1.024048969	0.141113825	1
ENSMUSG00000028013	745.3278096	596.9015998	912.3072956	1.528404842	0.612026734	0.141163347	1
ENSMUSG00000045316	401.6467834	338.7700167	472.3831458	1.394406596	0.479651299	0.14121107	1
ENSMUSG00000051736	49.19919958	42.22237042	57.04813239	1.351135235	0.434172081	0.141480142	1
ENSMUSG00000043432	106.0584243	92.5444891	121.2616014	1.310306022	0.389903793	0.141555019	1
ENSMUSG00000031590	2426.458223	2007.921797	2897.311703	1.442940511	0.529011822	0.141602025	1
ENSMUSG00000045180	11.27783076	13.63998373	8.620408665	0.631995524	-0.662013754	0.141640229	1
ENSMUSG00000049932	2163.99614	1841.258054	2527.076487	1.372472741	0.456777495	0.14179761	1
ENSMUSG00000050010	1.328662686	0.655515515	2.085953253	3.182156951	1.670004994	0.14192113	1
ENSMUSG00000005699	243.3264244	195.9850972	296.5854174	1.513305968	0.597703709	0.14210782	1
ENSMUSG00000084786	890.3909171	650.7882243	1159.943947	1.782367756	0.833795039	0.142229485	1
ENSMUSG00000036731	3.176402343	1.907811765	4.603566743	2.413008887	1.270833229	0.142273447	1
ENSMUSG00000025515	14.0777016	11.46748856	17.01419126	1.483689403	0.569189108	0.142276354	1
ENSMUSG00000042745	550.6667597	458.1161273	654.7862211	1.429301834	0.515310611	0.142399019	1
ENSMUSG00000078572	451.0844971	337.4052004	578.9737059	1.715959639	0.77901562	0.142575298	1
ENSMUSG00000064247	5.772649193	4.229956945	7.508177971	1.775001039	0.827819869	0.142577851	1
ENSMUSG00000020395	75.35014812	92.19427291	56.40050773	0.611757173	-0.708968983	0.142585387	1
ENSMUSG00000006360	2935.381416	1981.286138	4008.738605	2.023301192	1.016711098	0.142828845	1
ENSMUSG00000022900	5.890975749	7.501479918	4.079158559	0.543780508	-0.878903657	0.142912712	1
ENSMUSG00000020435	16.4731508	19.13139147	13.48263004	0.7047386	-0.504839859	0.143009778	1
ENSMUSG00000052539	261.3163806	294.4590511	224.0308763	0.760821837	-0.394369439	0.143010532	1
ENSMUSG00000039004	7.099672015	9.207573874	4.728282423	0.513520987	-0.961504856	0.143030986	1
ENSMUSG00000062585	60.56916715	70.12344346	49.8206063	0.710470049	-0.493154264	0.143069433	1
ENSMUSG00000059554	145.4880495	127.1611956	166.1057602	1.30626139	0.385443617	0.143107298	1
ENSMUSG00000027376	11.78276167	5.880468159	18.42284187	3.132886936	1.647492705	0.143111771	1
ENSMUSG00000040522	99.90037551	123.2096157	73.67748031	0.597984824	-0.741819224	0.143157076	1
ENSMUSG00000041771	0.583518494	0.090266657	1.138426812	12.61181986	3.656704564	0.143704992	1
ENSMUSG00000040570	8.963704358	11.09151499	6.569917396	0.592337242	-0.7555093	0.143759084	1
ENSMUSG00000028369	164.9231123	200.0056677	125.4552374	0.627258412	-0.672868182	0.143947316	1
ENSMUSG00000073842	0.666515008	1.165887649	0.104720786	0.08982065	-3.476809029	0.144012995	1
ENSMUSG00000000248	5.463488044	6.945185934	3.796577917	0.546648852	-0.871313701	0.14417047	1
ENSMUSG00000046854	1.094910375	1.764603325	0.341505805	0.193531204	-2.3693619	0.144318305	1
ENSMUSG00000038781	167.4833326	144.9628763	192.8188459	1.33012569	0.411562579	0.144361418	1
ENSMUSG00000030873	0.357006712	0	0.758639262	Inf	Inf	0.144584002	1
ENSMUSG00000064325	0.639302425	0.111980191	1.232539938	11.00676762	3.460318947	0.144648345	1
ENSMUSG00000036136	95.64929712	107.4663051	82.35516317	0.766334742	-0.383953383	0.144798932	1
ENSMUSG00000056370	0.577125867	0.086244344	1.12936758	13.09497565	3.710941472	0.144973438	1
ENSMUSG00000040808	1.290424231	0.266478485	2.442363195	9.165329765	3.196186789	0.144994443	1
ENSMUSG00000024747	2.831336271	1.263561487	4.595082903	3.636612029	1.862595021	0.145052505	1
ENSMUSG00000021506	274.572218	237.8126463	315.9267362	1.328469033	0.409764598	0.145262443	1
ENSMUSG00000034974	463.0015018	362.3271416	576.2601571	1.590441595	0.669427394	0.145280093	1
ENSMUSG00000031825	104.3926721	123.7085381	82.66232277	0.668202244	-0.581643267	0.145298175	1
ENSMUSG00000079436	0.354897417	0	0.754157012	Inf	Inf	0.145316515	1
ENSMUSG00000003585	19.13538826	15.8865188	22.7903664	1.434572714	0.520621096	0.145385167	1
ENSMUSG00000026065	12.52105404	14.79107612	9.967279206	0.673871132	-0.569455371	0.145495092	1
ENSMUSG00000030560	5390.822217	6019.414093	4683.656356	0.778091735	-0.361987839	0.145495948	1
ENSMUSG00000046743	17.9066353	21.85663321	13.46288766	0.615963471	-0.699083299	0.145544856	1
ENSMUSG00000079435	7081.04924	5117.961853	9289.522551	1.815082413	0.860035055	0.145695756	1
ENSMUSG00000001313	132.1053157	108.6562769	158.4854844	1.458594836	0.544579191	0.145704574	1
ENSMUSG00000048216	22.48897445	26.91818204	17.50611592	0.650345402	-0.62072195	0.145887663	1
ENSMUSG00000028998	752.3403009	575.3920224	951.4071143	1.653493752	0.725517594	0.14602734	1
ENSMUSG00000050777	280.8027214	228.9672035	339.1176792	1.481075342	0.566645032	0.146030858	1
ENSMUSG00000070462	899.8078877	1003.874716	782.7327054	0.779711544	-0.3589876	0.146224863	1
ENSMUSG00000042581	1.780185795	2.661693696	0.788489405	0.296235967	-1.755181283	0.146238013	1
ENSMUSG00000018927	3630.990074	4141.73513	3056.401886	0.73795204	-0.438401038	0.146275981	1
ENSMUSG00000028549	324.8628529	269.0390333	387.6646498	1.440923441	0.526993685	0.146333471	1
ENSMUSG00000010406	1064.860773	743.8923795	1425.950215	1.91687703	0.938757789	0.146357242	1
ENSMUSG00000028238	155.7992214	180.955055	127.4989085	0.704588819	-0.505146513	0.14635963	1
ENSMUSG00000024666	166.5470227	140.8361418	195.4717637	1.387937508	0.472942612	0.146409244	1
ENSMUSG00000062619	525.0310532	385.5041453	681.9988246	1.769108926	0.823022879	0.146426284	1
ENSMUSG00000073616	551.389322	392.6622443	729.9572846	1.858995346	0.894523158	0.146475611	1
ENSMUSG00000052273	1.011469045	0.398869919	1.700643062	4.263653339	2.092090143	0.146543878	1
ENSMUSG00000037989	7.250097753	8.960063673	5.326386092	0.594458509	-0.750351976	0.146547221	1
ENSMUSG00000040809	1061.69313	1401.799967	679.0729386	0.484429273	-1.045642049	0.146608821	1
ENSMUSG00000079681	0.35096582	0	0.745802368	Inf	Inf	0.146702876	1
ENSMUSG00000038751	1.077917687	1.742754558	0.329976208	0.189341756	-2.400935488	0.146724664	1
ENSMUSG00000045827	804.793154	888.6679799	710.4339748	0.7994369	-0.32294393	0.146833771	1
ENSMUSG00000039158	377.1907768	429.8937084	317.8999787	0.739485069	-0.435407076	0.146905902	1
ENSMUSG00000042340	45.0986449	38.50446458	52.51709777	1.363922297	0.447761456	0.147063946	1
ENSMUSG00000044820	0.756786099	1.280474246	0.167636933	0.130917848	-2.933266297	0.147186039	1
ENSMUSG00000032841	74.22984599	85.11904702	61.97949484	0.728150714	-0.457691002	0.147209176	1
ENSMUSG00000026365	443.9787876	500.7828007	380.0742728	0.758960316	-0.397903641	0.147232752	1
ENSMUSG00000020646	7.267676925	5.932756516	8.769462385	1.478142978	0.563785825	0.147345064	1
ENSMUSG00000078921	1665.008641	1941.438655	1354.024875	0.697433767	-0.519871879	0.147358472	1
ENSMUSG00000048424	0.786579701	0.30873999	1.324149376	4.288881973	2.100601615	0.147384757	1
ENSMUSG00000022993	2.595782227	3.633964722	1.427826921	0.392911608	-1.347723306	0.147394063	1
ENSMUSG00000041119	24.70712467	19.22011805	30.88000712	1.606650232	0.684055888	0.147564376	1
ENSMUSG00000060336	92.71089423	81.94060525	104.8274693	1.279310411	0.355366361	0.147608001	1
ENSMUSG00000026012	51.20057653	63.0851827	37.83039459	0.599671634	-0.737755364	0.147742624	1
ENSMUSG00000030587	161.6980399	115.0794536	214.1439495	1.860835648	0.89595064	0.147778796	1
ENSMUSG00000111497	2.439697079	3.537225499	1.204977608	0.340656146	-1.553611857	0.147784955	1
ENSMUSG00000007805	149.3428509	113.6762273	189.4678025	1.666731972	0.737022122	0.147786667	1
ENSMUSG00000073155	681.0691558	560.0224737	817.2466731	1.459310495	0.545286875	0.147830877	1
ENSMUSG00000071713	673.1580727	776.8539655	556.5001934	0.716351101	-0.481261235	0.147856867	1
ENSMUSG00000045377	99.43713512	79.91730881	121.3969397	1.519031878	0.603152147	0.148124745	1
ENSMUSG00000007867	449.5903201	381.8320559	525.8183673	1.377093304	0.461626311	0.149002591	1
ENSMUSG00000016252	1242.649602	841.567368	1693.867115	2.012752846	1.009170029	0.149116311	1
ENSMUSG00000028264	1.294444638	0.671426662	1.995339861	2.971791222	1.571332766	0.149188136	1
ENSMUSG00000035234	293.3842675	260.620767	330.2432054	1.267140793	0.341576832	0.149201392	1
ENSMUSG00000044430	1.29382275	0.595681655	2.079231482	3.490507831	1.803436948	0.149238999	1
ENSMUSG00000031465	202.1854208	226.3167039	175.0377273	0.773419391	-0.370677159	0.149277058	1
ENSMUSG00000059891	1.712712122	0.911277062	2.614326564	2.868860277	1.520477706	0.149361836	1
ENSMUSG00000036412	97.4389507	110.2239653	83.05580925	0.753518611	-0.40828495	0.149396761	1
ENSMUSG00000079278	0.57611055	1.088208817	0	0	#NAME?	0.149531953	1
ENSMUSG00000022871	5.86455684	3.767637706	8.223590865	2.182691519	1.126108248	0.149646316	1
ENSMUSG00000003378	1459.691592	1204.744137	1746.507479	1.449691619	0.53574604	0.149658889	1
ENSMUSG00000040564	13.28734714	7.267607563	20.05955416	2.76013172	1.464737117	0.150112945	1
ENSMUSG00000069378	1.339973821	0.518881028	2.263703213	4.362663292	2.125209132	0.150155403	1
ENSMUSG00000028838	106.2140296	92.73933711	121.3730586	1.308754865	0.3881949	0.150325664	1
ENSMUSG00000031723	377.6983779	318.4387837	444.3654214	1.395450065	0.4807305	0.150352913	1
ENSMUSG00000003123	159.4846784	130.6561504	191.9167724	1.468869027	0.554705762	0.150415255	1
ENSMUSG00000022982	2889.343965	2357.203466	3488.002026	1.479720387	0.565324585	0.150491986	1
ENSMUSG00000034706	26.60138645	22.4341667	31.28950867	1.394725692	0.479981407	0.15056433	1
ENSMUSG00000116165	93.10562841	78.11066224	109.9749653	1.407937946	0.493583749	0.150706835	1
ENSMUSG00000092417	297.423897	229.8996608	373.3886626	1.62413751	0.699673786	0.150747582	1
ENSMUSG00000009640	766.1160387	644.2866298	903.1741236	1.401820373	0.487301496	0.150770123	1
ENSMUSG00000021313	0.721147644	1.24526294	0.131517936	0.105614591	-3.243118936	0.151157262	1
ENSMUSG00000037601	255.4907671	188.0549745	331.3560337	1.762016849	0.81722772	0.151192892	1
ENSMUSG00000008318	119.0190135	136.7841898	99.03319007	0.724010503	-0.465917469	0.151433307	1
ENSMUSG00000036186	35.25120353	28.02735568	43.37803236	1.547703353	0.630128978	0.151515194	1
ENSMUSG00000038412	1189.683441	1021.679623	1378.687737	1.349432547	0.432352864	0.15161797	1
ENSMUSG00000024742	6.579490532	8.467624024	4.455340353	0.526161807	-0.926421566	0.151623883	1
ENSMUSG00000049971	67.60989146	60.27590744	75.86062348	1.258556307	0.331769764	0.151699205	1
ENSMUSG00000034892	2413.2407	1713.959996	3199.931493	1.866981435	0.900707582	0.151761288	1
ENSMUSG00000026688	1656.33116	1334.176578	2018.755065	1.513109357	0.59751626	0.151809037	1
ENSMUSG00000015316	10.21183459	13.4731092	6.542900647	0.485626632	-1.042080552	0.152013767	1
ENSMUSG00000064368	5040.91837	3826.751769	6406.855797	1.674228219	0.743496199	0.152077951	1
ENSMUSG00000037196	1.66642993	0.891072204	2.538707372	2.849047878	1.510479866	0.152114484	1
ENSMUSG00000020439	1861.348465	1653.307764	2095.394254	1.267395157	0.341866408	0.152228916	1
ENSMUSG00000001348	211.7544907	173.9405503	254.2951736	1.461966017	0.547909777	0.152397717	1
ENSMUSG00000048978	0.729777995	1.240788562	0.154891107	0.124832797	-3.00193107	0.152450165	1
ENSMUSG00000015013	575.958486	479.1415857	684.8774988	1.429384381	0.515393929	0.152463719	1
ENSMUSG00000116930	0.372044339	0	0.79059422	Inf	Inf	0.152561939	1
ENSMUSG00000040694	8.714355017	12.12672758	4.875435883	0.402040522	-1.314587177	0.152578983	1
ENSMUSG00000038973	3.512894007	4.692035592	2.186359723	0.465972536	-1.101683169	0.152684792	1
ENSMUSG00000027840	25.7248877	30.87140147	19.9350597	0.645745212	-0.630963053	0.152736999	1
ENSMUSG00000102428	15.60007615	11.62010374	20.07754512	1.727828389	0.788959933	0.15282006	1
ENSMUSG00000024131	6.016459694	7.436122844	4.419338651	0.594306838	-0.750720115	0.15285653	1
ENSMUSG00000022048	1833.042661	1505.201267	2201.864228	1.462837081	0.548769103	0.152874335	1
ENSMUSG00000054582	19.89801888	16.47270587	23.75149601	1.441869733	0.527940829	0.152978571	1
ENSMUSG00000039577	120.0051026	135.4519776	102.6273682	0.757666075	-0.400365943	0.152989786	1
ENSMUSG00000033510	0.457543315	0.864248483	0	0	#NAME?	0.153037462	1
ENSMUSG00000016940	649.4973668	566.3116588	743.0812883	1.312141957	0.39192381	0.153064409	1
ENSMUSG00000001289	3243.633177	2476.745683	4106.381608	1.657974671	0.729421967	0.153082621	1
ENSMUSG00000038608	316.2879532	357.3292329	270.1165135	0.755931753	-0.403672104	0.153179062	1
ENSMUSG00000020622	6.919719751	5.055487818	9.016980676	1.783602493	0.834794121	0.153239271	1
ENSMUSG00000015943	423.4308266	303.8971404	557.9062236	1.835839004	0.876439545	0.153265155	1
ENSMUSG00000017778	1375.793879	1039.530291	1754.090417	1.687387499	0.754791318	0.153454012	1
ENSMUSG00000030647	583.2003427	425.0007425	761.1748929	1.790996619	0.840762614	0.153683098	1
ENSMUSG00000024180	183.1703679	201.2015193	162.8853226	0.809563084	-0.304784589	0.153850928	1
ENSMUSG00000037849	176.291344	222.9846324	123.7613946	0.55502208	-0.849382928	0.153907086	1
ENSMUSG00000056501	635.2377419	498.6081447	788.9460388	1.582296734	0.662020179	0.153921612	1
ENSMUSG00000049751	14.0892881	11.21307373	17.32502927	1.545074052	0.627675985	0.15394181	1
ENSMUSG00000044916	28.22694711	22.83528622	34.29256561	1.501735747	0.586630971	0.154038287	1
ENSMUSG00000004207	21509.14009	23532.79224	19232.53142	0.817265169	-0.291123846	0.154050527	1
ENSMUSG00000041841	7232.221222	5196.96669	9521.882571	1.832200039	0.873577025	0.154114868	1
ENSMUSG00000062310	289.375949	316.9194883	258.3894672	0.815315803	-0.294569116	0.154148728	1
ENSMUSG00000011267	40.19447721	32.82664465	48.48328883	1.476949269	0.562620273	0.154187927	1
ENSMUSG00000048373	0.518273564	0	1.101331324	Inf	Inf	0.154600518	1
ENSMUSG00000078773	171.9332202	153.4258734	192.7539854	1.256332985	0.329218894	0.154657157	1
ENSMUSG00000033200	1.589680253	2.678878095	0.36433268	0.136001963	-2.878300619	0.154762567	1
ENSMUSG00000056629	1220.563095	872.0473344	1612.643326	1.849261229	0.886949036	0.154992964	1
ENSMUSG00000061111	1978.17351	1452.796636	2569.222493	1.768466714	0.822499065	0.155008465	1
ENSMUSG00000002379	165.808156	110.5090745	228.0196226	2.063356549	1.044993141	0.155015339	1
ENSMUSG00000020865	123.5356052	136.7279383	108.6942305	0.794967231	-0.331032703	0.15504342	1
ENSMUSG00000052270	95.04306684	114.2166206	73.47281891	0.643276071	-0.636490072	0.155237254	1
ENSMUSG00000026083	5205.394248	4326.320294	6194.352446	1.431783138	0.517812994	0.155324245	1
ENSMUSG00000017897	10.9300796	12.6515113	8.993468946	0.710861235	-0.492360132	0.1553418	1
ENSMUSG00000020250	2104.217474	2333.681891	1846.070004	0.79105469	-0.338150656	0.155342602	1
ENSMUSG00000030606	2.465401942	1.475740987	3.578770516	2.425066829	1.278024505	0.155400727	1
ENSMUSG00000027932	201.5544424	222.7306402	177.7312198	0.79796484	-0.325602914	0.155490021	1
ENSMUSG00000079597	9.932526213	6.588132789	13.69496881	2.078732966	1.055704442	0.155550622	1
ENSMUSG00000022696	23.45227007	30.6164515	15.39256595	0.502754735	-0.992073332	0.15562662	1
ENSMUSG00000033880	2261.265422	2545.859607	1941.096964	0.762452477	-0.391280676	0.155750056	1
ENSMUSG00000079283	316.23376	247.7846221	393.2390401	1.587019553	0.666319903	0.155753592	1
ENSMUSG00000021194	32.31210281	46.39705464	16.466532	0.354904684	-1.494496481	0.155914805	1
ENSMUSG00000116594	29.62404649	34.36230897	24.29350121	0.706981048	-0.500256553	0.155997119	1
ENSMUSG00000008683	16293.34275	12112.60002	20996.67831	1.733457579	0.793652531	0.156128835	1
ENSMUSG00000102030	9.543611625	7.985003749	11.29704549	1.41478274	0.500580524	0.15616901	1
ENSMUSG00000025576	1.241025698	1.845911395	0.560529288	0.30365991	-1.719471641	0.156192793	1
ENSMUSG00000019782	1365.14147	1026.275106	1746.36613	1.701654966	0.76693854	0.156212826	1
ENSMUSG00000021636	9.036101624	10.99031523	6.837611315	0.622148789	-0.684668447	0.1562558	1
ENSMUSG00000039936	441.2876163	528.5859434	343.0769983	0.649046768	-0.623605657	0.156261091	1
ENSMUSG00000073490	348.4716115	398.0614437	292.6830503	0.735271036	-0.443651939	0.156532468	1
ENSMUSG00000029526	0.324808117	0	0.690217248	Inf	Inf	0.156680116	1
ENSMUSG00000019797	475.9047082	370.1906521	594.8330214	1.606828854	0.684216274	0.156720683	1
ENSMUSG00000020926	26.51047476	33.11379556	19.08173886	0.576247408	-0.795239739	0.156886483	1
ENSMUSG00000030814	943.0454614	662.5173934	1258.639538	1.899783388	0.925834933	0.156964071	1
ENSMUSG00000038387	1306.681367	1145.842264	1487.625357	1.298281102	0.376602788	0.156992803	1
ENSMUSG00000019817	21.8853937	29.31544657	13.52658421	0.461414912	-1.115863464	0.157067025	1
ENSMUSG00000049164	39.27473992	46.21661561	31.46512976	0.680818562	-0.554657724	0.157117316	1
ENSMUSG00000014313	1899.088028	1508.624112	2338.359934	1.549995069	0.632263625	0.157124259	1
ENSMUSG00000048230	0.548191716	1.035473241	0	0	#NAME?	0.15713277	1
ENSMUSG00000062369	1.458937596	0.81358583	2.184958333	2.685590448	1.425239311	0.157147209	1
ENSMUSG00000026042	4783.034165	5287.645968	4215.345886	0.797206528	-0.32697457	0.157158966	1
ENSMUSG00000037405	311.8290303	391.9917148	221.6460101	0.565435446	-0.822565769	0.157447245	1
ENSMUSG00000027673	748.2954215	558.8434616	961.4288764	1.720390311	0.782735911	0.157558186	1
ENSMUSG00000027409	0.871105567	0.188092474	1.639495298	8.716432208	3.123737735	0.15761461	1
ENSMUSG00000033717	51.5163395	61.29661179	40.51353318	0.660942457	-0.597403422	0.157655083	1
ENSMUSG00000070858	3.373704785	1.818225751	5.123618699	2.817922195	1.494631778	0.157696063	1
ENSMUSG00000030666	0.443424307	0.837579247	0	0	#NAME?	0.157761652	1
ENSMUSG00000021700	0.703982091	1.226410275	0.116250384	0.094789147	-3.399134308	0.157838519	1
ENSMUSG00000020641	310.5600559	396.0683297	214.3632479	0.541227944	-0.885691765	0.158012409	1
ENSMUSG00000062012	270.1235674	240.0307469	303.9779905	1.266412718	0.340747649	0.158199651	1
ENSMUSG00000025038	1.14200775	1.655365926	0.564479801	0.341000012	-1.552156303	0.158207279	1
ENSMUSG00000042810	17.60517271	20.48546833	14.36484013	0.701220978	-0.512058939	0.158295104	1
ENSMUSG00000024856	2377.248676	1943.760598	2864.922764	1.473907212	0.559645704	0.158639951	1
ENSMUSG00000096257	1.391067046	1.976800655	0.732116735	0.370354356	-1.433021787	0.158774014	1
ENSMUSG00000045625	22.31780383	18.61139476	26.48751403	1.423188018	0.50912627	0.158783129	1
ENSMUSG00000040824	1934.616934	1348.824351	2593.633591	1.922884614	0.943272194	0.1588177	1
ENSMUSG00000024191	718.0055244	623.9093137	823.8637614	1.320486397	0.401069439	0.158838203	1
ENSMUSG00000027581	1.636882169	2.449338707	0.722868563	0.295128053	-1.760587035	0.158867253	1
ENSMUSG00000071528	474.5881822	361.334186	601.9989279	1.666044762	0.736427162	0.15889249	1
ENSMUSG00000027077	1.294793786	2.146004399	0.337181845	0.157120761	-2.670054268	0.158911402	1
ENSMUSG00000054836	243.9145564	200.008957	293.3083559	1.466476103	0.552353562	0.159012491	1
ENSMUSG00000034429	230.6309797	205.2332339	259.2034438	1.262970129	0.336820517	0.159080065	1
ENSMUSG00000050201	0.439256261	0.829706271	0	0	#NAME?	0.159211788	1
ENSMUSG00000076441	743.7678579	817.6764657	660.6206741	0.807924285	-0.307707998	0.159233551	1
ENSMUSG00000030034	331.4717176	232.5152497	442.797744	1.904381517	0.929322532	0.159309977	1
ENSMUSG00000037577	7.978743031	9.955643989	5.754729453	0.578036886	-0.790766536	0.159351577	1
ENSMUSG00000028017	33.81962716	29.56255426	38.60883417	1.306004678	0.385160065	0.159509046	1
ENSMUSG00000079625	3.37501013	4.564980453	2.036293517	0.446068398	-1.164663152	0.159520397	1
ENSMUSG00000029815	468.5903792	386.4781565	560.9666298	1.451483403	0.537528076	0.159616388	1
ENSMUSG00000079334	260.8862888	231.5693663	293.8678266	1.269027209	0.343723002	0.159707916	1
ENSMUSG00000038181	292.9289988	334.5036621	246.1575026	0.735888812	-0.442440294	0.159802133	1
ENSMUSG00000035048	226.73982	155.2772819	307.1351753	1.977978823	0.98402698	0.159852207	1
ENSMUSG00000003955	2834.911051	2361.55691	3367.434459	1.425938306	0.511911564	0.160280095	1
ENSMUSG00000050930	11.82776458	14.04140332	9.337420985	0.664992008	-0.588591094	0.160301769	1
ENSMUSG00000034981	33.22962657	39.24898137	26.45785241	0.674102906	-0.56895925	0.160313717	1
ENSMUSG00000031129	117.3500199	130.152571	102.9471499	0.790972849	-0.338299922	0.160362902	1
ENSMUSG00000027737	282.8273532	328.2377196	231.7406911	0.70601481	-0.502229648	0.160412844	1
ENSMUSG00000078974	579.6248374	457.6274202	716.8719318	1.566496893	0.647541908	0.16045638	1
ENSMUSG00000066456	432.5540702	360.2612508	513.8834921	1.426418997	0.512397822	0.160556383	1
ENSMUSG00000075706	4951.604699	3817.243324	6227.761246	1.631481338	0.706182485	0.160650514	1
ENSMUSG00000022309	12.74678425	15.96990608	9.120772205	0.57112247	-0.808127948	0.160685134	1
ENSMUSG00000049556	30.38921251	26.19002654	35.11329673	1.34071253	0.422999933	0.160731519	1
ENSMUSG00000040732	53.47475442	60.39298243	45.69174791	0.756573795	-0.402447287	0.160801844	1
ENSMUSG00000071074	1544.95758	1362.834187	1749.846398	1.283976007	0.360618244	0.16083331	1
ENSMUSG00000070394	549.9506268	382.2409017	738.6240676	1.932352253	0.950358111	0.160946486	1
ENSMUSG00000050552	495.0406843	367.1490011	638.9188279	1.740216713	0.799266979	0.161030399	1
ENSMUSG00000030737	41.83808366	46.78530806	36.27245621	0.775295872	-0.367181111	0.16112082	1
ENSMUSG00000030431	241.5415162	170.846352	321.0735759	1.879311862	0.910204494	0.161132358	1
ENSMUSG00000064030	585.845326	474.2753507	711.3615482	1.49989146	0.584858103	0.161158236	1
ENSMUSG00000030351	1219.870094	1091.164358	1364.664046	1.250649397	0.322677406	0.161235484	1
ENSMUSG00000050737	2028.929555	1840.302995	2241.134434	1.217807307	0.284285874	0.161237333	1
ENSMUSG00000026546	102.4196868	80.5435184	127.0303763	1.577164479	0.657333124	0.1612539	1
ENSMUSG00000030056	340.7284058	298.824771	387.869995	1.297984748	0.37627343	0.161269764	1
ENSMUSG00000044628	4.91901878	2.836502663	7.261849411	2.560141933	1.356223795	0.161300521	1
ENSMUSG00000035215	867.4260546	636.5510668	1127.160416	1.770730543	0.824344689	0.161378574	1
ENSMUSG00000037152	410.5803563	307.9569202	526.031722	1.708134117	0.772421255	0.161383699	1
ENSMUSG00000096923	1.671449052	0.884574147	2.55668332	2.89029849	1.531218492	0.161461433	1
ENSMUSG00000046532	391.9725359	351.5451386	437.4533578	1.244373225	0.315419258	0.161492911	1
ENSMUSG00000079419	217.0763667	244.2886955	186.4624969	0.763287456	-0.389701613	0.161597831	1
ENSMUSG00000015016	295.8220476	259.4059499	336.7901575	1.298313156	0.376638407	0.161602638	1
ENSMUSG00000037747	1.398458084	0.658088415	2.231373961	3.390690234	1.761578989	0.161621829	1
ENSMUSG00000038583	4.238456814	2.293830438	6.426161486	2.801498044	1.486198485	0.161921478	1
ENSMUSG00000056270	0.431068118	0.814239778	0	0	#NAME?	0.162138313	1
ENSMUSG00000027544	139.3265189	154.1759165	122.6209466	0.795331394	-0.330371975	0.162314698	1
ENSMUSG00000091243	68.39657115	80.82966865	54.40933646	0.673135711	-0.571030699	0.162334023	1
ENSMUSG00000066537	3.169157619	2.189315897	4.271479555	1.951056748	0.96425574	0.162371729	1
ENSMUSG00000042541	1615.28852	1226.398621	2052.789657	1.673835588	0.743157827	0.16279282	1
ENSMUSG00000036214	129.8050688	111.5962542	150.2899852	1.346729658	0.429460274	0.162855072	1
ENSMUSG00000042659	195.9412565	220.3724131	168.4562053	0.764416031	-0.387570061	0.163043058	1
ENSMUSG00000061577	61.31225046	74.30524081	46.69513631	0.628423188	-0.67019168	0.163148046	1
ENSMUSG00000050896	61.36803648	75.05211817	45.97344459	0.612553592	-0.707092024	0.163222909	1
ENSMUSG00000005864	0.427878135	0.808214255	0	0	#NAME?	0.16330723	1
ENSMUSG00000037313	1855.786725	1641.589063	2096.759094	1.27727404	0.353068089	0.163309818	1
ENSMUSG00000021057	16.87916451	19.81112297	13.58071125	0.685509412	-0.544751622	0.163398955	1
ENSMUSG00000035595	149.2374155	111.6506474	191.5225295	1.71537321	0.778522495	0.16355304	1
ENSMUSG00000078922	1003.110125	1163.991019	822.1191182	0.706293352	-0.501660578	0.163595496	1
ENSMUSG00000071654	457.1989033	332.0092517	598.0372613	1.801266857	0.849011932	0.16362429	1
ENSMUSG00000024899	67.21766405	83.91040409	48.4383315	0.577262522	-0.792700531	0.163664971	1
ENSMUSG00000029725	809.2903474	594.8656826	1050.518095	1.765975288	0.820465155	0.164005996	1
ENSMUSG00000028626	1.949541308	2.618805158	1.196619477	0.456933374	-1.129944275	0.1640299	1
ENSMUSG00000024338	1317.816753	994.3292194	1681.740227	1.691331397	0.758159367	0.16420226	1
ENSMUSG00000001025	20557.2389	15267.85899	26507.79131	1.736182613	0.795918699	0.164332769	1
ENSMUSG00000023886	31.47844413	37.63648354	24.55064979	0.652309873	-0.616370631	0.164430728	1
ENSMUSG00000031618	29.57196147	34.10385872	24.47357708	0.717619003	-0.478710002	0.164436303	1
ENSMUSG00000058163	56.0318673	66.13752799	44.66299903	0.675304935	-0.566388995	0.16445692	1
ENSMUSG00000026255	14.09335473	17.22713758	10.56784903	0.61344196	-0.705001244	0.164550248	1
ENSMUSG00000030244	0.696860685	0.094046237	1.375026938	14.62075446	3.869945854	0.164580745	1
ENSMUSG00000073804	0.404747013	0	0.860087403	Inf	Inf	0.164593682	1
ENSMUSG00000020191	0.424386552	0.801619042	0	0	#NAME?	0.16460574	1
ENSMUSG00000060636	6586.864873	5025.173776	8343.767357	1.660393795	0.731525446	0.164605893	1
ENSMUSG00000026388	71.13274773	54.30611169	90.06271328	1.658426842	0.729815372	0.164677003	1
ENSMUSG00000034255	144.7121623	164.3899196	122.5746853	0.745633829	-0.423460778	0.164678052	1
ENSMUSG00000032766	794.5790169	652.0193808	954.9586075	1.464616905	0.550523353	0.164692676	1
ENSMUSG00000060679	1346.494135	1144.954381	1573.226357	1.374051563	0.458436144	0.164731474	1
ENSMUSG00000014606	1273.629994	1117.50762	1449.267666	1.296874974	0.375039403	0.164853081	1
ENSMUSG00000044982	164.8718422	146.2292652	185.8447412	1.270913459	0.345865795	0.164873466	1
ENSMUSG00000029616	1763.075898	1336.225213	2243.282918	1.678820977	0.747448395	0.165176153	1
ENSMUSG00000091679	1.758382532	2.648137669	0.757408003	0.286015343	-1.805835555	0.165369365	1
ENSMUSG00000056155	3.395533561	1.999389668	4.966195439	2.483855707	1.312581367	0.165448389	1
ENSMUSG00000053030	34.25605572	27.89028752	41.41754495	1.48501678	0.570479233	0.165537718	1
ENSMUSG00000078620	1.347226337	0.699684577	2.075710816	2.966637945	1.568828868	0.165651393	1
ENSMUSG00000031818	2902.45764	2173.521016	3722.511342	1.712664066	0.776242199	0.165777924	1
ENSMUSG00000000093	30.01192823	33.52250122	26.06253362	0.777463873	-0.363152458	0.165793928	1
ENSMUSG00000034551	2.397739328	3.34916061	1.327390386	0.396335244	-1.335206832	0.165952205	1
ENSMUSG00000028393	563.6123862	466.3631482	673.0177788	1.443119555	0.529190824	0.1660602	1
ENSMUSG00000042312	1018.062119	694.9804604	1381.528984	1.987867376	0.991221508	0.166274118	1
ENSMUSG00000037855	194.4093224	217.358187	168.5918496	0.775640669	-0.366539644	0.166368881	1
ENSMUSG00000026032	738.0318192	614.8893856	876.5670571	1.425568692	0.511537558	0.166534076	1
ENSMUSG00000068079	22.56322516	16.26595607	29.64765289	1.822681235	0.866062273	0.166564531	1
ENSMUSG00000051184	39.94514873	30.2879116	50.80954051	1.677551796	0.746357312	0.166572991	1
ENSMUSG00000002014	1445.792293	1227.333732	1691.558175	1.378238153	0.4628252	0.166684536	1
ENSMUSG00000025856	1553.343888	1276.606543	1864.673401	1.460648475	0.546609016	0.166758786	1
ENSMUSG00000064288	21.51684224	18.21232083	25.23442882	1.385569091	0.470478652	0.166791348	1
ENSMUSG00000055148	4280.274804	3705.438564	4926.965574	1.329657877	0.411055086	0.166802326	1
ENSMUSG00000059070	19934.17899	14131.17932	26462.55362	1.872635895	0.905070417	0.166802626	1
ENSMUSG00000003812	719.132597	614.4293693	836.9237282	1.362115436	0.445848973	0.166939823	1
ENSMUSG00000028461	506.7188167	399.3517296	627.5067897	1.571313565	0.651971107	0.167003956	1
ENSMUSG00000033420	545.5679454	622.9519837	458.5109023	0.736029284	-0.442164928	0.167009509	1
ENSMUSG00000032531	1275.27358	1420.808822	1111.546432	0.782333566	-0.35414423	0.167181492	1
ENSMUSG00000050621	930.1695051	725.5653552	1160.349174	1.599234535	0.677381532	0.16721859	1
ENSMUSG00000005686	97.29959461	118.4912507	73.45898148	0.61995279	-0.689769738	0.167263567	1
ENSMUSG00000061859	42.84261837	47.96757869	37.077038	0.772960383	-0.371533622	0.167386719	1
ENSMUSG00000001506	15151.57765	17932.3869	12023.16724	0.670472219	-0.57675054	0.167513179	1
ENSMUSG00000036315	650.3687322	510.1928911	808.0665533	1.583845184	0.663431323	0.167627708	1
ENSMUSG00000020778	245.4563315	189.4999004	308.4073164	1.627480098	0.702639901	0.167806549	1
ENSMUSG00000024194	1230.381525	966.0009068	1527.80972	1.581582076	0.661368426	0.168010214	1
ENSMUSG00000049493	24.45579196	21.37289384	27.92405234	1.30651715	0.385726062	0.168013067	1
ENSMUSG00000015542	400.1368656	304.921883	507.253721	1.663553026	0.734267853	0.168014759	1
ENSMUSG00000007097	35.75039251	28.31057651	44.12018551	1.558434725	0.640097729	0.168567137	1
ENSMUSG00000026580	13.58522365	17.51515356	9.164052489	0.523207088	-0.93454601	0.168628185	1
ENSMUSG00000022787	266.6892345	223.7040685	315.0475463	1.408322828	0.493978079	0.168636077	1
ENSMUSG00000027996	220.8770902	266.6142673	169.422766	0.635460239	-0.654126237	0.168757088	1
ENSMUSG00000062444	8.132031241	9.767322899	6.292328126	0.644222392	-0.634369287	0.168758221	1
ENSMUSG00000021948	1560.090615	1757.709698	1337.769147	0.761086515	-0.393867637	0.168766478	1
ENSMUSG00000030830	485.8528218	567.2775885	394.2499591	0.694985959	-0.524944263	0.16876841	1
ENSMUSG00000039680	168.7501174	132.6433881	209.3701878	1.578444209	0.658503269	0.168846261	1
ENSMUSG00000054312	922.916728	677.6204791	1198.875008	1.769242585	0.823131873	0.168942493	1
ENSMUSG00000034164	37.99089742	30.81550091	46.06321849	1.494806741	0.579958975	0.169082667	1
ENSMUSG00000040296	807.0801164	916.3966356	684.0990323	0.74650976	-0.421766973	0.169121914	1
ENSMUSG00000089669	8.538618757	10.55873635	6.265986469	0.593440944	-0.752823626	0.169130027	1
ENSMUSG00000034175	402.5680159	355.0257153	456.0531041	1.284563581	0.3612783	0.169285877	1
ENSMUSG00000030823	34.35225177	30.61987687	38.55117352	1.259024446	0.332306296	0.169347847	1
ENSMUSG00000021665	509.3708482	573.3630736	437.3795946	0.762831816	-0.390563079	0.169359142	1
ENSMUSG00000002477	2463.58362	2081.834081	2893.051852	1.389664949	0.474737088	0.169413664	1
ENSMUSG00000032338	4.10710476	5.987964522	1.991137528	0.332523267	-1.588472802	0.169468449	1
ENSMUSG00000054763	0.411556783	0.777385034	0	0	#NAME?	0.169555483	1
ENSMUSG00000027776	1.629757484	2.589185398	0.550401081	0.212576929	-2.233943064	0.169557483	1
ENSMUSG00000006586	10.19079446	12.05558627	8.092903676	0.671299056	-0.574972482	0.169579592	1
ENSMUSG00000047632	114.5634069	101.7151172	129.0177327	1.268422396	0.343035255	0.16958255	1
ENSMUSG00000062352	357.8830346	309.6310489	412.1665185	1.331153707	0.412677167	0.169597105	1
ENSMUSG00000061082	4.755070341	3.401191103	6.278184483	1.845878192	0.884307354	0.1696167	1
ENSMUSG00000032245	270.2980008	235.3263509	309.6411069	1.315794452	0.395934135	0.169632922	1
ENSMUSG00000031133	280.6908819	310.2250819	247.4649069	0.79769471	-0.326091384	0.169674713	1
ENSMUSG00000052187	1.372127921	0.330833752	2.543583861	7.688404975	2.94268433	0.169704962	1
ENSMUSG00000062963	1286.471405	1097.250887	1499.344488	1.36645548	0.450438457	0.16974728	1
ENSMUSG00000029778	41.6036923	35.26945941	48.7297043	1.381640238	0.466382005	0.169864178	1
ENSMUSG00000041571	3487.763373	2469.647143	4633.144132	1.87603486	0.907686636	0.1699892	1
ENSMUSG00000038009	76.43014867	67.57535588	86.39179056	1.278451137	0.354397021	0.170072301	1
ENSMUSG00000056133	2.037883583	3.009375756	0.944954889	0.314003622	-1.671146892	0.170143419	1
ENSMUSG00000029659	908.0429568	792.1073832	1038.470477	1.311022343	0.390692273	0.170229179	1
ENSMUSG00000091625	236.1735182	173.2521578	306.9600487	1.771753107	0.825177579	0.170308528	1
ENSMUSG00000045326	14.24572071	11.691474	17.11924827	1.464250639	0.550162524	0.170330219	1
ENSMUSG00000068154	0.984203439	1.66907243	0.213725825	0.128050659	-2.965213417	0.17045259	1
ENSMUSG00000009394	5.352527604	3.798971969	7.100277693	1.868999759	0.902266383	0.170511003	1
ENSMUSG00000032908	3.095915698	3.974611352	2.107383087	0.530211108	-0.915361201	0.170664274	1
ENSMUSG00000024854	74.09575416	55.66500502	94.83034694	1.703590019	0.768578182	0.170710934	1
ENSMUSG00000078184	2.316727385	1.413706808	3.332625536	2.35736683	1.237176274	0.170822545	1
ENSMUSG00000042106	120.7487576	95.18403287	149.5090729	1.570736902	0.65144155	0.170974626	1
ENSMUSG00000074754	118.8067406	94.96116332	145.633015	1.533606054	0.616927938	0.171010744	1
ENSMUSG00000025290	27631.36056	20846.71212	35264.09005	1.691590014	0.758379949	0.171106055	1
ENSMUSG00000024727	40.85630953	35.55848574	46.8163613	1.316601658	0.39681892	0.171146791	1
ENSMUSG00000038700	60.3574573	52.52519436	69.1687531	1.316868104	0.397110854	0.171241123	1
ENSMUSG00000056938	409.3833031	362.5182966	462.1064355	1.274712035	0.35017137	0.17133914	1
ENSMUSG00000096472	618.3558692	552.2363105	692.7403728	1.254427425	0.327029006	0.171363567	1
ENSMUSG00000053916	4.847580375	3.580494323	6.273052183	1.752007297	0.809008784	0.171369841	1
ENSMUSG00000094686	1.689161478	2.482246471	0.79694086	0.321056297	-1.639101799	0.17143105	1
ENSMUSG00000074211	7.584997412	4.53582192	11.01531984	2.428516823	1.28007548	0.171497369	1
ENSMUSG00000037664	7.879495921	10.08205433	5.401617707	0.535765582	-0.900326191	0.171635329	1
ENSMUSG00000025137	1946.027864	1694.66907	2228.806508	1.315186869	0.3952678	0.171785564	1
ENSMUSG00000017754	725.2866553	788.8513135	653.7764149	0.828770142	-0.270956067	0.171894667	1
ENSMUSG00000016200	0.682989675	1.173186776	0.131517936	0.112103152	-3.157101247	0.172007579	1
ENSMUSG00000026281	2226.369347	1951.590721	2535.495301	1.299194177	0.377617072	0.172087921	1
ENSMUSG00000037922	10.91897814	13.61762017	7.883005863	0.578882783	-0.788656846	0.17210757	1
ENSMUSG00000026712	2389.445329	2745.06536	1989.372794	0.724708717	-0.464526848	0.172237537	1
ENSMUSG00000061718	1.192135081	1.813988134	0.492550397	0.271529007	-1.880821767	0.172283821	1
ENSMUSG00000074457	855.8334104	656.1470198	1080.4806	1.646705033	0.719582155	0.172307343	1
ENSMUSG00000042992	175.4734752	155.3615654	198.0993739	1.275086109	0.350594678	0.172360893	1
ENSMUSG00000025743	1363.391486	1546.250723	1157.674845	0.748698014	-0.417544168	0.172361573	1
ENSMUSG00000023828	1.50486347	0.860401714	2.229882946	2.591676551	1.373885677	0.172407204	1
ENSMUSG00000021606	395.6243151	293.0069801	511.0688169	1.744220621	0.802582534	0.172417192	1
ENSMUSG00000026483	221.9543326	245.1892522	195.815048	0.798628187	-0.324404102	0.172555606	1
ENSMUSG00000029177	2057.229246	1830.593189	2312.194809	1.263085006	0.336951736	0.172647348	1
ENSMUSG00000025362	18098.55897	13907.15075	22813.89323	1.640443369	0.71408579	0.172651261	1
ENSMUSG00000021485	727.8905418	627.6188991	840.6961398	1.339500995	0.421695653	0.172783582	1
ENSMUSG00000095040	22.18528242	18.77629191	26.02039674	1.38581126	0.470730784	0.172939611	1
ENSMUSG00000035208	464.6183225	535.0873854	385.3406266	0.720145227	-0.47364022	0.172976483	1
ENSMUSG00000031879	843.6378951	697.7562421	1007.754755	1.444279096	0.530349559	0.173089934	1
ENSMUSG00000098557	676.5136949	745.2366112	599.200414	0.804040495	-0.31465993	0.173114819	1
ENSMUSG00000042293	122.057463	87.76675714	160.6345072	1.830243163	0.872035335	0.173235056	1
ENSMUSG00000012483	561.1972396	486.6122905	645.1053074	1.325706974	0.406761927	0.173349805	1
ENSMUSG00000034101	441.317528	360.0199632	532.7772883	1.479854849	0.565455677	0.173369975	1
ENSMUSG00000041453	6377.291434	4473.758377	8518.766124	1.904163212	0.929157142	0.173386969	1
ENSMUSG00000006154	120.5841118	106.825197	136.062891	1.273696607	0.34902167	0.17339866	1
ENSMUSG00000036372	786.1995762	659.7222204	928.4866016	1.407390221	0.493022394	0.17357512	1
ENSMUSG00000036139	690.7464671	591.6417017	802.2393282	1.35595467	0.439308949	0.173704495	1
ENSMUSG00000000167	22.52874718	18.78042567	26.74560888	1.424121548	0.510072285	0.173809355	1
ENSMUSG00000040312	1655.804243	1466.172375	1869.140095	1.274843345	0.350319977	0.173857109	1
ENSMUSG00000036751	1751.216816	1320.107917	2236.214327	1.693963272	0.760402595	0.173871472	1
ENSMUSG00000042419	239.6120687	169.9066074	318.0307128	1.871797205	0.904424139	0.173873954	1
ENSMUSG00000030281	869.127264	751.9677479	1000.93172	1.331083311	0.412600871	0.173922632	1
ENSMUSG00000031377	1.839181797	2.625296124	0.95480318	0.363693517	-1.459204887	0.173935334	1
ENSMUSG00000024273	434.2433715	369.2072101	507.4090531	1.374320542	0.458718533	0.174009098	1
ENSMUSG00000039533	0.958264758	1.539486353	0.304390463	0.197722093	-2.338454015	0.174192983	1
ENSMUSG00000038523	84.1163084	65.01068116	105.610139	1.624504422	0.699999671	0.174302632	1
ENSMUSG00000060032	1609.209094	1165.584314	2108.286971	1.80878118	0.855017886	0.174370239	1
ENSMUSG00000020901	274.6680889	313.510782	230.970059	0.736721262	-0.440809215	0.174414714	1
ENSMUSG00000017009	3490.530262	3139.333351	3885.626786	1.237723539	0.307689107	0.174510707	1
ENSMUSG00000022756	2.65681681	3.484601675	1.725558838	0.495195434	-1.013930083	0.174525532	1
ENSMUSG00000034789	102.5186036	69.76671037	139.3644834	1.997578539	0.998252227	0.174583347	1
ENSMUSG00000010651	1.792782669	0.78538523	2.926104787	3.725693679	1.897509063	0.174638044	1
ENSMUSG00000069208	195.0472206	171.3896947	221.6619372	1.293321268	0.371080693	0.174692655	1
ENSMUSG00000032252	461.5147353	513.1520449	403.422762	0.786166139	-0.347093868	0.174743344	1
ENSMUSG00000024331	32.35417741	37.83262108	26.19092827	0.692284265	-0.530563538	0.174877052	1
ENSMUSG00000023439	6.946911096	8.252801013	5.47778494	0.663748578	-0.591291229	0.17494362	1
ENSMUSG00000036513	836.1730781	718.5034516	968.5514079	1.348012185	0.430833538	0.175022825	1
ENSMUSG00000039481	22.92201683	16.0456893	30.65788529	1.91066178	0.934072419	0.175026282	1
ENSMUSG00000015804	1367.222471	1113.427392	1652.741935	1.484373339	0.569853994	0.175040317	1
ENSMUSG00000043668	13.25715033	15.62215081	10.59652479	0.678301274	-0.560001893	0.17505686	1
ENSMUSG00000018585	1611.747615	1183.027386	2094.057873	1.770084022	0.823817843	0.175150542	1
ENSMUSG00000041959	18400.54584	14913.92368	22322.99577	1.496788923	0.581870787	0.175203288	1
ENSMUSG00000047428	1.070360416	0.295265398	1.942342311	6.578293036	2.717713276	0.175231841	1
ENSMUSG00000042385	12.47292443	15.12594697	9.488274085	0.627284633	-0.672807876	0.175232768	1
ENSMUSG00000019054	1638.361549	1272.042815	2050.470124	1.611950557	0.688807493	0.175296064	1
ENSMUSG00000113902	257.5839494	203.670775	318.2362705	1.562503361	0.643859293	0.175467835	1
ENSMUSG00000079186	2323.062143	1859.716204	2844.326323	1.529441061	0.613004511	0.175523457	1
ENSMUSG00000024208	1241.819707	896.3494153	1630.473786	1.819015841	0.863158107	0.175746972	1
ENSMUSG00000024924	642.7221773	713.3281966	563.2904057	0.789665134	-0.340687103	0.175814548	1
ENSMUSG00000039878	14.711011	9.33581928	20.75810168	2.223490094	1.152825977	0.17586154	1
ENSMUSG00000005510	1190.069845	974.9664913	1432.061118	1.468831114	0.554668525	0.175930387	1
ENSMUSG00000048387	538.0694295	485.3392582	597.3908722	1.23087276	0.299681632	0.175945418	1
ENSMUSG00000033752	237.49866	193.0820786	287.4673141	1.48883478	0.574183663	0.176084318	1
ENSMUSG00000028936	8423.79053	7071.618899	9944.983614	1.406323468	0.491928466	0.176285688	1
ENSMUSG00000028766	6.7901288	4.944740954	8.866190127	1.793054522	0.842419357	0.176416998	1
ENSMUSG00000115987	890.6059948	709.321335	1094.551237	1.543096454	0.625828243	0.176456095	1
ENSMUSG00000043460	5.901487815	7.361905695	4.258517701	0.578453172	-0.789727923	0.176503956	1
ENSMUSG00000025102	256.3948392	204.0803847	315.2486005	1.544727588	0.627352442	0.176509695	1
ENSMUSG00000041117	20.62884746	24.75064953	15.99182012	0.64611719	-0.630132236	0.176734423	1
ENSMUSG00000062866	72.10486474	82.8361534	60.03216499	0.724709713	-0.464524864	0.176760664	1
ENSMUSG00000032249	3261.008895	2892.904976	3675.125803	1.270392852	0.3452747	0.17679424	1
ENSMUSG00000031697	1632.036821	1389.431734	1904.967545	1.371040763	0.455271466	0.176852062	1
ENSMUSG00000090693	6.217106228	4.773589092	7.841063006	1.642592786	0.715974867	0.176854551	1
ENSMUSG00000020123	31.64735416	36.51951289	26.16617559	0.716498483	-0.480964444	0.176895221	1
ENSMUSG00000022820	601.14978	492.3482412	723.5515111	1.469592964	0.555416624	0.176900943	1
ENSMUSG00000071176	496.4035996	552.5066108	433.2877119	0.784221769	-0.350666404	0.176913805	1
ENSMUSG00000033313	373.0501671	328.0059021	423.7249652	1.291821161	0.369406358	0.176963896	1
ENSMUSG00000031683	972.3023183	865.9369962	1091.963306	1.261019347	0.334590411	0.176999941	1
ENSMUSG00000035394	13.11202213	9.744252649	16.90076279	1.734433968	0.794464917	0.17706489	1
ENSMUSG00000003423	843.0971523	645.6128521	1065.26699	1.650008959	0.722473858	0.177065256	1
ENSMUSG00000020010	7.96565087	10.00287655	5.673771979	0.567214036	-0.818034862	0.177097758	1
ENSMUSG00000031848	2381.401325	1761.622295	3078.652733	1.747623621	0.805394511	0.177202679	1
ENSMUSG00000025870	146.2269135	170.4919202	118.9287809	0.697562564	-0.519605478	0.177343865	1
ENSMUSG00000041881	1680.867028	1329.013888	2076.701809	1.562588494	0.643937896	0.177646687	1
ENSMUSG00000028717	21.64235561	24.7542723	18.14144933	0.732861347	-0.44838782	0.177687884	1
ENSMUSG00000029596	58.41490536	44.89056384	73.62978956	1.640206388	0.713877361	0.177744524	1
ENSMUSG00000078963	2.687288506	1.799347168	3.686222511	2.048644407	1.03466959	0.177850336	1
ENSMUSG00000044313	10.63909172	13.78554633	7.09933027	0.514983599	-0.957401607	0.177896879	1
ENSMUSG00000056612	3095.19796	2355.302323	3927.580552	1.667548371	0.737728611	0.177920839	1
ENSMUSG00000037697	243.881035	276.3895687	207.3089346	0.750060632	-0.414920872	0.177989777	1
ENSMUSG00000023039	48.86189305	23.98954168	76.84328834	3.203199518	1.679513662	0.178116573	1
ENSMUSG00000005161	3930.635567	3155.911754	4802.199856	1.521652134	0.605638581	0.178218092	1
ENSMUSG00000022913	481.6339081	425.6071534	544.6640072	1.279734147	0.355844134	0.178434725	1
ENSMUSG00000020363	165.7973748	190.978633	137.4684594	0.719810678	-0.47431059	0.17848542	1
ENSMUSG00000033033	249.8120174	276.1759434	220.1526008	0.797146189	-0.32708377	0.178555369	1
ENSMUSG00000050600	8.70251185	10.57098268	6.600482164	0.624396271	-0.679466174	0.178569632	1
ENSMUSG00000039958	242.1672815	220.4546491	266.5939931	1.209291771	0.274162372	0.178646664	1
ENSMUSG00000021643	62.0971	43.97202781	82.48780622	1.875915447	0.907594803	0.178735319	1
ENSMUSG00000031202	8.126954663	10.0562192	5.956532055	0.592323212	-0.755543472	0.178736076	1
ENSMUSG00000028464	2949.234244	2391.506786	3576.677634	1.495574947	0.580700209	0.179075179	1
ENSMUSG00000021414	0.671396478	1.151288515	0.131517936	0.114235428	-3.129917954	0.179141225	1
ENSMUSG00000032579	209.4126477	185.4789731	236.3380316	1.274203904	0.349596163	0.17916261	1
ENSMUSG00000007656	1094.755285	960.3462218	1245.96548	1.2974128	0.375637577	0.179208512	1
ENSMUSG00000040584	80.04765091	89.7946727	69.0822514	0.769335745	-0.378314755	0.179285036	1
ENSMUSG00000045322	34.97741493	45.74548209	22.86333938	0.499794479	-1.000593131	0.179384609	1
ENSMUSG00000063882	2041.171264	1605.097586	2531.754151	1.577321014	0.657476305	0.17940573	1
ENSMUSG00000028542	260.8533004	303.6863028	212.6661726	0.700282399	-0.513991268	0.179431935	1
ENSMUSG00000038236	312.2312559	262.7059801	367.9471912	1.400604551	0.48604968	0.179560288	1
ENSMUSG00000026436	1228.698315	1094.574044	1379.58812	1.260388119	0.33386806	0.17963479	1
ENSMUSG00000090553	1398.849662	1140.922966	1689.017195	1.480395474	0.56598263	0.179670111	1
ENSMUSG00000028671	635.3977201	530.9811087	752.8664079	1.417877954	0.503733356	0.179684961	1
ENSMUSG00000020460	14035.09212	10789.27187	17686.63991	1.639280215	0.713062487	0.179726718	1
ENSMUSG00000018678	364.9536238	406.9569303	317.699904	0.780672057	-0.357211463	0.179749993	1
ENSMUSG00000032452	7.455265534	9.092842566	5.612991373	0.617297763	-0.695961532	0.179932536	1
ENSMUSG00000036006	48.70477731	58.62878084	37.54027335	0.64030452	-0.643169902	0.179950219	1
ENSMUSG00000062382	6.413566438	4.67138559	8.373519893	1.792513106	0.841983667	0.180037488	1
ENSMUSG00000006313	10.6225515	8.450371092	13.06625445	1.546234397	0.628759037	0.180110365	1
ENSMUSG00000087651	6.978885952	9.076416582	4.619163993	0.508919346	-0.974491059	0.180141863	1
ENSMUSG00000091831	8.400715822	6.183030917	10.89561134	1.762179663	0.817361022	0.180239578	1
ENSMUSG00000063787	1005.923711	787.6974445	1251.42826	1.588716923	0.667862089	0.180283621	1
ENSMUSG00000003746	609.6172617	682.6090953	527.5014489	0.772772371	-0.371884581	0.180296289	1
ENSMUSG00000062006	9165.857251	6852.254281	11768.66059	1.71748743	0.78029954	0.180319048	1
ENSMUSG00000026955	471.1031761	422.6100278	525.6579679	1.24383695	0.31479738	0.180349174	1
ENSMUSG00000030546	37.01230369	24.36990429	51.23500302	2.102388356	1.072029191	0.180482859	1
ENSMUSG00000051506	165.4242202	187.4264291	140.6717353	0.750543752	-0.413991921	0.180654947	1
ENSMUSG00000035228	9.71531063	11.60964719	7.584182005	0.653265503	-0.614258638	0.180659967	1
ENSMUSG00000030345	2.159571882	1.089047408	3.363911916	3.088857188	1.62707317	0.180756617	1
ENSMUSG00000019158	559.9356642	380.1517269	762.1925937	2.004969437	1.003580245	0.180812129	1
ENSMUSG00000034459	619.5250769	737.1245205	487.2257028	0.660981543	-0.597318108	0.180969677	1
ENSMUSG00000049420	3.594046369	4.684716495	2.367042477	0.505269098	-0.984876147	0.181003679	1
ENSMUSG00000079491	493.5811024	439.2337844	554.7218352	1.26293071	0.336775489	0.181150869	1
ENSMUSG00000021715	410.2323875	361.0410612	465.5726296	1.289528199	0.366843322	0.181163682	1
ENSMUSG00000057572	371.2253406	327.1380791	420.8235098	1.286378862	0.363315605	0.181233183	1
ENSMUSG00000046364	20436.13926	16020.56157	25403.66416	1.585691241	0.665111883	0.181408296	1
ENSMUSG00000038695	915.8815646	777.702105	1071.333457	1.377562758	0.462118045	0.181430701	1
ENSMUSG00000021186	80.82924891	89.92213207	70.59975536	0.785121012	-0.349013058	0.181554652	1
ENSMUSG00000074218	17.68020648	12.61846019	23.37467105	1.852418655	0.889410191	0.181573432	1
ENSMUSG00000024181	1355.143062	1045.599782	1703.379251	1.629092967	0.704068936	0.181602304	1
ENSMUSG00000020107	1013.262162	841.2039303	1206.827673	1.434643407	0.520692187	0.181647526	1
ENSMUSG00000030278	48.04514434	34.81042517	62.93420341	1.807912518	0.854324869	0.181698401	1
ENSMUSG00000078552	53.86162185	46.47923777	62.16680393	1.337517716	0.419558	0.181858026	1
ENSMUSG00000058351	79.13207446	65.33819466	94.65018924	1.448619597	0.534678798	0.181860528	1
ENSMUSG00000038717	211.1794645	157.880115	271.1412328	1.717386847	0.780215047	0.181920351	1
ENSMUSG00000024914	1790.16387	1422.298153	2204.0128	1.549613768	0.631908677	0.181924898	1
ENSMUSG00000069310	30.87245872	23.02043617	39.7059841	1.724814586	0.786441284	0.182098641	1
ENSMUSG00000022853	11.41565501	13.40458458	9.17810924	0.684699268	-0.546457626	0.182308903	1
ENSMUSG00000055745	12.60644873	14.9923451	9.922315319	0.661825435	-0.595477357	0.182312571	1
ENSMUSG00000050394	10.80060942	12.90674135	8.431210994	0.653240874	-0.614313031	0.182329748	1
ENSMUSG00000063457	26001.98131	18634.32696	34290.59246	1.840184115	0.879850118	0.182382189	1
ENSMUSG00000058239	513.8999851	454.3571879	580.8856318	1.278477918	0.354427243	0.182388609	1
ENSMUSG00000071637	705.763588	597.6544986	827.3863136	1.384389	0.469249383	0.182463113	1
ENSMUSG00000007050	1027.109888	890.3626476	1180.950533	1.326370256	0.40748356	0.182867355	1
ENSMUSG00000028555	9.177119256	11.03172605	7.090686617	0.642754052	-0.637661295	0.182957571	1
ENSMUSG00000040424	46.06559198	39.97772067	52.91444719	1.323598402	0.404465455	0.183020065	1
ENSMUSG00000090124	160.7537346	186.8207117	131.4283853	0.703500078	-0.507377511	0.183197335	1
ENSMUSG00000030879	1037.407691	882.981938	1211.136664	1.371643758	0.455905835	0.18331034	1
ENSMUSG00000033938	1228.798763	929.5085259	1565.500281	1.684223691	0.752083764	0.183330253	1
ENSMUSG00000022144	251.0503929	228.6832166	276.2134663	1.207843192	0.272433169	0.183357411	1
ENSMUSG00000003437	1100.164996	968.7467084	1248.010571	1.288273353	0.365438745	0.18359133	1
ENSMUSG00000023236	2.259818215	1.382958767	3.246285095	2.34734771	1.231031563	0.183618547	1
ENSMUSG00000068101	535.9533602	401.8344865	686.8370931	1.709253725	0.77336657	0.183624892	1
ENSMUSG00000042043	1111.633044	931.4011962	1314.393872	1.411200541	0.496923019	0.183709245	1
ENSMUSG00000037772	1168.148604	879.9952095	1492.321174	1.695828747	0.761990487	0.183710418	1
ENSMUSG00000061315	8558.744221	7162.934561	10129.03009	1.414089435	0.499873367	0.183790087	1
ENSMUSG00000074419	12.67163348	14.61071866	10.49016264	0.717977184	-0.477990097	0.183828889	1
ENSMUSG00000051319	348.1444075	259.0322154	448.3956237	1.731041921	0.791640663	0.183859294	1
ENSMUSG00000060639	476.0647575	388.3464045	574.7479047	1.479987707	0.565585193	0.183868752	1
ENSMUSG00000067767	0.377918414	0.713845894	0	0	#NAME?	0.184017679	1
ENSMUSG00000062753	379.2714697	305.2960067	462.4938655	1.514903095	0.599225511	0.184030425	1
ENSMUSG00000024925	1123.990895	850.4941451	1431.674738	1.683344614	0.751330555	0.18420752	1
ENSMUSG00000020131	171.985694	144.8692784	202.4916616	1.397754333	0.483110817	0.184258394	1
ENSMUSG00000063049	795.815684	712.6925478	889.3292121	1.24784413	0.319437736	0.184269511	1
ENSMUSG00000028832	5803.593072	4819.797681	6910.362886	1.433745428	0.519788885	0.18431233	1
ENSMUSG00000079550	4.602992195	5.710439376	3.357114116	0.587890685	-0.766380176	0.184349108	1
ENSMUSG00000028444	5.387533539	6.838153594	3.755585977	0.549210533	-0.864568801	0.184420807	1
ENSMUSG00000031144	6.566594481	7.975461178	4.981619446	0.624618356	-0.678953129	0.184432743	1
ENSMUSG00000025161	3259.190825	2926.994433	3632.911765	1.241174812	0.311706325	0.184485242	1
ENSMUSG00000038398	1248.721184	1070.191571	1449.566997	1.354493005	0.437752943	0.184511206	1
ENSMUSG00000028066	1605.255256	1245.107941	2010.420984	1.614655981	0.691226816	0.184615018	1
ENSMUSG00000061353	788.2197968	1027.612156	518.903393	0.504960349	-0.985757987	0.184642922	1
ENSMUSG00000038690	2681.856454	2082.018853	3356.673755	1.612220634	0.689049192	0.184661559	1
ENSMUSG00000030872	441.5890314	494.9124408	381.6001959	0.771045875	-0.375111396	0.184717133	1
ENSMUSG00000018672	994.9194433	800.9481559	1213.137142	1.5146263	0.598961885	0.184737825	1
ENSMUSG00000022371	378.6352231	456.7909338	290.7100485	0.636418167	-0.651953077	0.184816539	1
ENSMUSG00000059288	93.25939732	106.3818969	78.4965853	0.737875405	-0.438550866	0.184891062	1
ENSMUSG00000025494	897.5188243	796.5823246	1011.072387	1.269262894	0.343990916	0.185139401	1
ENSMUSG00000031889	381.7087354	429.4395811	328.0115341	0.763812998	-0.388708623	0.185254269	1
ENSMUSG00000029082	326.1208062	369.1270963	277.7387298	0.752420325	-0.410389274	0.185275114	1
ENSMUSG00000036615	622.9986962	557.1074948	697.1262978	1.251331753	0.323464327	0.185548069	1
ENSMUSG00000021660	6284.180523	4867.125697	7878.367202	1.618689899	0.694826627	0.185641375	1
ENSMUSG00000029310	1243.578716	1049.71563	1461.674688	1.392448247	0.477623708	0.185702068	1
ENSMUSG00000059534	1079.960469	808.7006666	1385.127747	1.712781755	0.776341333	0.185741398	1
ENSMUSG00000023904	1288.102102	1043.894586	1562.835557	1.497120091	0.582189951	0.185749471	1
ENSMUSG00000022227	17.36990059	22.98430202	11.05369899	0.480923849	-1.056119624	0.185750138	1
ENSMUSG00000010830	833.8162719	744.0498124	934.8035389	1.256372253	0.329263986	0.185891309	1
ENSMUSG00000001134	90.09508372	65.98587707	117.2179412	1.776409535	0.82896422	0.185903974	1
ENSMUSG00000016496	725.5019692	846.0331054	589.9044409	0.697259288	-0.520232847	0.185993178	1
ENSMUSG00000023020	1182.320422	934.2538582	1461.395306	1.564237914	0.645459957	0.186066468	1
ENSMUSG00000043719	3.472980255	5.454288919	1.244008009	0.228078862	-2.13239535	0.186081719	1
ENSMUSG00000032502	2.39246508	3.213983505	1.468256852	0.456833973	-1.130258154	0.186122677	1
ENSMUSG00000043102	765.37648	687.6534644	852.8148725	1.240181162	0.31055088	0.186128895	1
ENSMUSG00000006763	474.4458947	424.1301728	531.0510819	1.252094559	0.32434352	0.186161454	1
ENSMUSG00000073702	15838.47923	11780.28457	20403.94822	1.732042049	0.792473955	0.186221826	1
ENSMUSG00000060803	1989.508532	1613.369435	2412.665016	1.495420059	0.58055079	0.186269371	1
ENSMUSG00000078695	446.9846542	356.8017109	548.4404655	1.537101557	0.620212488	0.18637521	1
ENSMUSG00000091931	127.1963247	112.6403928	143.5717482	1.274602695	0.350047616	0.186523605	1
ENSMUSG00000063698	121.6196116	108.35661	136.5404884	1.260102991	0.333541653	0.186557668	1
ENSMUSG00000006333	21803.98357	17173.81473	27012.92352	1.572913412	0.653439253	0.186653781	1
ENSMUSG00000055027	3.675152077	4.782191792	2.429732398	0.508079246	-0.976874562	0.186668479	1
ENSMUSG00000027834	17.9052999	21.02173118	14.3993147	0.68497283	-0.545881331	0.186787673	1
ENSMUSG00000000142	10.82896164	13.90249765	7.37123363	0.530209306	-0.915366103	0.186913532	1
ENSMUSG00000020125	0.873022683	0.215385354	1.612864679	7.488274617	2.904633344	0.186923547	1
ENSMUSG00000028223	726.0339363	646.5637686	815.4378749	1.261187085	0.334782302	0.186980211	1
ENSMUSG00000063838	235.9502637	182.785419	295.7607139	1.618076078	0.694279441	0.187050371	1
ENSMUSG00000041523	1.98854527	1.005657351	3.09429418	3.076887151	1.621471532	0.187072456	1
ENSMUSG00000031807	3361.701242	2596.442715	4222.617085	1.626308588	0.701601031	0.18707365	1
ENSMUSG00000025170	4.990448128	6.328926998	3.4846594	0.550592446	-0.860943277	0.187274265	1
ENSMUSG00000035357	101.1751372	112.3157007	88.64200328	0.789221834	-0.341497226	0.187420126	1
ENSMUSG00000030616	44.14914542	52.74870103	34.47464536	0.653563873	-0.613599856	0.187526557	1
ENSMUSG00000086316	166.4057438	136.3318234	200.2389041	1.468761285	0.554599936	0.187560543	1
ENSMUSG00000044254	45.06603699	53.33691729	35.76129665	0.670479257	-0.576735397	0.187687776	1
ENSMUSG00000028648	959.7655405	732.9679296	1214.912853	1.657525253	0.72903085	0.187761072	1
ENSMUSG00000024036	26.21998317	29.70460804	22.29978019	0.750717874	-0.413657262	0.187780068	1
ENSMUSG00000026049	249.3283885	219.2640647	283.1507527	1.291368711	0.368900977	0.187793435	1
ENSMUSG00000047733	4.044730138	2.39855585	5.896676213	2.45842773	1.297735945	0.187989606	1
ENSMUSG00000030725	110.3659068	95.22661	127.3976158	1.337836302	0.419901598	0.188115655	1
ENSMUSG00000068227	561.3733401	641.4373495	471.3013296	0.734758165	-0.44465861	0.188255206	1
ENSMUSG00000031775	1.359732686	1.873424437	0.781829465	0.417326394	-1.260751927	0.188335923	1
ENSMUSG00000031788	328.3923222	370.701903	280.7940439	0.757465882	-0.400747187	0.188395136	1
ENSMUSG00000024056	1318.38379	1181.020452	1472.917545	1.247156679	0.318642721	0.188625924	1
ENSMUSG00000038005	2317.378959	2016.926987	2655.387428	1.316551093	0.39676351	0.188656832	1
ENSMUSG00000113061	54.41424421	41.29689253	69.17126485	1.674975056	0.74413961	0.188800711	1
ENSMUSG00000019564	102.727481	116.3478696	87.40454378	0.751234587	-0.412664608	0.188818729	1
ENSMUSG00000031901	380.9189724	339.917846	427.0452397	1.256318975	0.329202805	0.189226063	1
ENSMUSG00000024055	417.8763575	369.6126147	472.1730681	1.277480934	0.353301759	0.189448807	1
ENSMUSG00000039670	156.7076915	125.9037099	191.3621709	1.519908913	0.603984867	0.189472199	1
ENSMUSG00000041777	242.0468775	217.2644816	269.927073	1.242389327	0.313117341	0.189520129	1
ENSMUSG00000025215	1.290823204	0.204998741	2.512375725	12.25556658	3.615365277	0.189527437	1
ENSMUSG00000073460	8.156591768	6.235754621	10.31753356	1.654576581	0.726462067	0.189529838	1
ENSMUSG00000033862	490.5057334	436.1742562	551.6286453	1.264697853	0.338792754	0.189915805	1
ENSMUSG00000033061	0.346898647	0	0.737159625	Inf	Inf	0.190021247	1
ENSMUSG00000039013	19.81241761	30.05004742	8.295084083	0.276042296	-1.857038757	0.190106317	1
ENSMUSG00000036770	0.55159775	0.102713562	1.056592462	10.28678629	3.362720433	0.190148285	1
ENSMUSG00000035678	198.9643619	176.2026328	224.5713071	1.274505968	0.349938129	0.190214474	1
ENSMUSG00000056529	168.390584	199.1490369	133.7873244	0.671794985	-0.573907068	0.190230014	1
ENSMUSG00000073676	3106.762964	2667.998288	3600.373225	1.349466093	0.432388728	0.190259906	1
ENSMUSG00000020340	111.2317974	136.263946	83.0706303	0.6096303	-0.713993484	0.190339709	1
ENSMUSG00000021102	926.4505643	758.2999548	1115.62	1.471212009	0.557005161	0.190340189	1
ENSMUSG00000008668	21147.33514	16722.76221	26124.97969	1.562240697	0.643616749	0.190425982	1
ENSMUSG00000024173	7.083589668	9.575797194	4.279856202	0.446945159	-1.161830273	0.190502	1
ENSMUSG00000052384	598.2702129	661.9490247	526.6315496	0.795577197	-0.329926169	0.190544714	1
ENSMUSG00000004730	1009.201442	1228.205367	762.8220261	0.621086706	-0.687133406	0.190547785	1
ENSMUSG00000091898	81.3495147	60.10783956	105.2463992	1.750959609	0.808145804	0.1905808	1
ENSMUSG00000003444	165.4968278	127.8514778	207.8478467	1.625697647	0.701058965	0.190585305	1
ENSMUSG00000000184	853.2728548	943.9512482	751.2596623	0.795867015	-0.32940071	0.190589032	1
ENSMUSG00000024608	27855.75575	20662.7479	35947.88958	1.739743898	0.798874948	0.190633989	1
ENSMUSG00000062488	171.3592179	215.7235221	121.4493757	0.562986245	-0.82882842	0.190635858	1
ENSMUSG00000022617	14.63326116	12.03525488	17.55601822	1.458715947	0.544698977	0.190694873	1
ENSMUSG00000079267	8.715911578	6.49848347	11.2105182	1.725097594	0.786677982	0.190713654	1
ENSMUSG00000022677	583.6461058	517.8612677	657.6540487	1.26994253	0.344763211	0.190751914	1
ENSMUSG00000057093	97.82482056	88.85355749	107.9174915	1.214554539	0.280427275	0.190840754	1
ENSMUSG00000040693	1.250466501	2.086630312	0.309782214	0.148460517	-2.751848799	0.190850898	1
ENSMUSG00000047656	73.97568102	64.30250199	84.85800744	1.319668828	0.40017593	0.190891859	1
ENSMUSG00000007892	31149.50177	22612.31313	40753.83899	1.802285275	0.849827386	0.190993879	1
ENSMUSG00000039252	86.03526846	104.2096448	65.58909509	0.629395631	-0.667960932	0.191137682	1
ENSMUSG00000024048	1179.755841	997.6403938	1384.635718	1.387910641	0.472914684	0.191148892	1
ENSMUSG00000092607	816.0994174	667.1093856	983.7132032	1.474590561	0.560314427	0.191204508	1
ENSMUSG00000068877	1.34000946	0.616597115	2.15384835	3.493121032	1.804516631	0.191204593	1
ENSMUSG00000040435	616.5534019	552.9747828	688.0793485	1.244323195	0.315361253	0.191284862	1
ENSMUSG00000021131	2118.668068	1843.886703	2427.797105	1.316673688	0.396897846	0.19129116	1
ENSMUSG00000031613	12.43679558	15.05841576	9.487472876	0.630044556	-0.666474236	0.191322768	1
ENSMUSG00000015533	24.84004738	30.26955441	18.73185196	0.618834744	-0.692373896	0.191441171	1
ENSMUSG00000048200	72.64950506	57.9260465	89.21339594	1.540125752	0.623048153	0.191737474	1
ENSMUSG00000075410	9.955105251	8.042929106	12.10630342	1.505210758	0.589965506	0.191752143	1
ENSMUSG00000097271	4.298961071	5.409169666	3.049976403	0.563852974	-0.82660907	0.191861897	1
ENSMUSG00000015289	571.4296308	472.3519219	682.8920533	1.445727267	0.531795417	0.191869854	1
ENSMUSG00000022450	1742.91276	1378.946505	2152.374796	1.560883463	0.642362829	0.191986007	1
ENSMUSG00000034573	363.3492703	407.2708227	313.9375238	0.770832346	-0.375510983	0.192047939	1
ENSMUSG00000026841	2.927278505	1.72513915	4.279685279	2.480776857	1.310791973	0.192129415	1
ENSMUSG00000037060	3968.007641	3029.166863	5024.203517	1.658609032	0.729973854	0.192151049	1
ENSMUSG00000026609	0.341191205	0	0.72503131	Inf	Inf	0.192225237	1
ENSMUSG00000091537	1074.294535	878.5425646	1294.515501	1.473480686	0.559228151	0.19237014	1
ENSMUSG00000047798	387.1475491	453.8686194	312.0863449	0.687613842	-0.540329509	0.192601362	1
ENSMUSG00000036298	29.19012223	33.51273041	24.32718803	0.725908863	-0.462139664	0.192636216	1
ENSMUSG00000056755	0.428000551	0.808445485	0	0	#NAME?	0.192687903	1
ENSMUSG00000027009	105.5740624	122.6269599	86.38955273	0.704490699	-0.505347435	0.192743195	1
ENSMUSG00000032053	10.24854275	14.55388023	5.405038099	0.371381241	-1.429027151	0.192757398	1
ENSMUSG00000003617	892.4705604	789.4568401	1008.360996	1.277284513	0.353079919	0.192783439	1
ENSMUSG00000069873	2.654791005	3.798525275	1.368089951	0.360163446	-1.473276331	0.192934497	1
ENSMUSG00000041697	4394.342881	3189.096778	5750.244747	1.803095092	0.850475484	0.19296473	1
ENSMUSG00000041378	123.9044587	96.2167201	155.0531645	1.61149917	0.688403445	0.193053224	1
ENSMUSG00000044664	0.645878214	0.231854572	1.111654811	4.794621039	2.261416791	0.193098348	1
ENSMUSG00000000561	892.6273961	754.7881605	1047.696536	1.388066998	0.473077205	0.193371208	1
ENSMUSG00000026896	558.9611842	620.8533114	489.332541	0.788161281	-0.343437218	0.193395158	1
ENSMUSG00000041035	408.7027855	325.4948998	502.3116569	1.543224355	0.625947817	0.193420366	1
ENSMUSG00000020441	180.3568176	145.627688	219.4270883	1.506767644	0.591456958	0.193662211	1
ENSMUSG00000017764	155.0188619	173.194707	134.571036	0.776992775	-0.364026911	0.193781154	1
ENSMUSG00000042308	312.2673048	278.9909857	349.7031639	1.253456857	0.32591234	0.193782345	1
ENSMUSG00000020424	278.1144342	247.2499642	312.8369629	1.265265958	0.33944067	0.193804998	1
ENSMUSG00000034566	2569.636333	2059.019039	3144.080789	1.52697995	0.610681119	0.193884439	1
ENSMUSG00000064065	31.63913621	39.42846623	22.87613993	0.580193503	-0.785393955	0.19388465	1
ENSMUSG00000022014	199.3985124	237.4835258	156.5528723	0.659215715	-0.601177459	0.193893969	1
ENSMUSG00000022120	260.5800763	293.4232787	223.6314737	0.762146326	-0.391860086	0.193905704	1
ENSMUSG00000105340	9.968430862	8.13136783	12.03512677	1.48008638	0.565681376	0.194003455	1
ENSMUSG00000034271	683.6422135	745.9542575	613.5411641	0.822491672	-0.281927025	0.194021282	1
ENSMUSG00000035314	497.5512304	438.8525076	563.5872936	1.284229402	0.360902935	0.194166476	1
ENSMUSG00000046805	2444.255082	2667.773107	2192.797303	0.821957946	-0.282863512	0.19423099	1
ENSMUSG00000023243	80.286203	88.51172211	71.03249399	0.802520754	-0.317389392	0.194337128	1
ENSMUSG00000063060	22.00457934	26.28334249	17.19097079	0.654063341	-0.612497739	0.194347619	1
ENSMUSG00000001131	3742.822919	2873.391856	4720.932864	1.642982615	0.716317214	0.194353866	1
ENSMUSG00000025466	85.20803768	63.18744608	109.9812032	1.740554652	0.799547115	0.194374651	1
ENSMUSG00000034898	21.44268386	24.73443558	17.73946318	0.717197008	-0.479558626	0.194450626	1
ENSMUSG00000074896	974.0571213	1173.556085	749.6207866	0.638760087	-0.646653927	0.194484245	1
ENSMUSG00000050608	1357.142663	1091.148029	1656.386627	1.518021921	0.602192624	0.194520542	1
ENSMUSG00000018727	34.49803521	38.2650121	30.26018621	0.790805609	-0.338604991	0.194560842	1
ENSMUSG00000022579	215.6875627	168.9943777	268.2173958	1.587137983	0.666427559	0.194687479	1
ENSMUSG00000008036	2086.32675	1543.663839	2696.822524	1.747027077	0.804901969	0.194707434	1
ENSMUSG00000037997	576.3393345	632.3910472	513.2811577	0.811651525	-0.301067643	0.194763072	1
ENSMUSG00000023004	7027.041061	5758.397723	8454.264815	1.468162711	0.554011866	0.19483302	1
ENSMUSG00000037499	1503.455856	1091.655315	1966.731464	1.801604807	0.849282582	0.194932839	1
ENSMUSG00000006587	3.617858081	4.629259161	2.480031865	0.535729753	-0.900422675	0.195048938	1
ENSMUSG00000031728	609.0904583	518.3052835	711.22378	1.372210168	0.456501462	0.195189099	1
ENSMUSG00000037349	227.5407768	195.7357299	263.3214547	1.345290687	0.427917941	0.195263166	1
ENSMUSG00000038932	2.387264829	3.3715976	1.279890462	0.379609495	-1.397412017	0.195307641	1
ENSMUSG00000054716	861.7969335	630.0342722	1122.529927	1.781696611	0.833251694	0.19539396	1
ENSMUSG00000004296	23.30075665	31.38003775	14.21156541	0.452885542	-1.142781611	0.195407052	1
ENSMUSG00000003970	41330.89531	33240.24924	50432.87213	1.517223044	0.601433189	0.195620452	1
ENSMUSG00000042351	65.32847258	78.69635389	50.28960612	0.639033496	-0.646036541	0.195738801	1
ENSMUSG00000028194	130.0592754	147.8231826	110.0748798	0.744638817	-0.425387271	0.195811984	1
ENSMUSG00000020227	76.04343169	91.72448489	58.40224684	0.636713816	-0.651283024	0.195960184	1
ENSMUSG00000117694	6.215621424	4.639938419	7.988264803	1.721631643	0.783776499	0.195961391	1
ENSMUSG00000029642	2628.475892	2207.613283	3101.946326	1.405113092	0.490686252	0.195986734	1
ENSMUSG00000045752	652.167363	544.2726242	773.5489442	1.421252714	0.507163104	0.196012849	1
ENSMUSG00000064360	6.513477946	4.978696154	8.240107462	1.655073378	0.726895181	0.196183753	1
ENSMUSG00000043866	1385.312936	1065.676581	1744.903835	1.637367158	0.711377864	0.196287315	1
ENSMUSG00000060377	50.6216129	35.2735102	67.88822844	1.924623551	0.944576287	0.196318249	1
ENSMUSG00000020256	361.3785906	432.127204	281.7864005	0.652091324	-0.61685407	0.196464548	1
ENSMUSG00000021243	993.4985414	813.6296937	1195.850995	1.469773048	0.555593402	0.196470043	1
ENSMUSG00000057841	13094.64813	10078.36914	16487.96199	1.635975203	0.710150881	0.196548695	1
ENSMUSG00000026035	290.8209472	259.4799081	326.0796163	1.256666147	0.329601426	0.196553552	1
ENSMUSG00000038246	0.330256208	0	0.701794442	Inf	Inf	0.196625961	1
ENSMUSG00000054381	147.0818389	133.8657208	161.9499717	1.209794193	0.274761641	0.196781578	1
ENSMUSG00000092216	3.660028913	4.849081802	2.322344412	0.478924569	-1.062129646	0.196958588	1
ENSMUSG00000002265	24.44144699	28.34359679	20.05152846	0.70744474	-0.499310634	0.196972482	1
ENSMUSG00000015092	3303.879705	2403.268561	4317.067242	1.796331593	0.845053688	0.197176257	1
ENSMUSG00000033634	4.449359211	3.30231246	5.739786805	1.738111361	0.797520519	0.197318729	1
ENSMUSG00000045948	530.9942976	442.3851964	630.6795365	1.42563436	0.511604014	0.197324871	1
ENSMUSG00000064367	15698.53965	14094.33318	17503.27194	1.241865913	0.312509411	0.197424945	1
ENSMUSG00000055553	660.2251706	588.378123	741.0530992	1.259484454	0.332833315	0.197452685	1
ENSMUSG00000055839	3313.721013	2380.572206	4363.513422	1.832968313	0.874181846	0.197576003	1
ENSMUSG00000019857	279.2031464	247.0441082	315.3820644	1.276622489	0.352331968	0.197613392	1
ENSMUSG00000028651	697.9431886	591.3247407	817.8889424	1.383146833	0.467954319	0.197707641	1
ENSMUSG00000031342	113.586689	140.2011383	83.64543358	0.596610232	-0.745139375	0.197891305	1
ENSMUSG00000062101	100.6166266	91.46210604	110.9154622	1.212693071	0.278214454	0.197907241	1
ENSMUSG00000027068	137.3224223	149.1801015	123.9825332	0.831092967	-0.266918227	0.197924154	1
ENSMUSG00000051518	1087.191918	811.7145212	1397.10399	1.721176538	0.78339508	0.198159269	1
ENSMUSG00000090862	7472.318429	5970.301813	9162.087123	1.534610378	0.617872417	0.198186487	1
ENSMUSG00000019362	1960.697119	1452.439251	2532.487221	1.743609737	0.802077166	0.198211437	1
ENSMUSG00000042198	366.8390967	295.8102434	446.7465567	1.510247081	0.594784598	0.198542207	1
ENSMUSG00000037075	316.0627966	354.1485999	273.2162678	0.771473522	-0.374311452	0.19872064	1
ENSMUSG00000062526	166.032915	187.7429797	141.6090922	0.754271038	-0.406845063	0.198829614	1
ENSMUSG00000034345	1016.190237	861.0800669	1190.689178	1.382785671	0.467577558	0.198875025	1
ENSMUSG00000018654	237.8708845	275.0508224	196.0434543	0.712753565	-0.488524744	0.198933324	1
ENSMUSG00000027902	0.324663007	0	0.68990889	Inf	Inf	0.198972341	1
ENSMUSG00000004371	45.96485304	40.30572625	52.33137067	1.298360693	0.376691229	0.199161211	1
ENSMUSG00000038147	668.9407082	728.4439966	601.9995087	0.826418382	-0.275055751	0.199197684	1
ENSMUSG00000042275	4.235402014	3.102976321	5.509380919	1.775514973	0.828237527	0.19934965	1
ENSMUSG00000043943	41.53719607	46.29784131	36.18147018	0.781493676	-0.355693897	0.199355937	1
ENSMUSG00000032518	56008.84316	42962.25348	70686.25656	1.645310728	0.718360073	0.199412848	1
ENSMUSG00000074521	15.49512166	13.02315049	18.27608922	1.403353914	0.48887889	0.199413621	1
ENSMUSG00000059772	248.8829183	215.7684362	286.1367106	1.326128676	0.407220769	0.199438046	1
ENSMUSG00000021039	683.9726577	768.8001703	588.541706	0.765532747	-0.385464003	0.199503279	1
ENSMUSG00000029661	17063.49603	19327.1111	14516.92908	0.751117382	-0.412889711	0.199583852	1
ENSMUSG00000048865	485.6316189	570.389891	390.2785627	0.684231205	-0.547444193	0.199590842	1
ENSMUSG00000039476	618.0295354	519.3552274	729.0381318	1.403736967	0.489272628	0.19964075	1
ENSMUSG00000046204	0.410245277	0.774907745	0	0	#NAME?	0.199678891	1
ENSMUSG00000030917	334.1607827	297.9232887	374.9279634	1.258471485	0.331672527	0.199680509	1
ENSMUSG00000039217	120.7204507	107.465805	135.6319271	1.262093809	0.335819147	0.199700588	1
ENSMUSG00000068105	48.90385226	42.99154423	55.55519878	1.29223548	0.369868991	0.199757924	1
ENSMUSG00000059291	17919.49405	13623.16761	22752.8613	1.67015939	0.739985792	0.199791854	1
ENSMUSG00000053198	175.4656336	159.3412892	193.6055211	1.215036743	0.280999942	0.199896136	1
ENSMUSG00000024339	1281.543426	1061.391339	1529.214523	1.440764087	0.526834125	0.199925937	1
ENSMUSG00000030512	924.0025879	720.2441875	1153.230788	1.601166394	0.679123241	0.199971322	1
ENSMUSG00000030677	1582.681187	1390.436403	1798.956569	1.293807157	0.371622598	0.199995988	1
ENSMUSG00000028670	2012.323773	1659.724089	2408.998418	1.451445113	0.537490017	0.200022407	1
ENSMUSG00000056987	2.659141279	1.472478763	3.99413661	2.712525783	1.439636851	0.200095441	1
ENSMUSG00000040952	12104.86169	8946.862104	15657.61122	1.750067346	0.807410441	0.20011566	1
ENSMUSG00000038418	623.2583114	567.5232025	685.9603089	1.208691214	0.273445725	0.200143238	1
ENSMUSG00000031059	1358.684896	1043.235135	1713.565878	1.642550007	0.715937293	0.200211075	1
ENSMUSG00000038402	33.76053452	38.61010464	28.30476814	0.733092241	-0.447933359	0.2002745	1
ENSMUSG00000069744	2352.122462	1939.627947	2816.178792	1.451917001	0.537958984	0.200385916	1
ENSMUSG00000057863	7390.39468	5350.018488	9685.817896	1.810426995	0.856330002	0.200422331	1
ENSMUSG00000022219	2.283679766	3.13314323	1.32803337	0.423866154	-1.238319325	0.200494904	1
ENSMUSG00000020717	777.3326003	844.8119481	701.418334	0.830265641	-0.268355098	0.200499261	1
ENSMUSG00000079427	94.10358995	75.73469782	114.7685936	1.51540307	0.599701576	0.200508579	1
ENSMUSG00000022452	1556.656262	1207.603183	1949.340975	1.614223117	0.690840001	0.200592232	1
ENSMUSG00000029146	1940.573493	1716.664909	2192.47065	1.277168677	0.352949076	0.200833218	1
ENSMUSG00000024959	626.0118725	514.9368793	750.9712398	1.458375327	0.544362059	0.200868102	1
ENSMUSG00000063354	22.8868379	25.50208466	19.94468531	0.782080586	-0.354610824	0.201028648	1
ENSMUSG00000038812	888.4151923	791.5681971	997.3680619	1.259990062	0.333412355	0.201049107	1
ENSMUSG00000028645	2577.279392	2388.0313	2790.183495	1.168403235	0.224538257	0.201069487	1
ENSMUSG00000027679	611.6861281	502.8258992	734.1538856	1.46005583	0.546023536	0.201126535	1
ENSMUSG00000027401	0.63857427	1.068514859	0.154891107	0.144959245	-2.786280748	0.201208238	1
ENSMUSG00000002831	341.3759064	313.6100171	372.6125318	1.188139765	0.248704555	0.201214455	1
ENSMUSG00000056130	58.55495696	67.83304008	48.11711345	0.709346262	-0.495438054	0.201353389	1
ENSMUSG00000006728	6259.689634	5429.079604	7194.125918	1.325109677	0.406111773	0.201433844	1
ENSMUSG00000049583	1.017399063	1.618193069	0.341505805	0.211041446	-2.244401739	0.201505579	1
ENSMUSG00000091955	105.2180103	81.61381968	131.7727248	1.614588378	0.691166413	0.201521067	1
ENSMUSG00000001056	2371.835596	1818.251179	2994.618066	1.646977107	0.719820502	0.201799151	1
ENSMUSG00000059363	237.3980412	201.1407284	278.1875181	1.383049173	0.467852451	0.201814697	1
ENSMUSG00000029417	5007.603708	5649.587123	4285.372366	0.758528415	-0.398724869	0.201816319	1
ENSMUSG00000079941	160.5160825	122.9694984	202.7559895	1.648831557	0.721444022	0.201886219	1
ENSMUSG00000005575	1507.214849	1291.968615	1749.366863	1.354032012	0.437261847	0.201907964	1
ENSMUSG00000034107	1.883751071	2.75335682	0.905444604	0.328851167	-1.604493303	0.201955422	1
ENSMUSG00000037731	340.3429597	400.3057939	272.8847713	0.681690786	-0.552810612	0.202166498	1
ENSMUSG00000073433	50.27021277	37.87408437	64.21585723	1.695509167	0.761718584	0.202166767	1
ENSMUSG00000028011	8.362543275	10.38004427	6.092854652	0.586977713	-0.768622368	0.202204934	1
ENSMUSG00000020143	510.2084222	560.2323701	453.9314808	0.810255717	-0.3035508	0.202440827	1
ENSMUSG00000031158	662.0477058	534.5390995	805.4948878	1.506896106	0.591579953	0.202458937	1
ENSMUSG00000038515	204.972826	179.5525632	233.5706217	1.300848161	0.379452576	0.202562584	1
ENSMUSG00000022595	7.553370465	5.384182218	9.993707243	1.856123519	0.89229272	0.202576446	1
ENSMUSG00000062372	1.130461374	0.515700751	1.822067075	3.533186779	1.820970018	0.202591773	1
ENSMUSG00000021974	1.970219251	1.263271186	2.765535824	2.189186181	1.130394655	0.202679534	1
ENSMUSG00000079641	3788.808951	3089.139443	4575.937147	1.481298346	0.566862241	0.202751451	1
ENSMUSG00000057506	620.1359336	535.5607568	715.2830074	1.335577707	0.417463918	0.203017263	1
ENSMUSG00000057465	0.869625008	0.368383055	1.433522206	3.891390195	1.960285648	0.203069131	1
ENSMUSG00000049382	171.3292643	84.20928188	269.3392446	3.198450795	1.677373289	0.203069233	1
ENSMUSG00000071478	4.653812475	3.242743808	6.241264726	1.924686344	0.944623357	0.203158001	1
ENSMUSG00000026304	8.944647712	6.718125192	11.44948555	1.704267965	0.769152191	0.203164254	1
ENSMUSG00000015126	578.3891249	518.9664195	645.2396684	1.243316801	0.314193946	0.203172999	1
ENSMUSG00000075702	1226.071005	910.6439958	1580.92639	1.736053164	0.795811129	0.203225729	1
ENSMUSG00000044894	2353.311822	1720.020054	3065.76506	1.782400764	0.833821756	0.203314068	1
ENSMUSG00000031548	264.6529828	298.1256189	226.9962673	0.761411475	-0.393251782	0.203402342	1
ENSMUSG00000043953	75.70168637	88.54240243	61.2558808	0.691825375	-0.531520164	0.203411712	1
ENSMUSG00000021069	352.2508377	388.3051422	311.6897452	0.802692809	-0.317080123	0.203466657	1
ENSMUSG00000033020	1195.608929	926.0904987	1498.817164	1.618434878	0.694599316	0.20348775	1
ENSMUSG00000022009	698.4234982	625.6530678	780.2902325	1.247161203	0.318647954	0.203531911	1
ENSMUSG00000041797	75.15957727	90.05587353	58.40124398	0.648500111	-0.624821273	0.203631453	1
ENSMUSG00000074004	2.373413733	3.241177706	1.397179263	0.431071478	-1.214000987	0.203751502	1
ENSMUSG00000028848	511.3663564	434.7604105	597.5480455	1.374430677	0.458834143	0.203777464	1
ENSMUSG00000025794	14189.28986	10935.62744	17849.66009	1.632248373	0.706860603	0.20379466	1
ENSMUSG00000022456	10.96117378	14.92282448	6.504316751	0.43586365	-1.198051202	0.203801281	1
ENSMUSG00000024146	769.7009557	682.7432495	867.5283751	1.270650974	0.345567801	0.203892376	1
ENSMUSG00000024552	0.593796951	0.184312893	1.054466516	5.721067561	2.516284382	0.204170543	1
ENSMUSG00000018821	1025.452391	868.804017	1201.681811	1.383144861	0.467952262	0.204207025	1
ENSMUSG00000035085	84.68615915	63.36682212	108.6704133	1.714941821	0.778159634	0.204333195	1
ENSMUSG00000097993	12.47297612	15.03273402	9.593248478	0.638157268	-0.648016087	0.204361185	1
ENSMUSG00000047459	3784.50655	3137.4881	4512.402305	1.438221329	0.524285711	0.204379828	1
ENSMUSG00000029005	20.04685924	24.29170807	15.2714043	0.628667373	-0.669631203	0.204478598	1
ENSMUSG00000031709	192.5765831	222.6569399	158.7361816	0.712918186	-0.488191572	0.204547672	1
ENSMUSG00000090336	0.570527013	0.094046237	1.106567886	11.7662112	3.556577932	0.204643093	1
ENSMUSG00000005696	16.28183711	19.97951774	12.1219464	0.606718668	-0.720900392	0.204690353	1
ENSMUSG00000002064	1309.065639	1129.483935	1511.095057	1.337863258	0.419930667	0.20486104	1
ENSMUSG00000024228	59.77526776	54.39465005	65.82846269	1.210201052	0.275246743	0.204864218	1
ENSMUSG00000050069	102.7095118	112.3417161	91.87328191	0.817802016	-0.290176476	0.204901274	1
ENSMUSG00000044080	703.389692	563.2731349	861.0208187	1.528602671	0.612213457	0.20493024	1
ENSMUSG00000034707	2418.551833	2644.023442	2164.896272	0.818788608	-0.288437066	0.204948598	1
ENSMUSG00000033022	67.90654136	57.19224039	79.96012996	1.398094032	0.483461396	0.204968106	1
ENSMUSG00000047878	539.7041136	487.6765165	598.2351605	1.226704876	0.294788203	0.204981815	1
ENSMUSG00000035305	15.64103052	18.07828612	12.89911797	0.713514427	-0.486985494	0.205097325	1
ENSMUSG00000071347	20.21759799	23.26311202	16.7913947	0.721803458	-0.47032204	0.205138713	1
ENSMUSG00000093803	923.0366328	780.8490101	1082.997708	1.386948942	0.471914678	0.205191908	1
ENSMUSG00000024082	581.3067711	520.2595517	649.984893	1.249347351	0.32117464	0.205204697	1
ENSMUSG00000051379	34.25239226	41.15672449	26.4850185	0.643516189	-0.635951651	0.205252465	1
ENSMUSG00000070323	10.95584686	13.96954392	7.565437662	0.541566547	-0.884789471	0.205504349	1
ENSMUSG00000031555	1828.544444	2029.830911	1602.097168	0.78927617	-0.341397902	0.205665106	1
ENSMUSG00000018761	650.5082921	581.9665543	727.6177471	1.250274164	0.322244488	0.205727428	1
ENSMUSG00000049235	8.314706299	10.06179696	6.349229307	0.631023398	-0.664234594	0.205832692	1
ENSMUSG00000006732	428.1832808	373.1917515	490.0487513	1.313128571	0.39300818	0.20597218	1
ENSMUSG00000045251	228.7151105	200.8098626	260.1085143	1.295297506	0.373283497	0.206019105	1
ENSMUSG00000076437	1343.749363	1147.48893	1564.542351	1.363448753	0.447260476	0.206054404	1
ENSMUSG00000042286	2198.988011	2380.791243	1994.459375	0.837729634	-0.255443387	0.206062308	1
ENSMUSG00000029999	10.07993467	12.01698077	7.900757807	0.657466127	-0.605011526	0.206123752	1
ENSMUSG00000019872	307.0988997	337.6038536	272.7808267	0.807990856	-0.307589129	0.206149352	1
ENSMUSG00000071415	15903.21294	13594.8665	18500.10268	1.360815325	0.444471294	0.206190451	1
ENSMUSG00000024446	313.7095476	230.4973051	407.3233203	1.767150033	0.821424532	0.206192013	1
ENSMUSG00000079523	8769.688478	6815.09618	10968.60481	1.609457082	0.686574106	0.206209431	1
ENSMUSG00000074923	2.462629359	3.322342372	1.495452219	0.450119841	-1.151618937	0.20625783	1
ENSMUSG00000030697	2426.055513	2029.623459	2872.041574	1.415061282	0.500864533	0.206359409	1
ENSMUSG00000007039	2597.977642	2216.995086	3026.583017	1.365173534	0.449084351	0.206404229	1
ENSMUSG00000028278	6.248594813	7.790789533	4.513625753	0.579354086	-0.787482739	0.20641951	1
ENSMUSG00000115219	63.67702187	48.97594333	80.21573522	1.637859932	0.711811985	0.206423997	1
ENSMUSG00000016427	379.7966621	291.2447683	479.4175426	1.646098385	0.719050566	0.206439866	1
ENSMUSG00000032330	1382.533477	1121.872531	1675.777042	1.493732128	0.578921452	0.206610274	1
ENSMUSG00000061983	13960.22501	11385.89074	16856.35106	1.480459583	0.566045105	0.206615797	1
ENSMUSG00000031438	97.34491556	107.6591189	85.7414368	0.796415925	-0.328406025	0.206757427	1
ENSMUSG00000022683	0.485638519	0.090266657	0.930431864	10.30759197	3.365635429	0.206779282	1
ENSMUSG00000025574	2424.60667	2148.220236	2735.54141	1.273398958	0.348684489	0.206810497	1
ENSMUSG00000040883	282.6821629	213.9008884	360.0610966	1.683308093	0.751299255	0.206906354	1
ENSMUSG00000025374	403.1679973	326.6450796	489.2562797	1.497822286	0.58286646	0.207053399	1
ENSMUSG00000020895	575.6516036	499.0773312	661.7976599	1.326042316	0.407126814	0.207222594	1
ENSMUSG00000031725	2.703640605	1.457021226	4.106087406	2.818138358	1.494742443	0.207228733	1
ENSMUSG00000026774	0.48372317	0.111980191	0.901934021	8.054406897	3.009778357	0.2073157	1
ENSMUSG00000009927	11014.41774	9241.462308	13008.99261	1.407676856	0.493316189	0.207349563	1
ENSMUSG00000079654	8.219633047	9.908179332	6.320018476	0.637858709	-0.648691205	0.207378473	1
ENSMUSG00000058952	5.128065089	6.896869559	3.13816006	0.455012239	-1.136022743	0.207484245	1
ENSMUSG00000089753	1.484952779	2.096964523	0.796439566	0.379805932	-1.396665655	0.207485065	1
ENSMUSG00000008843	0.305617047	0	0.649436226	Inf	Inf	0.207491336	1
ENSMUSG00000055978	24.22116321	20.92581681	27.92842792	1.334639798	0.41645043	0.207606659	1
ENSMUSG00000026154	82.51321834	65.47708902	101.6788638	1.552892246	0.634957726	0.207802713	1
ENSMUSG00000031906	43.51219209	48.84351138	37.5144579	0.768054074	-0.380720209	0.207835311	1
ENSMUSG00000097327	118.0921475	102.8588777	135.229576	1.314709815	0.3947444	0.207880311	1
ENSMUSG00000056174	78.03934534	90.48068862	64.04283415	0.707806662	-0.498572755	0.207974807	1
ENSMUSG00000040048	1169.634993	977.6044766	1385.669324	1.417413031	0.503260217	0.207999111	1
ENSMUSG00000028495	32521.25361	27459.0523	38216.23008	1.391753425	0.476903634	0.208124292	1
ENSMUSG00000044134	283.0213006	255.2807711	314.2293964	1.230916826	0.299733281	0.208177868	1
ENSMUSG00000048834	0.573563638	0.102713562	1.103269974	10.74122981	3.425087278	0.208220756	1
ENSMUSG00000078899	1.684470683	1.051623807	2.396423417	2.278783915	1.188264128	0.208282087	1
ENSMUSG00000028329	288.7361189	257.0426896	324.3912269	1.262013043	0.33572682	0.208296932	1
ENSMUSG00000049130	438.8892119	476.2117426	396.9013648	0.833455644	-0.262822672	0.208391666	1
ENSMUSG00000078193	776.2346225	542.0105736	1039.736678	1.91829593	0.939825298	0.208392039	1
ENSMUSG00000032316	608.3598922	677.9857739	530.0307753	0.781772709	-0.355178872	0.208400598	1
ENSMUSG00000028643	553.459705	409.490839	715.4246793	1.747107899	0.80496871	0.208416616	1
ENSMUSG00000007476	210.6286561	170.4130822	255.8711768	1.501476139	0.586381549	0.20847376	1
ENSMUSG00000026770	124.3184842	145.7443906	100.2143395	0.687603407	-0.540351402	0.208562902	1
ENSMUSG00000023341	126.9835148	145.8311429	105.7799333	0.725359009	-0.463232876	0.208563954	1
ENSMUSG00000028172	0.301107913	0	0.639854315	Inf	Inf	0.208593649	1
ENSMUSG00000105993	0.30109857	0	0.639834461	Inf	Inf	0.208605494	1
ENSMUSG00000038725	0.478871813	0.086244344	0.920577716	10.67406484	3.416037775	0.208689451	1
ENSMUSG00000057156	85.82037249	94.60121109	75.94192906	0.802758529	-0.316962007	0.208709611	1
ENSMUSG00000063406	1867.386996	1648.749732	2113.353918	1.281791819	0.358161967	0.208762441	1
ENSMUSG00000038756	0.478606132	0.094046237	0.911236014	9.68923419	3.276382644	0.208765314	1
ENSMUSG00000022878	55.93132932	40.70345866	73.06268381	1.794999398	0.84398336	0.208796916	1
ENSMUSG00000006095	1062.226612	889.5544485	1256.482796	1.412485541	0.498236099	0.208803619	1
ENSMUSG00000030600	8.332686874	10.3862968	6.02237571	0.579838592	-0.786276738	0.208948825	1
ENSMUSG00000062328	21768.69324	17222.30304	26883.3822	1.560963254	0.642436576	0.208961056	1
ENSMUSG00000041203	2963.892384	2464.055369	3526.209027	1.431059169	0.517083323	0.208977729	1
ENSMUSG00000020642	56.59743978	68.72642061	42.95233636	0.624975606	-0.678128215	0.209002482	1
ENSMUSG00000009092	8.049498169	9.794781253	6.086054698	0.621356878	-0.686505973	0.209047853	1
ENSMUSG00000052534	619.8908843	562.3119363	684.6672008	1.217593219	0.28403223	0.209158127	1
ENSMUSG00000095180	1799.082715	1445.454874	2196.914036	1.519877289	0.603954849	0.209188196	1
ENSMUSG00000118672	1.38200687	1.997187426	0.689928744	0.345450174	-1.533450457	0.209224485	1
ENSMUSG00000017830	309.1606758	353.0711567	259.7613847	0.735719641	-0.442771988	0.209247629	1
ENSMUSG00000048967	75.47929995	58.76527405	94.28257909	1.604392741	0.682027344	0.209288009	1
ENSMUSG00000060538	84.33462069	72.75231721	97.36471211	1.338303931	0.420405792	0.209361256	1
ENSMUSG00000001240	423.7873719	362.9540592	492.2248487	1.356162953	0.43953054	0.20941232	1
ENSMUSG00000041343	22.82997582	26.55784033	18.63612825	0.701718514	-0.511035668	0.209508715	1
ENSMUSG00000010517	2139.651949	1893.672394	2416.378949	1.276027975	0.351659958	0.209579561	1
ENSMUSG00000030611	284.7988139	207.3842477	371.8902008	1.793242278	0.842570419	0.209585612	1
ENSMUSG00000061787	9308.802809	7205.787739	11674.69476	1.620182995	0.696156771	0.209619193	1
ENSMUSG00000057388	563.3053901	478.9398545	658.2166176	1.374319993	0.458717957	0.209624586	1
ENSMUSG00000073491	120.8740411	151.9846931	85.87455769	0.565021095	-0.823623364	0.209752644	1
ENSMUSG00000033819	697.0590387	625.5616759	777.4935719	1.242872768	0.313678617	0.209769391	1
ENSMUSG00000023473	24.40510895	20.25719916	29.07150748	1.435119794	0.521171168	0.209868146	1
ENSMUSG00000028989	1.729067945	2.353134877	1.026992646	0.436435946	-1.196158164	0.209882571	1
ENSMUSG00000040751	164.6829887	181.9965407	145.2052427	0.797846168	-0.325817486	0.209924216	1
ENSMUSG00000027454	542.5315329	469.5842562	624.5972191	1.330106814	0.411542106	0.209964613	1
ENSMUSG00000027603	7.75472417	9.493618022	5.798468586	0.610775425	-0.711286079	0.210014409	1
ENSMUSG00000002108	85.69591434	96.56833974	73.46443577	0.760750739	-0.394504266	0.210212841	1
ENSMUSG00000059586	890.6420733	778.7466053	1016.524475	1.305334069	0.384419077	0.210418536	1
ENSMUSG00000027133	898.3040905	746.9063988	1068.626494	1.430736831	0.516758328	0.210525121	1
ENSMUSG00000046652	0.605163667	1.039770901	0.11623053	0.111784749	-3.161204718	0.210578772	1
ENSMUSG00000034259	402.0635244	334.3807103	478.2066902	1.430126426	0.51614269	0.21066851	1
ENSMUSG00000029378	42.13732687	26.18996573	60.07810816	2.293936112	1.197825212	0.210745497	1
ENSMUSG00000032291	3253.299783	2674.760603	3904.156361	1.459628334	0.545601061	0.21077644	1
ENSMUSG00000044952	69.71597927	77.79257177	60.6298127	0.779377919	-0.359605037	0.210841611	1
ENSMUSG00000031708	3024.352016	2700.152711	3389.076236	1.25514243	0.327851087	0.210876537	1
ENSMUSG00000029916	152.4490919	170.6299721	131.9956016	0.773578053	-0.370381229	0.211010013	1
ENSMUSG00000021624	195.3721226	217.6695046	170.2875678	0.782321658	-0.354166189	0.211104073	1
ENSMUSG00000032575	1645.840681	1319.956523	2012.460359	1.524641398	0.608469955	0.211141401	1
ENSMUSG00000024600	14.94150228	17.44051206	12.13011627	0.695513768	-0.52384902	0.211158858	1
ENSMUSG00000036073	249.1397197	218.4338944	283.6837732	1.298716822	0.377086893	0.211258437	1
ENSMUSG00000049950	227.9210831	196.6125007	263.1432383	1.338385084	0.420493272	0.211491281	1
ENSMUSG00000075227	554.1984092	450.3061623	671.0771869	1.490268717	0.575572493	0.211508343	1
ENSMUSG00000020180	2024.866769	1735.388143	2350.530224	1.35446945	0.437727854	0.211650751	1
ENSMUSG00000022330	73.08099795	66.05047306	80.99033844	1.22618862	0.294180921	0.211709522	1
ENSMUSG00000027530	0.296500031	0	0.630062565	Inf	Inf	0.211884633	1
ENSMUSG00000018858	768.2464285	567.6497501	993.9176918	1.750934783	0.808125349	0.211903639	1
ENSMUSG00000047215	13413.46384	10495.83239	16695.79921	1.590707491	0.669668568	0.212060894	1
ENSMUSG00000020312	73.15023004	81.47729819	63.78227837	0.782822698	-0.353242508	0.212088529	1
ENSMUSG00000022718	415.3884916	461.342193	363.6905776	0.788331488	-0.343125694	0.212142953	1
ENSMUSG00000028234	14137.84626	10779.82141	17915.62422	1.661959279	0.732885034	0.212304305	1
ENSMUSG00000091034	0.295637094	0	0.628228825	Inf	Inf	0.212311855	1
ENSMUSG00000090841	9234.899207	7513.381613	11171.6065	1.486894594	0.572302378	0.212332098	1
ENSMUSG00000078670	16.59807481	13.47569911	20.11074746	1.492371364	0.577606582	0.212427266	1
ENSMUSG00000026659	119.6509167	102.7648819	138.6477059	1.349173992	0.432076413	0.212433155	1
ENSMUSG00000028062	998.583845	837.7969321	1179.469122	1.407822202	0.493465144	0.212510521	1
ENSMUSG00000036850	400.3248154	327.1561625	482.63955	1.475257401	0.560966696	0.212566379	1
ENSMUSG00000024670	65.89279326	76.39332449	54.07969563	0.707911274	-0.498359544	0.212573451	1
ENSMUSG00000059040	673.1756922	752.2966442	584.1646211	0.776508344	-0.364926668	0.212684828	1
ENSMUSG00000027166	255.5817841	229.7962998	284.590454	1.238446634	0.308531702	0.212869957	1
ENSMUSG00000034685	253.6878769	230.8984095	279.3260278	1.209735608	0.274691775	0.212914112	1
ENSMUSG00000027602	498.2114707	408.4677394	599.1731685	1.466880027	0.552750881	0.213393832	1
ENSMUSG00000002679	473.9406737	425.0939697	528.8932157	1.244179531	0.315194676	0.213552933	1
ENSMUSG00000032126	673.1966326	598.6754675	757.0329434	1.264513053	0.33858193	0.21356367	1
ENSMUSG00000074676	35.33202388	27.58940882	44.04246582	1.596354097	0.6747807	0.213661536	1
ENSMUSG00000020788	138.5969943	164.4518715	109.5102575	0.665910679	-0.586599418	0.213690219	1
ENSMUSG00000037531	575.3749108	484.686755	677.3990862	1.39760181	0.482953382	0.213730614	1
ENSMUSG00000028333	9243.449772	8060.367479	10574.41735	1.311902637	0.391660654	0.213973714	1
ENSMUSG00000038156	643.1433908	704.6362868	573.9638829	0.8145534	-0.295918815	0.214009416	1
ENSMUSG00000033508	15.19928191	11.50658456	19.35356642	1.68195578	0.750139777	0.214068836	1
ENSMUSG00000028969	927.9999422	829.7079365	1038.578449	1.251739803	0.323934703	0.214088375	1
ENSMUSG00000037542	1.152830587	1.700349885	0.536871376	0.315741708	-1.66318325	0.214178261	1
ENSMUSG00000026715	6.833288602	8.136962495	5.366655472	0.659540397	-0.600467068	0.214181092	1
ENSMUSG00000002043	448.0799268	360.4523007	546.6610062	1.516597356	0.600838113	0.214190168	1
ENSMUSG00000044986	182.684391	146.4094332	223.4937185	1.526498079	0.610225774	0.214199804	1
ENSMUSG00000010376	1230.914849	1006.780816	1483.065636	1.473076972	0.558832817	0.214217629	1
ENSMUSG00000049517	16854.20329	13544.55971	20577.55232	1.519248521	0.603357888	0.214234815	1
ENSMUSG00000020698	6.72071979	4.744668479	8.943777516	1.88501632	0.914577014	0.214241311	1
ENSMUSG00000030432	12741.76085	9978.232909	15850.72979	1.588530748	0.667693016	0.214350278	1
ENSMUSG00000022197	27.51766152	31.72464541	22.78480463	0.718205179	-0.477532039	0.214374754	1
ENSMUSG00000004897	10576.81381	9504.02586	11783.70025	1.239864077	0.31018197	0.214424175	1
ENSMUSG00000022370	1859.868625	1594.261637	2158.676487	1.354028998	0.437258636	0.214532689	1
ENSMUSG00000087230	1.863694579	2.590910051	1.045577173	0.403555952	-1.309159381	0.214584462	1
ENSMUSG00000050623	0.489091849	0.086244344	0.942295292	10.92587933	3.449677489	0.214617285	1
ENSMUSG00000020709	87.4371223	104.6312771	68.09369815	0.650796779	-0.619720983	0.21466785	1
ENSMUSG00000066042	220.6974219	197.9296089	246.3112117	1.24443843	0.315494853	0.214684982	1
ENSMUSG00000030067	1548.577561	1381.820053	1736.179757	1.256444175	0.329346573	0.214692545	1
ENSMUSG00000090592	0.290893071	0	0.618147777	Inf	Inf	0.214697097	1
ENSMUSG00000022400	1758.466377	1569.090476	1971.514266	1.256469462	0.329375608	0.214766306	1
ENSMUSG00000032596	662.8420097	731.7951732	585.2697007	0.799772562	-0.322338307	0.214854822	1
ENSMUSG00000002732	362.1646598	321.7663798	407.6127249	1.266797125	0.341185498	0.214870207	1
ENSMUSG00000006378	34.27850658	26.02920885	43.55896653	1.673464867	0.742838263	0.214980826	1
ENSMUSG00000018924	76.22430938	109.8235488	38.425165	0.349880926	-1.515064076	0.214985882	1
ENSMUSG00000033174	205.161324	183.8751797	229.1082362	1.245998707	0.317302571	0.215079175	1
ENSMUSG00000057130	529.7135739	450.8006109	618.4906574	1.37198274	0.456262332	0.215245622	1
ENSMUSG00000078604	0.798167859	0.303795996	1.354336206	4.458044952	2.156411164	0.215254454	1
ENSMUSG00000079480	309.2503292	245.6102237	380.8454479	1.5506091	0.632835037	0.21541968	1
ENSMUSG00000023959	78.85512754	90.12758667	66.17361101	0.73422149	-0.445712753	0.215450636	1
ENSMUSG00000004096	1532.088482	1339.514754	1748.733927	1.30549807	0.384600325	0.215580542	1
ENSMUSG00000005447	1074.642829	901.795109	1269.096515	1.407300286	0.4929302	0.215604851	1
ENSMUSG00000042190	433.0113055	478.3856939	381.9651186	0.798445947	-0.324733351	0.215676733	1
ENSMUSG00000056144	132.484619	157.106991	104.7844506	0.666962367	-0.584322734	0.215731943	1
ENSMUSG00000079658	1496.624052	1337.08813	1676.101965	1.253546365	0.326015358	0.215782623	1
ENSMUSG00000022425	333.7836354	377.083221	285.0716016	0.755991213	-0.403558629	0.215873513	1
ENSMUSG00000002910	371.348307	333.8021935	413.5876847	1.239020272	0.309199793	0.21588721	1
ENSMUSG00000074129	239.4703459	204.246788	279.0968487	1.366468729	0.450452445	0.215960081	1
ENSMUSG00000006299	1784.747286	1509.320444	2094.602482	1.387778513	0.472777335	0.216078567	1
ENSMUSG00000045471	0.586713961	0.991332649	0.131517936	0.132667814	-2.914109684	0.216154096	1
ENSMUSG00000033762	337.4717799	370.2638166	300.5807386	0.811801545	-0.300801008	0.216157542	1
ENSMUSG00000021792	29.90887857	25.72800695	34.61235914	1.345318322	0.427947576	0.216172495	1
ENSMUSG00000020583	0.58665004	1.015031599	0.104720786	0.103169977	-3.2769049	0.216173945	1
ENSMUSG00000045503	260.9219732	214.9040708	312.6921134	1.455031132	0.541050021	0.21627163	1
ENSMUSG00000026548	198.9783879	164.4357507	237.8388548	1.446393827	0.532460426	0.216283136	1
ENSMUSG00000031443	177.7322911	204.9818433	147.0765448	0.71751011	-0.478928935	0.216382707	1
ENSMUSG00000044309	59.49057301	71.41812395	46.07207821	0.645103451	-0.632397561	0.216438095	1
ENSMUSG00000057817	0.287483497	0	0.610902432	Inf	Inf	0.216450546	1
ENSMUSG00000026620	28.44342372	33.76789844	22.45338965	0.664932989	-0.588719139	0.216479757	1
ENSMUSG00000031609	1277.096216	1172.602079	1394.652119	1.189365211	0.250191783	0.216524657	1
ENSMUSG00000025422	67.16523968	77.40618927	55.64417139	0.71885946	-0.47621835	0.216542517	1
ENSMUSG00000034932	719.833716	534.6711868	928.1415613	1.735910938	0.795692931	0.216605681	1
ENSMUSG00000025967	15180.75211	12700.20084	17971.3723	1.415046307	0.500849266	0.216609362	1
ENSMUSG00000079355	0.935783658	1.467874158	0.337181845	0.229707597	-2.122129524	0.216631116	1
ENSMUSG00000031595	60.18707671	65.86104816	53.80385883	0.81692989	-0.291715825	0.21673071	1
ENSMUSG00000069678	257.4765859	226.0706315	292.8082847	1.29520709	0.373182788	0.216837853	1
ENSMUSG00000050666	22.44027086	26.61367014	17.74519667	0.666769994	-0.584738914	0.216843868	1
ENSMUSG00000026385	1609.301463	1331.229863	1922.132012	1.443876872	0.529947721	0.216970039	1
ENSMUSG00000002395	2096.12261	1660.334263	2586.3845	1.557749278	0.639463048	0.217158524	1
ENSMUSG00000061702	12.48186301	10.42530471	14.7954911	1.419190279	0.505068033	0.217193716	1
ENSMUSG00000034192	274.6886541	233.8509677	320.6310513	1.371091403	0.45532475	0.217253648	1
ENSMUSG00000091337	1352.22794	1187.627243	1537.403724	1.294517057	0.372413975	0.217253665	1
ENSMUSG00000053519	2.122534906	1.370587781	2.968475423	2.165841155	1.114927438	0.217297739	1
ENSMUSG00000029557	199.1751066	166.9089205	235.4745659	1.41079677	0.496510178	0.217367674	1
ENSMUSG00000024902	789.8206994	639.1936341	959.2761478	1.500759858	0.585693145	0.217385412	1
ENSMUSG00000032299	715.9821806	606.7631001	838.8536461	1.382506032	0.467285775	0.217436196	1
ENSMUSG00000002699	451.7549476	512.0178771	383.9591519	0.749894035	-0.415241347	0.217469654	1
ENSMUSG00000033530	154.9021816	176.1552206	130.9925128	0.743619817	-0.427362878	0.217520508	1
ENSMUSG00000054091	1508.737962	1157.910834	1903.418481	1.643838563	0.717068622	0.217602324	1
ENSMUSG00000044037	52.27459235	59.04776926	44.65476832	0.756248185	-0.403068321	0.217671102	1
ENSMUSG00000049396	4.359550506	2.453621474	6.503720667	2.650661781	1.406352597	0.217732861	1
ENSMUSG00000021451	387.1193775	433.3905274	335.0643337	0.773123344	-0.371229495	0.217992268	1
ENSMUSG00000061296	0.284490201	0	0.604541677	Inf	Inf	0.218017726	1
ENSMUSG00000038770	0.28423312	0	0.60399538	Inf	Inf	0.218153559	1
ENSMUSG00000035390	134.3127725	147.6762174	119.278897	0.807705527	-0.308098684	0.218191672	1
ENSMUSG00000025381	1040.83799	851.5624621	1253.772958	1.472320604	0.558091858	0.21821625	1
ENSMUSG00000043549	0.284073923	0	0.603657086	Inf	Inf	0.218237772	1
ENSMUSG00000015396	227.0090991	197.0526306	260.7101261	1.323048189	0.403865609	0.218257699	1
ENSMUSG00000028795	112.0782102	96.00584617	130.1596197	1.35574681	0.439087776	0.218277384	1
ENSMUSG00000030335	1108.387468	907.3407162	1334.565065	1.470853276	0.556653338	0.21837578	1
ENSMUSG00000061815	8.126262814	6.047771725	10.46456529	1.730317506	0.791036791	0.218473476	1
ENSMUSG00000043190	239.0631092	215.7147503	265.3300128	1.230004033	0.298663046	0.218765519	1
ENSMUSG00000027952	553.6712376	456.1475582	663.3853769	1.454321886	0.540346617	0.218960779	1
ENSMUSG00000094091	3.564173086	2.462679311	4.803353582	1.950458413	0.963813238	0.218962177	1
ENSMUSG00000005687	1697.406301	1521.68817	1895.089199	1.245386037	0.316593009	0.219179324	1
ENSMUSG00000021763	8.204076018	9.631199406	6.598562206	0.68512362	-0.54556377	0.219208207	1
ENSMUSG00000030316	353.4597918	315.3769545	396.3029838	1.25660096	0.329526588	0.219243	1
ENSMUSG00000110170	1.307933804	1.928711036	0.609559419	0.316044969	-1.661798247	0.21925465	1
ENSMUSG00000046688	170.3919173	187.6516959	150.9746664	0.804547306	-0.313750844	0.219357791	1
ENSMUSG00000036199	1656.566731	1228.489479	2138.15364	1.740473709	0.799480021	0.219693283	1
ENSMUSG00000025735	48.29102754	54.90849248	40.84637947	0.743899124	-0.426821096	0.219833041	1
ENSMUSG00000048355	2.5491647	3.435607506	1.551916543	0.45171532	-1.146514252	0.22000818	1
ENSMUSG00000031994	58.46135853	65.0641814	51.0331828	0.784351416	-0.35042792	0.220038156	1
ENSMUSG00000041313	1260.404329	1375.298937	1131.147894	0.822474201	-0.28195767	0.220057745	1
ENSMUSG00000071350	166.5299969	186.1241227	144.4866055	0.776291667	-0.365329293	0.220113027	1
ENSMUSG00000039640	1666.411215	1304.346839	2073.733639	1.589863659	0.66890305	0.220120177	1
ENSMUSG00000002274	1719.618801	1479.057995	1990.249706	1.345619788	0.428270826	0.22015899	1
ENSMUSG00000036782	15.46567566	18.41801854	12.14428992	0.659370056	-0.600839723	0.220229316	1
ENSMUSG00000049092	10.61606324	8.611609721	12.87107345	1.494618761	0.579777536	0.220242992	1
ENSMUSG00000020485	955.886338	810.2758318	1119.698157	1.381872831	0.466624856	0.220252057	1
ENSMUSG00000069372	3.707510258	2.721204643	4.817104074	1.770210148	0.823920638	0.220326933	1
ENSMUSG00000021591	579.1511033	627.6405004	524.6005315	0.835829637	-0.25871918	0.220338977	1
ENSMUSG00000034912	0.660327777	1.080032526	0.188159934	0.174216914	-2.521043398	0.2203411	1
ENSMUSG00000028102	308.3502421	276.1098754	344.6206546	1.248128681	0.319766682	0.220509947	1
ENSMUSG00000055128	370.4049847	321.6569276	425.2465489	1.322050024	0.402776767	0.220620482	1
ENSMUSG00000034330	294.9100947	322.7532787	263.5865127	0.816681131	-0.2921552	0.220690623	1
ENSMUSG00000029134	4.441704136	5.572336974	3.169742194	0.568835339	-0.813916998	0.22070564	1
ENSMUSG00000038526	6.60189177	8.154161133	4.855588738	0.595473729	-0.747890233	0.220734385	1
ENSMUSG00000028793	2869.110736	3129.526162	2576.143381	0.82317362	-0.280731345	0.220758417	1
ENSMUSG00000073598	5.339540264	6.564056626	3.961959358	0.60358397	-0.728373603	0.220767483	1
ENSMUSG00000025289	2465.704085	2168.815782	2799.703424	1.290890378	0.368366492	0.220886072	1
ENSMUSG00000025732	263.4444831	213.892661	319.190283	1.492291888	0.57752975	0.220898166	1
ENSMUSG00000001943	12.3465074	14.46152546	9.96711208	0.689215817	-0.536972285	0.22091711	1
ENSMUSG00000007721	2002.033922	1457.134147	2615.046169	1.794650255	0.843702716	0.221014481	1
ENSMUSG00000117924	289.6972606	221.3163251	366.625813	1.656569224	0.728198492	0.221039326	1
ENSMUSG00000024537	952.9347564	832.8847562	1087.991007	1.306292375	0.385477838	0.221075838	1
ENSMUSG00000050732	1048.814144	801.6304559	1326.895793	1.655246233	0.727045847	0.221145693	1
ENSMUSG00000004032	346.9608874	276.0499939	426.7356425	1.545863619	0.628413045	0.221146504	1
ENSMUSG00000032436	701.2462396	556.5989493	863.9744412	1.552238721	0.634350449	0.221149687	1
ENSMUSG00000033222	350.3169284	392.8094383	302.5128548	0.770126238	-0.376833146	0.221155722	1
ENSMUSG00000019178	7.880950737	6.19703029	9.77536124	1.577426732	0.657572997	0.22116624	1
ENSMUSG00000031489	14.51775322	9.755954867	19.87477637	2.037194375	1.026583639	0.22121437	1
ENSMUSG00000037563	13228.54544	10985.72582	15751.71752	1.433834941	0.519878954	0.221237447	1
ENSMUSG00000027488	146.0181382	129.0008217	165.1626193	1.280322227	0.356506948	0.221320816	1
ENSMUSG00000034801	327.3104415	361.9324213	288.3607141	0.796725292	-0.327845721	0.221573944	1
ENSMUSG00000030160	0.568945746	0.981590155	0.104720786	0.106684838	-3.228572944	0.221820306	1
ENSMUSG00000091680	0.568884647	0.977666521	0.109005038	0.111495112	-3.164947632	0.221840319	1
ENSMUSG00000051355	70.24457043	51.64281716	91.17154287	1.765425433	0.820015887	0.221896438	1
ENSMUSG00000037740	1085.486472	874.7529172	1322.56172	1.511926047	0.596387575	0.221898772	1
ENSMUSG00000074715	9.636023112	8.048883658	11.421555	1.419023492	0.504898474	0.221907625	1
ENSMUSG00000000303	232.8914409	258.7899463	203.7556224	0.787339792	-0.344941702	0.221938254	1
ENSMUSG00000029772	285.7812123	318.1956273	249.3149954	0.783527409	-0.351944352	0.221945028	1
ENSMUSG00000031616	46.02213165	51.81420011	39.50605462	0.762456133	-0.39127376	0.221945433	1
ENSMUSG00000030417	931.1000558	790.165564	1089.651359	1.379016511	0.46363973	0.222111963	1
ENSMUSG00000003934	96.75170853	106.2428463	86.07417854	0.810164463	-0.303713291	0.222151949	1
ENSMUSG00000024370	835.8160237	942.9572786	715.2821119	0.758551981	-0.398680048	0.222213856	1
ENSMUSG00000064090	199.3167124	220.5966388	175.3767952	0.795011185	-0.330952937	0.222248043	1
ENSMUSG00000062376	254.71617	227.4181147	285.4264821	1.255073645	0.327772021	0.22231318	1
ENSMUSG00000020834	192.3970491	156.9994614	232.2193352	1.47910912	0.56472849	0.222347847	1
ENSMUSG00000030732	0.364198294	0	0.773921374	Inf	Inf	0.222402531	1
ENSMUSG00000025439	1319.786616	1178.224092	1479.044456	1.255316765	0.328051458	0.222448191	1
ENSMUSG00000028019	228.9477947	250.5713254	204.6213226	0.816619069	-0.292264838	0.222524522	1
ENSMUSG00000029918	436.0965445	382.1190058	496.8212755	1.300174208	0.37870494	0.222614957	1
ENSMUSG00000090675	1.455114791	2.182422852	0.636893222	0.291828516	-1.776807233	0.222639826	1
ENSMUSG00000035890	1650.628641	1428.812809	1900.171452	1.329895309	0.41131268	0.222711101	1
ENSMUSG00000054446	1.507904031	0.313772556	2.85130194	9.087161664	3.183829745	0.222737038	1
ENSMUSG00000008482	4.40386741	2.761017463	6.252073601	2.264409293	1.179134749	0.22276178	1
ENSMUSG00000022540	235.4687245	195.3500531	280.6022299	1.436407237	0.522464826	0.223014297	1
ENSMUSG00000108596	0.75090339	0.317233484	1.238782035	3.904953596	1.965305405	0.223065034	1
ENSMUSG00000101678	8.087139594	9.641337463	6.338666991	0.657446855	-0.605053817	0.22312414	1
ENSMUSG00000090258	34.75864182	25.13923595	45.58047341	1.813120872	0.858475106	0.223151512	1
ENSMUSG00000002767	1176.323929	1005.95805	1367.985544	1.359883291	0.443482841	0.22316926	1
ENSMUSG00000049307	26.54291581	31.62275469	20.82809708	0.658642717	-0.602432012	0.223183701	1
ENSMUSG00000019837	511.296245	441.2587897	590.0883823	1.337284143	0.419306038	0.22319165	1
ENSMUSG00000062232	446.8117098	501.6210805	385.1511679	0.767812963	-0.381173178	0.223217281	1
ENSMUSG00000028081	39816.63312	33011.69023	47472.19387	1.438041904	0.524105716	0.223244973	1
ENSMUSG00000049960	733.5275819	569.7069279	917.8258176	1.611049072	0.688000439	0.223311494	1
ENSMUSG00000063765	8.285523585	6.11471404	10.72768432	1.754404908	0.810981753	0.223559384	1
ENSMUSG00000022528	744.9903104	663.987359	836.1186308	1.259238778	0.332551875	0.223593051	1
ENSMUSG00000016239	22.34186951	25.04336597	19.30268599	0.770770432	-0.375626867	0.223645121	1
ENSMUSG00000032735	9.183385116	11.21405255	6.898884259	0.615199923	-0.700872773	0.223761242	1
ENSMUSG00000048153	0.273895896	0	0.58202878	Inf	Inf	0.223783331	1
ENSMUSG00000030562	27.30536416	31.42482533	22.67097033	0.721435047	-0.471058585	0.224133952	1
ENSMUSG00000079293	1611.00146	1776.667025	1424.6277	0.801854079	-0.318588376	0.22414005	1
ENSMUSG00000041084	2096.198849	1883.044955	2335.996978	1.240542331	0.310970965	0.22414953	1
ENSMUSG00000038489	375.8375092	291.7893067	470.3917369	1.612093816	0.688935704	0.224209256	1
ENSMUSG00000006941	736.1713379	642.3630027	841.705715	1.3103272	0.389927111	0.224214921	1
ENSMUSG00000051439	996.7412257	890.7470635	1115.984658	1.252863696	0.325229466	0.224248336	1
ENSMUSG00000030107	249.9434711	285.81925	209.5832198	0.733271884	-0.447579873	0.2242514	1
ENSMUSG00000033307	6285.859986	5526.616747	7140.008629	1.291931204	0.369529248	0.224295712	1
ENSMUSG00000073492	9.979208336	12.29732621	7.371325728	0.599425078	-0.738348651	0.224312114	1
ENSMUSG00000022892	6381.245461	7003.276259	5681.460814	0.811257561	-0.301768076	0.224559924	1
ENSMUSG00000023927	48.75437107	62.84265513	32.90505149	0.523610141	-0.933435057	0.224676908	1
ENSMUSG00000030806	26.18635466	30.67570871	21.13583135	0.689008738	-0.537405815	0.224709219	1
ENSMUSG00000014633	312.6487653	247.4311458	386.0185873	1.560105079	0.641643203	0.224849196	1
ENSMUSG00000021598	932.8772563	839.4588743	1037.972936	1.236478603	0.306237274	0.224850996	1
ENSMUSG00000026009	92.93836566	106.6354062	77.52919501	0.727049277	-0.459874946	0.224905956	1
ENSMUSG00000068921	1882.894827	1665.329626	2127.655679	1.277618344	0.353456932	0.224933255	1
ENSMUSG00000021565	5.244323696	6.623813428	3.692397748	0.557442897	-0.843104068	0.224978959	1
ENSMUSG00000022422	305.3783796	275.5209358	338.9680038	1.230280388	0.298987152	0.22498074	1
ENSMUSG00000021403	93.70015066	102.9241418	83.32316065	0.809558955	-0.304791949	0.225046323	1
ENSMUSG00000020153	1313.813418	1077.811459	1579.315622	1.465298599	0.551194688	0.225186786	1
ENSMUSG00000017747	416.3607898	375.6655346	462.142952	1.230197901	0.298890419	0.225197267	1
ENSMUSG00000048388	196.3010927	214.4308403	175.9051266	0.820335015	-0.285714885	0.225245128	1
ENSMUSG00000028064	604.5799335	695.4501602	502.3509285	0.722339223	-0.469251584	0.225292489	1
ENSMUSG00000025218	367.6725755	327.2078382	413.1954048	1.262791891	0.336616902	0.225300191	1
ENSMUSG00000008333	1544.721006	1392.363838	1716.122819	1.232524698	0.301616556	0.225401256	1
ENSMUSG00000039221	210.3763787	189.1564453	234.2488037	1.238386582	0.308461745	0.225508944	1
ENSMUSG00000001555	2967.147405	2682.789882	3287.049618	1.22523558	0.293059168	0.225583384	1
ENSMUSG00000020601	520.7587403	485.7368936	560.1583178	1.153213448	0.205659565	0.225661873	1
ENSMUSG00000002661	192.1848878	152.3214262	237.0312821	1.556125675	0.637958579	0.22571999	1
ENSMUSG00000028843	2999.333945	2349.096025	3730.851605	1.588207364	0.66739929	0.225800489	1
ENSMUSG00000054226	832.7706284	754.9717148	920.2944062	1.218978656	0.285672865	0.225870671	1
ENSMUSG00000023175	9623.759611	8678.019955	10687.71672	1.231584714	0.300515866	0.225987527	1
ENSMUSG00000100200	0.269844973	0	0.573420568	Inf	Inf	0.226082589	1
ENSMUSG00000014554	659.8033556	593.7549335	734.1078306	1.236381863	0.306124396	0.226136227	1
ENSMUSG00000033208	6.861638828	8.115744712	5.450769709	0.671629025	-0.574263516	0.226138542	1
ENSMUSG00000071516	13.89432334	10.99321776	17.15806712	1.560786613	0.642273309	0.226244859	1
ENSMUSG00000044827	145.7751033	167.7390316	121.0656839	0.721750226	-0.470428441	0.226294739	1
ENSMUSG00000024038	1016.144783	809.133279	1249.032726	1.543667475	0.626362012	0.22636374	1
ENSMUSG00000033126	44.18597428	38.70451632	50.35261449	1.300949328	0.37956477	0.22638348	1
ENSMUSG00000051455	1.259358213	1.878861147	0.562417413	0.29933953	-1.740145284	0.226387443	1
ENSMUSG00000020307	973.3585274	782.3949619	1188.192539	1.518660774	0.602799649	0.226433171	1
ENSMUSG00000025204	511.6190592	446.2039442	585.2110636	1.3115327	0.391253778	0.226581048	1
ENSMUSG00000032288	1042.188061	896.5493509	1206.031611	1.345192665	0.427812818	0.226610958	1
ENSMUSG00000024248	3215.259179	2716.690583	3776.14885	1.389981205	0.475065375	0.226611229	1
ENSMUSG00000025090	0.352602548	0.666027035	0	0	#NAME?	0.226649779	1
ENSMUSG00000045007	14.00107451	11.72346488	16.56338535	1.412840447	0.49859855	0.226661686	1
ENSMUSG00000025461	20.92395044	24.81576551	16.54565849	0.666739799	-0.584804249	0.226743845	1
ENSMUSG00000095304	2037.73979	1560.62024	2574.499284	1.649664164	0.722172353	0.22688324	1
ENSMUSG00000028825	61.95103471	54.22498629	70.64283918	1.302772836	0.381585544	0.227033094	1
ENSMUSG00000026288	573.2172872	621.5083991	518.8897863	0.83488781	-0.26034575	0.227134828	1
ENSMUSG00000079415	3.588897549	2.703531011	4.584934905	1.695906164	0.762056346	0.227178587	1
ENSMUSG00000079563	23.60154231	29.2443252	17.25341157	0.589974686	-0.761275041	0.227286214	1
ENSMUSG00000016495	1030.158072	924.5544474	1148.96215	1.242719834	0.313501084	0.227420668	1
ENSMUSG00000024654	105.4060868	92.25176016	120.2047042	1.303007162	0.381845014	0.227449223	1
ENSMUSG00000018574	441.195917	489.6916042	386.6382688	0.789554621	-0.340889021	0.227463142	1
ENSMUSG00000036912	61.1107722	55.0072921	67.97718731	1.235785015	0.305427785	0.227588366	1
ENSMUSG00000060938	21522.59371	16934.25641	26684.47316	1.575768815	0.656055889	0.227603668	1
ENSMUSG00000027954	481.7375311	438.5643803	530.3073259	1.209189231	0.274040036	0.227625784	1
ENSMUSG00000036299	998.1372064	871.0735109	1141.083864	1.309974244	0.389538446	0.227641873	1
ENSMUSG00000063439	345.2064986	287.1445188	410.5262257	1.42968505	0.515697366	0.22771205	1
ENSMUSG00000031897	4235.120323	3325.552785	5258.383802	1.581205935	0.661025276	0.227755389	1
ENSMUSG00000025010	95.36440485	106.3161288	83.04371544	0.781101761	-0.356417581	0.2277897	1
ENSMUSG00000029713	5683.397946	4732.461755	6753.20116	1.426995401	0.512980685	0.227908826	1
ENSMUSG00000074576	155.2095832	134.9536611	177.9974955	1.318952699	0.399392826	0.227978637	1
ENSMUSG00000030935	7.578474243	8.92327695	6.065571198	0.679747052	-0.556930106	0.228031237	1
ENSMUSG00000025723	11.73753436	8.937706807	14.88734036	1.665677861	0.736109414	0.228106995	1
ENSMUSG00000004035	5.420712526	6.57821859	4.118518205	0.626084121	-0.675571583	0.228175067	1
ENSMUSG00000040111	269.7846913	296.3549803	239.8931162	0.809478943	-0.304934543	0.228187538	1
ENSMUSG00000022824	5.093665973	2.835255924	7.634377277	2.692658963	1.429031518	0.228290577	1
ENSMUSG00000072763	41.20580562	36.66959664	46.30904073	1.262872924	0.336709476	0.228349688	1
ENSMUSG00000070034	781.5602352	848.1446976	706.652715	0.833174713	-0.263309041	0.228352141	1
ENSMUSG00000045573	34.56174895	23.74418103	46.73151286	1.968124856	0.976821747	0.228413419	1
ENSMUSG00000045237	312.463038	282.0673018	346.6582413	1.228991234	0.297474625	0.228438148	1
ENSMUSG00000053522	14.54170172	11.58707896	17.86565232	1.541859892	0.624671675	0.228521613	1
ENSMUSG00000068206	128.4289976	111.6387131	147.3180677	1.319596613	0.40009698	0.228534016	1
ENSMUSG00000004530	2059.011039	2299.226539	1788.768601	0.777987106	-0.36218185	0.228809616	1
ENSMUSG00000032017	0.415598751	0.102713562	0.767594588	7.473157124	2.901717855	0.228829778	1
ENSMUSG00000040614	0.369370696	0.697700204	0	0	#NAME?	0.22884958	1
ENSMUSG00000039063	212.1368506	192.6024177	234.1130875	1.215525175	0.281579774	0.228864419	1
ENSMUSG00000041515	1021.166443	1100.274402	932.1699891	0.847215919	-0.239198397	0.228872296	1
ENSMUSG00000045103	23.17595275	26.84600685	19.04714189	0.709496276	-0.495132983	0.22887826	1
ENSMUSG00000022760	569.7320491	471.1152862	680.6759073	1.444818131	0.530887903	0.228880198	1
ENSMUSG00000025314	447.1647975	489.8439669	399.1507319	0.814852808	-0.295388615	0.228915811	1
ENSMUSG00000035189	0.699978208	0.258282021	1.196886419	4.634029176	2.212267128	0.228969808	1
ENSMUSG00000063316	9206.383474	7668.152379	10936.89346	1.426274924	0.512252098	0.228998741	1
ENSMUSG00000033256	388.6044826	312.6908151	474.0073586	1.515897928	0.600172613	0.229009125	1
ENSMUSG00000053565	3472.557805	2835.512823	4189.23341	1.477416493	0.563076588	0.229221284	1
ENSMUSG00000020440	2512.962182	1919.171977	3180.976164	1.657473224	0.728985564	0.229253073	1
ENSMUSG00000000355	643.3500305	580.561736	713.9868618	1.229820737	0.298448038	0.229362859	1
ENSMUSG00000003873	398.3729634	335.4858949	469.1209154	1.398332754	0.483707713	0.229407293	1
ENSMUSG00000025736	77.90768052	88.44664309	66.05134763	0.746793155	-0.421219391	0.229418465	1
ENSMUSG00000089862	140.7295863	154.724827	124.9849404	0.807788529	-0.307950436	0.229476881	1
ENSMUSG00000064147	95.56823078	126.4744248	60.79876249	0.480719818	-1.056731814	0.229542024	1
ENSMUSG00000027186	3.195482308	1.997749558	4.542931653	2.274024607	1.185247865	0.229547741	1
ENSMUSG00000038335	496.738241	579.0942869	404.0876893	0.697792568	-0.519129864	0.229795677	1
ENSMUSG00000000263	0.412778548	0.094046237	0.771352397	8.201842222	3.035947991	0.229835708	1
ENSMUSG00000066975	50.70091845	39.60578222	63.18294671	1.595296019	0.673824152	0.229895736	1
ENSMUSG00000006058	1109.58342	891.5616099	1354.857956	1.519645912	0.603735205	0.229911403	1
ENSMUSG00000091119	4.746643586	3.514117662	6.133235252	1.745313004	0.803485792	0.229935996	1
[truncated: 15,820 more rows]
