# Supplementary material for: Cryoablation reshapes the immune microenvironment in the distal tumor and enhances the anti-tumor immunity
Source: Front Immunol. 2022 Aug 31;13:930461. doi: 10.3389/fimmu.2022.930461 (PMC9470839; doi:10.3389/fimmu.2022.930461)
Supplement: Supplementary file 5 [file Table_2.xls]

GO.ID	Category	Term	Up	Down	DEG	Total	Pvalue	adjustPvalue	Up_gene	Down_gene
GO:0015669	BP	gas transport	5	0	5	21	1.80E-08	3.31E-05	ENSMUSG00000023926(Rhag);ENSMUSG00000052305(Hbb-bs);ENSMUSG00000069917(Hba-a2);ENSMUSG00000069919(Hba-a1);ENSMUSG00000073940(Hbb-bt)	-
GO:0031720	MF	haptoglobin binding	4	0	4	9	2.66E-08	7.73E-06	ENSMUSG00000052305(Hbb-bs);ENSMUSG00000069917(Hba-a2);ENSMUSG00000069919(Hba-a1);ENSMUSG00000073940(Hbb-bt)	-
GO:0005833	CC	hemoglobin complex	4	0	4	10	5.40E-08	5.24E-06	ENSMUSG00000052305(Hbb-bs);ENSMUSG00000069917(Hba-a2);ENSMUSG00000069919(Hba-a1);ENSMUSG00000073940(Hbb-bt)	-
GO:0031838	CC	haptoglobin-hemoglobin complex	4	0	4	10	5.40E-08	5.24E-06	ENSMUSG00000052305(Hbb-bs);ENSMUSG00000069917(Hba-a2);ENSMUSG00000069919(Hba-a1);ENSMUSG00000073940(Hbb-bt)	-
GO:0005344	MF	oxygen carrier activity	4	0	4	13	1.49E-07	2.17E-05	ENSMUSG00000052305(Hbb-bs);ENSMUSG00000069917(Hba-a2);ENSMUSG00000069919(Hba-a1);ENSMUSG00000073940(Hbb-bt)	-
GO:0015671	BP	oxygen transport	4	0	4	13	1.69E-07	0.000155234	ENSMUSG00000052305(Hbb-bs);ENSMUSG00000069917(Hba-a2);ENSMUSG00000069919(Hba-a1);ENSMUSG00000073940(Hbb-bt)	-
GO:0016209	MF	antioxidant activity	6	0	6	84	9.24E-07	8.96E-05	ENSMUSG00000052305(Hbb-bs);ENSMUSG00000056054(S100a8);ENSMUSG00000056071(S100a9);ENSMUSG00000069917(Hba-a2);ENSMUSG00000069919(Hba-a1);ENSMUSG00000073940(Hbb-bt)	-
GO:0019825	MF	oxygen binding	4	0	4	24	2.14E-06	0.000155823	ENSMUSG00000052305(Hbb-bs);ENSMUSG00000069917(Hba-a2);ENSMUSG00000069919(Hba-a1);ENSMUSG00000073940(Hbb-bt)	-
GO:0098869	BP	cellular oxidant detoxification	6	0	6	98	2.76E-06	0.001688151	ENSMUSG00000052305(Hbb-bs);ENSMUSG00000056054(S100a8);ENSMUSG00000056071(S100a9);ENSMUSG00000069917(Hba-a2);ENSMUSG00000069919(Hba-a1);ENSMUSG00000073940(Hbb-bt)	-
GO:1990748	BP	cellular detoxification	6	0	6	111	5.69E-06	0.002155654	ENSMUSG00000052305(Hbb-bs);ENSMUSG00000056054(S100a8);ENSMUSG00000056071(S100a9);ENSMUSG00000069917(Hba-a2);ENSMUSG00000069919(Hba-a1);ENSMUSG00000073940(Hbb-bt)	-
GO:0009605	BP	response to external stimulus	12	15	27	2764	5.87E-06	0.002155654	ENSMUSG00000026387(Sctr);ENSMUSG00000036091(Hyal3);ENSMUSG00000036216(Leap2);ENSMUSG00000051748(Wfdc21);ENSMUSG00000056054(S100a8);ENSMUSG00000056071(S100a9);ENSMUSG00000061780(Cfd);ENSMUSG00000064246(Chil1);ENSMUSG00000069917(Hba-a2);ENSMUSG00000069919(Hba-a1);ENSMUSG00000074483(Bglap);ENSMUSG00000074489(Bglap3)	ENSMUSG00000000627(Sema4f);ENSMUSG00000018341(Il12rb2);ENSMUSG00000020383(Il13);ENSMUSG00000026934(Lhx3);ENSMUSG00000027071(P2rx3);ENSMUSG00000029530(Ccr9);ENSMUSG00000031385(Plxnb3);ENSMUSG00000036172(Cd200r3);ENSMUSG00000040899(Ccr6);ENSMUSG00000041658(Rragb);ENSMUSG00000052133(Sema5b);ENSMUSG00000052271(Bhlha15);ENSMUSG00000070501(Ifi214);ENSMUSG00000070576(Mn1);ENSMUSG00000074934(Grem1)
GO:0098754	BP	detoxification	6	0	6	128	1.29E-05	0.003951696	ENSMUSG00000052305(Hbb-bs);ENSMUSG00000056054(S100a8);ENSMUSG00000056071(S100a9);ENSMUSG00000069917(Hba-a2);ENSMUSG00000069919(Hba-a1);ENSMUSG00000073940(Hbb-bt)	-
GO:0031722	MF	hemoglobin beta binding	2	0	2	2	1.50E-05	0.000873319	ENSMUSG00000052305(Hbb-bs);ENSMUSG00000073940(Hbb-bt)	-
GO:0008147	MF	structural constituent of bone	2	0	2	3	4.49E-05	0.002177766	ENSMUSG00000074483(Bglap);ENSMUSG00000074489(Bglap3)	-
GO:0004601	MF	peroxidase activity	4	0	4	54	5.83E-05	0.00242509	ENSMUSG00000052305(Hbb-bs);ENSMUSG00000069917(Hba-a2);ENSMUSG00000069919(Hba-a1);ENSMUSG00000073940(Hbb-bt)	-
GO:0016684	MF	oxidoreductase activity, acting on peroxide as acceptor	4	0	4	58	7.73E-05	0.002813306	ENSMUSG00000052305(Hbb-bs);ENSMUSG00000069917(Hba-a2);ENSMUSG00000069919(Hba-a1);ENSMUSG00000073940(Hbb-bt)	-
GO:0050896	BP	response to stimulus	25	31	56	9600	9.12E-05	0.021380604	ENSMUSG00000001095(Slc13a2);ENSMUSG00000007888(Crlf1);ENSMUSG00000009633(G0s2);ENSMUSG00000023926(Rhag);ENSMUSG00000026387(Sctr);ENSMUSG00000027796(Smad9);ENSMUSG00000028836(Slc30a2);ENSMUSG00000032484(Ngp);ENSMUSG00000036091(Hyal3);ENSMUSG00000036216(Leap2);ENSMUSG00000049649(Gpr3);ENSMUSG00000049892(Rasd1);ENSMUSG00000051748(Wfdc21);ENSMUSG00000052305(Hbb-bs);ENSMUSG00000056054(S100a8);ENSMUSG0…	ENSMUSG00000000627(Sema4f);ENSMUSG00000018341(Il12rb2);ENSMUSG00000018752(Tnfsfm13);ENSMUSG00000020383(Il13);ENSMUSG00000024027(Glp1r);ENSMUSG00000026077(Npas2);ENSMUSG00000026934(Lhx3);ENSMUSG00000027004(Frzb);ENSMUSG00000027071(P2rx3);ENSMUSG00000029530(Ccr9);ENSMUSG00000030329(Pianp);ENSMUSG00000031385(Plxnb3);ENSMUSG00000032105(Pdzd3);ENSMUSG00000032243(Itga11);ENSMUSG00000036172(Cd200r3);ENS…
GO:0070488	BP	neutrophil aggregation	2	0	2	4	9.53E-05	0.021380604	ENSMUSG00000056054(S100a8);ENSMUSG00000056071(S100a9)	-
GO:0002523	BP	leukocyte migration involved in inflammatory response	2	1	3	23	0.00010475	0.021380604	ENSMUSG00000056054(S100a8);ENSMUSG00000056071(S100a9)	ENSMUSG00000040899(Ccr6)
GO:0005615	CC	extracellular space	13	5	18	1658	0.000109922	0.007108299	ENSMUSG00000007888(Crlf1);ENSMUSG00000032484(Ngp);ENSMUSG00000051748(Wfdc21);ENSMUSG00000052305(Hbb-bs);ENSMUSG00000056054(S100a8);ENSMUSG00000056071(S100a9);ENSMUSG00000061780(Cfd);ENSMUSG00000064246(Chil1);ENSMUSG00000069917(Hba-a2);ENSMUSG00000069919(Hba-a1);ENSMUSG00000073940(Hbb-bt);ENSMUSG00000074483(Bglap);ENSMUSG00000074489(Bglap3)	ENSMUSG00000000627(Sema4f);ENSMUSG00000018752(Tnfsfm13);ENSMUSG00000020383(Il13);ENSMUSG00000027004(Frzb);ENSMUSG00000074934(Grem1)
GO:0031721	MF	hemoglobin alpha binding	2	0	2	5	0.000148918	0.004333502	ENSMUSG00000052305(Hbb-bs);ENSMUSG00000073940(Hbb-bt)	-
GO:0046848	MF	hydroxyapatite binding	2	0	2	5	0.000148918	0.004333502	ENSMUSG00000074483(Bglap);ENSMUSG00000074489(Bglap3)	-
GO:0019955	MF	cytokine binding	1	4	5	136	0.000191382	0.005062916	ENSMUSG00000007888(Crlf1)	ENSMUSG00000018341(Il12rb2);ENSMUSG00000029530(Ccr9);ENSMUSG00000040899(Ccr6);ENSMUSG00000074934(Grem1)
GO:0032571	BP	response to vitamin K	2	0	2	6	0.000237111	0.0435573	ENSMUSG00000074483(Bglap);ENSMUSG00000074489(Bglap3)	-
GO:0070887	BP	cellular response to chemical stimulus	12	13	25	3048	0.000270525	0.043994625	ENSMUSG00000007888(Crlf1);ENSMUSG00000027796(Smad9);ENSMUSG00000036091(Hyal3);ENSMUSG00000052305(Hbb-bs);ENSMUSG00000056054(S100a8);ENSMUSG00000056071(S100a9);ENSMUSG00000064246(Chil1);ENSMUSG00000069917(Hba-a2);ENSMUSG00000069919(Hba-a1);ENSMUSG00000073940(Hbb-bt);ENSMUSG00000074483(Bglap);ENSMUSG00000074489(Bglap3)	ENSMUSG00000018341(Il12rb2);ENSMUSG00000020383(Il13);ENSMUSG00000024027(Glp1r);ENSMUSG00000027071(P2rx3);ENSMUSG00000029530(Ccr9);ENSMUSG00000031385(Plxnb3);ENSMUSG00000040899(Ccr6);ENSMUSG00000041658(Rragb);ENSMUSG00000046709(Mapk10);ENSMUSG00000052271(Bhlha15);ENSMUSG00000070501(Ifi214);ENSMUSG00000070576(Mn1);ENSMUSG00000074934(Grem1)
GO:0015893	BP	drug transport	6	0	6	224	0.00028739	0.043994625	ENSMUSG00000001095(Slc13a2);ENSMUSG00000023926(Rhag);ENSMUSG00000052305(Hbb-bs);ENSMUSG00000069917(Hba-a2);ENSMUSG00000069919(Hba-a1);ENSMUSG00000073940(Hbb-bt)	-
GO:0019932	BP	second-messenger-mediated signaling	3	5	8	432	0.000345405	0.04880836	ENSMUSG00000026387(Sctr);ENSMUSG00000049649(Gpr3);ENSMUSG00000049892(Rasd1)	ENSMUSG00000024027(Glp1r);ENSMUSG00000029530(Ccr9);ENSMUSG00000032105(Pdzd3);ENSMUSG00000040899(Ccr6);ENSMUSG00000052271(Bhlha15)
GO:0005576	CC	extracellular region	15	7	22	2519	0.00039682	0.019245767	ENSMUSG00000007888(Crlf1);ENSMUSG00000032484(Ngp);ENSMUSG00000036091(Hyal3);ENSMUSG00000036216(Leap2);ENSMUSG00000051748(Wfdc21);ENSMUSG00000052305(Hbb-bs);ENSMUSG00000056054(S100a8);ENSMUSG00000056071(S100a9);ENSMUSG00000061780(Cfd);ENSMUSG00000064246(Chil1);ENSMUSG00000069917(Hba-a2);ENSMUSG00000069919(Hba-a1);ENSMUSG00000073940(Hbb-bt);ENSMUSG00000074483(Bglap);ENSMUSG00000074489(Bglap3)	ENSMUSG00000000627(Sema4f);ENSMUSG00000018752(Tnfsfm13);ENSMUSG00000020383(Il13);ENSMUSG00000024770(Lipn);ENSMUSG00000027004(Frzb);ENSMUSG00000058145(Adamts17);ENSMUSG00000074934(Grem1)
GO:0048290	BP	isotype switching to IgA isotypes	0	2	2	8	0.000440297	0.057564084	-	ENSMUSG00000018752(Tnfsfm13);ENSMUSG00000040899(Ccr6)
GO:0071526	BP	semaphorin-plexin signaling pathway	0	3	3	38	0.000477734	0.057564084	-	ENSMUSG00000000627(Sema4f);ENSMUSG00000031385(Plxnb3);ENSMUSG00000052133(Sema5b)
GO:0004896	MF	cytokine receptor activity	1	3	4	94	0.000499941	0.011879475	ENSMUSG00000007888(Crlf1)	ENSMUSG00000018341(Il12rb2);ENSMUSG00000029530(Ccr9);ENSMUSG00000040899(Ccr6)
GO:0030492	MF	hemoglobin binding	2	0	2	9	0.000530698	0.011879475	ENSMUSG00000052305(Hbb-bs);ENSMUSG00000073940(Hbb-bt)	-
GO:0048821	BP	erythrocyte development	3	0	3	40	0.000556279	0.057564084	ENSMUSG00000023926(Rhag);ENSMUSG00000069917(Hba-a2);ENSMUSG00000069919(Hba-a1)	-
GO:0035425	BP	autocrine signaling	2	0	2	9	0.000564618	0.057564084	ENSMUSG00000056054(S100a8);ENSMUSG00000056071(S100a9)	-
GO:0048583	BP	regulation of response to stimulus	10	18	28	3781	0.000567889	0.057564084	ENSMUSG00000007888(Crlf1);ENSMUSG00000009633(G0s2);ENSMUSG00000026387(Sctr);ENSMUSG00000049649(Gpr3);ENSMUSG00000056054(S100a8);ENSMUSG00000056071(S100a9);ENSMUSG00000061780(Cfd);ENSMUSG00000064246(Chil1);ENSMUSG00000074483(Bglap);ENSMUSG00000074489(Bglap3)	ENSMUSG00000000627(Sema4f);ENSMUSG00000018752(Tnfsfm13);ENSMUSG00000020383(Il13);ENSMUSG00000026077(Npas2);ENSMUSG00000027004(Frzb);ENSMUSG00000030329(Pianp);ENSMUSG00000032105(Pdzd3);ENSMUSG00000036172(Cd200r3);ENSMUSG00000040899(Ccr6);ENSMUSG00000041658(Rragb);ENSMUSG00000042345(Ubash3a);ENSMUSG00000042498(Radx);ENSMUSG00000043592(Unc5cl);ENSMUSG00000046818(Ddit4l);ENSMUSG00000052133(Sema5b);EN…
GO:0097237	BP	cellular response to toxic substance	6	0	6	257	0.000595382	0.057564084	ENSMUSG00000052305(Hbb-bs);ENSMUSG00000056054(S100a8);ENSMUSG00000056071(S100a9);ENSMUSG00000069917(Hba-a2);ENSMUSG00000069919(Hba-a1);ENSMUSG00000073940(Hbb-bt)	-
GO:0006935	BP	chemotaxis	2	7	9	595	0.000637604	0.058563966	ENSMUSG00000056054(S100a8);ENSMUSG00000056071(S100a9)	ENSMUSG00000000627(Sema4f);ENSMUSG00000026934(Lhx3);ENSMUSG00000029530(Ccr9);ENSMUSG00000031385(Plxnb3);ENSMUSG00000040899(Ccr6);ENSMUSG00000052133(Sema5b);ENSMUSG00000074934(Grem1)
GO:0042330	BP	taxis	2	7	9	600	0.000676772	0.058778155	ENSMUSG00000056054(S100a8);ENSMUSG00000056071(S100a9)	ENSMUSG00000000627(Sema4f);ENSMUSG00000026934(Lhx3);ENSMUSG00000029530(Ccr9);ENSMUSG00000031385(Plxnb3);ENSMUSG00000040899(Ccr6);ENSMUSG00000052133(Sema5b);ENSMUSG00000074934(Grem1)
GO:0033689	BP	negative regulation of osteoblast proliferation	0	2	2	10	0.00070393	0.058778155	-	ENSMUSG00000070576(Mn1);ENSMUSG00000074934(Grem1)
GO:0051716	BP	cellular response to stimulus	19	28	47	8087	0.000941981	0.07434711	ENSMUSG00000007888(Crlf1);ENSMUSG00000009633(G0s2);ENSMUSG00000026387(Sctr);ENSMUSG00000027796(Smad9);ENSMUSG00000036091(Hyal3);ENSMUSG00000049649(Gpr3);ENSMUSG00000049892(Rasd1);ENSMUSG00000052305(Hbb-bs);ENSMUSG00000056054(S100a8);ENSMUSG00000056071(S100a9);ENSMUSG00000061780(Cfd);ENSMUSG00000064246(Chil1);ENSMUSG00000069917(Hba-a2);ENSMUSG00000069919(Hba-a1);ENSMUSG00000073940(Hbb-bt);ENSMUSG0…	ENSMUSG00000000627(Sema4f);ENSMUSG00000018341(Il12rb2);ENSMUSG00000018752(Tnfsfm13);ENSMUSG00000020383(Il13);ENSMUSG00000024027(Glp1r);ENSMUSG00000026077(Npas2);ENSMUSG00000027004(Frzb);ENSMUSG00000027071(P2rx3);ENSMUSG00000029530(Ccr9);ENSMUSG00000031385(Plxnb3);ENSMUSG00000032105(Pdzd3);ENSMUSG00000032243(Itga11);ENSMUSG00000039057(Myo16);ENSMUSG00000040899(Ccr6);ENSMUSG00000041658(Rragb);ENSMU…
GO:0002793	BP	positive regulation of peptide secretion	2	3	5	188	0.000971329	0.07434711	ENSMUSG00000056054(S100a8);ENSMUSG00000056071(S100a9)	ENSMUSG00000020383(Il13);ENSMUSG00000020848(Doc2b);ENSMUSG00000024027(Glp1r)
GO:0140375	MF	immune receptor activity	1	3	4	116	0.001100353	0.022871633	ENSMUSG00000007888(Crlf1)	ENSMUSG00000018341(Il12rb2);ENSMUSG00000029530(Ccr9);ENSMUSG00000040899(Ccr6)
GO:0050922	BP	negative regulation of chemotaxis	0	3	3	53	0.001270308	0.093342252	-	ENSMUSG00000000627(Sema4f);ENSMUSG00000052133(Sema5b);ENSMUSG00000074934(Grem1)
GO:0060326	BP	cell chemotaxis	2	4	6	301	0.001347942	0.095237318	ENSMUSG00000056054(S100a8);ENSMUSG00000056071(S100a9)	ENSMUSG00000029530(Ccr9);ENSMUSG00000031385(Plxnb3);ENSMUSG00000040899(Ccr6);ENSMUSG00000074934(Grem1)
GO:0018119	BP	peptidyl-cysteine S-nitrosylation	2	0	2	16	0.001847961	0.119915867	ENSMUSG00000056054(S100a8);ENSMUSG00000056071(S100a9)	-
GO:0048584	BP	positive regulation of response to stimulus	8	10	18	2154	0.001978264	0.119915867	ENSMUSG00000007888(Crlf1);ENSMUSG00000009633(G0s2);ENSMUSG00000026387(Sctr);ENSMUSG00000049649(Gpr3);ENSMUSG00000056054(S100a8);ENSMUSG00000056071(S100a9);ENSMUSG00000061780(Cfd);ENSMUSG00000064246(Chil1)	ENSMUSG00000018752(Tnfsfm13);ENSMUSG00000020383(Il13);ENSMUSG00000026077(Npas2);ENSMUSG00000040899(Ccr6);ENSMUSG00000041658(Rragb);ENSMUSG00000042345(Ubash3a);ENSMUSG00000043592(Unc5cl);ENSMUSG00000070501(Ifi214);ENSMUSG00000070576(Mn1);ENSMUSG00000074934(Grem1)
GO:1903307	BP	positive regulation of regulated secretory pathway	1	2	3	62	0.001998258	0.119915867	ENSMUSG00000036091(Hyal3)	ENSMUSG00000020383(Il13);ENSMUSG00000020848(Doc2b)
GO:0007166	BP	cell surface receptor signaling pathway	5	15	20	2527	0.002049662	0.119915867	ENSMUSG00000007888(Crlf1);ENSMUSG00000009633(G0s2);ENSMUSG00000026387(Sctr);ENSMUSG00000027796(Smad9);ENSMUSG00000061780(Cfd)	ENSMUSG00000000627(Sema4f);ENSMUSG00000018341(Il12rb2);ENSMUSG00000020383(Il13);ENSMUSG00000024027(Glp1r);ENSMUSG00000027004(Frzb);ENSMUSG00000027071(P2rx3);ENSMUSG00000029530(Ccr9);ENSMUSG00000031385(Plxnb3);ENSMUSG00000032105(Pdzd3);ENSMUSG00000032243(Itga11);ENSMUSG00000040899(Ccr6);ENSMUSG00000042345(Ubash3a);ENSMUSG00000043592(Unc5cl);ENSMUSG00000052133(Sema5b);ENSMUSG00000074934(Grem1)
GO:0017014	BP	protein nitrosylation	2	0	2	17	0.002088899	0.119915867	ENSMUSG00000056054(S100a8);ENSMUSG00000056071(S100a9)	-
GO:0050872	BP	white fat cell differentiation	2	0	2	17	0.002088899	0.119915867	ENSMUSG00000044405(Adig);ENSMUSG00000051748(Wfdc21)	-
GO:0043177	MF	organic acid binding	5	0	5	236	0.002298166	0.041198784	ENSMUSG00000052305(Hbb-bs);ENSMUSG00000056054(S100a8);ENSMUSG00000069917(Hba-a2);ENSMUSG00000069919(Hba-a1);ENSMUSG00000073940(Hbb-bt)	-
GO:0070486	BP	leukocyte aggregation	2	0	2	18	0.00234389	0.13047656	ENSMUSG00000056054(S100a8);ENSMUSG00000056071(S100a9)	-
GO:0008528	MF	G protein-coupled peptide receptor activity	1	3	4	144	0.002431862	0.041198784	ENSMUSG00000026387(Sctr)	ENSMUSG00000024027(Glp1r);ENSMUSG00000029530(Ccr9);ENSMUSG00000040899(Ccr6)
GO:0045956	BP	positive regulation of calcium ion-dependent exocytosis	1	1	2	19	0.002612821	0.139452684	ENSMUSG00000036091(Hyal3)	ENSMUSG00000020848(Doc2b)
GO:1990845	BP	adaptive thermogenesis	3	1	4	143	0.002656965	0.139452684	ENSMUSG00000009633(G0s2);ENSMUSG00000026387(Sctr);ENSMUSG00000049649(Gpr3)	ENSMUSG00000020383(Il13)
GO:0001653	MF	peptide receptor activity	1	3	4	151	0.002886353	0.041198784	ENSMUSG00000026387(Sctr)	ENSMUSG00000024027(Glp1r);ENSMUSG00000029530(Ccr9);ENSMUSG00000040899(Ccr6)
GO:0032101	BP	regulation of response to external stimulus	2	8	10	900	0.003221476	0.157158407	ENSMUSG00000056054(S100a8);ENSMUSG00000056071(S100a9)	ENSMUSG00000000627(Sema4f);ENSMUSG00000020383(Il13);ENSMUSG00000036172(Cd200r3);ENSMUSG00000040899(Ccr6);ENSMUSG00000052133(Sema5b);ENSMUSG00000070501(Ifi214);ENSMUSG00000070576(Mn1);ENSMUSG00000074934(Grem1)
GO:0030215	MF	semaphorin receptor binding	0	2	2	22	0.003295252	0.041198784	-	ENSMUSG00000000627(Sema4f);ENSMUSG00000052133(Sema5b)
GO:0042744	BP	hydrogen peroxide catabolic process	2	0	2	22	0.003502114	0.157158407	ENSMUSG00000052305(Hbb-bs);ENSMUSG00000073940(Hbb-bt)	-
GO:0016493	MF	C-C chemokine receptor activity	0	2	2	23	0.003599994	0.041198784	-	ENSMUSG00000029530(Ccr9);ENSMUSG00000040899(Ccr6)
GO:0004555	MF	alpha,alpha-trehalase activity	0	1	1	1	0.003898347	0.041198784	-	ENSMUSG00000032098(Treh)
GO:0005144	MF	interleukin-13 receptor binding	0	1	1	1	0.003898347	0.041198784	-	ENSMUSG00000020383(Il13)
GO:0010852	MF	cyclase inhibitor activity	0	1	1	1	0.003898347	0.041198784	-	ENSMUSG00000032105(Pdzd3)
GO:0015055	MF	secretin receptor activity	1	0	1	1	0.003898347	0.041198784	ENSMUSG00000026387(Sctr)	-
GO:0015927	MF	trehalase activity	0	1	1	1	0.003898347	0.041198784	-	ENSMUSG00000032098(Treh)
GO:0030251	MF	guanylate cyclase inhibitor activity	0	1	1	1	0.003898347	0.041198784	-	ENSMUSG00000032105(Pdzd3)
GO:0044508	MF	glucagon-like peptide 1 receptor activity	0	1	1	1	0.003898347	0.041198784	-	ENSMUSG00000024027(Glp1r)
GO:0047992	MF	hydroxylysine kinase activity	0	1	1	1	0.003898347	0.041198784	-	ENSMUSG00000035878(Hykk)
GO:0030500	BP	regulation of bone mineralization	2	1	3	79	0.003978586	0.157158407	ENSMUSG00000074483(Bglap);ENSMUSG00000074489(Bglap3)	ENSMUSG00000074934(Grem1)
GO:0005993	BP	trehalose catabolic process	0	1	1	1	0.004020928	0.157158407	-	ENSMUSG00000032098(Treh)
GO:0032723	BP	positive regulation of connective tissue growth factor production	0	1	1	1	0.004020928	0.157158407	-	ENSMUSG00000020383(Il13)
GO:0046352	BP	disaccharide catabolic process	0	1	1	1	0.004020928	0.157158407	-	ENSMUSG00000032098(Treh)
GO:0061090	BP	positive regulation of sequestering of zinc ion	1	0	1	1	0.004020928	0.157158407	ENSMUSG00000028836(Slc30a2)	-
GO:0070367	BP	negative regulation of hepatocyte differentiation	0	1	1	1	0.004020928	0.157158407	-	ENSMUSG00000027004(Frzb)
GO:0090291	BP	negative regulation of osteoclast proliferation	0	1	1	1	0.004020928	0.157158407	-	ENSMUSG00000074934(Grem1)
GO:1904155	BP	DN2 thymocyte differentiation	0	1	1	1	0.004020928	0.157158407	-	ENSMUSG00000040899(Ccr6)
GO:1904156	BP	DN3 thymocyte differentiation	0	1	1	1	0.004020928	0.157158407	-	ENSMUSG00000040899(Ccr6)
GO:2000231	BP	positive regulation of pancreatic stellate cell proliferation	0	1	1	1	0.004020928	0.157158407	-	ENSMUSG00000020383(Il13)
GO:0061515	BP	myeloid cell development	3	0	3	80	0.004121727	0.157741931	ENSMUSG00000023926(Rhag);ENSMUSG00000069917(Hba-a2);ENSMUSG00000069919(Hba-a1)	-
GO:0001637	MF	G protein-coupled chemoattractant receptor activity	0	2	2	25	0.004247297	0.041198784	-	ENSMUSG00000029530(Ccr9);ENSMUSG00000040899(Ccr6)
GO:0004950	MF	chemokine receptor activity	0	2	2	25	0.004247297	0.041198784	-	ENSMUSG00000029530(Ccr9);ENSMUSG00000040899(Ccr6)
GO:0019957	MF	C-C chemokine binding	0	2	2	25	0.004247297	0.041198784	-	ENSMUSG00000029530(Ccr9);ENSMUSG00000040899(Ccr6)
GO:0048843	BP	negative regulation of axon extension involved in axon guidance	0	2	2	25	0.004512815	0.158532313	-	ENSMUSG00000000627(Sema4f);ENSMUSG00000052133(Sema5b)
GO:0072503	BP	cellular divalent inorganic cation homeostasis	3	4	7	512	0.004541419	0.158532313	ENSMUSG00000028836(Slc30a2);ENSMUSG00000049649(Gpr3);ENSMUSG00000078201(Tmem203)	ENSMUSG00000020383(Il13);ENSMUSG00000024027(Glp1r);ENSMUSG00000029530(Ccr9);ENSMUSG00000040899(Ccr6)
GO:0048518	BP	positive regulation of biological process	13	23	36	6076	0.004742947	0.158532313	ENSMUSG00000007888(Crlf1);ENSMUSG00000009633(G0s2);ENSMUSG00000024518(Rax);ENSMUSG00000026387(Sctr);ENSMUSG00000027796(Smad9);ENSMUSG00000028836(Slc30a2);ENSMUSG00000036091(Hyal3);ENSMUSG00000044405(Adig);ENSMUSG00000049649(Gpr3);ENSMUSG00000056054(S100a8);ENSMUSG00000056071(S100a9);ENSMUSG00000061780(Cfd);ENSMUSG00000064246(Chil1)	ENSMUSG00000000627(Sema4f);ENSMUSG00000018341(Il12rb2);ENSMUSG00000018752(Tnfsfm13);ENSMUSG00000020383(Il13);ENSMUSG00000020848(Doc2b);ENSMUSG00000024027(Glp1r);ENSMUSG00000026077(Npas2);ENSMUSG00000026934(Lhx3);ENSMUSG00000027004(Frzb);ENSMUSG00000027071(P2rx3);ENSMUSG00000031385(Plxnb3);ENSMUSG00000040899(Ccr6);ENSMUSG00000041658(Rragb);ENSMUSG00000042345(Ubash3a);ENSMUSG00000043592(Unc5cl);ENS…
GO:0033688	BP	regulation of osteoblast proliferation	0	2	2	26	0.004876179	0.158532313	-	ENSMUSG00000070576(Mn1);ENSMUSG00000074934(Grem1)
GO:1902668	BP	negative regulation of axon guidance	0	2	2	26	0.004876179	0.158532313	-	ENSMUSG00000000627(Sema4f);ENSMUSG00000052133(Sema5b)
GO:0120162	BP	positive regulation of cold-induced thermogenesis	2	1	3	85	0.004884307	0.158532313	ENSMUSG00000009633(G0s2);ENSMUSG00000049649(Gpr3)	ENSMUSG00000020383(Il13)
GO:0051047	BP	positive regulation of secretion	3	3	6	391	0.004927279	0.158532313	ENSMUSG00000036091(Hyal3);ENSMUSG00000056054(S100a8);ENSMUSG00000056071(S100a9)	ENSMUSG00000020383(Il13);ENSMUSG00000020848(Doc2b);ENSMUSG00000024027(Glp1r)
GO:0045499	MF	chemorepellent activity	0	2	2	28	0.0053113	0.049857687	-	ENSMUSG00000000627(Sema4f);ENSMUSG00000052133(Sema5b)
GO:0072507	BP	divalent inorganic cation homeostasis	3	4	7	533	0.005635753	0.158532313	ENSMUSG00000028836(Slc30a2);ENSMUSG00000049649(Gpr3);ENSMUSG00000078201(Tmem203)	ENSMUSG00000020383(Il13);ENSMUSG00000024027(Glp1r);ENSMUSG00000029530(Ccr9);ENSMUSG00000040899(Ccr6)
GO:0014033	BP	neural crest cell differentiation	0	3	3	90	0.005726724	0.158532313	-	ENSMUSG00000000627(Sema4f);ENSMUSG00000027004(Frzb);ENSMUSG00000052133(Sema5b)
GO:0020037	MF	heme binding	4	0	4	184	0.00582077	0.05293263	ENSMUSG00000052305(Hbb-bs);ENSMUSG00000069917(Hba-a2);ENSMUSG00000069919(Hba-a1);ENSMUSG00000073940(Hbb-bt)	-
GO:0006873	BP	cellular ion homeostasis	4	4	8	678	0.005887584	0.158532313	ENSMUSG00000023926(Rhag);ENSMUSG00000028836(Slc30a2);ENSMUSG00000049649(Gpr3);ENSMUSG00000078201(Tmem203)	ENSMUSG00000020383(Il13);ENSMUSG00000024027(Glp1r);ENSMUSG00000029530(Ccr9);ENSMUSG00000040899(Ccr6)
GO:0055065	BP	metal ion homeostasis	4	4	8	681	0.006041737	0.158532313	ENSMUSG00000023926(Rhag);ENSMUSG00000028836(Slc30a2);ENSMUSG00000049649(Gpr3);ENSMUSG00000078201(Tmem203)	ENSMUSG00000020383(Il13);ENSMUSG00000024027(Glp1r);ENSMUSG00000029530(Ccr9);ENSMUSG00000040899(Ccr6)
GO:0061037	BP	negative regulation of cartilage development	0	2	2	29	0.006044136	0.158532313	-	ENSMUSG00000027004(Frzb);ENSMUSG00000074934(Grem1)
GO:0070167	BP	regulation of biomineral tissue development	2	1	3	92	0.006086534	0.158532313	ENSMUSG00000074483(Bglap);ENSMUSG00000074489(Bglap3)	ENSMUSG00000074934(Grem1)
GO:0005509	MF	calcium ion binding	5	3	8	709	0.006331939	0.055836189	ENSMUSG00000056054(S100a8);ENSMUSG00000056071(S100a9);ENSMUSG00000059741(Myl3);ENSMUSG00000074483(Bglap);ENSMUSG00000074489(Bglap3)	ENSMUSG00000020848(Doc2b);ENSMUSG00000026582(Sele);ENSMUSG00000026893(Gca)
GO:0110149	BP	regulation of biomineralization	2	1	3	94	0.006459592	0.158532313	ENSMUSG00000074483(Bglap);ENSMUSG00000074489(Bglap3)	ENSMUSG00000074934(Grem1)
GO:0046906	MF	tetrapyrrole binding	4	0	4	193	0.006874041	0.058833707	ENSMUSG00000052305(Hbb-bs);ENSMUSG00000069917(Hba-a2);ENSMUSG00000069919(Hba-a1);ENSMUSG00000073940(Hbb-bt)	-
GO:0006026	BP	aminoglycan catabolic process	2	0	2	31	0.006886589	0.158532313	ENSMUSG00000036091(Hyal3);ENSMUSG00000064246(Chil1)	-
GO:0033687	BP	osteoblast proliferation	0	2	2	31	0.006886589	0.158532313	-	ENSMUSG00000070576(Mn1);ENSMUSG00000074934(Grem1)
GO:0048841	BP	regulation of axon extension involved in axon guidance	0	2	2	31	0.006886589	0.158532313	-	ENSMUSG00000000627(Sema4f);ENSMUSG00000052133(Sema5b)
GO:0051239	BP	regulation of multicellular organismal process	9	13	22	3215	0.007164725	0.158532313	ENSMUSG00000009633(G0s2);ENSMUSG00000032484(Ngp);ENSMUSG00000036091(Hyal3);ENSMUSG00000049649(Gpr3);ENSMUSG00000056071(S100a9);ENSMUSG00000059741(Myl3);ENSMUSG00000064246(Chil1);ENSMUSG00000074483(Bglap);ENSMUSG00000074489(Bglap3)	ENSMUSG00000000627(Sema4f);ENSMUSG00000018341(Il12rb2);ENSMUSG00000018752(Tnfsfm13);ENSMUSG00000020383(Il13);ENSMUSG00000024027(Glp1r);ENSMUSG00000027004(Frzb);ENSMUSG00000027071(P2rx3);ENSMUSG00000031385(Plxnb3);ENSMUSG00000040899(Ccr6);ENSMUSG00000042345(Ubash3a);ENSMUSG00000045667(Smtnl2);ENSMUSG00000052133(Sema5b);ENSMUSG00000074934(Grem1)
GO:0001657	BP	ureteric bud development	2	1	3	98	0.007245934	0.158532313	ENSMUSG00000007888(Crlf1);ENSMUSG00000027796(Smad9)	ENSMUSG00000074934(Grem1)
GO:0045921	BP	positive regulation of exocytosis	1	2	3	98	0.007245934	0.158532313	ENSMUSG00000036091(Hyal3)	ENSMUSG00000020383(Il13);ENSMUSG00000020848(Doc2b)
GO:0055082	BP	cellular chemical homeostasis	5	4	9	854	0.007256784	0.158532313	ENSMUSG00000023926(Rhag);ENSMUSG00000026387(Sctr);ENSMUSG00000028836(Slc30a2);ENSMUSG00000049649(Gpr3);ENSMUSG00000078201(Tmem203)	ENSMUSG00000020383(Il13);ENSMUSG00000024027(Glp1r);ENSMUSG00000029530(Ccr9);ENSMUSG00000040899(Ccr6)
GO:0030308	BP	negative regulation of cell growth	0	4	4	190	0.007261183	0.158532313	-	ENSMUSG00000000627(Sema4f);ENSMUSG00000027004(Frzb);ENSMUSG00000052133(Sema5b);ENSMUSG00000074934(Grem1)
GO:0072163	BP	mesonephric epithelium development	2	1	3	99	0.007450983	0.158532313	ENSMUSG00000007888(Crlf1);ENSMUSG00000027796(Smad9)	ENSMUSG00000074934(Grem1)
GO:0072164	BP	mesonephric tubule development	2	1	3	99	0.007450983	0.158532313	ENSMUSG00000007888(Crlf1);ENSMUSG00000027796(Smad9)	ENSMUSG00000074934(Grem1)
GO:0043950	BP	positive regulation of cAMP-mediated signaling	2	0	2	33	0.007779103	0.158532313	ENSMUSG00000026387(Sctr);ENSMUSG00000049649(Gpr3)	-
GO:0019202	MF	amino acid kinase activity	0	1	1	2	0.007781688	0.062901981	-	ENSMUSG00000035878(Hykk)
GO:0033906	MF	hyaluronoglucuronidase activity	1	0	1	2	0.007781688	0.062901981	ENSMUSG00000036091(Hyal3)	-
GO:0031667	BP	response to nutrient levels	3	4	7	568	0.007885462	0.158532313	ENSMUSG00000026387(Sctr);ENSMUSG00000074483(Bglap);ENSMUSG00000074489(Bglap3)	ENSMUSG00000027071(P2rx3);ENSMUSG00000041658(Rragb);ENSMUSG00000052271(Bhlha15);ENSMUSG00000070576(Mn1)
GO:0009897	CC	external side of plasma membrane	1	5	6	424	0.007913701	0.182641811	ENSMUSG00000007888(Crlf1)	ENSMUSG00000018341(Il12rb2);ENSMUSG00000020383(Il13);ENSMUSG00000029530(Ccr9);ENSMUSG00000036172(Cd200r3);ENSMUSG00000040899(Ccr6)
GO:0002304	BP	gamma-delta intraepithelial T cell differentiation	0	1	1	2	0.008025883	0.158532313	-	ENSMUSG00000029530(Ccr9)
GO:0002305	BP	CD8-positive, gamma-delta intraepithelial T cell differentiation	0	1	1	2	0.008025883	0.158532313	-	ENSMUSG00000029530(Ccr9)
GO:0005991	BP	trehalose metabolic process	0	1	1	2	0.008025883	0.158532313	-	ENSMUSG00000032098(Treh)
GO:0021526	BP	medial motor column neuron differentiation	0	1	1	2	0.008025883	0.158532313	-	ENSMUSG00000026934(Lhx3)
GO:0030719	BP	P granule organization	1	0	1	2	0.008025883	0.158532313	ENSMUSG00000060985(Tdrd5)	-
GO:0032601	BP	connective tissue growth factor production	0	1	1	2	0.008025883	0.158532313	-	ENSMUSG00000020383(Il13)
GO:0032643	BP	regulation of connective tissue growth factor production	0	1	1	2	0.008025883	0.158532313	-	ENSMUSG00000020383(Il13)
GO:0035606	BP	peptidyl-cysteine S-trans-nitrosylation	1	0	1	2	0.008025883	0.158532313	ENSMUSG00000056071(S100a9)	-
GO:0061366	BP	behavioral response to chemical pain	0	1	1	2	0.008025883	0.158532313	-	ENSMUSG00000027071(P2rx3)
GO:0061368	BP	behavioral response to formalin induced pain	0	1	1	2	0.008025883	0.158532313	-	ENSMUSG00000027071(P2rx3)
GO:0070564	BP	positive regulation of vitamin D receptor signaling pathway	0	1	1	2	0.008025883	0.158532313	-	ENSMUSG00000070576(Mn1)
GO:0072343	BP	pancreatic stellate cell proliferation	0	1	1	2	0.008025883	0.158532313	-	ENSMUSG00000020383(Il13)
GO:1900154	BP	regulation of bone trabecula formation	0	1	1	2	0.008025883	0.158532313	-	ENSMUSG00000074934(Grem1)
GO:1900155	BP	negative regulation of bone trabecula formation	0	1	1	2	0.008025883	0.158532313	-	ENSMUSG00000074934(Grem1)
GO:2000229	BP	regulation of pancreatic stellate cell proliferation	0	1	1	2	0.008025883	0.158532313	-	ENSMUSG00000020383(Il13)
GO:2000355	BP	negative regulation of ovarian follicle development	1	0	1	2	0.008025883	0.158532313	ENSMUSG00000036091(Hyal3)	-
GO:2000368	BP	positive regulation of acrosomal vesicle exocytosis	1	0	1	2	0.008025883	0.158532313	ENSMUSG00000036091(Hyal3)	-
GO:0042221	BP	response to chemical	17	16	33	5588	0.008044214	0.158532313	ENSMUSG00000001095(Slc13a2);ENSMUSG00000007888(Crlf1);ENSMUSG00000023926(Rhag);ENSMUSG00000027796(Smad9);ENSMUSG00000028836(Slc30a2);ENSMUSG00000036091(Hyal3);ENSMUSG00000051748(Wfdc21);ENSMUSG00000052305(Hbb-bs);ENSMUSG00000056054(S100a8);ENSMUSG00000056071(S100a9);ENSMUSG00000064246(Chil1);ENSMUSG00000069917(Hba-a2);ENSMUSG00000069919(Hba-a1);ENSMUSG00000073940(Hbb-bt);ENSMUSG00000074483(Bglap)…	ENSMUSG00000000627(Sema4f);ENSMUSG00000018341(Il12rb2);ENSMUSG00000020383(Il13);ENSMUSG00000024027(Glp1r);ENSMUSG00000026934(Lhx3);ENSMUSG00000027071(P2rx3);ENSMUSG00000029530(Ccr9);ENSMUSG00000031385(Plxnb3);ENSMUSG00000040899(Ccr6);ENSMUSG00000041658(Rragb);ENSMUSG00000046709(Mapk10);ENSMUSG00000052133(Sema5b);ENSMUSG00000052271(Bhlha15);ENSMUSG00000070501(Ifi214);ENSMUSG00000070576(Mn1);ENSMUS…
GO:0033273	BP	response to vitamin	2	1	3	102	0.00808666	0.158532313	ENSMUSG00000074483(Bglap);ENSMUSG00000074489(Bglap3)	ENSMUSG00000070576(Mn1)
GO:0007165	BP	signal transduction	12	25	37	6494	0.00811216	0.158532313	ENSMUSG00000007888(Crlf1);ENSMUSG00000009633(G0s2);ENSMUSG00000026387(Sctr);ENSMUSG00000027796(Smad9);ENSMUSG00000049649(Gpr3);ENSMUSG00000049892(Rasd1);ENSMUSG00000056054(S100a8);ENSMUSG00000056071(S100a9);ENSMUSG00000061780(Cfd);ENSMUSG00000064246(Chil1);ENSMUSG00000091511(Vmn2r87);ENSMUSG00000100586(Vmn1r90)	ENSMUSG00000000627(Sema4f);ENSMUSG00000018341(Il12rb2);ENSMUSG00000018752(Tnfsfm13);ENSMUSG00000020383(Il13);ENSMUSG00000024027(Glp1r);ENSMUSG00000027004(Frzb);ENSMUSG00000027071(P2rx3);ENSMUSG00000029530(Ccr9);ENSMUSG00000031385(Plxnb3);ENSMUSG00000032105(Pdzd3);ENSMUSG00000032243(Itga11);ENSMUSG00000039057(Myo16);ENSMUSG00000040899(Ccr6);ENSMUSG00000041658(Rragb);ENSMUSG00000042345(Ubash3a);ENS…
GO:0034681	CC	integrin alpha11-beta1 complex	0	1	1	2	0.008175794	0.182641811	-	ENSMUSG00000032243(Itga11)
GO:0097058	CC	CRLF-CLCF1 complex	1	0	1	2	0.008175794	0.182641811	ENSMUSG00000007888(Crlf1)	-
GO:0019956	MF	chemokine binding	0	2	2	35	0.008214444	0.064605489	-	ENSMUSG00000029530(Ccr9);ENSMUSG00000040899(Ccr6)
GO:0001823	BP	mesonephros development	2	1	3	103	0.008305438	0.160600937	ENSMUSG00000007888(Crlf1);ENSMUSG00000027796(Smad9)	ENSMUSG00000074934(Grem1)
GO:0009636	BP	response to toxic substance	6	1	7	575	0.008405442	0.160841638	ENSMUSG00000052305(Hbb-bs);ENSMUSG00000056054(S100a8);ENSMUSG00000056071(S100a9);ENSMUSG00000069917(Hba-a2);ENSMUSG00000069919(Hba-a1);ENSMUSG00000073940(Hbb-bt)	ENSMUSG00000020383(Il13)
GO:0051216	BP	cartilage development	2	2	4	199	0.008516657	0.161289684	ENSMUSG00000027796(Smad9);ENSMUSG00000036091(Hyal3)	ENSMUSG00000027004(Frzb);ENSMUSG00000074934(Grem1)
GO:0008361	BP	regulation of cell size	1	3	4	202	0.008964796	0.167207717	ENSMUSG00000026387(Sctr)	ENSMUSG00000000627(Sema4f);ENSMUSG00000052133(Sema5b);ENSMUSG00000073565(Prr16)
GO:0097225	CC	sperm midpiece	1	1	2	35	0.009037983	0.182641811	ENSMUSG00000036091(Hyal3)	ENSMUSG00000040899(Ccr6)
GO:0048846	BP	axon extension involved in axon guidance	0	2	2	36	0.009209907	0.167207717	-	ENSMUSG00000000627(Sema4f);ENSMUSG00000052133(Sema5b)
GO:1902284	BP	neuron projection extension involved in neuron projection guidance	0	2	2	36	0.009209907	0.167207717	-	ENSMUSG00000000627(Sema4f);ENSMUSG00000052133(Sema5b)
GO:0002377	BP	immunoglobulin production	0	3	3	107	0.009215297	0.167207717	-	ENSMUSG00000018752(Tnfsfm13);ENSMUSG00000020383(Il13);ENSMUSG00000040899(Ccr6)
GO:0043204	CC	perikaryon	2	2	4	200	0.009239024	0.182641811	ENSMUSG00000074483(Bglap);ENSMUSG00000074489(Bglap3)	ENSMUSG00000000627(Sema4f);ENSMUSG00000046709(Mapk10)
GO:0098631	MF	cell adhesion mediator activity	0	2	2	38	0.009632602	0.073765452	-	ENSMUSG00000031385(Plxnb3);ENSMUSG00000032243(Itga11)
GO:0014002	BP	astrocyte development	2	0	2	37	0.009710971	0.167207717	ENSMUSG00000056054(S100a8);ENSMUSG00000056071(S100a9)	-
GO:0009617	BP	response to bacterium	7	1	8	742	0.009896273	0.167207717	ENSMUSG00000036216(Leap2);ENSMUSG00000051748(Wfdc21);ENSMUSG00000056054(S100a8);ENSMUSG00000056071(S100a9);ENSMUSG00000061780(Cfd);ENSMUSG00000069917(Hba-a2);ENSMUSG00000069919(Hba-a1)	ENSMUSG00000018341(Il12rb2)
GO:0005791	CC	rough endoplasmic reticulum	2	1	3	108	0.009942188	0.182641811	ENSMUSG00000074483(Bglap);ENSMUSG00000074489(Bglap3)	ENSMUSG00000027071(P2rx3)
GO:0055080	BP	cation homeostasis	4	4	8	751	0.010592389	0.167207717	ENSMUSG00000023926(Rhag);ENSMUSG00000028836(Slc30a2);ENSMUSG00000049649(Gpr3);ENSMUSG00000078201(Tmem203)	ENSMUSG00000020383(Il13);ENSMUSG00000024027(Glp1r);ENSMUSG00000029530(Ccr9);ENSMUSG00000040899(Ccr6)
GO:0010647	BP	positive regulation of cell communication	7	7	14	1771	0.010645149	0.167207717	ENSMUSG00000007888(Crlf1);ENSMUSG00000009633(G0s2);ENSMUSG00000026387(Sctr);ENSMUSG00000049649(Gpr3);ENSMUSG00000056054(S100a8);ENSMUSG00000056071(S100a9);ENSMUSG00000064246(Chil1)	ENSMUSG00000020383(Il13);ENSMUSG00000020848(Doc2b);ENSMUSG00000024027(Glp1r);ENSMUSG00000041658(Rragb);ENSMUSG00000043592(Unc5cl);ENSMUSG00000070576(Mn1);ENSMUSG00000074934(Grem1)
GO:0006875	BP	cellular metal ion homeostasis	3	4	7	602	0.01065088	0.167207717	ENSMUSG00000028836(Slc30a2);ENSMUSG00000049649(Gpr3);ENSMUSG00000078201(Tmem203)	ENSMUSG00000020383(Il13);ENSMUSG00000024027(Glp1r);ENSMUSG00000029530(Ccr9);ENSMUSG00000040899(Ccr6)
GO:0009991	BP	response to extracellular stimulus	3	4	7	603	0.010741683	0.167207717	ENSMUSG00000026387(Sctr);ENSMUSG00000074483(Bglap);ENSMUSG00000074489(Bglap3)	ENSMUSG00000027071(P2rx3);ENSMUSG00000041658(Rragb);ENSMUSG00000052271(Bhlha15);ENSMUSG00000070576(Mn1)
GO:0023056	BP	positive regulation of signaling	7	7	14	1777	0.010947043	0.167207717	ENSMUSG00000007888(Crlf1);ENSMUSG00000009633(G0s2);ENSMUSG00000026387(Sctr);ENSMUSG00000049649(Gpr3);ENSMUSG00000056054(S100a8);ENSMUSG00000056071(S100a9);ENSMUSG00000064246(Chil1)	ENSMUSG00000020383(Il13);ENSMUSG00000020848(Doc2b);ENSMUSG00000024027(Glp1r);ENSMUSG00000041658(Rragb);ENSMUSG00000043592(Unc5cl);ENSMUSG00000070576(Mn1);ENSMUSG00000074934(Grem1)
GO:0002791	BP	regulation of peptide secretion	2	3	5	333	0.011048904	0.167207717	ENSMUSG00000056054(S100a8);ENSMUSG00000056071(S100a9)	ENSMUSG00000020383(Il13);ENSMUSG00000020848(Doc2b);ENSMUSG00000024027(Glp1r)
GO:0006955	BP	immune response	5	7	12	1422	0.011175316	0.167207717	ENSMUSG00000036216(Leap2);ENSMUSG00000051748(Wfdc21);ENSMUSG00000056054(S100a8);ENSMUSG00000056071(S100a9);ENSMUSG00000061780(Cfd)	ENSMUSG00000018752(Tnfsfm13);ENSMUSG00000020383(Il13);ENSMUSG00000029530(Ccr9);ENSMUSG00000030329(Pianp);ENSMUSG00000040899(Ccr6);ENSMUSG00000042345(Ubash3a);ENSMUSG00000070501(Ifi214)
GO:0048863	BP	stem cell differentiation	0	4	4	216	0.011259677	0.167207717	-	ENSMUSG00000000627(Sema4f);ENSMUSG00000027004(Frzb);ENSMUSG00000052133(Sema5b);ENSMUSG00000074934(Grem1)
GO:0019935	BP	cyclic-nucleotide-mediated signaling	2	2	4	217	0.011436739	0.167207717	ENSMUSG00000026387(Sctr);ENSMUSG00000049649(Gpr3)	ENSMUSG00000024027(Glp1r);ENSMUSG00000032105(Pdzd3)
GO:0030595	BP	leukocyte chemotaxis	2	2	4	217	0.011436739	0.167207717	ENSMUSG00000056054(S100a8);ENSMUSG00000056071(S100a9)	ENSMUSG00000040899(Ccr6);ENSMUSG00000074934(Grem1)
GO:0060348	BP	bone development	3	1	4	217	0.011436739	0.167207717	ENSMUSG00000027796(Smad9);ENSMUSG00000074483(Bglap);ENSMUSG00000074489(Bglap3)	ENSMUSG00000074934(Grem1)
GO:0030282	BP	bone mineralization	2	1	3	116	0.011468692	0.167207717	ENSMUSG00000074483(Bglap);ENSMUSG00000074489(Bglap3)	ENSMUSG00000074934(Grem1)
GO:0098771	BP	inorganic ion homeostasis	4	4	8	763	0.011576568	0.167207717	ENSMUSG00000023926(Rhag);ENSMUSG00000028836(Slc30a2);ENSMUSG00000049649(Gpr3);ENSMUSG00000078201(Tmem203)	ENSMUSG00000020383(Il13);ENSMUSG00000024027(Glp1r);ENSMUSG00000029530(Ccr9);ENSMUSG00000040899(Ccr6)
GO:0034097	BP	response to cytokine	4	5	9	922	0.011643287	0.167207717	ENSMUSG00000007888(Crlf1);ENSMUSG00000036091(Hyal3);ENSMUSG00000051748(Wfdc21);ENSMUSG00000064246(Chil1)	ENSMUSG00000018341(Il12rb2);ENSMUSG00000020383(Il13);ENSMUSG00000029530(Ccr9);ENSMUSG00000040899(Ccr6);ENSMUSG00000070501(Ifi214)
GO:0004705	MF	JUN kinase activity	0	1	1	3	0.011650081	0.082687162	-	ENSMUSG00000046709(Mapk10)
GO:0004967	MF	glucagon receptor activity	0	1	1	3	0.011650081	0.082687162	-	ENSMUSG00000024027(Glp1r)
GO:0017095	MF	heparan sulfate 6-O-sulfotransferase activity	0	1	1	3	0.011650081	0.082687162	-	ENSMUSG00000062184(Hs6st2)
GO:0031672	CC	A band	1	1	2	40	0.011692623	0.182641811	ENSMUSG00000059741(Myl3)	ENSMUSG00000045667(Smtnl2)
GO:0050920	BP	regulation of chemotaxis	0	4	4	220	0.011978677	0.167207717	-	ENSMUSG00000000627(Sema4f);ENSMUSG00000040899(Ccr6);ENSMUSG00000052133(Sema5b);ENSMUSG00000074934(Grem1)
GO:0001552	BP	ovarian follicle atresia	1	0	1	3	0.012014926	0.167207717	ENSMUSG00000036091(Hyal3)	-
GO:0007308	BP	oocyte construction	1	0	1	3	0.012014926	0.167207717	ENSMUSG00000060985(Tdrd5)	-
GO:0007309	BP	oocyte axis specification	1	0	1	3	0.012014926	0.167207717	ENSMUSG00000060985(Tdrd5)	-
GO:0007314	BP	oocyte anterior/posterior axis specification	1	0	1	3	0.012014926	0.167207717	ENSMUSG00000060985(Tdrd5)	-
GO:0007315	BP	pole plasm assembly	1	0	1	3	0.012014926	0.167207717	ENSMUSG00000060985(Tdrd5)	-
GO:0008358	BP	maternal determination of anterior/posterior axis, embryo	1	0	1	3	0.012014926	0.167207717	ENSMUSG00000060985(Tdrd5)	-
GO:0031283	BP	negative regulation of guanylate cyclase activity	0	1	1	3	0.012014926	0.167207717	-	ENSMUSG00000032105(Pdzd3)
GO:0033861	BP	negative regulation of NAD(P)H oxidase activity	0	1	1	3	0.012014926	0.167207717	-	ENSMUSG00000020383(Il13)
GO:0038098	BP	sequestering of BMP from receptor via BMP binding	0	1	1	3	0.012014926	0.167207717	-	ENSMUSG00000074934(Grem1)
GO:0075506	BP	entry of viral genome into host nucleus through nuclear pore complex via importin	0	1	1	3	0.012014926	0.167207717	-	ENSMUSG00000066878(Gm10184)
GO:0075732	BP	viral penetration into host nucleus	0	1	1	3	0.012014926	0.167207717	-	ENSMUSG00000066878(Gm10184)
GO:1990167	BP	protein K27-linked deubiquitination	1	0	1	3	0.012014926	0.167207717	ENSMUSG00000051582(Otud6a)	-
GO:1990911	BP	response to psychosocial stress	0	1	1	3	0.012014926	0.167207717	-	ENSMUSG00000024027(Glp1r)
GO:2000367	BP	regulation of acrosomal vesicle exocytosis	1	0	1	3	0.012014926	0.167207717	ENSMUSG00000036091(Hyal3)	-
GO:0048762	BP	mesenchymal cell differentiation	0	4	4	221	0.012162928	0.167994725	-	ENSMUSG00000000627(Sema4f);ENSMUSG00000027004(Frzb);ENSMUSG00000052133(Sema5b);ENSMUSG00000074934(Grem1)
GO:0034448	CC	EGO complex	0	1	1	3	0.012238884	0.182641811	-	ENSMUSG00000041658(Rragb)
GO:1990131	CC	Gtr1-Gtr2 GTPase complex	0	1	1	3	0.012238884	0.182641811	-	ENSMUSG00000041658(Rragb)
GO:0017158	BP	regulation of calcium ion-dependent exocytosis	1	1	2	43	0.0129636	0.175594406	ENSMUSG00000036091(Hyal3)	ENSMUSG00000020848(Doc2b)
GO:1902667	BP	regulation of axon guidance	0	2	2	43	0.0129636	0.175594406	-	ENSMUSG00000000627(Sema4f);ENSMUSG00000052133(Sema5b)
GO:0019725	BP	cellular homeostasis	5	4	9	939	0.012999913	0.175594406	ENSMUSG00000023926(Rhag);ENSMUSG00000026387(Sctr);ENSMUSG00000028836(Slc30a2);ENSMUSG00000049649(Gpr3);ENSMUSG00000078201(Tmem203)	ENSMUSG00000020383(Il13);ENSMUSG00000024027(Glp1r);ENSMUSG00000029530(Ccr9);ENSMUSG00000040899(Ccr6)
GO:0006874	BP	cellular calcium ion homeostasis	2	4	6	485	0.013445098	0.180282075	ENSMUSG00000049649(Gpr3);ENSMUSG00000078201(Tmem203)	ENSMUSG00000020383(Il13);ENSMUSG00000024027(Glp1r);ENSMUSG00000029530(Ccr9);ENSMUSG00000040899(Ccr6)
GO:0023052	BP	signaling	12	26	38	6931	0.013781051	0.181297388	ENSMUSG00000007888(Crlf1);ENSMUSG00000009633(G0s2);ENSMUSG00000026387(Sctr);ENSMUSG00000027796(Smad9);ENSMUSG00000049649(Gpr3);ENSMUSG00000049892(Rasd1);ENSMUSG00000056054(S100a8);ENSMUSG00000056071(S100a9);ENSMUSG00000061780(Cfd);ENSMUSG00000064246(Chil1);ENSMUSG00000091511(Vmn2r87);ENSMUSG00000100586(Vmn1r90)	ENSMUSG00000000627(Sema4f);ENSMUSG00000018341(Il12rb2);ENSMUSG00000018752(Tnfsfm13);ENSMUSG00000020383(Il13);ENSMUSG00000020848(Doc2b);ENSMUSG00000024027(Glp1r);ENSMUSG00000027004(Frzb);ENSMUSG00000027071(P2rx3);ENSMUSG00000029530(Ccr9);ENSMUSG00000031385(Plxnb3);ENSMUSG00000032105(Pdzd3);ENSMUSG00000032243(Itga11);ENSMUSG00000039057(Myo16);ENSMUSG00000040899(Ccr6);ENSMUSG00000041658(Rragb);ENSMU…
GO:0017001	BP	antibiotic catabolic process	2	0	2	45	0.014139225	0.181297388	ENSMUSG00000052305(Hbb-bs);ENSMUSG00000073940(Hbb-bt)	-
GO:0030218	BP	erythrocyte differentiation	3	0	3	126	0.014313875	0.181297388	ENSMUSG00000023926(Rhag);ENSMUSG00000069917(Hba-a2);ENSMUSG00000069919(Hba-a1)	-
GO:0005125	MF	cytokine activity	1	3	4	240	0.014426836	0.09399047	ENSMUSG00000007888(Crlf1)	ENSMUSG00000018752(Tnfsfm13);ENSMUSG00000020383(Il13);ENSMUSG00000074934(Grem1)
GO:0048018	MF	receptor ligand activity	1	5	6	510	0.014605178	0.09399047	ENSMUSG00000007888(Crlf1)	ENSMUSG00000000627(Sema4f);ENSMUSG00000018752(Tnfsfm13);ENSMUSG00000020383(Il13);ENSMUSG00000052133(Sema5b);ENSMUSG00000074934(Grem1)
GO:0071310	BP	cellular response to organic substance	6	11	17	2415	0.014628645	0.181297388	ENSMUSG00000007888(Crlf1);ENSMUSG00000027796(Smad9);ENSMUSG00000036091(Hyal3);ENSMUSG00000064246(Chil1);ENSMUSG00000074483(Bglap);ENSMUSG00000074489(Bglap3)	ENSMUSG00000018341(Il12rb2);ENSMUSG00000020383(Il13);ENSMUSG00000024027(Glp1r);ENSMUSG00000027071(P2rx3);ENSMUSG00000029530(Ccr9);ENSMUSG00000040899(Ccr6);ENSMUSG00000041658(Rragb);ENSMUSG00000052271(Bhlha15);ENSMUSG00000070501(Ifi214);ENSMUSG00000070576(Mn1);ENSMUSG00000074934(Grem1)
GO:0030517	BP	negative regulation of axon extension	0	2	2	46	0.014743736	0.181297388	-	ENSMUSG00000000627(Sema4f);ENSMUSG00000052133(Sema5b)
GO:0007411	BP	axon guidance	0	4	4	235	0.014935521	0.181297388	-	ENSMUSG00000000627(Sema4f);ENSMUSG00000026934(Lhx3);ENSMUSG00000031385(Plxnb3);ENSMUSG00000052133(Sema5b)
GO:0097485	BP	neuron projection guidance	0	4	4	236	0.015147585	0.181297388	-	ENSMUSG00000000627(Sema4f);ENSMUSG00000026934(Lhx3);ENSMUSG00000031385(Plxnb3);ENSMUSG00000052133(Sema5b)
GO:0030546	MF	signaling receptor activator activity	1	5	6	515	0.015256574	0.09399047	ENSMUSG00000007888(Crlf1)	ENSMUSG00000000627(Sema4f);ENSMUSG00000018752(Tnfsfm13);ENSMUSG00000020383(Il13);ENSMUSG00000052133(Sema5b);ENSMUSG00000074934(Grem1)
GO:0022627	CC	cytosolic small ribosomal subunit	2	0	2	46	0.015271608	0.211620857	ENSMUSG00000069917(Hba-a2);ENSMUSG00000069919(Hba-a1)	-
GO:0055074	BP	calcium ion homeostasis	2	4	6	499	0.015275127	0.181297388	ENSMUSG00000049649(Gpr3);ENSMUSG00000078201(Tmem203)	ENSMUSG00000020383(Il13);ENSMUSG00000024027(Glp1r);ENSMUSG00000029530(Ccr9);ENSMUSG00000040899(Ccr6)
GO:0050919	BP	negative chemotaxis	0	2	2	47	0.015359251	0.181297388	-	ENSMUSG00000000627(Sema4f);ENSMUSG00000052133(Sema5b)
GO:0004305	MF	ethanolamine kinase activity	0	1	1	4	0.015503583	0.09399047	-	ENSMUSG00000070644(Etnk2)
GO:0030297	MF	transmembrane receptor protein tyrosine kinase activator activity	0	1	1	4	0.015503583	0.09399047	-	ENSMUSG00000074934(Grem1)
GO:0035662	MF	Toll-like receptor 4 binding	1	0	1	4	0.015503583	0.09399047	ENSMUSG00000056054(S100a8)	-
GO:0051022	MF	Rho GDP-dissociation inhibitor binding	0	1	1	4	0.015503583	0.09399047	-	ENSMUSG00000031385(Plxnb3)
GO:0007584	BP	response to nutrient	2	2	4	238	0.015577415	0.181297388	ENSMUSG00000074483(Bglap);ENSMUSG00000074489(Bglap3)	ENSMUSG00000027071(P2rx3);ENSMUSG00000070576(Mn1)
GO:0106106	BP	cold-induced thermogenesis	2	1	3	131	0.015873349	0.181297388	ENSMUSG00000009633(G0s2);ENSMUSG00000049649(Gpr3)	ENSMUSG00000020383(Il13)
GO:0120161	BP	regulation of cold-induced thermogenesis	2	1	3	131	0.015873349	0.181297388	ENSMUSG00000009633(G0s2);ENSMUSG00000049649(Gpr3)	ENSMUSG00000020383(Il13)
GO:0071345	BP	cellular response to cytokine stimulus	3	5	8	808	0.015878559	0.181297388	ENSMUSG00000007888(Crlf1);ENSMUSG00000036091(Hyal3);ENSMUSG00000064246(Chil1)	ENSMUSG00000018341(Il12rb2);ENSMUSG00000020383(Il13);ENSMUSG00000029530(Ccr9);ENSMUSG00000040899(Ccr6);ENSMUSG00000070501(Ifi214)
GO:0001501	BP	skeletal system development	4	2	6	504	0.015968836	0.181297388	ENSMUSG00000027796(Smad9);ENSMUSG00000036091(Hyal3);ENSMUSG00000074483(Bglap);ENSMUSG00000074489(Bglap3)	ENSMUSG00000027004(Frzb);ENSMUSG00000074934(Grem1)
GO:0001880	BP	Mullerian duct regression	1	0	1	4	0.01598812	0.181297388	ENSMUSG00000027796(Smad9)	-
GO:0003257	BP	positive regulation of transcription from RNA polymerase II promoter involved in myocardial precursor cell differentiation	0	1	1	4	0.01598812	0.181297388	-	ENSMUSG00000074934(Grem1)
GO:0007258	BP	JUN phosphorylation	0	1	1	4	0.01598812	0.181297388	-	ENSMUSG00000046709(Mapk10)
GO:0010593	BP	negative regulation of lamellipodium assembly	0	1	1	4	0.01598812	0.181297388	-	ENSMUSG00000031385(Plxnb3)
GO:0060474	BP	positive regulation of flagellated sperm motility involved in capacitation	0	1	1	4	0.01598812	0.181297388	-	ENSMUSG00000040899(Ccr6)
GO:0070366	BP	regulation of hepatocyte differentiation	0	1	1	4	0.01598812	0.181297388	-	ENSMUSG00000027004(Frzb)
GO:1900158	BP	negative regulation of bone mineralization involved in bone maturation	0	1	1	4	0.01598812	0.181297388	-	ENSMUSG00000074934(Grem1)
GO:1901491	BP	negative regulation of lymphangiogenesis	1	0	1	4	0.01598812	0.181297388	ENSMUSG00000032484(Ngp)	-
GO:1903660	BP	negative regulation of complement-dependent cytotoxicity	0	1	1	4	0.01598812	0.181297388	-	ENSMUSG00000020383(Il13)
GO:1990168	BP	protein K33-linked deubiquitination	1	0	1	4	0.01598812	0.181297388	ENSMUSG00000051582(Otud6a)	-
GO:2000195	BP	negative regulation of female gonad development	1	0	1	4	0.01598812	0.181297388	ENSMUSG00000036091(Hyal3)	-
GO:0007154	BP	cell communication	12	26	38	7006	0.016522872	0.186196821	ENSMUSG00000007888(Crlf1);ENSMUSG00000009633(G0s2);ENSMUSG00000026387(Sctr);ENSMUSG00000027796(Smad9);ENSMUSG00000049649(Gpr3);ENSMUSG00000049892(Rasd1);ENSMUSG00000056054(S100a8);ENSMUSG00000056071(S100a9);ENSMUSG00000061780(Cfd);ENSMUSG00000064246(Chil1);ENSMUSG00000091511(Vmn2r87);ENSMUSG00000100586(Vmn1r90)	ENSMUSG00000000627(Sema4f);ENSMUSG00000018341(Il12rb2);ENSMUSG00000018752(Tnfsfm13);ENSMUSG00000020383(Il13);ENSMUSG00000020848(Doc2b);ENSMUSG00000024027(Glp1r);ENSMUSG00000027004(Frzb);ENSMUSG00000027071(P2rx3);ENSMUSG00000029530(Ccr9);ENSMUSG00000031385(Plxnb3);ENSMUSG00000032105(Pdzd3);ENSMUSG00000032243(Itga11);ENSMUSG00000039057(Myo16);ENSMUSG00000040899(Ccr6);ENSMUSG00000041658(Rragb);ENSMU…
GO:0018198	BP	peptidyl-cysteine modification	2	0	2	49	0.016622906	0.186196821	ENSMUSG00000056054(S100a8);ENSMUSG00000056071(S100a9)	-
GO:0031669	BP	cellular response to nutrient levels	0	4	4	246	0.017373508	0.193425053	-	ENSMUSG00000027071(P2rx3);ENSMUSG00000041658(Rragb);ENSMUSG00000052271(Bhlha15);ENSMUSG00000070576(Mn1)
GO:0034101	BP	erythrocyte homeostasis	3	0	3	136	0.017524938	0.193743314	ENSMUSG00000023926(Rhag);ENSMUSG00000069917(Hba-a2);ENSMUSG00000069919(Hba-a1)	-
GO:0017046	MF	peptide hormone binding	1	1	2	52	0.01754269	0.104182097	ENSMUSG00000026387(Sctr)	ENSMUSG00000024027(Glp1r)
GO:0030003	BP	cellular cation homeostasis	3	4	7	666	0.017681245	0.193743314	ENSMUSG00000028836(Slc30a2);ENSMUSG00000049649(Gpr3);ENSMUSG00000078201(Tmem203)	ENSMUSG00000020383(Il13);ENSMUSG00000024027(Glp1r);ENSMUSG00000029530(Ccr9);ENSMUSG00000040899(Ccr6)
GO:0045926	BP	negative regulation of growth	0	4	4	248	0.01784192	0.193743314	-	ENSMUSG00000000627(Sema4f);ENSMUSG00000027004(Frzb);ENSMUSG00000052133(Sema5b);ENSMUSG00000074934(Grem1)
GO:0002639	BP	positive regulation of immunoglobulin production	0	2	2	51	0.01792943	0.193743314	-	ENSMUSG00000018752(Tnfsfm13);ENSMUSG00000020383(Il13)
GO:0042743	BP	hydrogen peroxide metabolic process	2	0	2	51	0.01792943	0.193743314	ENSMUSG00000052305(Hbb-bs);ENSMUSG00000073940(Hbb-bt)	-
GO:0006959	BP	humoral immune response	4	0	4	253	0.019047285	0.201544661	ENSMUSG00000036216(Leap2);ENSMUSG00000051748(Wfdc21);ENSMUSG00000056071(S100a9);ENSMUSG00000061780(Cfd)	-
GO:0071695	BP	anatomical structure maturation	1	3	4	253	0.019047285	0.201544661	ENSMUSG00000060985(Tdrd5)	ENSMUSG00000040899(Ccr6);ENSMUSG00000052271(Bhlha15);ENSMUSG00000074934(Grem1)
GO:0050801	BP	ion homeostasis	4	4	8	836	0.019083916	0.201544661	ENSMUSG00000023926(Rhag);ENSMUSG00000028836(Slc30a2);ENSMUSG00000049649(Gpr3);ENSMUSG00000078201(Tmem203)	ENSMUSG00000020383(Il13);ENSMUSG00000024027(Glp1r);ENSMUSG00000029530(Ccr9);ENSMUSG00000040899(Ccr6)
GO:0030249	MF	guanylate cyclase regulator activity	0	1	1	5	0.019342249	0.110364596	-	ENSMUSG00000032105(Pdzd3)
GO:0098639	MF	collagen binding involved in cell-matrix adhesion	0	1	1	5	0.019342249	0.110364596	-	ENSMUSG00000032243(Itga11)
GO:0048731	BP	system development	15	13	28	4810	0.019806002	0.201544661	ENSMUSG00000007888(Crlf1);ENSMUSG00000023926(Rhag);ENSMUSG00000024518(Rax);ENSMUSG00000026387(Sctr);ENSMUSG00000027796(Smad9);ENSMUSG00000032484(Ngp);ENSMUSG00000036091(Hyal3);ENSMUSG00000056054(S100a8);ENSMUSG00000056071(S100a9);ENSMUSG00000059741(Myl3);ENSMUSG00000064246(Chil1);ENSMUSG00000069917(Hba-a2);ENSMUSG00000069919(Hba-a1);ENSMUSG00000074483(Bglap);ENSMUSG00000074489(Bglap3)	ENSMUSG00000000627(Sema4f);ENSMUSG00000018752(Tnfsfm13);ENSMUSG00000026934(Lhx3);ENSMUSG00000027004(Frzb);ENSMUSG00000029530(Ccr9);ENSMUSG00000031385(Plxnb3);ENSMUSG00000032098(Treh);ENSMUSG00000039057(Myo16);ENSMUSG00000040899(Ccr6);ENSMUSG00000052133(Sema5b);ENSMUSG00000052271(Bhlha15);ENSMUSG00000070644(Etnk2);ENSMUSG00000074934(Grem1)
GO:0015015	BP	heparan sulfate proteoglycan biosynthetic process, enzymatic modification	0	1	1	5	0.019945528	0.201544661	-	ENSMUSG00000062184(Hs6st2)
GO:0021523	BP	somatic motor neuron differentiation	0	1	1	5	0.019945528	0.201544661	-	ENSMUSG00000026934(Lhx3)
GO:0035523	BP	protein K29-linked deubiquitination	1	0	1	5	0.019945528	0.201544661	ENSMUSG00000051582(Otud6a)	-
GO:0061088	BP	regulation of sequestering of zinc ion	1	0	1	5	0.019945528	0.201544661	ENSMUSG00000028836(Slc30a2)	-
GO:0075733	BP	intracellular transport of virus	0	1	1	5	0.019945528	0.201544661	-	ENSMUSG00000066878(Gm10184)
GO:0090027	BP	negative regulation of monocyte chemotaxis	0	1	1	5	0.019945528	0.201544661	-	ENSMUSG00000074934(Grem1)
GO:0090289	BP	regulation of osteoclast proliferation	0	1	1	5	0.019945528	0.201544661	-	ENSMUSG00000074934(Grem1)
GO:0042531	BP	positive regulation of tyrosine phosphorylation of STAT protein	1	1	2	54	0.019967952	0.201544661	ENSMUSG00000007888(Crlf1)	ENSMUSG00000020383(Il13)
GO:0051480	BP	regulation of cytosolic calcium ion concentration	1	4	5	388	0.020111961	0.201888915	ENSMUSG00000049649(Gpr3)	ENSMUSG00000020383(Il13);ENSMUSG00000024027(Glp1r);ENSMUSG00000029530(Ccr9);ENSMUSG00000040899(Ccr6)
GO:0006952	BP	defense response	8	4	12	1547	0.020516714	0.204542079	ENSMUSG00000032484(Ngp);ENSMUSG00000036091(Hyal3);ENSMUSG00000036216(Leap2);ENSMUSG00000051748(Wfdc21);ENSMUSG00000056054(S100a8);ENSMUSG00000056071(S100a9);ENSMUSG00000061780(Cfd);ENSMUSG00000064246(Chil1)	ENSMUSG00000020383(Il13);ENSMUSG00000036172(Cd200r3);ENSMUSG00000040899(Ccr6);ENSMUSG00000070501(Ifi214)
GO:0043235	CC	receptor complex	1	4	5	383	0.020569426	0.266031242	ENSMUSG00000007888(Crlf1)	ENSMUSG00000018341(Il12rb2);ENSMUSG00000027071(P2rx3);ENSMUSG00000031385(Plxnb3);ENSMUSG00000032243(Itga11)
GO:0019730	BP	antimicrobial humoral response	3	0	3	145	0.02073129	0.204542079	ENSMUSG00000036216(Leap2);ENSMUSG00000051748(Wfdc21);ENSMUSG00000056071(S100a9)	-
GO:0072073	BP	kidney epithelium development	2	1	3	145	0.02073129	0.204542079	ENSMUSG00000007888(Crlf1);ENSMUSG00000027796(Smad9)	ENSMUSG00000074934(Grem1)
GO:0009967	BP	positive regulation of signal transduction	7	5	12	1553	0.021079623	0.204542079	ENSMUSG00000007888(Crlf1);ENSMUSG00000009633(G0s2);ENSMUSG00000026387(Sctr);ENSMUSG00000049649(Gpr3);ENSMUSG00000056054(S100a8);ENSMUSG00000056071(S100a9);ENSMUSG00000064246(Chil1)	ENSMUSG00000020383(Il13);ENSMUSG00000041658(Rragb);ENSMUSG00000043592(Unc5cl);ENSMUSG00000070576(Mn1);ENSMUSG00000074934(Grem1)
GO:0030545	MF	receptor regulator activity	1	5	6	556	0.02137822	0.11963581	ENSMUSG00000007888(Crlf1)	ENSMUSG00000000627(Sema4f);ENSMUSG00000018752(Tnfsfm13);ENSMUSG00000020383(Il13);ENSMUSG00000052133(Sema5b);ENSMUSG00000074934(Grem1)
GO:0001755	BP	neural crest cell migration	0	2	2	56	0.021378377	0.204542079	-	ENSMUSG00000000627(Sema4f);ENSMUSG00000052133(Sema5b)
GO:0002204	BP	somatic recombination of immunoglobulin genes involved in immune response	0	2	2	56	0.021378377	0.204542079	-	ENSMUSG00000018752(Tnfsfm13);ENSMUSG00000040899(Ccr6)
GO:0002208	BP	somatic diversification of immunoglobulins involved in immune response	0	2	2	56	0.021378377	0.204542079	-	ENSMUSG00000018752(Tnfsfm13);ENSMUSG00000040899(Ccr6)
GO:0045190	BP	isotype switching	0	2	2	56	0.021378377	0.204542079	-	ENSMUSG00000018752(Tnfsfm13);ENSMUSG00000040899(Ccr6)
GO:0051187	BP	cofactor catabolic process	2	0	2	56	0.021378377	0.204542079	ENSMUSG00000052305(Hbb-bs);ENSMUSG00000073940(Hbb-bt)	-
GO:0010033	BP	response to organic substance	10	11	21	3349	0.022274781	0.209956019	ENSMUSG00000007888(Crlf1);ENSMUSG00000027796(Smad9);ENSMUSG00000036091(Hyal3);ENSMUSG00000051748(Wfdc21);ENSMUSG00000056054(S100a8);ENSMUSG00000056071(S100a9);ENSMUSG00000064246(Chil1);ENSMUSG00000074483(Bglap);ENSMUSG00000074489(Bglap3);ENSMUSG00000100586(Vmn1r90)	ENSMUSG00000018341(Il12rb2);ENSMUSG00000020383(Il13);ENSMUSG00000024027(Glp1r);ENSMUSG00000027071(P2rx3);ENSMUSG00000029530(Ccr9);ENSMUSG00000040899(Ccr6);ENSMUSG00000041658(Rragb);ENSMUSG00000052271(Bhlha15);ENSMUSG00000070501(Ifi214);ENSMUSG00000070576(Mn1);ENSMUSG00000074934(Grem1)
GO:0016459	CC	myosin complex	1	1	2	57	0.022877601	0.277390907	ENSMUSG00000059741(Myl3)	ENSMUSG00000039057(Myo16)
GO:0005042	MF	netrin receptor activity	0	1	1	6	0.023166136	0.127195202	-	ENSMUSG00000043592(Unc5cl)
GO:0048878	BP	chemical homeostasis	5	5	10	1212	0.02326058	0.209956019	ENSMUSG00000023926(Rhag);ENSMUSG00000026387(Sctr);ENSMUSG00000028836(Slc30a2);ENSMUSG00000049649(Gpr3);ENSMUSG00000078201(Tmem203)	ENSMUSG00000020383(Il13);ENSMUSG00000024027(Glp1r);ENSMUSG00000029530(Ccr9);ENSMUSG00000040899(Ccr6);ENSMUSG00000052271(Bhlha15)
GO:0006954	BP	inflammatory response	4	3	7	706	0.023465003	0.209956019	ENSMUSG00000036091(Hyal3);ENSMUSG00000056054(S100a8);ENSMUSG00000056071(S100a9);ENSMUSG00000064246(Chil1)	ENSMUSG00000020383(Il13);ENSMUSG00000036172(Cd200r3);ENSMUSG00000040899(Ccr6)
GO:0001957	BP	intramembranous ossification	0	1	1	6	0.023887212	0.209956019	-	ENSMUSG00000070576(Mn1)
GO:0032106	BP	positive regulation of response to extracellular stimulus	0	1	1	6	0.023887212	0.209956019	-	ENSMUSG00000070576(Mn1)
GO:0032109	BP	positive regulation of response to nutrient levels	0	1	1	6	0.023887212	0.209956019	-	ENSMUSG00000070576(Mn1)
GO:0032119	BP	sequestering of zinc ion	1	0	1	6	0.023887212	0.209956019	ENSMUSG00000028836(Slc30a2)	-
GO:0036072	BP	direct ossification	0	1	1	6	0.023887212	0.209956019	-	ENSMUSG00000070576(Mn1)
GO:0045113	BP	regulation of integrin biosynthetic process	1	0	1	6	0.023887212	0.209956019	ENSMUSG00000056071(S100a9)	-
GO:0048298	BP	positive regulation of isotype switching to IgA isotypes	0	1	1	6	0.023887212	0.209956019	-	ENSMUSG00000018752(Tnfsfm13)
GO:0070562	BP	regulation of vitamin D receptor signaling pathway	0	1	1	6	0.023887212	0.209956019	-	ENSMUSG00000070576(Mn1)
GO:0071676	BP	negative regulation of mononuclear cell migration	0	1	1	6	0.023887212	0.209956019	-	ENSMUSG00000074934(Grem1)
GO:1900086	BP	positive regulation of peptidyl-tyrosine autophosphorylation	0	1	1	6	0.023887212	0.209956019	-	ENSMUSG00000074934(Grem1)
GO:1900157	BP	regulation of bone mineralization involved in bone maturation	0	1	1	6	0.023887212	0.209956019	-	ENSMUSG00000074934(Grem1)
GO:1901228	BP	positive regulation of transcription from RNA polymerase II promoter involved in heart development	0	1	1	6	0.023887212	0.209956019	-	ENSMUSG00000074934(Grem1)
GO:1905940	BP	negative regulation of gonad development	1	0	1	6	0.023887212	0.209956019	ENSMUSG00000036091(Hyal3)	-
GO:2000672	BP	negative regulation of motor neuron apoptotic process	1	0	1	6	0.023887212	0.209956019	ENSMUSG00000007888(Crlf1)	-
GO:0048513	BP	animal organ development	12	10	22	3586	0.024126208	0.211046873	ENSMUSG00000007888(Crlf1);ENSMUSG00000023926(Rhag);ENSMUSG00000024518(Rax);ENSMUSG00000026387(Sctr);ENSMUSG00000027796(Smad9);ENSMUSG00000036091(Hyal3);ENSMUSG00000059741(Myl3);ENSMUSG00000064246(Chil1);ENSMUSG00000069917(Hba-a2);ENSMUSG00000069919(Hba-a1);ENSMUSG00000074483(Bglap);ENSMUSG00000074489(Bglap3)	ENSMUSG00000000627(Sema4f);ENSMUSG00000026934(Lhx3);ENSMUSG00000027004(Frzb);ENSMUSG00000029530(Ccr9);ENSMUSG00000032098(Treh);ENSMUSG00000039057(Myo16);ENSMUSG00000040899(Ccr6);ENSMUSG00000052133(Sema5b);ENSMUSG00000070644(Etnk2);ENSMUSG00000074934(Grem1)
GO:0002381	BP	immunoglobulin production involved in immunoglobulin mediated immune response	0	2	2	60	0.024319334	0.211154982	-	ENSMUSG00000018752(Tnfsfm13);ENSMUSG00000040899(Ccr6)
GO:0071546	CC	pi-body	1	0	1	6	0.024329719	0.27764503	ENSMUSG00000060985(Tdrd5)	-
GO:0061448	BP	connective tissue development	2	2	4	273	0.024368457	0.211154982	ENSMUSG00000027796(Smad9);ENSMUSG00000036091(Hyal3)	ENSMUSG00000027004(Frzb);ENSMUSG00000074934(Grem1)
GO:0031214	BP	biomineral tissue development	2	1	3	155	0.024647364	0.211648468	ENSMUSG00000074483(Bglap);ENSMUSG00000074489(Bglap3)	ENSMUSG00000074934(Grem1)
GO:0060485	BP	mesenchyme development	0	4	4	274	0.024655837	0.211648468	-	ENSMUSG00000000627(Sema4f);ENSMUSG00000027004(Frzb);ENSMUSG00000052133(Sema5b);ENSMUSG00000074934(Grem1)
GO:0032103	BP	positive regulation of response to external stimulus	2	3	5	410	0.024799695	0.211893211	ENSMUSG00000056054(S100a8);ENSMUSG00000056071(S100a9)	ENSMUSG00000040899(Ccr6);ENSMUSG00000070501(Ifi214);ENSMUSG00000070576(Mn1)
GO:0042737	BP	drug catabolic process	3	0	3	156	0.025059452	0.212139236	ENSMUSG00000052305(Hbb-bs);ENSMUSG00000064246(Chil1);ENSMUSG00000073940(Hbb-bt)	-
GO:0050714	BP	positive regulation of protein secretion	0	3	3	156	0.025059452	0.212139236	-	ENSMUSG00000020383(Il13);ENSMUSG00000020848(Doc2b);ENSMUSG00000024027(Glp1r)
GO:0110148	BP	biomineralization	2	1	3	157	0.025475263	0.212887116	ENSMUSG00000074483(Bglap);ENSMUSG00000074489(Bglap3)	ENSMUSG00000074934(Grem1)
GO:0016447	BP	somatic recombination of immunoglobulin gene segments	0	2	2	62	0.025848432	0.212887116	-	ENSMUSG00000018752(Tnfsfm13);ENSMUSG00000040899(Ccr6)
GO:0031668	BP	cellular response to extracellular stimulus	0	4	4	281	0.026725172	0.212887116	-	ENSMUSG00000027071(P2rx3);ENSMUSG00000041658(Rragb);ENSMUSG00000052271(Bhlha15);ENSMUSG00000070576(Mn1)
GO:0007275	BP	multicellular organism development	16	14	30	5375	0.026824241	0.212887116	ENSMUSG00000007888(Crlf1);ENSMUSG00000023926(Rhag);ENSMUSG00000024518(Rax);ENSMUSG00000026387(Sctr);ENSMUSG00000027796(Smad9);ENSMUSG00000032484(Ngp);ENSMUSG00000036091(Hyal3);ENSMUSG00000056054(S100a8);ENSMUSG00000056071(S100a9);ENSMUSG00000059741(Myl3);ENSMUSG00000060985(Tdrd5);ENSMUSG00000064246(Chil1);ENSMUSG00000069917(Hba-a2);ENSMUSG00000069919(Hba-a1);ENSMUSG00000074483(Bglap);ENSMUSG00000…	ENSMUSG00000000627(Sema4f);ENSMUSG00000018752(Tnfsfm13);ENSMUSG00000026934(Lhx3);ENSMUSG00000027004(Frzb);ENSMUSG00000029530(Ccr9);ENSMUSG00000031385(Plxnb3);ENSMUSG00000032098(Treh);ENSMUSG00000039057(Myo16);ENSMUSG00000040899(Ccr6);ENSMUSG00000052133(Sema5b);ENSMUSG00000052271(Bhlha15);ENSMUSG00000070576(Mn1);ENSMUSG00000070644(Etnk2);ENSMUSG00000074934(Grem1)
GO:0004931	MF	extracellularly ATP-gated cation channel activity	0	1	1	7	0.026975302	0.132731401	-	ENSMUSG00000027071(P2rx3)
GO:0010851	MF	cyclase regulator activity	0	1	1	7	0.026975302	0.132731401	-	ENSMUSG00000032105(Pdzd3)
GO:0015141	MF	succinate transmembrane transporter activity	1	0	1	7	0.026975302	0.132731401	ENSMUSG00000001095(Slc13a2)	-
GO:0038064	MF	collagen receptor activity	0	1	1	7	0.026975302	0.132731401	-	ENSMUSG00000032243(Itga11)
GO:0051021	MF	GDP-dissociation inhibitor binding	0	1	1	7	0.026975302	0.132731401	-	ENSMUSG00000031385(Plxnb3)
GO:0038023	MF	signaling receptor activity	5	11	16	2470	0.027367299	0.132731401	ENSMUSG00000007888(Crlf1);ENSMUSG00000026387(Sctr);ENSMUSG00000049649(Gpr3);ENSMUSG00000091511(Vmn2r87);ENSMUSG00000100586(Vmn1r90)	ENSMUSG00000018341(Il12rb2);ENSMUSG00000024027(Glp1r);ENSMUSG00000027071(P2rx3);ENSMUSG00000029530(Ccr9);ENSMUSG00000031385(Plxnb3);ENSMUSG00000032243(Itga11);ENSMUSG00000036172(Cd200r3);ENSMUSG00000040899(Ccr6);ENSMUSG00000043592(Unc5cl);ENSMUSG00000050276(Mrgprg);ENSMUSG00000096002(Vmn2r53)
GO:0060089	MF	molecular transducer activity	5	11	16	2470	0.027367299	0.132731401	ENSMUSG00000007888(Crlf1);ENSMUSG00000026387(Sctr);ENSMUSG00000049649(Gpr3);ENSMUSG00000091511(Vmn2r87);ENSMUSG00000100586(Vmn1r90)	ENSMUSG00000018341(Il12rb2);ENSMUSG00000024027(Glp1r);ENSMUSG00000027071(P2rx3);ENSMUSG00000029530(Ccr9);ENSMUSG00000031385(Plxnb3);ENSMUSG00000032243(Itga11);ENSMUSG00000036172(Cd200r3);ENSMUSG00000040899(Ccr6);ENSMUSG00000043592(Unc5cl);ENSMUSG00000050276(Mrgprg);ENSMUSG00000096002(Vmn2r53)
GO:0017156	BP	calcium-ion regulated exocytosis	1	1	2	64	0.02741567	0.212887116	ENSMUSG00000036091(Hyal3)	ENSMUSG00000020848(Doc2b)
GO:0043949	BP	regulation of cAMP-mediated signaling	2	0	2	64	0.02741567	0.212887116	ENSMUSG00000026387(Sctr);ENSMUSG00000049649(Gpr3)	-
GO:0150076	BP	neuroinflammatory response	0	2	2	64	0.02741567	0.212887116	-	ENSMUSG00000020383(Il13);ENSMUSG00000036172(Cd200r3)
GO:0003256	BP	regulation of transcription from RNA polymerase II promoter involved in myocardial precursor cell differentiation	0	1	1	7	0.027813232	0.212887116	-	ENSMUSG00000074934(Grem1)
GO:0006657	BP	CDP-choline pathway	0	1	1	7	0.027813232	0.212887116	-	ENSMUSG00000070644(Etnk2)
GO:0010754	BP	negative regulation of cGMP-mediated signaling	0	1	1	7	0.027813232	0.212887116	-	ENSMUSG00000032105(Pdzd3)
GO:0015744	BP	succinate transport	1	0	1	7	0.027813232	0.212887116	ENSMUSG00000001095(Slc13a2)	-
GO:0030809	BP	negative regulation of nucleotide biosynthetic process	0	1	1	7	0.027813232	0.212887116	-	ENSMUSG00000032105(Pdzd3)
GO:0045112	BP	integrin biosynthetic process	1	0	1	7	0.027813232	0.212887116	ENSMUSG00000056071(S100a9)	-
GO:0048296	BP	regulation of isotype switching to IgA isotypes	0	1	1	7	0.027813232	0.212887116	-	ENSMUSG00000018752(Tnfsfm13)
GO:0060029	BP	convergent extension involved in organogenesis	0	1	1	7	0.027813232	0.212887116	-	ENSMUSG00000027004(Frzb)
GO:0060676	BP	ureteric bud formation	0	1	1	7	0.027813232	0.212887116	-	ENSMUSG00000074934(Grem1)
GO:0070295	BP	renal water absorption	1	0	1	7	0.027813232	0.212887116	ENSMUSG00000026387(Sctr)	-
GO:0071422	BP	succinate transmembrane transport	1	0	1	7	0.027813232	0.212887116	ENSMUSG00000001095(Slc13a2)	-
GO:0072679	BP	thymocyte migration	0	1	1	7	0.027813232	0.212887116	-	ENSMUSG00000040899(Ccr6)
GO:1900084	BP	regulation of peptidyl-tyrosine autophosphorylation	0	1	1	7	0.027813232	0.212887116	-	ENSMUSG00000074934(Grem1)
GO:1900372	BP	negative regulation of purine nucleotide biosynthetic process	0	1	1	7	0.027813232	0.212887116	-	ENSMUSG00000032105(Pdzd3)
GO:1901490	BP	regulation of lymphangiogenesis	1	0	1	7	0.027813232	0.212887116	ENSMUSG00000032484(Ngp)	-
GO:1902744	BP	negative regulation of lamellipodium organization	0	1	1	7	0.027813232	0.212887116	-	ENSMUSG00000031385(Plxnb3)
GO:0002790	BP	peptide secretion	2	3	5	424	0.028121906	0.214165158	ENSMUSG00000056054(S100a8);ENSMUSG00000056071(S100a9)	ENSMUSG00000020383(Il13);ENSMUSG00000020848(Doc2b);ENSMUSG00000024027(Glp1r)
GO:0050771	BP	negative regulation of axonogenesis	0	2	2	65	0.028213374	0.214165158	-	ENSMUSG00000000627(Sema4f);ENSMUSG00000052133(Sema5b)
GO:2001244	BP	positive regulation of intrinsic apoptotic signaling pathway	2	0	2	66	0.029020353	0.219384314	ENSMUSG00000056054(S100a8);ENSMUSG00000056071(S100a9)	-
GO:0045600	BP	positive regulation of fat cell differentiation	1	1	2	67	0.029836521	0.224629874	ENSMUSG00000044405(Adig)	ENSMUSG00000027004(Frzb)
GO:0005127	MF	ciliary neurotrophic factor receptor binding	1	0	1	8	0.0307698	0.135666846	ENSMUSG00000007888(Crlf1)	-
GO:0043184	MF	vascular endothelial growth factor receptor 2 binding	0	1	1	8	0.0307698	0.135666846	-	ENSMUSG00000074934(Grem1)
GO:0050544	MF	arachidonic acid binding	1	0	1	8	0.0307698	0.135666846	ENSMUSG00000056054(S100a8)	-
GO:0050786	MF	RAGE receptor binding	1	0	1	8	0.0307698	0.135666846	ENSMUSG00000056054(S100a8)	-
GO:0070573	MF	metallodipeptidase activity	1	0	1	8	0.0307698	0.135666846	ENSMUSG00000031898(Dpep3)	-
GO:0098634	MF	cell-matrix adhesion mediator activity	0	1	1	8	0.0307698	0.135666846	-	ENSMUSG00000032243(Itga11)
GO:0071772	BP	response to BMP	2	1	3	170	0.031218688	0.225005204	ENSMUSG00000027796(Smad9);ENSMUSG00000074483(Bglap)	ENSMUSG00000074934(Grem1)
GO:0071773	BP	cellular response to BMP stimulus	2	1	3	170	0.031218688	0.225005204	ENSMUSG00000027796(Smad9);ENSMUSG00000074483(Bglap)	ENSMUSG00000074934(Grem1)
GO:0016445	BP	somatic diversification of immunoglobulins	0	2	2	69	0.031496086	0.225005204	-	ENSMUSG00000018752(Tnfsfm13);ENSMUSG00000040899(Ccr6)
GO:0042509	BP	regulation of tyrosine phosphorylation of STAT protein	1	1	2	69	0.031496086	0.225005204	ENSMUSG00000007888(Crlf1)	ENSMUSG00000020383(Il13)
GO:0005984	BP	disaccharide metabolic process	0	1	1	8	0.031723652	0.225005204	-	ENSMUSG00000032098(Treh)
GO:0009992	BP	cellular water homeostasis	1	0	1	8	0.031723652	0.225005204	ENSMUSG00000026387(Sctr)	-
GO:0015670	BP	carbon dioxide transport	1	0	1	8	0.031723652	0.225005204	ENSMUSG00000023926(Rhag)	-
GO:0021521	BP	ventral spinal cord interneuron specification	0	1	1	8	0.031723652	0.225005204	-	ENSMUSG00000026934(Lhx3)
GO:0033860	BP	regulation of NAD(P)H oxidase activity	0	1	1	8	0.031723652	0.225005204	-	ENSMUSG00000020383(Il13)
GO:0060478	BP	acrosomal vesicle exocytosis	1	0	1	8	0.031723652	0.225005204	ENSMUSG00000036091(Hyal3)	-
GO:0060573	BP	cell fate specification involved in pattern specification	0	1	1	8	0.031723652	0.225005204	-	ENSMUSG00000026934(Lhx3)
GO:0070561	BP	vitamin D receptor signaling pathway	0	1	1	8	0.031723652	0.225005204	-	ENSMUSG00000070576(Mn1)
GO:0071493	BP	cellular response to UV-B	1	0	1	8	0.031723652	0.225005204	ENSMUSG00000036091(Hyal3)	-
GO:2000354	BP	regulation of ovarian follicle development	1	0	1	8	0.031723652	0.225005204	ENSMUSG00000036091(Hyal3)	-
GO:2000510	BP	positive regulation of dendritic cell chemotaxis	0	1	1	8	0.031723652	0.225005204	-	ENSMUSG00000040899(Ccr6)
GO:0002262	BP	myeloid cell homeostasis	3	0	3	172	0.032157792	0.227207169	ENSMUSG00000023926(Rhag);ENSMUSG00000069917(Hba-a2);ENSMUSG00000069919(Hba-a1)	-
GO:0071144	CC	heteromeric SMAD protein complex	1	0	1	8	0.032308901	0.333086216	ENSMUSG00000027796(Smad9)	-
GO:0001659	BP	temperature homeostasis	2	1	3	173	0.032632869	0.229680382	ENSMUSG00000009633(G0s2);ENSMUSG00000049649(Gpr3)	ENSMUSG00000020383(Il13)
GO:0005126	MF	cytokine receptor binding	1	3	4	309	0.032663817	0.139638321	ENSMUSG00000007888(Crlf1)	ENSMUSG00000018752(Tnfsfm13);ENSMUSG00000020383(Il13);ENSMUSG00000074934(Grem1)
GO:0002376	BP	immune system process	8	8	16	2447	0.033155034	0.230391694	ENSMUSG00000023926(Rhag);ENSMUSG00000036216(Leap2);ENSMUSG00000051748(Wfdc21);ENSMUSG00000056054(S100a8);ENSMUSG00000056071(S100a9);ENSMUSG00000061780(Cfd);ENSMUSG00000069917(Hba-a2);ENSMUSG00000069919(Hba-a1)	ENSMUSG00000018752(Tnfsfm13);ENSMUSG00000020383(Il13);ENSMUSG00000029530(Ccr9);ENSMUSG00000030329(Pianp);ENSMUSG00000040899(Ccr6);ENSMUSG00000042345(Ubash3a);ENSMUSG00000070501(Ifi214);ENSMUSG00000074934(Grem1)
GO:0002562	BP	somatic diversification of immune receptors via germline recombination within a single locus	0	2	2	71	0.033191395	0.230391694	-	ENSMUSG00000018752(Tnfsfm13);ENSMUSG00000040899(Ccr6)
GO:0016444	BP	somatic cell DNA recombination	0	2	2	71	0.033191395	0.230391694	-	ENSMUSG00000018752(Tnfsfm13);ENSMUSG00000040899(Ccr6)
GO:2001235	BP	positive regulation of apoptotic signaling pathway	3	0	3	175	0.033594052	0.230391694	ENSMUSG00000009633(G0s2);ENSMUSG00000056054(S100a8);ENSMUSG00000056071(S100a9)	-
GO:0004888	MF	transmembrane signaling receptor activity	5	10	15	2325	0.033626249	0.139638321	ENSMUSG00000007888(Crlf1);ENSMUSG00000026387(Sctr);ENSMUSG00000049649(Gpr3);ENSMUSG00000091511(Vmn2r87);ENSMUSG00000100586(Vmn1r90)	ENSMUSG00000018341(Il12rb2);ENSMUSG00000024027(Glp1r);ENSMUSG00000027071(P2rx3);ENSMUSG00000029530(Ccr9);ENSMUSG00000031385(Plxnb3);ENSMUSG00000032243(Itga11);ENSMUSG00000040899(Ccr6);ENSMUSG00000043592(Unc5cl);ENSMUSG00000050276(Mrgprg);ENSMUSG00000096002(Vmn2r53)
GO:0035556	BP	intracellular signal transduction	6	10	16	2452	0.033703614	0.230391694	ENSMUSG00000026387(Sctr);ENSMUSG00000049649(Gpr3);ENSMUSG00000049892(Rasd1);ENSMUSG00000056054(S100a8);ENSMUSG00000056071(S100a9);ENSMUSG00000064246(Chil1)	ENSMUSG00000024027(Glp1r);ENSMUSG00000029530(Ccr9);ENSMUSG00000032105(Pdzd3);ENSMUSG00000039057(Myo16);ENSMUSG00000040899(Ccr6);ENSMUSG00000041658(Rragb);ENSMUSG00000043592(Unc5cl);ENSMUSG00000046709(Mapk10);ENSMUSG00000052271(Bhlha15);ENSMUSG00000074934(Grem1)
GO:0065007	BP	biological regulation	26	35	61	13086	0.033754973	0.230391694	ENSMUSG00000007888(Crlf1);ENSMUSG00000009633(G0s2);ENSMUSG00000023926(Rhag);ENSMUSG00000024518(Rax);ENSMUSG00000026387(Sctr);ENSMUSG00000027796(Smad9);ENSMUSG00000028836(Slc30a2);ENSMUSG00000032484(Ngp);ENSMUSG00000036091(Hyal3);ENSMUSG00000044405(Adig);ENSMUSG00000049649(Gpr3);ENSMUSG00000049892(Rasd1);ENSMUSG00000051748(Wfdc21);ENSMUSG00000056054(S100a8);ENSMUSG00000056071(S100a9);ENSMUSG000000…	ENSMUSG00000000627(Sema4f);ENSMUSG00000018341(Il12rb2);ENSMUSG00000018752(Tnfsfm13);ENSMUSG00000020383(Il13);ENSMUSG00000020848(Doc2b);ENSMUSG00000024027(Glp1r);ENSMUSG00000026077(Npas2);ENSMUSG00000026934(Lhx3);ENSMUSG00000027004(Frzb);ENSMUSG00000027071(P2rx3);ENSMUSG00000029530(Ccr9);ENSMUSG00000030329(Pianp);ENSMUSG00000031385(Plxnb3);ENSMUSG00000032105(Pdzd3);ENSMUSG00000032243(Itga11);ENSMU…
GO:0007260	BP	tyrosine phosphorylation of STAT protein	1	1	2	72	0.034052246	0.230391694	ENSMUSG00000007888(Crlf1)	ENSMUSG00000020383(Il13)
GO:0031670	BP	cellular response to nutrient	0	2	2	72	0.034052246	0.230391694	-	ENSMUSG00000027071(P2rx3);ENSMUSG00000070576(Mn1)
GO:0061035	BP	regulation of cartilage development	0	2	2	72	0.034052246	0.230391694	-	ENSMUSG00000027004(Frzb);ENSMUSG00000074934(Grem1)
GO:0004415	MF	hyalurononglucosaminidase activity	1	0	1	9	0.034549688	0.139638321	ENSMUSG00000036091(Hyal3)	-
GO:0035381	MF	ATP-gated ion channel activity	0	1	1	9	0.034549688	0.139638321	-	ENSMUSG00000027071(P2rx3)
GO:0050542	MF	icosanoid binding	1	0	1	9	0.034549688	0.139638321	ENSMUSG00000056054(S100a8)	-
GO:0050543	MF	icosatetraenoic acid binding	1	0	1	9	0.034549688	0.139638321	ENSMUSG00000056054(S100a8)	-
GO:0065008	BP	regulation of biological quality	10	13	23	3930	0.034551898	0.230391694	ENSMUSG00000009633(G0s2);ENSMUSG00000023926(Rhag);ENSMUSG00000026387(Sctr);ENSMUSG00000028836(Slc30a2);ENSMUSG00000049649(Gpr3);ENSMUSG00000056071(S100a9);ENSMUSG00000059741(Myl3);ENSMUSG00000069917(Hba-a2);ENSMUSG00000069919(Hba-a1);ENSMUSG00000078201(Tmem203)	ENSMUSG00000000627(Sema4f);ENSMUSG00000020383(Il13);ENSMUSG00000020848(Doc2b);ENSMUSG00000024027(Glp1r);ENSMUSG00000027071(P2rx3);ENSMUSG00000029530(Ccr9);ENSMUSG00000031385(Plxnb3);ENSMUSG00000040899(Ccr6);ENSMUSG00000045667(Smtnl2);ENSMUSG00000046709(Mapk10);ENSMUSG00000052133(Sema5b);ENSMUSG00000052271(Bhlha15);ENSMUSG00000073565(Prr16)
GO:0021700	BP	developmental maturation	1	3	4	307	0.035306404	0.230391694	ENSMUSG00000060985(Tdrd5)	ENSMUSG00000040899(Ccr6);ENSMUSG00000052271(Bhlha15);ENSMUSG00000074934(Grem1)
GO:0009986	CC	cell surface	1	7	8	924	0.035404722	0.333086216	ENSMUSG00000007888(Crlf1)	ENSMUSG00000018341(Il12rb2);ENSMUSG00000020383(Il13);ENSMUSG00000029530(Ccr9);ENSMUSG00000031385(Plxnb3);ENSMUSG00000036172(Cd200r3);ENSMUSG00000040899(Ccr6);ENSMUSG00000074934(Grem1)
GO:0002158	BP	osteoclast proliferation	0	1	1	9	0.035618531	0.230391694	-	ENSMUSG00000074934(Grem1)
GO:0003097	BP	renal water transport	1	0	1	9	0.035618531	0.230391694	ENSMUSG00000026387(Sctr)	-
GO:0006030	BP	chitin metabolic process	1	0	1	9	0.035618531	0.230391694	ENSMUSG00000064246(Chil1)	-
GO:0006032	BP	chitin catabolic process	1	0	1	9	0.035618531	0.230391694	ENSMUSG00000064246(Chil1)	-
GO:0009313	BP	oligosaccharide catabolic process	0	1	1	9	0.035618531	0.230391694	-	ENSMUSG00000032098(Treh)
GO:0038007	BP	netrin-activated signaling pathway	0	1	1	9	0.035618531	0.230391694	-	ENSMUSG00000043592(Unc5cl)
GO:0060586	BP	multicellular organismal iron ion homeostasis	1	0	1	9	0.035618531	0.230391694	ENSMUSG00000023926(Rhag)	-
GO:0061669	BP	spontaneous neurotransmitter secretion	0	1	1	9	0.035618531	0.230391694	-	ENSMUSG00000020848(Doc2b)
GO:1901213	BP	regulation of transcription from RNA polymerase II promoter involved in heart development	0	1	1	9	0.035618531	0.230391694	-	ENSMUSG00000074934(Grem1)
GO:1903659	BP	regulation of complement-dependent cytotoxicity	0	1	1	9	0.035618531	0.230391694	-	ENSMUSG00000020383(Il13)
GO:2000508	BP	regulation of dendritic cell chemotaxis	0	1	1	9	0.035618531	0.230391694	-	ENSMUSG00000040899(Ccr6)
GO:2000671	BP	regulation of motor neuron apoptotic process	1	0	1	9	0.035618531	0.230391694	ENSMUSG00000007888(Crlf1)	-
GO:0002637	BP	regulation of immunoglobulin production	0	2	2	74	0.035799926	0.230752505	-	ENSMUSG00000018752(Tnfsfm13);ENSMUSG00000020383(Il13)
GO:0002116	CC	semaphorin receptor complex	0	1	1	9	0.036274274	0.333086216	-	ENSMUSG00000031385(Plxnb3)
GO:0042592	BP	homeostatic process	8	5	13	1881	0.0369123	0.23709054	ENSMUSG00000009633(G0s2);ENSMUSG00000023926(Rhag);ENSMUSG00000026387(Sctr);ENSMUSG00000028836(Slc30a2);ENSMUSG00000049649(Gpr3);ENSMUSG00000069917(Hba-a2);ENSMUSG00000069919(Hba-a1);ENSMUSG00000078201(Tmem203)	ENSMUSG00000020383(Il13);ENSMUSG00000024027(Glp1r);ENSMUSG00000029530(Ccr9);ENSMUSG00000040899(Ccr6);ENSMUSG00000052271(Bhlha15)
GO:1903305	BP	regulation of regulated secretory pathway	1	2	3	182	0.03707355	0.237296553	ENSMUSG00000036091(Hyal3)	ENSMUSG00000020383(Il13);ENSMUSG00000020848(Doc2b)
GO:0005215	MF	transporter activity	7	2	9	1167	0.037438693	0.149241911	ENSMUSG00000001095(Slc13a2);ENSMUSG00000023926(Rhag);ENSMUSG00000028836(Slc30a2);ENSMUSG00000052305(Hbb-bs);ENSMUSG00000069917(Hba-a2);ENSMUSG00000069919(Hba-a1);ENSMUSG00000073940(Hbb-bt)	ENSMUSG00000027071(P2rx3);ENSMUSG00000066878(Gm10184)
GO:0032502	BP	developmental process	19	15	34	6439	0.037611026	0.238676641	ENSMUSG00000007888(Crlf1);ENSMUSG00000023926(Rhag);ENSMUSG00000024518(Rax);ENSMUSG00000026387(Sctr);ENSMUSG00000027796(Smad9);ENSMUSG00000032484(Ngp);ENSMUSG00000036091(Hyal3);ENSMUSG00000044405(Adig);ENSMUSG00000051748(Wfdc21);ENSMUSG00000056054(S100a8);ENSMUSG00000056071(S100a9);ENSMUSG00000059741(Myl3);ENSMUSG00000060985(Tdrd5);ENSMUSG00000064246(Chil1);ENSMUSG00000069917(Hba-a2);ENSMUSG000000…	ENSMUSG00000000627(Sema4f);ENSMUSG00000018752(Tnfsfm13);ENSMUSG00000024027(Glp1r);ENSMUSG00000026934(Lhx3);ENSMUSG00000027004(Frzb);ENSMUSG00000029530(Ccr9);ENSMUSG00000031385(Plxnb3);ENSMUSG00000032098(Treh);ENSMUSG00000039057(Myo16);ENSMUSG00000040899(Ccr6);ENSMUSG00000052133(Sema5b);ENSMUSG00000052271(Bhlha15);ENSMUSG00000070576(Mn1);ENSMUSG00000070644(Etnk2);ENSMUSG00000074934(Grem1)
GO:0008519	MF	ammonium transmembrane transporter activity	1	0	1	10	0.03831502	0.150671228	ENSMUSG00000023926(Rhag)	-
GO:1901224	BP	positive regulation of NIK/NF-kappaB signaling	1	1	2	77	0.038485173	0.238676641	ENSMUSG00000064246(Chil1)	ENSMUSG00000074934(Grem1)
GO:0006919	BP	activation of cysteine-type endopeptidase activity involved in apoptotic process	2	0	2	78	0.039396927	0.238676641	ENSMUSG00000056054(S100a8);ENSMUSG00000056071(S100a9)	-
GO:0051240	BP	positive regulation of multicellular organismal process	4	9	13	1899	0.039409372	0.238676641	ENSMUSG00000009633(G0s2);ENSMUSG00000049649(Gpr3);ENSMUSG00000056071(S100a9);ENSMUSG00000064246(Chil1)	ENSMUSG00000018341(Il12rb2);ENSMUSG00000018752(Tnfsfm13);ENSMUSG00000020383(Il13);ENSMUSG00000024027(Glp1r);ENSMUSG00000027071(P2rx3);ENSMUSG00000031385(Plxnb3);ENSMUSG00000040899(Ccr6);ENSMUSG00000045667(Smtnl2);ENSMUSG00000074934(Grem1)
GO:0007171	BP	activation of transmembrane receptor protein tyrosine kinase activity	0	1	1	10	0.039497931	0.238676641	-	ENSMUSG00000074934(Grem1)
GO:0007341	BP	penetration of zona pellucida	1	0	1	10	0.039497931	0.238676641	ENSMUSG00000036091(Hyal3)	-
GO:0014832	BP	urinary bladder smooth muscle contraction	0	1	1	10	0.039497931	0.238676641	-	ENSMUSG00000027071(P2rx3)
GO:0015696	BP	ammonium transport	1	0	1	10	0.039497931	0.238676641	ENSMUSG00000023926(Rhag)	-
GO:0021520	BP	spinal cord motor neuron cell fate specification	0	1	1	10	0.039497931	0.238676641	-	ENSMUSG00000026934(Lhx3)
GO:0035581	BP	sequestering of extracellular ligand from receptor	0	1	1	10	0.039497931	0.238676641	-	ENSMUSG00000074934(Grem1)
GO:0035871	BP	protein K11-linked deubiquitination	1	0	1	10	0.039497931	0.238676641	ENSMUSG00000051582(Otud6a)	-
GO:0060379	BP	cardiac muscle cell myoblast differentiation	0	1	1	10	0.039497931	0.238676641	-	ENSMUSG00000074934(Grem1)
GO:0071377	BP	cellular response to glucagon stimulus	0	1	1	10	0.039497931	0.238676641	-	ENSMUSG00000024027(Glp1r)
GO:0072172	BP	mesonephric tubule formation	0	1	1	10	0.039497931	0.238676641	-	ENSMUSG00000074934(Grem1)
GO:0072488	BP	ammonium transmembrane transport	1	0	1	10	0.039497931	0.238676641	ENSMUSG00000023926(Rhag)	-
GO:1903011	BP	negative regulation of bone development	0	1	1	10	0.039497931	0.238676641	-	ENSMUSG00000074934(Grem1)
GO:1990253	BP	cellular response to leucine starvation	0	1	1	10	0.039497931	0.238676641	-	ENSMUSG00000041658(Rragb)
GO:0071141	CC	SMAD protein complex	1	0	1	10	0.040223589	0.333086216	ENSMUSG00000027796(Smad9)	-
GO:0098892	CC	extrinsic component of postsynaptic specialization membrane	0	1	1	10	0.040223589	0.333086216	-	ENSMUSG00000066878(Gm10184)
GO:0002200	BP	somatic diversification of immune receptors	0	2	2	79	0.040316884	0.242826607	-	ENSMUSG00000018752(Tnfsfm13);ENSMUSG00000040899(Ccr6)
GO:0019933	BP	cAMP-mediated signaling	2	1	3	189	0.040731194	0.243595821	ENSMUSG00000026387(Sctr);ENSMUSG00000049649(Gpr3)	ENSMUSG00000024027(Glp1r)
GO:2000241	BP	regulation of reproductive process	2	1	3	189	0.040731194	0.243595821	ENSMUSG00000036091(Hyal3);ENSMUSG00000049649(Gpr3)	ENSMUSG00000040899(Ccr6)
GO:0040013	BP	negative regulation of locomotion	0	4	4	322	0.040906754	0.243595821	-	ENSMUSG00000000627(Sema4f);ENSMUSG00000031385(Plxnb3);ENSMUSG00000052133(Sema5b);ENSMUSG00000074934(Grem1)
GO:1902533	BP	positive regulation of intracellular signal transduction	5	3	8	970	0.041018895	0.243595821	ENSMUSG00000026387(Sctr);ENSMUSG00000049649(Gpr3);ENSMUSG00000056054(S100a8);ENSMUSG00000056071(S100a9);ENSMUSG00000064246(Chil1)	ENSMUSG00000041658(Rragb);ENSMUSG00000043592(Unc5cl);ENSMUSG00000074934(Grem1)
GO:0021536	BP	diencephalon development	1	1	2	80	0.041244965	0.243595821	ENSMUSG00000024518(Rax)	ENSMUSG00000026934(Lhx3)
GO:0098552	CC	side of membrane	1	5	6	618	0.041254466	0.333086216	ENSMUSG00000007888(Crlf1)	ENSMUSG00000018341(Il12rb2);ENSMUSG00000020383(Il13);ENSMUSG00000029530(Ccr9);ENSMUSG00000036172(Cd200r3);ENSMUSG00000040899(Ccr6)
GO:0051271	BP	negative regulation of cellular component movement	0	4	4	324	0.041689607	0.243595821	-	ENSMUSG00000000627(Sema4f);ENSMUSG00000031385(Plxnb3);ENSMUSG00000052133(Sema5b);ENSMUSG00000074934(Grem1)
GO:0015935	CC	small ribosomal subunit	2	0	2	79	0.041693356	0.333086216	ENSMUSG00000069917(Hba-a2);ENSMUSG00000069919(Hba-a1)	-
GO:0002440	BP	production of molecular mediator of immune response	0	3	3	191	0.041808688	0.243595821	-	ENSMUSG00000018752(Tnfsfm13);ENSMUSG00000020383(Il13);ENSMUSG00000040899(Ccr6)
GO:0014032	BP	neural crest cell development	0	2	2	81	0.042181091	0.243595821	-	ENSMUSG00000000627(Sema4f);ENSMUSG00000052133(Sema5b)
GO:0070098	BP	chemokine-mediated signaling pathway	0	2	2	82	0.043125185	0.243595821	-	ENSMUSG00000029530(Ccr9);ENSMUSG00000040899(Ccr6)
GO:0003337	BP	mesenchymal to epithelial transition involved in metanephros morphogenesis	0	1	1	11	0.043361913	0.243595821	-	ENSMUSG00000074934(Grem1)
GO:0006607	BP	NLS-bearing protein import into nucleus	0	1	1	11	0.043361913	0.243595821	-	ENSMUSG00000066878(Gm10184)
GO:0006646	BP	phosphatidylethanolamine biosynthetic process	0	1	1	11	0.043361913	0.243595821	-	ENSMUSG00000070644(Etnk2)
GO:0009414	BP	response to water deprivation	0	1	1	11	0.043361913	0.243595821	-	ENSMUSG00000046709(Mapk10)
GO:0031282	BP	regulation of guanylate cyclase activity	0	1	1	11	0.043361913	0.243595821	-	ENSMUSG00000032105(Pdzd3)
GO:0044766	BP	multi-organism transport	0	1	1	11	0.043361913	0.243595821	-	ENSMUSG00000066878(Gm10184)
GO:0046794	BP	transport of virus	0	1	1	11	0.043361913	0.243595821	-	ENSMUSG00000066878(Gm10184)
GO:0060346	BP	bone trabecula formation	0	1	1	11	0.043361913	0.243595821	-	ENSMUSG00000074934(Grem1)
GO:0097278	BP	complement-dependent cytotoxicity	0	1	1	11	0.043361913	0.243595821	-	ENSMUSG00000020383(Il13)
GO:1900115	BP	extracellular regulation of signal transduction	0	1	1	11	0.043361913	0.243595821	-	ENSMUSG00000074934(Grem1)
GO:1900116	BP	extracellular negative regulation of signal transduction	0	1	1	11	0.043361913	0.243595821	-	ENSMUSG00000074934(Grem1)
GO:1902579	BP	multi-organism localization	0	1	1	11	0.043361913	0.243595821	-	ENSMUSG00000066878(Gm10184)
GO:1904058	BP	positive regulation of sensory perception of pain	0	1	1	11	0.043361913	0.243595821	-	ENSMUSG00000027071(P2rx3)
GO:0050770	BP	regulation of axonogenesis	0	3	3	195	0.04400662	0.246108694	-	ENSMUSG00000000627(Sema4f);ENSMUSG00000031385(Plxnb3);ENSMUSG00000052133(Sema5b)
GO:0048708	BP	astrocyte differentiation	2	0	2	83	0.044077169	0.246108694	ENSMUSG00000056054(S100a8);ENSMUSG00000056071(S100a9)	-
GO:0031225	CC	anchored component of membrane	2	1	3	192	0.044350541	0.333086216	ENSMUSG00000031898(Dpep3);ENSMUSG00000057454(Lypd3)	ENSMUSG00000032098(Treh)
GO:0001649	BP	osteoblast differentiation	2	1	3	196	0.044565011	0.246379988	ENSMUSG00000074483(Bglap);ENSMUSG00000074489(Bglap3)	ENSMUSG00000074934(Grem1)
GO:0050871	BP	positive regulation of B cell activation	0	2	2	84	0.045036967	0.246379988	-	ENSMUSG00000018752(Tnfsfm13);ENSMUSG00000020383(Il13)
GO:0005886	CC	plasma membrane	13	20	33	6173	0.045556191	0.333086216	ENSMUSG00000007888(Crlf1);ENSMUSG00000023926(Rhag);ENSMUSG00000026387(Sctr);ENSMUSG00000028836(Slc30a2);ENSMUSG00000031898(Dpep3);ENSMUSG00000036091(Hyal3);ENSMUSG00000049649(Gpr3);ENSMUSG00000049892(Rasd1);ENSMUSG00000056054(S100a8);ENSMUSG00000056071(S100a9);ENSMUSG00000057454(Lypd3);ENSMUSG00000091511(Vmn2r87);ENSMUSG00000100586(Vmn1r90)	ENSMUSG00000000627(Sema4f);ENSMUSG00000018341(Il12rb2);ENSMUSG00000018752(Tnfsfm13);ENSMUSG00000020383(Il13);ENSMUSG00000020848(Doc2b);ENSMUSG00000024027(Glp1r);ENSMUSG00000026582(Sele);ENSMUSG00000026893(Gca);ENSMUSG00000027071(P2rx3);ENSMUSG00000029530(Ccr9);ENSMUSG00000030329(Pianp);ENSMUSG00000031385(Plxnb3);ENSMUSG00000032098(Treh);ENSMUSG00000032243(Itga11);ENSMUSG00000036172(Cd200r3);ENSMU…
GO:0048469	BP	cell maturation	1	2	3	198	0.045692433	0.246379988	ENSMUSG00000060985(Tdrd5)	ENSMUSG00000040899(Ccr6);ENSMUSG00000052271(Bhlha15)
GO:0050731	BP	positive regulation of peptidyl-tyrosine phosphorylation	1	2	3	198	0.045692433	0.246379988	ENSMUSG00000007888(Crlf1)	ENSMUSG00000020383(Il13);ENSMUSG00000074934(Grem1)
GO:0008061	MF	chitin binding	1	0	1	12	0.045802241	0.175374368	ENSMUSG00000064246(Chil1)	-
GO:0017154	MF	semaphorin receptor activity	0	1	1	12	0.045802241	0.175374368	-	ENSMUSG00000031385(Plxnb3)
GO:0014031	BP	mesenchymal cell development	0	2	2	85	0.046004501	0.246379988	-	ENSMUSG00000000627(Sema4f);ENSMUSG00000052133(Sema5b)
GO:1900076	BP	regulation of cellular response to insulin stimulus	2	0	2	85	0.046004501	0.246379988	ENSMUSG00000074483(Bglap);ENSMUSG00000074489(Bglap3)	-
GO:1903532	BP	positive regulation of secretion by cell	1	3	4	337	0.046985578	0.246379988	ENSMUSG00000036091(Hyal3)	ENSMUSG00000020383(Il13);ENSMUSG00000020848(Doc2b);ENSMUSG00000024027(Glp1r)
GO:0007168	BP	receptor guanylyl cyclase signaling pathway	0	1	1	12	0.047210537	0.246379988	-	ENSMUSG00000032105(Pdzd3)
GO:0007351	BP	tripartite regional subdivision	1	0	1	12	0.047210537	0.246379988	ENSMUSG00000060985(Tdrd5)	-
GO:0008595	BP	anterior/posterior axis specification, embryo	1	0	1	12	0.047210537	0.246379988	ENSMUSG00000060985(Tdrd5)	-
GO:0014848	BP	urinary tract smooth muscle contraction	0	1	1	12	0.047210537	0.246379988	-	ENSMUSG00000027071(P2rx3)
GO:0030214	BP	hyaluronan catabolic process	1	0	1	12	0.047210537	0.246379988	ENSMUSG00000036091(Hyal3)	-
GO:0030432	BP	peristalsis	0	1	1	12	0.047210537	0.246379988	-	ENSMUSG00000027071(P2rx3)
GO:0048262	BP	determination of dorsal/ventral asymmetry	0	1	1	12	0.047210537	0.246379988	-	ENSMUSG00000074934(Grem1)
GO:0048263	BP	determination of dorsal identity	0	1	1	12	0.047210537	0.246379988	-	ENSMUSG00000074934(Grem1)
GO:0051775	BP	response to redox state	0	1	1	12	0.047210537	0.246379988	-	ENSMUSG00000026077(Npas2)
GO:0060579	BP	ventral spinal cord interneuron fate commitment	0	1	1	12	0.047210537	0.246379988	-	ENSMUSG00000026934(Lhx3)
GO:0060581	BP	cell fate commitment involved in pattern specification	0	1	1	12	0.047210537	0.246379988	-	ENSMUSG00000026934(Lhx3)
GO:1901072	BP	glucosamine-containing compound catabolic process	1	0	1	12	0.047210537	0.246379988	ENSMUSG00000064246(Chil1)	-
GO:1902093	BP	positive regulation of flagellated sperm motility	0	1	1	12	0.047210537	0.246379988	-	ENSMUSG00000040899(Ccr6)
GO:1902287	BP	semaphorin-plexin signaling pathway involved in axon guidance	0	1	1	12	0.047210537	0.246379988	-	ENSMUSG00000031385(Plxnb3)
GO:2000155	BP	positive regulation of cilium-dependent cell motility	0	1	1	12	0.047210537	0.246379988	-	ENSMUSG00000040899(Ccr6)
GO:2000344	BP	positive regulation of acrosome reaction	1	0	1	12	0.047210537	0.246379988	ENSMUSG00000036091(Hyal3)	-
GO:0048306	MF	calcium-dependent protein binding	2	0	2	89	0.047253513	0.178581457	ENSMUSG00000056054(S100a8);ENSMUSG00000056071(S100a9)	-
GO:0048871	BP	multicellular organismal homeostasis	4	1	5	491	0.04786632	0.247491759	ENSMUSG00000009633(G0s2);ENSMUSG00000023926(Rhag);ENSMUSG00000026387(Sctr);ENSMUSG00000049649(Gpr3)	ENSMUSG00000020383(Il13)
GO:0002312	BP	B cell activation involved in immune response	0	2	2	87	0.047962475	0.247491759	-	ENSMUSG00000018752(Tnfsfm13);ENSMUSG00000040899(Ccr6)
GO:0032024	BP	positive regulation of insulin secretion	0	2	2	87	0.047962475	0.247491759	-	ENSMUSG00000020848(Doc2b);ENSMUSG00000024027(Glp1r)
GO:0048864	BP	stem cell development	0	2	2	87	0.047962475	0.247491759	-	ENSMUSG00000000627(Sema4f);ENSMUSG00000052133(Sema5b)
GO:0005639	CC	integral component of nuclear inner membrane	0	1	1	12	0.048074299	0.333086216	-	ENSMUSG00000027071(P2rx3)
GO:0031229	CC	intrinsic component of nuclear inner membrane	0	1	1	12	0.048074299	0.333086216	-	ENSMUSG00000027071(P2rx3)
GO:0050778	BP	positive regulation of immune response	1	4	5	492	0.048210536	0.247629368	ENSMUSG00000061780(Cfd)	ENSMUSG00000018752(Tnfsfm13);ENSMUSG00000020383(Il13);ENSMUSG00000042345(Ubash3a);ENSMUSG00000070501(Ifi214)
GO:0007204	BP	positive regulation of cytosolic calcium ion concentration	0	4	4	340	0.048258745	0.247629368	-	ENSMUSG00000020383(Il13);ENSMUSG00000024027(Glp1r);ENSMUSG00000029530(Ccr9);ENSMUSG00000040899(Ccr6)
GO:0050776	BP	regulation of immune response	1	5	6	657	0.048905357	0.250248304	ENSMUSG00000061780(Cfd)	ENSMUSG00000018752(Tnfsfm13);ENSMUSG00000020383(Il13);ENSMUSG00000030329(Pianp);ENSMUSG00000042345(Ubash3a);ENSMUSG00000070501(Ifi214)
GO:0035325	MF	Toll-like receptor binding	1	0	1	13	0.049524238	0.184763505	ENSMUSG00000056054(S100a8)	-
GO:1903524	BP	positive regulation of blood circulation	0	2	2	89	0.049950489	0.254886243	-	ENSMUSG00000024027(Glp1r);ENSMUSG00000045667(Smtnl2)
GO:0031345	BP	negative regulation of cell projection organization	0	3	3	207	0.050939932	0.255497484	-	ENSMUSG00000000627(Sema4f);ENSMUSG00000031385(Plxnb3);ENSMUSG00000052133(Sema5b)
GO:0021527	BP	spinal cord association neuron differentiation	0	1	1	13	0.051043863	0.255497484	-	ENSMUSG00000026934(Lhx3)
GO:0031340	BP	positive regulation of vesicle fusion	0	1	1	13	0.051043863	0.255497484	-	ENSMUSG00000020848(Doc2b)
GO:0048312	BP	intracellular distribution of mitochondria	0	1	1	13	0.051043863	0.255497484	-	ENSMUSG00000052271(Bhlha15)
GO:0060394	BP	negative regulation of pathway-restricted SMAD protein phosphorylation	0	1	1	13	0.051043863	0.255497484	-	ENSMUSG00000074934(Grem1)
GO:0071635	BP	negative regulation of transforming growth factor beta production	0	1	1	13	0.051043863	0.255497484	-	ENSMUSG00000020383(Il13)
GO:1902285	BP	semaphorin-plexin signaling pathway involved in neuron projection guidance	0	1	1	13	0.051043863	0.255497484	-	ENSMUSG00000031385(Plxnb3)
GO:0071496	BP	cellular response to external stimulus	0	4	4	347	0.05130371	0.256100316	-	ENSMUSG00000027071(P2rx3);ENSMUSG00000041658(Rragb);ENSMUSG00000052271(Bhlha15);ENSMUSG00000070576(Mn1)
GO:0019722	BP	calcium-mediated signaling	0	3	3	208	0.051540417	0.25658468	-	ENSMUSG00000029530(Ccr9);ENSMUSG00000040899(Ccr6);ENSMUSG00000052271(Bhlha15)
GO:0050727	BP	regulation of inflammatory response	2	2	4	349	0.05219276	0.259129999	ENSMUSG00000056054(S100a8);ENSMUSG00000056071(S100a9)	ENSMUSG00000020383(Il13);ENSMUSG00000036172(Cd200r3)
GO:0051707	BP	response to other organism	8	2	10	1395	0.052760471	0.260627024	ENSMUSG00000036091(Hyal3);ENSMUSG00000036216(Leap2);ENSMUSG00000051748(Wfdc21);ENSMUSG00000056054(S100a8);ENSMUSG00000056071(S100a9);ENSMUSG00000061780(Cfd);ENSMUSG00000069917(Hba-a2);ENSMUSG00000069919(Hba-a1)	ENSMUSG00000018341(Il12rb2);ENSMUSG00000070501(Ifi214)
GO:0036122	MF	BMP binding	0	1	1	14	0.053231901	0.19363104	-	ENSMUSG00000074934(Grem1)
GO:0070411	MF	I-SMAD binding	1	0	1	14	0.053231901	0.19363104	ENSMUSG00000027796(Smad9)	-
GO:0007160	BP	cell-matrix adhesion	1	2	3	211	0.053362577	0.260627024	ENSMUSG00000057454(Lypd3)	ENSMUSG00000032243(Itga11);ENSMUSG00000074934(Grem1)
GO:0043207	BP	response to external biotic stimulus	8	2	10	1398	0.053389998	0.260627024	ENSMUSG00000036091(Hyal3);ENSMUSG00000036216(Leap2);ENSMUSG00000051748(Wfdc21);ENSMUSG00000056054(S100a8);ENSMUSG00000056071(S100a9);ENSMUSG00000061780(Cfd);ENSMUSG00000069917(Hba-a2);ENSMUSG00000069919(Hba-a1)	ENSMUSG00000018341(Il12rb2);ENSMUSG00000070501(Ifi214)
GO:1990868	BP	response to chemokine	0	2	2	93	0.054014262	0.260627024	-	ENSMUSG00000029530(Ccr9);ENSMUSG00000040899(Ccr6)
GO:1990869	BP	cellular response to chemokine	0	2	2	93	0.054014262	0.260627024	-	ENSMUSG00000029530(Ccr9);ENSMUSG00000040899(Ccr6)
GO:0007188	BP	adenylate cyclase-modulating G protein-coupled receptor signaling pathway	2	1	3	213	0.054594518	0.260627024	ENSMUSG00000026387(Sctr);ENSMUSG00000049649(Gpr3)	ENSMUSG00000024027(Glp1r)
GO:0006957	BP	complement activation, alternative pathway	1	0	1	14	0.054861952	0.260627024	ENSMUSG00000061780(Cfd)	-
GO:0007028	BP	cytoplasm organization	1	0	1	14	0.054861952	0.260627024	ENSMUSG00000060985(Tdrd5)	-
GO:0019755	BP	one-carbon compound transport	1	0	1	14	0.054861952	0.260627024	ENSMUSG00000023926(Rhag)	-
GO:0021514	BP	ventral spinal cord interneuron differentiation	0	1	1	14	0.054861952	0.260627024	-	ENSMUSG00000026934(Lhx3)
GO:0035630	BP	bone mineralization involved in bone maturation	0	1	1	14	0.054861952	0.260627024	-	ENSMUSG00000074934(Grem1)
GO:0061430	BP	bone trabecula morphogenesis	0	1	1	14	0.054861952	0.260627024	-	ENSMUSG00000074934(Grem1)
GO:0072283	BP	metanephric renal vesicle morphogenesis	0	1	1	14	0.054861952	0.260627024	-	ENSMUSG00000074934(Grem1)
GO:0097049	BP	motor neuron apoptotic process	1	0	1	14	0.054861952	0.260627024	ENSMUSG00000007888(Crlf1)	-
GO:0099527	BP	postsynapse to nucleus signaling pathway	0	1	1	14	0.054861952	0.260627024	-	ENSMUSG00000066878(Gm10184)
GO:2000194	BP	regulation of female gonad development	1	0	1	14	0.054861952	0.260627024	ENSMUSG00000036091(Hyal3)	-
GO:0050900	BP	leukocyte migration	2	2	4	355	0.054910597	0.260627024	ENSMUSG00000056054(S100a8);ENSMUSG00000056071(S100a9)	ENSMUSG00000040899(Ccr6);ENSMUSG00000074934(Grem1)
GO:2000243	BP	positive regulation of reproductive process	1	1	2	94	0.055048059	0.260627024	ENSMUSG00000036091(Hyal3)	ENSMUSG00000040899(Ccr6)
GO:0097529	BP	myeloid leukocyte migration	2	1	3	215	0.055840111	0.263697386	ENSMUSG00000056054(S100a8);ENSMUSG00000056071(S100a9)	ENSMUSG00000074934(Grem1)
GO:0018995	CC	host cellular component	0	1	1	14	0.055861542	0.349585133	-	ENSMUSG00000066878(Gm10184)
GO:0033391	CC	chromatoid body	1	0	1	14	0.055861542	0.349585133	ENSMUSG00000060985(Tdrd5)	-
GO:0043657	CC	host cell	0	1	1	14	0.055861542	0.349585133	-	ENSMUSG00000066878(Gm10184)
GO:0009953	BP	dorsal/ventral pattern formation	0	2	2	95	0.056088854	0.264192883	-	ENSMUSG00000026934(Lhx3);ENSMUSG00000074934(Grem1)
GO:0051054	BP	positive regulation of DNA metabolic process	0	3	3	216	0.056468004	0.265240532	-	ENSMUSG00000018752(Tnfsfm13);ENSMUSG00000026077(Npas2);ENSMUSG00000074934(Grem1)
GO:0044419	BP	interspecies interaction between organisms	8	3	11	1607	0.056600048	0.265240532	ENSMUSG00000036091(Hyal3);ENSMUSG00000036216(Leap2);ENSMUSG00000051748(Wfdc21);ENSMUSG00000056054(S100a8);ENSMUSG00000056071(S100a9);ENSMUSG00000061780(Cfd);ENSMUSG00000069917(Hba-a2);ENSMUSG00000069919(Hba-a1)	ENSMUSG00000018341(Il12rb2);ENSMUSG00000066878(Gm10184);ENSMUSG00000070501(Ifi214)
GO:0005523	MF	tropomyosin binding	0	1	1	15	0.056925283	0.195511947	-	ENSMUSG00000045667(Smtnl2)
GO:0015556	MF	C4-dicarboxylate transmembrane transporter activity	1	0	1	15	0.056925283	0.195511947	ENSMUSG00000001095(Slc13a2)	-
GO:0016805	MF	dipeptidase activity	1	0	1	15	0.056925283	0.195511947	ENSMUSG00000031898(Dpep3)	-
GO:0034483	MF	heparan sulfate sulfotransferase activity	0	1	1	15	0.056925283	0.195511947	-	ENSMUSG00000062184(Hs6st2)
GO:0004553	MF	hydrolase activity, hydrolyzing O-glycosyl compounds	1	1	2	99	0.057108301	0.195511947	ENSMUSG00000036091(Hyal3)	ENSMUSG00000032098(Treh)
GO:0010771	BP	negative regulation of cell morphogenesis involved in differentiation	0	2	2	96	0.057136574	0.266750877	-	ENSMUSG00000000627(Sema4f);ENSMUSG00000052133(Sema5b)
GO:0032496	BP	response to lipopolysaccharide	3	1	4	360	0.057233382	0.266750877	ENSMUSG00000051748(Wfdc21);ENSMUSG00000056054(S100a8);ENSMUSG00000056071(S100a9)	ENSMUSG00000018341(Il12rb2)
GO:0030278	BP	regulation of ossification	2	1	3	218	0.05773394	0.266750877	ENSMUSG00000074483(Bglap);ENSMUSG00000074489(Bglap3)	ENSMUSG00000074934(Grem1)
GO:0034612	BP	response to tumor necrosis factor	3	0	3	218	0.05773394	0.266750877	ENSMUSG00000036091(Hyal3);ENSMUSG00000051748(Wfdc21);ENSMUSG00000064246(Chil1)	-
GO:0010646	BP	regulation of cell communication	7	12	19	3266	0.057818368	0.266750877	ENSMUSG00000007888(Crlf1);ENSMUSG00000009633(G0s2);ENSMUSG00000026387(Sctr);ENSMUSG00000049649(Gpr3);ENSMUSG00000056054(S100a8);ENSMUSG00000056071(S100a9);ENSMUSG00000064246(Chil1)	ENSMUSG00000020383(Il13);ENSMUSG00000020848(Doc2b);ENSMUSG00000024027(Glp1r);ENSMUSG00000027004(Frzb);ENSMUSG00000027071(P2rx3);ENSMUSG00000032105(Pdzd3);ENSMUSG00000041658(Rragb);ENSMUSG00000042345(Ubash3a);ENSMUSG00000043592(Unc5cl);ENSMUSG00000046818(Ddit4l);ENSMUSG00000070576(Mn1);ENSMUSG00000074934(Grem1)
GO:0002024	BP	diet induced thermogenesis	1	0	1	15	0.058664864	0.266750877	ENSMUSG00000026387(Sctr)	-
GO:0003091	BP	renal water homeostasis	1	0	1	15	0.058664864	0.266750877	ENSMUSG00000026387(Sctr)	-
GO:0007250	BP	activation of NF-kappaB-inducing kinase activity	1	0	1	15	0.058664864	0.266750877	ENSMUSG00000064246(Chil1)	-
GO:0010832	BP	negative regulation of myotube differentiation	0	1	1	15	0.058664864	0.266750877	-	ENSMUSG00000052271(Bhlha15)
GO:0070207	BP	protein homotrimerization	0	1	1	15	0.058664864	0.266750877	-	ENSMUSG00000027071(P2rx3)
GO:0071474	BP	cellular hyperosmotic response	0	1	1	15	0.058664864	0.266750877	-	ENSMUSG00000046709(Mapk10)
GO:0098814	BP	spontaneous synaptic transmission	0	1	1	15	0.058664864	0.266750877	-	ENSMUSG00000020848(Doc2b)
GO:0051052	BP	regulation of DNA metabolic process	0	4	4	365	0.059608614	0.2703729	-	ENSMUSG00000018752(Tnfsfm13);ENSMUSG00000026077(Npas2);ENSMUSG00000042498(Radx);ENSMUSG00000074934(Grem1)
GO:0023051	BP	regulation of signaling	7	12	19	3281	0.060067136	0.271781599	ENSMUSG00000007888(Crlf1);ENSMUSG00000009633(G0s2);ENSMUSG00000026387(Sctr);ENSMUSG00000049649(Gpr3);ENSMUSG00000056054(S100a8);ENSMUSG00000056071(S100a9);ENSMUSG00000064246(Chil1)	ENSMUSG00000020383(Il13);ENSMUSG00000020848(Doc2b);ENSMUSG00000024027(Glp1r);ENSMUSG00000027004(Frzb);ENSMUSG00000027071(P2rx3);ENSMUSG00000032105(Pdzd3);ENSMUSG00000041658(Rragb);ENSMUSG00000042345(Ubash3a);ENSMUSG00000043592(Unc5cl);ENSMUSG00000046818(Ddit4l);ENSMUSG00000070576(Mn1);ENSMUSG00000074934(Grem1)
GO:0042562	MF	hormone binding	1	1	2	102	0.060193407	0.198156087	ENSMUSG00000026387(Sctr)	ENSMUSG00000024027(Glp1r)
GO:0071944	CC	cell periphery	13	20	33	6310	0.060199032	0.364956631	ENSMUSG00000007888(Crlf1);ENSMUSG00000023926(Rhag);ENSMUSG00000026387(Sctr);ENSMUSG00000028836(Slc30a2);ENSMUSG00000031898(Dpep3);ENSMUSG00000036091(Hyal3);ENSMUSG00000049649(Gpr3);ENSMUSG00000049892(Rasd1);ENSMUSG00000056054(S100a8);ENSMUSG00000056071(S100a9);ENSMUSG00000057454(Lypd3);ENSMUSG00000091511(Vmn2r87);ENSMUSG00000100586(Vmn1r90)	ENSMUSG00000000627(Sema4f);ENSMUSG00000018341(Il12rb2);ENSMUSG00000018752(Tnfsfm13);ENSMUSG00000020383(Il13);ENSMUSG00000020848(Doc2b);ENSMUSG00000024027(Glp1r);ENSMUSG00000026582(Sele);ENSMUSG00000026893(Gca);ENSMUSG00000027071(P2rx3);ENSMUSG00000029530(Ccr9);ENSMUSG00000030329(Pianp);ENSMUSG00000031385(Plxnb3);ENSMUSG00000032098(Treh);ENSMUSG00000032243(Itga11);ENSMUSG00000036172(Cd200r3);ENSMU…
GO:0046427	BP	positive regulation of receptor signaling pathway via JAK-STAT	1	1	2	99	0.060320579	0.271965624	ENSMUSG00000007888(Crlf1)	ENSMUSG00000020383(Il13)
GO:0009607	BP	response to biotic stimulus	8	2	10	1430	0.060420968	0.271965624	ENSMUSG00000036091(Hyal3);ENSMUSG00000036216(Leap2);ENSMUSG00000051748(Wfdc21);ENSMUSG00000056054(S100a8);ENSMUSG00000056071(S100a9);ENSMUSG00000061780(Cfd);ENSMUSG00000069917(Hba-a2);ENSMUSG00000069919(Hba-a1)	ENSMUSG00000018341(Il12rb2);ENSMUSG00000070501(Ifi214)
GO:0005172	MF	vascular endothelial growth factor receptor binding	0	1	1	16	0.060604439	0.198156087	-	ENSMUSG00000074934(Grem1)
GO:0022840	MF	leak channel activity	1	0	1	16	0.060604439	0.198156087	ENSMUSG00000023926(Rhag)	-
GO:0022842	MF	narrow pore channel activity	1	0	1	16	0.060604439	0.198156087	ENSMUSG00000023926(Rhag)	-
GO:0051651	BP	maintenance of location in cell	1	2	3	223	0.060957544	0.271965624	ENSMUSG00000028836(Slc30a2)	ENSMUSG00000020383(Il13);ENSMUSG00000024027(Glp1r)
GO:0030593	BP	neutrophil chemotaxis	2	0	2	100	0.061395296	0.271965624	ENSMUSG00000056054(S100a8);ENSMUSG00000056071(S100a9)	-
GO:0002407	BP	dendritic cell chemotaxis	0	1	1	16	0.062452657	0.271965624	-	ENSMUSG00000040899(Ccr6)
GO:0007350	BP	blastoderm segmentation	1	0	1	16	0.062452657	0.271965624	ENSMUSG00000060985(Tdrd5)	-
GO:0038065	BP	collagen-activated signaling pathway	0	1	1	16	0.062452657	0.271965624	-	ENSMUSG00000032243(Itga11)
GO:0042492	BP	gamma-delta T cell differentiation	0	1	1	16	0.062452657	0.271965624	-	ENSMUSG00000029530(Ccr9)
GO:0045793	BP	positive regulation of cell size	0	1	1	16	0.062452657	0.271965624	-	ENSMUSG00000073565(Prr16)
GO:0046348	BP	amino sugar catabolic process	1	0	1	16	0.062452657	0.271965624	ENSMUSG00000064246(Chil1)	-
GO:0060026	BP	convergent extension	0	1	1	16	0.062452657	0.271965624	-	ENSMUSG00000027004(Frzb)
GO:0060231	BP	mesenchymal to epithelial transition	0	1	1	16	0.062452657	0.271965624	-	ENSMUSG00000074934(Grem1)
GO:0071318	BP	cellular response to ATP	0	1	1	16	0.062452657	0.271965624	-	ENSMUSG00000027071(P2rx3)
GO:1904263	BP	positive regulation of TORC1 signaling	0	1	1	16	0.062452657	0.271965624	-	ENSMUSG00000041658(Rragb)
GO:1905516	BP	positive regulation of fertilization	1	0	1	16	0.062452657	0.271965624	ENSMUSG00000036091(Hyal3)	-
GO:1904894	BP	positive regulation of receptor signaling pathway via STAT	1	1	2	101	0.062476589	0.271965624	ENSMUSG00000007888(Crlf1)	ENSMUSG00000020383(Il13)
GO:0050789	BP	regulation of biological process	22	35	57	12371	0.063170716	0.27433713	ENSMUSG00000007888(Crlf1);ENSMUSG00000009633(G0s2);ENSMUSG00000024518(Rax);ENSMUSG00000026387(Sctr);ENSMUSG00000027796(Smad9);ENSMUSG00000028836(Slc30a2);ENSMUSG00000032484(Ngp);ENSMUSG00000036091(Hyal3);ENSMUSG00000044405(Adig);ENSMUSG00000049649(Gpr3);ENSMUSG00000049892(Rasd1);ENSMUSG00000051748(Wfdc21);ENSMUSG00000056054(S100a8);ENSMUSG00000056071(S100a9);ENSMUSG00000059741(Myl3);ENSMUSG000000…	ENSMUSG00000000627(Sema4f);ENSMUSG00000018341(Il12rb2);ENSMUSG00000018752(Tnfsfm13);ENSMUSG00000020383(Il13);ENSMUSG00000020848(Doc2b);ENSMUSG00000024027(Glp1r);ENSMUSG00000026077(Npas2);ENSMUSG00000026934(Lhx3);ENSMUSG00000027004(Frzb);ENSMUSG00000027071(P2rx3);ENSMUSG00000029530(Ccr9);ENSMUSG00000030329(Pianp);ENSMUSG00000031385(Plxnb3);ENSMUSG00000032105(Pdzd3);ENSMUSG00000032243(Itga11);ENSMU…
GO:0000018	BP	regulation of DNA recombination	0	2	2	102	0.063564387	0.275395706	-	ENSMUSG00000018752(Tnfsfm13);ENSMUSG00000042498(Radx)
GO:0098890	CC	extrinsic component of postsynaptic membrane	0	1	1	16	0.063585824	0.373807573	-	ENSMUSG00000066878(Gm10184)
GO:0032102	BP	negative regulation of response to external stimulus	0	4	4	374	0.064015461	0.276697418	-	ENSMUSG00000000627(Sema4f);ENSMUSG00000020383(Il13);ENSMUSG00000052133(Sema5b);ENSMUSG00000074934(Grem1)
GO:0015929	MF	hexosaminidase activity	1	0	1	17	0.064269422	0.2055209	ENSMUSG00000036091(Hyal3)	-
GO:0030296	MF	protein tyrosine kinase activator activity	0	1	1	17	0.064269422	0.2055209	-	ENSMUSG00000074934(Grem1)
GO:0002237	BP	response to molecule of bacterial origin	3	1	4	376	0.065017587	0.280313468	ENSMUSG00000051748(Wfdc21);ENSMUSG00000056054(S100a8);ENSMUSG00000056071(S100a9)	ENSMUSG00000018341(Il12rb2)
GO:0002689	BP	negative regulation of leukocyte chemotaxis	0	1	1	17	0.066225392	0.280313468	-	ENSMUSG00000074934(Grem1)
GO:0010224	BP	response to UV-B	1	0	1	17	0.066225392	0.280313468	ENSMUSG00000036091(Hyal3)	-
GO:0030502	BP	negative regulation of bone mineralization	0	1	1	17	0.066225392	0.280313468	-	ENSMUSG00000074934(Grem1)
GO:0051238	BP	sequestering of metal ion	1	0	1	17	0.066225392	0.280313468	ENSMUSG00000028836(Slc30a2)	-
GO:0060033	BP	anatomical structure regression	1	0	1	17	0.066225392	0.280313468	ENSMUSG00000027796(Smad9)	-
GO:0060046	BP	regulation of acrosome reaction	1	0	1	17	0.066225392	0.280313468	ENSMUSG00000036091(Hyal3)	-
GO:0072077	BP	renal vesicle morphogenesis	0	1	1	17	0.066225392	0.280313468	-	ENSMUSG00000074934(Grem1)
GO:2000042	BP	negative regulation of double-strand break repair via homologous recombination	0	1	1	17	0.066225392	0.280313468	-	ENSMUSG00000042498(Radx)
GO:0048522	BP	positive regulation of cellular process	12	17	29	5562	0.066778494	0.281727291	ENSMUSG00000007888(Crlf1);ENSMUSG00000009633(G0s2);ENSMUSG00000024518(Rax);ENSMUSG00000026387(Sctr);ENSMUSG00000027796(Smad9);ENSMUSG00000028836(Slc30a2);ENSMUSG00000036091(Hyal3);ENSMUSG00000044405(Adig);ENSMUSG00000049649(Gpr3);ENSMUSG00000056054(S100a8);ENSMUSG00000056071(S100a9);ENSMUSG00000064246(Chil1)	ENSMUSG00000000627(Sema4f);ENSMUSG00000018752(Tnfsfm13);ENSMUSG00000020383(Il13);ENSMUSG00000020848(Doc2b);ENSMUSG00000024027(Glp1r);ENSMUSG00000026077(Npas2);ENSMUSG00000026934(Lhx3);ENSMUSG00000027004(Frzb);ENSMUSG00000031385(Plxnb3);ENSMUSG00000040899(Ccr6);ENSMUSG00000041658(Rragb);ENSMUSG00000043592(Unc5cl);ENSMUSG00000052133(Sema5b);ENSMUSG00000052271(Bhlha15);ENSMUSG00000070576(Mn1);ENSMUS…
GO:1901222	BP	regulation of NIK/NF-kappaB signaling	1	1	2	105	0.06686614	0.281727291	ENSMUSG00000064246(Chil1)	ENSMUSG00000074934(Grem1)
GO:0001503	BP	ossification	2	2	4	380	0.067046603	0.281841212	ENSMUSG00000074483(Bglap);ENSMUSG00000074489(Bglap3)	ENSMUSG00000070576(Mn1);ENSMUSG00000074934(Grem1)
GO:0018108	BP	peptidyl-tyrosine phosphorylation	1	3	4	381	0.067559002	0.283346772	ENSMUSG00000007888(Crlf1)	ENSMUSG00000018341(Il12rb2);ENSMUSG00000020383(Il13);ENSMUSG00000074934(Grem1)
GO:0036041	MF	long-chain fatty acid binding	1	0	1	18	0.067920287	0.214834822	ENSMUSG00000056054(S100a8)	-
GO:0018212	BP	peptidyl-tyrosine modification	1	3	4	384	0.069108505	0.287949815	ENSMUSG00000007888(Crlf1)	ENSMUSG00000018341(Il12rb2);ENSMUSG00000020383(Il13);ENSMUSG00000074934(Grem1)
GO:0009415	BP	response to water	0	1	1	18	0.069983127	0.287949815	-	ENSMUSG00000046709(Mapk10)
GO:0010752	BP	regulation of cGMP-mediated signaling	0	1	1	18	0.069983127	0.287949815	-	ENSMUSG00000032105(Pdzd3)
GO:0031280	BP	negative regulation of cyclase activity	0	1	1	18	0.069983127	0.287949815	-	ENSMUSG00000032105(Pdzd3)
GO:0043046	BP	DNA methylation involved in gamete generation	1	0	1	18	0.069983127	0.287949815	ENSMUSG00000060985(Tdrd5)	-
GO:0048266	BP	behavioral response to pain	0	1	1	18	0.069983127	0.287949815	-	ENSMUSG00000027071(P2rx3)
GO:0070206	BP	protein trimerization	0	1	1	18	0.069983127	0.287949815	-	ENSMUSG00000027071(P2rx3)
GO:0072087	BP	renal vesicle development	0	1	1	18	0.069983127	0.287949815	-	ENSMUSG00000074934(Grem1)
GO:0002702	BP	positive regulation of production of molecular mediator of immune response	0	2	2	108	0.070224016	0.287949815	-	ENSMUSG00000018752(Tnfsfm13);ENSMUSG00000020383(Il13)
GO:0030516	BP	regulation of axon extension	0	2	2	108	0.070224016	0.287949815	-	ENSMUSG00000000627(Sema4f);ENSMUSG00000052133(Sema5b)
GO:0007187	BP	G protein-coupled receptor signaling pathway, coupled to cyclic nucleotide second messenger	2	1	3	240	0.072531031	0.294422868	ENSMUSG00000026387(Sctr);ENSMUSG00000049649(Gpr3)	ENSMUSG00000024027(Glp1r)
GO:0051046	BP	regulation of secretion	3	3	6	730	0.073539826	0.294422868	ENSMUSG00000036091(Hyal3);ENSMUSG00000056054(S100a8);ENSMUSG00000056071(S100a9)	ENSMUSG00000020383(Il13);ENSMUSG00000020848(Doc2b);ENSMUSG00000024027(Glp1r)
GO:0061844	BP	antimicrobial humoral immune response mediated by antimicrobial peptide	2	0	2	111	0.073636228	0.294422868	ENSMUSG00000036216(Leap2);ENSMUSG00000056071(S100a9)	-
GO:0001946	BP	lymphangiogenesis	1	0	1	19	0.073725922	0.294422868	ENSMUSG00000032484(Ngp)	-
GO:0006851	BP	mitochondrial calcium ion transmembrane transport	0	1	1	19	0.073725922	0.294422868	-	ENSMUSG00000052271(Bhlha15)
GO:0010002	BP	cardioblast differentiation	0	1	1	19	0.073725922	0.294422868	-	ENSMUSG00000074934(Grem1)
GO:0021513	BP	spinal cord dorsal/ventral patterning	0	1	1	19	0.073725922	0.294422868	-	ENSMUSG00000026934(Lhx3)
GO:0048791	BP	calcium ion-regulated exocytosis of neurotransmitter	0	1	1	19	0.073725922	0.294422868	-	ENSMUSG00000020848(Doc2b)
GO:0070293	BP	renal absorption	1	0	1	19	0.073725922	0.294422868	ENSMUSG00000026387(Sctr)	-
GO:0070365	BP	hepatocyte differentiation	0	1	1	19	0.073725922	0.294422868	-	ENSMUSG00000027004(Frzb)
GO:0072079	BP	nephron tubule formation	0	1	1	19	0.073725922	0.294422868	-	ENSMUSG00000074934(Grem1)
GO:1901317	BP	regulation of flagellated sperm motility	0	1	1	19	0.073725922	0.294422868	-	ENSMUSG00000040899(Ccr6)
GO:0045444	BP	fat cell differentiation	2	1	3	243	0.074669201	0.296422282	ENSMUSG00000044405(Adig);ENSMUSG00000051748(Wfdc21)	ENSMUSG00000027004(Frzb)
GO:0006022	BP	aminoglycan metabolic process	2	0	2	112	0.074785402	0.296422282	ENSMUSG00000036091(Hyal3);ENSMUSG00000064246(Chil1)	-
GO:0043186	CC	P granule	1	0	1	19	0.075055297	0.416020787	ENSMUSG00000060985(Tdrd5)	-
GO:0060293	CC	germ plasm	1	0	1	19	0.075055297	0.416020787	ENSMUSG00000060985(Tdrd5)	-
GO:0061608	MF	nuclear import signal receptor activity	0	1	1	20	0.075179877	0.231591051	-	ENSMUSG00000066878(Gm10184)
GO:1990381	MF	ubiquitin-specific protease binding	0	1	1	20	0.075179877	0.231591051	-	ENSMUSG00000032105(Pdzd3)
GO:0050793	BP	regulation of developmental process	8	8	16	2726	0.075208986	0.296422282	ENSMUSG00000027796(Smad9);ENSMUSG00000032484(Ngp);ENSMUSG00000036091(Hyal3);ENSMUSG00000044405(Adig);ENSMUSG00000056071(S100a9);ENSMUSG00000064246(Chil1);ENSMUSG00000074483(Bglap);ENSMUSG00000074489(Bglap3)	ENSMUSG00000000627(Sema4f);ENSMUSG00000018752(Tnfsfm13);ENSMUSG00000024027(Glp1r);ENSMUSG00000027004(Frzb);ENSMUSG00000031385(Plxnb3);ENSMUSG00000052133(Sema5b);ENSMUSG00000052271(Bhlha15);ENSMUSG00000074934(Grem1)
GO:0017157	BP	regulation of exocytosis	1	2	3	244	0.075388159	0.296422282	ENSMUSG00000036091(Hyal3)	ENSMUSG00000020383(Il13);ENSMUSG00000020848(Doc2b)
GO:0007267	BP	cell-cell signaling	3	7	10	1492	0.075723857	0.296422282	ENSMUSG00000026387(Sctr);ENSMUSG00000056054(S100a8);ENSMUSG00000056071(S100a9)	ENSMUSG00000020848(Doc2b);ENSMUSG00000024027(Glp1r);ENSMUSG00000027004(Frzb);ENSMUSG00000027071(P2rx3);ENSMUSG00000052271(Bhlha15);ENSMUSG00000066878(Gm10184);ENSMUSG00000074934(Grem1)
GO:1901215	BP	negative regulation of neuron death	1	2	3	245	0.076110216	0.296422282	ENSMUSG00000007888(Crlf1)	ENSMUSG00000020383(Il13);ENSMUSG00000024027(Glp1r)
GO:0090066	BP	regulation of anatomical structure size	1	4	5	563	0.076433816	0.296422282	ENSMUSG00000026387(Sctr)	ENSMUSG00000000627(Sema4f);ENSMUSG00000045667(Smtnl2);ENSMUSG00000052133(Sema5b);ENSMUSG00000073565(Prr16)
GO:1903522	BP	regulation of blood circulation	1	2	3	246	0.076835361	0.296422282	ENSMUSG00000059741(Myl3)	ENSMUSG00000024027(Glp1r);ENSMUSG00000045667(Smtnl2)
GO:0021782	BP	glial cell development	2	0	2	114	0.077101021	0.296422282	ENSMUSG00000056054(S100a8);ENSMUSG00000056071(S100a9)	-
GO:0038061	BP	NIK/NF-kappaB signaling	1	1	2	114	0.077101021	0.296422282	ENSMUSG00000064246(Chil1)	ENSMUSG00000074934(Grem1)
GO:0006833	BP	water transport	1	0	1	20	0.077453835	0.296422282	ENSMUSG00000026387(Sctr)	-
GO:0031290	BP	retinal ganglion cell axon guidance	0	1	1	20	0.077453835	0.296422282	-	ENSMUSG00000000627(Sema4f)
GO:0033008	BP	positive regulation of mast cell activation involved in immune response	0	1	1	20	0.077453835	0.296422282	-	ENSMUSG00000020383(Il13)
GO:0043306	BP	positive regulation of mast cell degranulation	0	1	1	20	0.077453835	0.296422282	-	ENSMUSG00000020383(Il13)
GO:0046629	BP	gamma-delta T cell activation	0	1	1	20	0.077453835	0.296422282	-	ENSMUSG00000029530(Ccr9)
GO:0046851	BP	negative regulation of bone remodeling	0	1	1	20	0.077453835	0.296422282	-	ENSMUSG00000074934(Grem1)
GO:0051350	BP	negative regulation of lyase activity	0	1	1	20	0.077453835	0.296422282	-	ENSMUSG00000032105(Pdzd3)
GO:0090190	BP	positive regulation of branching involved in ureteric bud morphogenesis	0	1	1	20	0.077453835	0.296422282	-	ENSMUSG00000074934(Grem1)
GO:0098969	BP	neurotransmitter receptor transport to postsynaptic membrane	0	1	1	20	0.077453835	0.296422282	-	ENSMUSG00000046709(Mapk10)
GO:1903729	BP	regulation of plasma membrane organization	1	0	1	20	0.077453835	0.296422282	ENSMUSG00000056071(S100a9)	-
GO:0001614	MF	purinergic nucleotide receptor activity	0	1	1	21	0.078788708	0.231591051	-	ENSMUSG00000027071(P2rx3)
GO:0004707	MF	MAP kinase activity	0	1	1	21	0.078788708	0.231591051	-	ENSMUSG00000046709(Mapk10)
GO:0016502	MF	nucleotide receptor activity	0	1	1	21	0.078788708	0.231591051	-	ENSMUSG00000027071(P2rx3)
GO:0031492	MF	nucleosomal DNA binding	1	0	1	21	0.078788708	0.231591051	ENSMUSG00000100622(Gm20379)	-
GO:0043395	MF	heparan sulfate proteoglycan binding	0	1	1	21	0.078788708	0.231591051	-	ENSMUSG00000074934(Grem1)
GO:0045495	CC	pole plasm	1	0	1	20	0.078847516	0.424900505	ENSMUSG00000060985(Tdrd5)	-
GO:0051153	BP	regulation of striated muscle cell differentiation	0	2	2	116	0.079439245	0.302139756	-	ENSMUSG00000052271(Bhlha15);ENSMUSG00000074934(Grem1)
GO:0032535	BP	regulation of cellular component size	1	3	4	404	0.079905086	0.302139756	ENSMUSG00000026387(Sctr)	ENSMUSG00000000627(Sema4f);ENSMUSG00000052133(Sema5b);ENSMUSG00000073565(Prr16)
GO:0031347	BP	regulation of defense response	2	3	5	573	0.081004523	0.302139756	ENSMUSG00000056054(S100a8);ENSMUSG00000056071(S100a9)	ENSMUSG00000020383(Il13);ENSMUSG00000036172(Cd200r3);ENSMUSG00000070501(Ifi214)
GO:0007635	BP	chemosensory behavior	0	1	1	21	0.081166925	0.302139756	-	ENSMUSG00000027071(P2rx3)
GO:0021511	BP	spinal cord patterning	0	1	1	21	0.081166925	0.302139756	-	ENSMUSG00000026934(Lhx3)
GO:0021516	BP	dorsal spinal cord development	0	1	1	21	0.081166925	0.302139756	-	ENSMUSG00000026934(Lhx3)
GO:0033762	BP	response to glucagon	0	1	1	21	0.081166925	0.302139756	-	ENSMUSG00000024027(Glp1r)
GO:0043931	BP	ossification involved in bone maturation	0	1	1	21	0.081166925	0.302139756	-	ENSMUSG00000074934(Grem1)
GO:0048311	BP	mitochondrion distribution	0	1	1	21	0.081166925	0.302139756	-	ENSMUSG00000052271(Bhlha15)
GO:0061213	BP	positive regulation of mesonephros development	0	1	1	21	0.081166925	0.302139756	-	ENSMUSG00000074934(Grem1)
GO:0071305	BP	cellular response to vitamin D	0	1	1	21	0.081166925	0.302139756	-	ENSMUSG00000070576(Mn1)
GO:0098877	BP	neurotransmitter receptor transport to plasma membrane	0	1	1	21	0.081166925	0.302139756	-	ENSMUSG00000046709(Mapk10)
GO:1903540	BP	establishment of protein localization to postsynaptic membrane	0	1	1	21	0.081166925	0.302139756	-	ENSMUSG00000046709(Mapk10)
GO:0045055	BP	regulated exocytosis	1	2	3	252	0.08125043	0.302139756	ENSMUSG00000036091(Hyal3)	ENSMUSG00000020383(Il13);ENSMUSG00000020848(Doc2b)
GO:0022626	CC	cytosolic ribosome	2	0	2	116	0.082007322	0.429984338	ENSMUSG00000069917(Hba-a2);ENSMUSG00000069919(Hba-a1)	-
GO:0005385	MF	zinc ion transmembrane transporter activity	1	0	1	22	0.082383635	0.239736377	ENSMUSG00000028836(Slc30a2)	-
GO:0019221	BP	cytokine-mediated signaling pathway	1	3	4	409	0.082729201	0.307017258	ENSMUSG00000007888(Crlf1)	ENSMUSG00000018341(Il12rb2);ENSMUSG00000029530(Ccr9);ENSMUSG00000040899(Ccr6)
GO:0016064	BP	immunoglobulin mediated immune response	0	2	2	119	0.08298787	0.307356284	-	ENSMUSG00000018752(Tnfsfm13);ENSMUSG00000040899(Ccr6)
GO:0002688	BP	regulation of leukocyte chemotaxis	0	2	2	120	0.084181508	0.308097752	-	ENSMUSG00000040899(Ccr6);ENSMUSG00000074934(Grem1)
GO:0048640	BP	negative regulation of developmental growth	0	2	2	120	0.084181508	0.308097752	-	ENSMUSG00000000627(Sema4f);ENSMUSG00000052133(Sema5b)
GO:0001558	BP	regulation of cell growth	0	4	4	412	0.084447285	0.308097752	-	ENSMUSG00000000627(Sema4f);ENSMUSG00000027004(Frzb);ENSMUSG00000052133(Sema5b);ENSMUSG00000074934(Grem1)
GO:0006027	BP	glycosaminoglycan catabolic process	1	0	1	22	0.084865249	0.308097752	ENSMUSG00000036091(Hyal3)	-
GO:0006656	BP	phosphatidylcholine biosynthetic process	0	1	1	22	0.084865249	0.308097752	-	ENSMUSG00000070644(Etnk2)
GO:0036336	BP	dendritic cell migration	0	1	1	22	0.084865249	0.308097752	-	ENSMUSG00000040899(Ccr6)
GO:0050860	BP	negative regulation of T cell receptor signaling pathway	0	1	1	22	0.084865249	0.308097752	-	ENSMUSG00000042345(Ubash3a)
GO:0070977	BP	bone maturation	0	1	1	22	0.084865249	0.308097752	-	ENSMUSG00000074934(Grem1)
GO:0090103	BP	cochlea morphogenesis	0	1	1	22	0.084865249	0.308097752	-	ENSMUSG00000027004(Frzb)
GO:1900543	BP	negative regulation of purine nucleotide metabolic process	0	1	1	22	0.084865249	0.308097752	-	ENSMUSG00000032105(Pdzd3)
GO:0048856	BP	anatomical structure development	16	14	30	5921	0.085186455	0.308653881	ENSMUSG00000007888(Crlf1);ENSMUSG00000023926(Rhag);ENSMUSG00000024518(Rax);ENSMUSG00000026387(Sctr);ENSMUSG00000027796(Smad9);ENSMUSG00000032484(Ngp);ENSMUSG00000036091(Hyal3);ENSMUSG00000056054(S100a8);ENSMUSG00000056071(S100a9);ENSMUSG00000059741(Myl3);ENSMUSG00000060985(Tdrd5);ENSMUSG00000064246(Chil1);ENSMUSG00000069917(Hba-a2);ENSMUSG00000069919(Hba-a1);ENSMUSG00000074483(Bglap);ENSMUSG00000…	ENSMUSG00000000627(Sema4f);ENSMUSG00000018752(Tnfsfm13);ENSMUSG00000026934(Lhx3);ENSMUSG00000027004(Frzb);ENSMUSG00000029530(Ccr9);ENSMUSG00000031385(Plxnb3);ENSMUSG00000032098(Treh);ENSMUSG00000039057(Myo16);ENSMUSG00000040899(Ccr6);ENSMUSG00000052133(Sema5b);ENSMUSG00000052271(Bhlha15);ENSMUSG00000070576(Mn1);ENSMUSG00000070644(Etnk2);ENSMUSG00000074934(Grem1)
GO:0061387	BP	regulation of extent of cell growth	0	2	2	121	0.085380425	0.308747719	-	ENSMUSG00000000627(Sema4f);ENSMUSG00000052133(Sema5b)
GO:0008171	MF	O-methyltransferase activity	1	0	1	23	0.085964709	0.245252259	ENSMUSG00000021773(Comtd1)	-
GO:0030506	MF	ankyrin binding	1	0	1	23	0.085964709	0.245252259	ENSMUSG00000023926(Rhag)	-
GO:0097524	CC	sperm plasma membrane	0	1	1	22	0.08638592	0.441022856	-	ENSMUSG00000040899(Ccr6)
GO:0051209	BP	release of sequestered calcium ion into cytosol	0	2	2	122	0.086584562	0.311021543	-	ENSMUSG00000020383(Il13);ENSMUSG00000024027(Glp1r)
GO:0090277	BP	positive regulation of peptide hormone secretion	0	2	2	122	0.086584562	0.311021543	-	ENSMUSG00000020848(Doc2b);ENSMUSG00000024027(Glp1r)
GO:1990266	BP	neutrophil migration	2	0	2	122	0.086584562	0.311021543	ENSMUSG00000056054(S100a8);ENSMUSG00000056071(S100a9)	-
GO:0016999	BP	antibiotic metabolic process	2	0	2	123	0.087793858	0.311021543	ENSMUSG00000052305(Hbb-bs);ENSMUSG00000073940(Hbb-bt)	-
GO:0051283	BP	negative regulation of sequestering of calcium ion	0	2	2	123	0.087793858	0.311021543	-	ENSMUSG00000020383(Il13);ENSMUSG00000024027(Glp1r)
GO:0032331	BP	negative regulation of chondrocyte differentiation	0	1	1	23	0.088548866	0.311021543	-	ENSMUSG00000074934(Grem1)
GO:0036303	BP	lymph vessel morphogenesis	1	0	1	23	0.088548866	0.311021543	ENSMUSG00000032484(Ngp)	-
GO:0045980	BP	negative regulation of nucleotide metabolic process	0	1	1	23	0.088548866	0.311021543	-	ENSMUSG00000032105(Pdzd3)
GO:0050908	BP	detection of light stimulus involved in visual perception	0	1	1	23	0.088548866	0.311021543	-	ENSMUSG00000052133(Sema5b)
GO:0050962	BP	detection of light stimulus involved in sensory perception	0	1	1	23	0.088548866	0.311021543	-	ENSMUSG00000052133(Sema5b)
GO:0070168	BP	negative regulation of biomineral tissue development	0	1	1	23	0.088548866	0.311021543	-	ENSMUSG00000074934(Grem1)
GO:0072202	BP	cell differentiation involved in metanephros development	0	1	1	23	0.088548866	0.311021543	-	ENSMUSG00000074934(Grem1)
GO:0072273	BP	metanephric nephron morphogenesis	0	1	1	23	0.088548866	0.311021543	-	ENSMUSG00000074934(Grem1)
GO:0090189	BP	regulation of branching involved in ureteric bud morphogenesis	0	1	1	23	0.088548866	0.311021543	-	ENSMUSG00000074934(Grem1)
GO:1905939	BP	regulation of gonad development	1	0	1	23	0.088548866	0.311021543	ENSMUSG00000036091(Hyal3)	-
GO:0019724	BP	B cell mediated immunity	0	2	2	124	0.089008253	0.311444116	-	ENSMUSG00000018752(Tnfsfm13);ENSMUSG00000040899(Ccr6)
GO:0071621	BP	granulocyte chemotaxis	2	0	2	124	0.089008253	0.311444116	ENSMUSG00000056054(S100a8);ENSMUSG00000056071(S100a9)	-
GO:0099243	CC	extrinsic component of synaptic membrane	0	1	1	23	0.090132227	0.448350053	-	ENSMUSG00000066878(Gm10184)
GO:0051282	BP	regulation of sequestering of calcium ion	0	2	2	125	0.090227688	0.311978196	-	ENSMUSG00000020383(Il13);ENSMUSG00000024027(Glp1r)
GO:0042113	BP	B cell activation	0	3	3	264	0.090402788	0.311978196	-	ENSMUSG00000018752(Tnfsfm13);ENSMUSG00000020383(Il13);ENSMUSG00000040899(Ccr6)
GO:0043280	BP	positive regulation of cysteine-type endopeptidase activity involved in apoptotic process	2	0	2	126	0.091452105	0.311978196	ENSMUSG00000056054(S100a8);ENSMUSG00000056071(S100a9)	-
GO:0050864	BP	regulation of B cell activation	0	2	2	126	0.091452105	0.311978196	-	ENSMUSG00000018752(Tnfsfm13);ENSMUSG00000020383(Il13)
GO:0050730	BP	regulation of peptidyl-tyrosine phosphorylation	1	2	3	266	0.091968841	0.311978196	ENSMUSG00000007888(Crlf1)	ENSMUSG00000020383(Il13);ENSMUSG00000074934(Grem1)
GO:0006950	BP	response to stress	8	12	20	3682	0.091978452	0.311978196	ENSMUSG00000032484(Ngp);ENSMUSG00000036091(Hyal3);ENSMUSG00000036216(Leap2);ENSMUSG00000051748(Wfdc21);ENSMUSG00000056054(S100a8);ENSMUSG00000056071(S100a9);ENSMUSG00000061780(Cfd);ENSMUSG00000064246(Chil1)	ENSMUSG00000020383(Il13);ENSMUSG00000024027(Glp1r);ENSMUSG00000026077(Npas2);ENSMUSG00000027071(P2rx3);ENSMUSG00000036172(Cd200r3);ENSMUSG00000040899(Ccr6);ENSMUSG00000041658(Rragb);ENSMUSG00000042498(Radx);ENSMUSG00000043592(Unc5cl);ENSMUSG00000046709(Mapk10);ENSMUSG00000052271(Bhlha15);ENSMUSG00000070501(Ifi214)
GO:0001667	BP	ameboidal-type cell migration	0	4	4	425	0.092094258	0.311978196	-	ENSMUSG00000000627(Sema4f);ENSMUSG00000040899(Ccr6);ENSMUSG00000052133(Sema5b);ENSMUSG00000074934(Grem1)
GO:0002544	BP	chronic inflammatory response	1	0	1	24	0.092217834	0.311978196	ENSMUSG00000056071(S100a9)	-
GO:0007274	BP	neuromuscular synaptic transmission	0	1	1	24	0.092217834	0.311978196	-	ENSMUSG00000027071(P2rx3)
GO:0014821	BP	phasic smooth muscle contraction	0	1	1	24	0.092217834	0.311978196	-	ENSMUSG00000027071(P2rx3)
GO:0015012	BP	heparan sulfate proteoglycan biosynthetic process	0	1	1	24	0.092217834	0.311978196	-	ENSMUSG00000062184(Hs6st2)
GO:0021854	BP	hypothalamus development	1	0	1	24	0.092217834	0.311978196	ENSMUSG00000024518(Rax)	-
GO:0031954	BP	positive regulation of protein autophosphorylation	0	1	1	24	0.092217834	0.311978196	-	ENSMUSG00000074934(Grem1)
GO:0032098	BP	regulation of appetite	1	0	1	24	0.092217834	0.311978196	ENSMUSG00000026387(Sctr)	-
GO:0061217	BP	regulation of mesonephros development	0	1	1	24	0.092217834	0.311978196	-	ENSMUSG00000074934(Grem1)
GO:0071577	BP	zinc ion transmembrane transport	1	0	1	24	0.092217834	0.311978196	ENSMUSG00000028836(Slc30a2)	-
GO:0110150	BP	negative regulation of biomineralization	0	1	1	24	0.092217834	0.311978196	-	ENSMUSG00000074934(Grem1)
GO:0150077	BP	regulation of neuroinflammatory response	0	1	1	24	0.092217834	0.311978196	-	ENSMUSG00000036172(Cd200r3)
GO:0051208	BP	sequestering of calcium ion	0	2	2	127	0.092681444	0.312970242	-	ENSMUSG00000020383(Il13);ENSMUSG00000024027(Glp1r)
GO:0031430	CC	M band	0	1	1	24	0.093863352	0.455237258	-	ENSMUSG00000045667(Smtnl2)
GO:0006282	BP	regulation of DNA repair	0	2	2	128	0.093915647	0.315398616	-	ENSMUSG00000026077(Npas2);ENSMUSG00000042498(Radx)
GO:0090090	BP	negative regulation of canonical Wnt signaling pathway	0	2	2	128	0.093915647	0.315398616	-	ENSMUSG00000027004(Frzb);ENSMUSG00000074934(Grem1)
GO:1902806	BP	regulation of cell cycle G1/S phase transition	0	2	2	128	0.093915647	0.315398616	-	ENSMUSG00000039057(Myo16);ENSMUSG00000070576(Mn1)
GO:0003774	MF	motor activity	1	1	2	133	0.095072083	0.26860171	ENSMUSG00000059741(Myl3)	ENSMUSG00000039057(Myo16)
GO:0031349	BP	positive regulation of defense response	2	1	3	270	0.095134923	0.318395453	ENSMUSG00000056054(S100a8);ENSMUSG00000056071(S100a9)	ENSMUSG00000070501(Ifi214)
GO:0070555	BP	response to interleukin-1	2	0	2	129	0.095154656	0.318395453	ENSMUSG00000036091(Hyal3);ENSMUSG00000064246(Chil1)	-
GO:0031342	BP	negative regulation of cell killing	0	1	1	25	0.095872209	0.31963203	-	ENSMUSG00000020383(Il13)
GO:0048799	BP	animal organ maturation	0	1	1	25	0.095872209	0.31963203	-	ENSMUSG00000074934(Grem1)
GO:0008139	MF	nuclear localization sequence binding	0	1	1	26	0.096625348	0.270365155	-	ENSMUSG00000066878(Gm10184)
GO:0032501	BP	multicellular organismal process	20	20	40	8378	0.097127389	0.323230097	ENSMUSG00000007888(Crlf1);ENSMUSG00000009633(G0s2);ENSMUSG00000023926(Rhag);ENSMUSG00000024518(Rax);ENSMUSG00000026387(Sctr);ENSMUSG00000027796(Smad9);ENSMUSG00000032484(Ngp);ENSMUSG00000036091(Hyal3);ENSMUSG00000044405(Adig);ENSMUSG00000049649(Gpr3);ENSMUSG00000056054(S100a8);ENSMUSG00000056071(S100a9);ENSMUSG00000059741(Myl3);ENSMUSG00000060985(Tdrd5);ENSMUSG00000064246(Chil1);ENSMUSG0000006991…	ENSMUSG00000000627(Sema4f);ENSMUSG00000018341(Il12rb2);ENSMUSG00000018752(Tnfsfm13);ENSMUSG00000020383(Il13);ENSMUSG00000024027(Glp1r);ENSMUSG00000026934(Lhx3);ENSMUSG00000027004(Frzb);ENSMUSG00000027071(P2rx3);ENSMUSG00000029530(Ccr9);ENSMUSG00000031385(Plxnb3);ENSMUSG00000032098(Treh);ENSMUSG00000039057(Myo16);ENSMUSG00000040899(Ccr6);ENSMUSG00000042345(Ubash3a);ENSMUSG00000045667(Smtnl2);ENSMU…
GO:0090087	BP	regulation of peptide transport	2	3	5	607	0.097616586	0.32354626	ENSMUSG00000056054(S100a8);ENSMUSG00000056071(S100a9)	ENSMUSG00000020383(Il13);ENSMUSG00000020848(Doc2b);ENSMUSG00000024027(Glp1r)
GO:0048675	BP	axon extension	0	2	2	132	0.098899952	0.32354626	-	ENSMUSG00000000627(Sema4f);ENSMUSG00000052133(Sema5b)
GO:0009966	BP	regulation of signal transduction	7	9	16	2838	0.099389689	0.32354626	ENSMUSG00000007888(Crlf1);ENSMUSG00000009633(G0s2);ENSMUSG00000026387(Sctr);ENSMUSG00000049649(Gpr3);ENSMUSG00000056054(S100a8);ENSMUSG00000056071(S100a9);ENSMUSG00000064246(Chil1)	ENSMUSG00000020383(Il13);ENSMUSG00000027004(Frzb);ENSMUSG00000032105(Pdzd3);ENSMUSG00000041658(Rragb);ENSMUSG00000042345(Ubash3a);ENSMUSG00000043592(Unc5cl);ENSMUSG00000046818(Ddit4l);ENSMUSG00000070576(Mn1);ENSMUSG00000074934(Grem1)
GO:0007263	BP	nitric oxide mediated signal transduction	1	0	1	26	0.099512051	0.32354626	ENSMUSG00000049892(Rasd1)	-
GO:0010800	BP	positive regulation of peptidyl-threonine phosphorylation	1	0	1	26	0.099512051	0.32354626	ENSMUSG00000064246(Chil1)	-
GO:0015740	BP	C4-dicarboxylate transport	1	0	1	26	0.099512051	0.32354626	ENSMUSG00000001095(Slc13a2)	-
GO:0030194	BP	positive regulation of blood coagulation	1	0	1	26	0.099512051	0.32354626	ENSMUSG00000056071(S100a9)	-
GO:0034104	BP	negative regulation of tissue remodeling	0	1	1	26	0.099512051	0.32354626	-	ENSMUSG00000074934(Grem1)
GO:0043032	BP	positive regulation of macrophage activation	0	1	1	26	0.099512051	0.32354626	-	ENSMUSG00000020383(Il13)
GO:0060343	BP	trabecula formation	0	1	1	26	0.099512051	0.32354626	-	ENSMUSG00000074934(Grem1)
GO:1900048	BP	positive regulation of hemostasis	1	0	1	26	0.099512051	0.32354626	ENSMUSG00000056071(S100a9)	-
GO:1903010	BP	regulation of bone development	0	1	1	26	0.099512051	0.32354626	-	ENSMUSG00000074934(Grem1)
GO:2000727	BP	positive regulation of cardiac muscle cell differentiation	0	1	1	26	0.099512051	0.32354626	-	ENSMUSG00000074934(Grem1)
GO:0003785	MF	actin monomer binding	1	0	1	27	0.100151539	0.27494432	ENSMUSG00000059741(Myl3)	-
GO:0017147	MF	Wnt-protein binding	0	1	1	27	0.100151539	0.27494432	-	ENSMUSG00000027004(Frzb)
GO:0055076	BP	transition metal ion homeostasis	2	0	2	133	0.100157616	0.325069861	ENSMUSG00000023926(Rhag);ENSMUSG00000028836(Slc30a2)	-
GO:0042493	BP	response to drug	6	2	8	1178	0.100690129	0.326221812	ENSMUSG00000001095(Slc13a2);ENSMUSG00000023926(Rhag);ENSMUSG00000052305(Hbb-bs);ENSMUSG00000069917(Hba-a2);ENSMUSG00000069919(Hba-a1);ENSMUSG00000073940(Hbb-bt)	ENSMUSG00000020383(Il13);ENSMUSG00000027071(P2rx3)
GO:0016798	MF	hydrolase activity, acting on glycosyl bonds	1	1	2	138	0.10114277	0.275070524	ENSMUSG00000036091(Hyal3)	ENSMUSG00000032098(Treh)
GO:0003006	BP	developmental process involved in reproduction	5	3	8	1182	0.102165072	0.328594821	ENSMUSG00000027796(Smad9);ENSMUSG00000036091(Hyal3);ENSMUSG00000044405(Adig);ENSMUSG00000060985(Tdrd5);ENSMUSG00000078201(Tmem203)	ENSMUSG00000026934(Lhx3);ENSMUSG00000040899(Ccr6);ENSMUSG00000070644(Etnk2)
GO:0048468	BP	cell development	6	8	14	2420	0.102520071	0.328594821	ENSMUSG00000023926(Rhag);ENSMUSG00000056054(S100a8);ENSMUSG00000056071(S100a9);ENSMUSG00000060985(Tdrd5);ENSMUSG00000069917(Hba-a2);ENSMUSG00000069919(Hba-a1)	ENSMUSG00000000627(Sema4f);ENSMUSG00000026934(Lhx3);ENSMUSG00000027004(Frzb);ENSMUSG00000031385(Plxnb3);ENSMUSG00000039057(Myo16);ENSMUSG00000040899(Ccr6);ENSMUSG00000052133(Sema5b);ENSMUSG00000052271(Bhlha15)
GO:1901700	BP	response to oxygen-containing compound	5	6	11	1789	0.102537321	0.328594821	ENSMUSG00000051748(Wfdc21);ENSMUSG00000056054(S100a8);ENSMUSG00000056071(S100a9);ENSMUSG00000074483(Bglap);ENSMUSG00000074489(Bglap3)	ENSMUSG00000018341(Il12rb2);ENSMUSG00000024027(Glp1r);ENSMUSG00000027071(P2rx3);ENSMUSG00000041658(Rragb);ENSMUSG00000046709(Mapk10);ENSMUSG00000070576(Mn1)
GO:0051050	BP	positive regulation of transport	3	4	7	989	0.102682997	0.328594821	ENSMUSG00000036091(Hyal3);ENSMUSG00000056054(S100a8);ENSMUSG00000056071(S100a9)	ENSMUSG00000020383(Il13);ENSMUSG00000020848(Doc2b);ENSMUSG00000024027(Glp1r);ENSMUSG00000074934(Grem1)
GO:0007189	BP	adenylate cyclase-activating G protein-coupled receptor signaling pathway	1	1	2	135	0.10268646	0.328594821	ENSMUSG00000049649(Gpr3)	ENSMUSG00000024027(Glp1r)
GO:0002092	BP	positive regulation of receptor internalization	0	1	1	27	0.103137414	0.328594821	-	ENSMUSG00000074934(Grem1)
GO:0032104	BP	regulation of response to extracellular stimulus	0	1	1	27	0.103137414	0.328594821	-	ENSMUSG00000070576(Mn1)
GO:0032107	BP	regulation of response to nutrient levels	0	1	1	27	0.103137414	0.328594821	-	ENSMUSG00000070576(Mn1)
GO:1902019	BP	regulation of cilium-dependent cell motility	0	1	1	27	0.103137414	0.328594821	-	ENSMUSG00000040899(Ccr6)
GO:0052548	BP	regulation of endopeptidase activity	4	0	4	443	0.103211329	0.328594821	ENSMUSG00000032484(Ngp);ENSMUSG00000051748(Wfdc21);ENSMUSG00000056054(S100a8);ENSMUSG00000056071(S100a9)	-
GO:0036126	CC	sperm flagellum	1	1	2	133	0.103313788	0.488850607	ENSMUSG00000036091(Hyal3)	ENSMUSG00000040899(Ccr6)
GO:0098632	MF	cell-cell adhesion mediator activity	0	1	1	28	0.103664141	0.279317268	-	ENSMUSG00000031385(Plxnb3)
GO:0007389	BP	pattern specification process	2	2	4	444	0.103846519	0.330045078	ENSMUSG00000024518(Rax);ENSMUSG00000060985(Tdrd5)	ENSMUSG00000026934(Lhx3);ENSMUSG00000074934(Grem1)
GO:0002253	BP	activation of immune response	1	2	3	281	0.104069427	0.330182275	ENSMUSG00000061780(Cfd)	ENSMUSG00000042345(Ubash3a);ENSMUSG00000070501(Ifi214)
GO:0006310	BP	DNA recombination	0	3	3	282	0.104897818	0.331244482	-	ENSMUSG00000018752(Tnfsfm13);ENSMUSG00000040899(Ccr6);ENSMUSG00000042498(Radx)
GO:0042277	MF	peptide binding	1	2	3	291	0.104951819	0.28019247	ENSMUSG00000026387(Sctr)	ENSMUSG00000024027(Glp1r);ENSMUSG00000066878(Gm10184)
GO:0007409	BP	axonogenesis	0	4	4	446	0.105122353	0.331244482	-	ENSMUSG00000000627(Sema4f);ENSMUSG00000026934(Lhx3);ENSMUSG00000031385(Plxnb3);ENSMUSG00000052133(Sema5b)
GO:0005903	CC	brush border	0	2	2	135	0.105912545	0.489215089	-	ENSMUSG00000032098(Treh);ENSMUSG00000032105(Pdzd3)
GO:0045598	BP	regulation of fat cell differentiation	1	1	2	138	0.10651268	0.331244482	ENSMUSG00000044405(Adig)	ENSMUSG00000027004(Frzb)
GO:0001945	BP	lymph vessel development	1	0	1	28	0.106748358	0.331244482	ENSMUSG00000032484(Ngp)	-
GO:0002026	BP	regulation of the force of heart contraction	1	0	1	28	0.106748358	0.331244482	ENSMUSG00000059741(Myl3)	-
GO:0006882	BP	cellular zinc ion homeostasis	1	0	1	28	0.106748358	0.331244482	ENSMUSG00000028836(Slc30a2)	-
GO:0006929	BP	substrate-dependent cell migration	0	1	1	28	0.106748358	0.331244482	-	ENSMUSG00000032243(Itga11)
GO:0046337	BP	phosphatidylethanolamine metabolic process	0	1	1	28	0.106748358	0.331244482	-	ENSMUSG00000070644(Etnk2)
GO:0050820	BP	positive regulation of coagulation	1	0	1	28	0.106748358	0.331244482	ENSMUSG00000056071(S100a9)	-
GO:0050858	BP	negative regulation of antigen receptor-mediated signaling pathway	0	1	1	28	0.106748358	0.331244482	-	ENSMUSG00000042345(Ubash3a)
GO:0080154	BP	regulation of fertilization	1	0	1	28	0.106748358	0.331244482	ENSMUSG00000036091(Hyal3)	-
GO:0090025	BP	regulation of monocyte chemotaxis	0	1	1	28	0.106748358	0.331244482	-	ENSMUSG00000074934(Grem1)
GO:1901071	BP	glucosamine-containing compound metabolic process	1	0	1	28	0.106748358	0.331244482	ENSMUSG00000064246(Chil1)	-
GO:0008157	MF	protein phosphatase 1 binding	0	1	1	29	0.107163204	0.280941372	-	ENSMUSG00000045667(Smtnl2)
GO:0140142	MF	nucleocytoplasmic carrier activity	0	1	1	29	0.107163204	0.280941372	-	ENSMUSG00000066878(Gm10184)
GO:0002366	BP	leukocyte activation involved in immune response	0	3	3	285	0.107398773	0.332700751	-	ENSMUSG00000018752(Tnfsfm13);ENSMUSG00000020383(Il13);ENSMUSG00000040899(Ccr6)
GO:0097228	CC	sperm principal piece	0	1	1	28	0.108637246	0.490130832	-	ENSMUSG00000040899(Ccr6)
GO:0002263	BP	cell activation involved in immune response	0	3	3	288	0.109923131	0.337277287	-	ENSMUSG00000018752(Tnfsfm13);ENSMUSG00000020383(Il13);ENSMUSG00000040899(Ccr6)
GO:0071417	BP	cellular response to organonitrogen compound	2	3	5	631	0.110313331	0.337277287	ENSMUSG00000074483(Bglap);ENSMUSG00000074489(Bglap3)	ENSMUSG00000024027(Glp1r);ENSMUSG00000027071(P2rx3);ENSMUSG00000041658(Rragb)
GO:0006829	BP	zinc ion transport	1	0	1	29	0.110344937	0.337277287	ENSMUSG00000028836(Slc30a2)	-
GO:0006972	BP	hyperosmotic response	0	1	1	29	0.110344937	0.337277287	-	ENSMUSG00000046709(Mapk10)
GO:0010155	BP	regulation of proton transport	0	1	1	29	0.110344937	0.337277287	-	ENSMUSG00000020383(Il13)
GO:0030201	BP	heparan sulfate proteoglycan metabolic process	0	1	1	29	0.110344937	0.337277287	-	ENSMUSG00000062184(Hs6st2)
GO:0033005	BP	positive regulation of mast cell activation	0	1	1	29	0.110344937	0.337277287	-	ENSMUSG00000020383(Il13)
GO:0043302	BP	positive regulation of leukocyte degranulation	0	1	1	29	0.110344937	0.337277287	-	ENSMUSG00000020383(Il13)
GO:0050708	BP	regulation of protein secretion	0	3	3	290	0.111618867	0.339642872	-	ENSMUSG00000020383(Il13);ENSMUSG00000020848(Doc2b);ENSMUSG00000024027(Glp1r)
GO:0050729	BP	positive regulation of inflammatory response	2	0	2	142	0.111673541	0.339642872	ENSMUSG00000056054(S100a8);ENSMUSG00000056071(S100a9)	-
GO:2001056	BP	positive regulation of cysteine-type endopeptidase activity	2	0	2	142	0.111673541	0.339642872	ENSMUSG00000056054(S100a8);ENSMUSG00000056071(S100a9)	-
GO:0002705	BP	positive regulation of leukocyte mediated immunity	0	2	2	143	0.112973977	0.341967782	-	ENSMUSG00000018752(Tnfsfm13);ENSMUSG00000020383(Il13)
GO:0007417	BP	central nervous system development	5	2	7	1014	0.11316148	0.341967782	ENSMUSG00000024518(Rax);ENSMUSG00000026387(Sctr);ENSMUSG00000027796(Smad9);ENSMUSG00000056054(S100a8);ENSMUSG00000056071(S100a9)	ENSMUSG00000026934(Lhx3);ENSMUSG00000039057(Myo16)
GO:0003338	BP	metanephros morphogenesis	0	1	1	30	0.113927209	0.341967782	-	ENSMUSG00000074934(Grem1)
GO:0042044	BP	fluid transport	1	0	1	30	0.113927209	0.341967782	ENSMUSG00000026387(Sctr)	-
GO:0055069	BP	zinc ion homeostasis	1	0	1	30	0.113927209	0.341967782	ENSMUSG00000028836(Slc30a2)	-
GO:0071295	BP	cellular response to vitamin	0	1	1	30	0.113927209	0.341967782	-	ENSMUSG00000070576(Mn1)
GO:2000352	BP	negative regulation of endothelial cell apoptotic process	0	1	1	30	0.113927209	0.341967782	-	ENSMUSG00000020383(Il13)
GO:2000780	BP	negative regulation of double-strand break repair	0	1	1	30	0.113927209	0.341967782	-	ENSMUSG00000042498(Radx)
GO:0006884	BP	cell volume homeostasis	1	0	1	31	0.11749523	0.350957295	ENSMUSG00000026387(Sctr)	-
GO:0045738	BP	negative regulation of DNA repair	0	1	1	31	0.11749523	0.350957295	-	ENSMUSG00000042498(Radx)
GO:0050996	BP	positive regulation of lipid catabolic process	1	0	1	31	0.11749523	0.350957295	ENSMUSG00000026387(Sctr)	-
GO:0043236	MF	laminin binding	1	0	1	32	0.117579674	0.305497188	ENSMUSG00000057454(Lypd3)	-
GO:0097729	CC	9+2 motile cilium	1	1	2	145	0.119163378	0.518686864	ENSMUSG00000036091(Hyal3)	ENSMUSG00000040899(Ccr6)
GO:0097553	BP	calcium ion transmembrane import into cytosol	0	2	2	148	0.119534874	0.356470071	-	ENSMUSG00000020383(Il13);ENSMUSG00000024027(Glp1r)
GO:0005164	MF	tumor necrosis factor receptor binding	0	1	1	33	0.121025095	0.308932479	-	ENSMUSG00000018752(Tnfsfm13)
GO:0005231	MF	excitatory extracellular ligand-gated ion channel activity	0	1	1	33	0.121025095	0.308932479	-	ENSMUSG00000027071(P2rx3)
GO:0002021	BP	response to dietary excess	1	0	1	32	0.121049055	0.357503399	ENSMUSG00000026387(Sctr)	-
GO:0031338	BP	regulation of vesicle fusion	0	1	1	32	0.121049055	0.357503399	-	ENSMUSG00000020848(Doc2b)
GO:0045830	BP	positive regulation of isotype switching	0	1	1	32	0.121049055	0.357503399	-	ENSMUSG00000018752(Tnfsfm13)
GO:0048240	BP	sperm capacitation	0	1	1	32	0.121049055	0.357503399	-	ENSMUSG00000040899(Ccr6)
GO:0048665	BP	neuron fate specification	0	1	1	32	0.121049055	0.357503399	-	ENSMUSG00000026934(Lhx3)
GO:0120033	BP	negative regulation of plasma membrane bounded cell projection assembly	0	1	1	32	0.121049055	0.357503399	-	ENSMUSG00000031385(Plxnb3)
GO:0006259	BP	DNA metabolic process	1	5	6	839	0.121467581	0.358163637	ENSMUSG00000060985(Tdrd5)	ENSMUSG00000018752(Tnfsfm13);ENSMUSG00000026077(Npas2);ENSMUSG00000040899(Ccr6);ENSMUSG00000042498(Radx);ENSMUSG00000074934(Grem1)
GO:0052547	BP	regulation of peptidase activity	4	0	4	471	0.12166867	0.358181645	ENSMUSG00000032484(Ngp);ENSMUSG00000051748(Wfdc21);ENSMUSG00000056054(S100a8);ENSMUSG00000056071(S100a9)	-
GO:0097530	BP	granulocyte migration	2	0	2	150	0.122185675	0.35855445	ENSMUSG00000056054(S100a8);ENSMUSG00000056071(S100a9)	-
GO:1901136	BP	carbohydrate derivative catabolic process	2	0	2	150	0.122185675	0.35855445	ENSMUSG00000036091(Hyal3);ENSMUSG00000064246(Chil1)	-
GO:0001669	CC	acrosomal vesicle	2	0	2	148	0.123216779	0.518686864	ENSMUSG00000031898(Dpep3);ENSMUSG00000036091(Hyal3)	-
GO:0048812	BP	neuron projection morphogenesis	0	5	5	655	0.123780379	0.361563218	-	ENSMUSG00000000627(Sema4f);ENSMUSG00000026934(Lhx3);ENSMUSG00000031385(Plxnb3);ENSMUSG00000039057(Myo16);ENSMUSG00000052133(Sema5b)
GO:0070838	BP	divalent metal ion transport	1	3	4	475	0.124415906	0.361563218	ENSMUSG00000028836(Slc30a2)	ENSMUSG00000020383(Il13);ENSMUSG00000024027(Glp1r);ENSMUSG00000052271(Bhlha15)
GO:0005310	MF	dicarboxylic acid transmembrane transporter activity	1	0	1	34	0.124457233	0.31083037	ENSMUSG00000001095(Slc13a2)	-
GO:1901567	MF	fatty acid derivative binding	1	0	1	34	0.124457233	0.31083037	ENSMUSG00000056054(S100a8)	-
GO:0008045	BP	motor neuron axon guidance	0	1	1	33	0.124588741	0.361563218	-	ENSMUSG00000026934(Lhx3)
GO:0021522	BP	spinal cord motor neuron differentiation	0	1	1	33	0.124588741	0.361563218	-	ENSMUSG00000026934(Lhx3)
GO:0030212	BP	hyaluronan metabolic process	1	0	1	33	0.124588741	0.361563218	ENSMUSG00000036091(Hyal3)	-
GO:0051354	BP	negative regulation of oxidoreductase activity	0	1	1	33	0.124588741	0.361563218	-	ENSMUSG00000020383(Il13)
GO:0051973	BP	positive regulation of telomerase activity	0	1	1	33	0.124588741	0.361563218	-	ENSMUSG00000074934(Grem1)
GO:0008233	MF	peptidase activity	3	2	5	678	0.124973035	0.31083037	ENSMUSG00000031898(Dpep3);ENSMUSG00000051582(Otud6a);ENSMUSG00000061780(Cfd)	ENSMUSG00000043592(Unc5cl);ENSMUSG00000058145(Adamts17)
GO:0071375	BP	cellular response to peptide hormone stimulus	2	1	3	306	0.125541146	0.363752499	ENSMUSG00000074483(Bglap);ENSMUSG00000074489(Bglap3)	ENSMUSG00000024027(Glp1r)
GO:0002700	BP	regulation of production of molecular mediator of immune response	0	2	2	153	0.12618895	0.365053703	-	ENSMUSG00000018752(Tnfsfm13);ENSMUSG00000020383(Il13)
GO:0008305	CC	integrin complex	0	1	1	33	0.126770246	0.518686864	-	ENSMUSG00000032243(Itga11)
GO:0002684	BP	positive regulation of immune system process	1	5	6	850	0.127015459	0.366012517	ENSMUSG00000061780(Cfd)	ENSMUSG00000018752(Tnfsfm13);ENSMUSG00000020383(Il13);ENSMUSG00000040899(Ccr6);ENSMUSG00000042345(Ubash3a);ENSMUSG00000070501(Ifi214)
GO:0030154	BP	cell differentiation	11	11	22	4296	0.127391926	0.366012517	ENSMUSG00000023926(Rhag);ENSMUSG00000027796(Smad9);ENSMUSG00000044405(Adig);ENSMUSG00000051748(Wfdc21);ENSMUSG00000056054(S100a8);ENSMUSG00000056071(S100a9);ENSMUSG00000060985(Tdrd5);ENSMUSG00000069917(Hba-a2);ENSMUSG00000069919(Hba-a1);ENSMUSG00000074483(Bglap);ENSMUSG00000074489(Bglap3)	ENSMUSG00000000627(Sema4f);ENSMUSG00000024027(Glp1r);ENSMUSG00000026934(Lhx3);ENSMUSG00000027004(Frzb);ENSMUSG00000029530(Ccr9);ENSMUSG00000031385(Plxnb3);ENSMUSG00000039057(Myo16);ENSMUSG00000040899(Ccr6);ENSMUSG00000052133(Sema5b);ENSMUSG00000052271(Bhlha15);ENSMUSG00000074934(Grem1)
GO:0033280	BP	response to vitamin D	0	1	1	34	0.128114343	0.366012517	-	ENSMUSG00000070576(Mn1)
GO:0035590	BP	purinergic nucleotide receptor signaling pathway	0	1	1	34	0.128114343	0.366012517	-	ENSMUSG00000027071(P2rx3)
GO:0043304	BP	regulation of mast cell degranulation	0	1	1	34	0.128114343	0.366012517	-	ENSMUSG00000020383(Il13)
GO:0048265	BP	response to pain	0	1	1	34	0.128114343	0.366012517	-	ENSMUSG00000027071(P2rx3)
GO:0050832	BP	defense response to fungus	1	0	1	34	0.128114343	0.366012517	ENSMUSG00000036216(Leap2)	-
GO:0110111	BP	negative regulation of animal organ morphogenesis	0	1	1	34	0.128114343	0.366012517	-	ENSMUSG00000074934(Grem1)
GO:0072511	BP	divalent inorganic cation transport	1	3	4	481	0.128586567	0.366791186	ENSMUSG00000028836(Slc30a2)	ENSMUSG00000020383(Il13);ENSMUSG00000024027(Glp1r);ENSMUSG00000052271(Bhlha15)
GO:0031674	CC	I band	1	1	2	152	0.128673179	0.518686864	ENSMUSG00000059741(Myl3)	ENSMUSG00000045667(Smtnl2)
GO:0030509	BP	BMP signaling pathway	1	1	2	155	0.128875273	0.36704477	ENSMUSG00000027796(Smad9)	ENSMUSG00000074934(Grem1)
GO:0030178	BP	negative regulation of Wnt signaling pathway	0	2	2	156	0.130223531	0.369738216	-	ENSMUSG00000027004(Frzb);ENSMUSG00000074934(Grem1)
GO:0051147	BP	regulation of muscle cell differentiation	0	2	2	156	0.130223531	0.369738216	-	ENSMUSG00000052271(Bhlha15);ENSMUSG00000074934(Grem1)
GO:0002080	CC	acrosomal membrane	1	0	1	34	0.130352857	0.518686864	ENSMUSG00000036091(Hyal3)	-
GO:0045765	BP	regulation of angiogenesis	2	1	3	312	0.130918422	0.370286078	ENSMUSG00000032484(Ngp);ENSMUSG00000064246(Chil1)	ENSMUSG00000074934(Grem1)
GO:0051222	BP	positive regulation of protein transport	0	3	3	312	0.130918422	0.370286078	-	ENSMUSG00000020383(Il13);ENSMUSG00000020848(Doc2b);ENSMUSG00000024027(Glp1r)
GO:0031224	CC	intrinsic component of membrane	15	19	34	6985	0.131008538	0.518686864	ENSMUSG00000001095(Slc13a2);ENSMUSG00000009633(G0s2);ENSMUSG00000021773(Comtd1);ENSMUSG00000023926(Rhag);ENSMUSG00000026387(Sctr);ENSMUSG00000028836(Slc30a2);ENSMUSG00000031898(Dpep3);ENSMUSG00000044405(Adig);ENSMUSG00000049649(Gpr3);ENSMUSG00000057454(Lypd3);ENSMUSG00000075408(Smim41);ENSMUSG00000078201(Tmem203);ENSMUSG00000087198(Tmem274);ENSMUSG00000091511(Vmn2r87);ENSMUSG00000100586(Vmn1r90)	ENSMUSG00000000627(Sema4f);ENSMUSG00000018341(Il12rb2);ENSMUSG00000018752(Tnfsfm13);ENSMUSG00000024027(Glp1r);ENSMUSG00000026188(Tmem169);ENSMUSG00000026582(Sele);ENSMUSG00000027071(P2rx3);ENSMUSG00000029530(Ccr9);ENSMUSG00000030329(Pianp);ENSMUSG00000031385(Plxnb3);ENSMUSG00000032098(Treh);ENSMUSG00000032243(Itga11);ENSMUSG00000036172(Cd200r3);ENSMUSG00000040899(Ccr6);ENSMUSG00000043592(Unc5cl);…
GO:0000578	BP	embryonic axis specification	1	0	1	35	0.131625917	0.370286078	ENSMUSG00000060985(Tdrd5)	-
GO:0009954	BP	proximal/distal pattern formation	0	1	1	35	0.131625917	0.370286078	-	ENSMUSG00000074934(Grem1)
GO:0019934	BP	cGMP-mediated signaling	0	1	1	35	0.131625917	0.370286078	-	ENSMUSG00000032105(Pdzd3)
GO:1905209	BP	positive regulation of cardiocyte differentiation	0	1	1	35	0.131625917	0.370286078	-	ENSMUSG00000074934(Grem1)
GO:0120039	BP	plasma membrane bounded cell projection morphogenesis	0	5	5	669	0.131978264	0.370709589	-	ENSMUSG00000000627(Sema4f);ENSMUSG00000026934(Lhx3);ENSMUSG00000031385(Plxnb3);ENSMUSG00000039057(Myo16);ENSMUSG00000052133(Sema5b)
GO:0070588	BP	calcium ion transmembrane transport	0	3	3	314	0.132728964	0.372249017	-	ENSMUSG00000020383(Il13);ENSMUSG00000024027(Glp1r);ENSMUSG00000052271(Bhlha15)
GO:0016049	BP	cell growth	0	4	4	488	0.133526479	0.373914852	-	ENSMUSG00000000627(Sema4f);ENSMUSG00000027004(Frzb);ENSMUSG00000052133(Sema5b);ENSMUSG00000074934(Grem1)
GO:0016477	BP	cell migration	2	7	9	1466	0.133814538	0.374151151	ENSMUSG00000056054(S100a8);ENSMUSG00000056071(S100a9)	ENSMUSG00000000627(Sema4f);ENSMUSG00000029530(Ccr9);ENSMUSG00000031385(Plxnb3);ENSMUSG00000032243(Itga11);ENSMUSG00000040899(Ccr6);ENSMUSG00000052133(Sema5b);ENSMUSG00000074934(Grem1)
GO:0009267	BP	cellular response to starvation	0	2	2	159	0.134288111	0.374392007	-	ENSMUSG00000041658(Rragb);ENSMUSG00000052271(Bhlha15)
GO:0048872	BP	homeostasis of number of cells	3	0	3	316	0.134548386	0.374392007	ENSMUSG00000023926(Rhag);ENSMUSG00000069917(Hba-a2);ENSMUSG00000069919(Hba-a1)	-
GO:0061564	BP	axon development	0	4	4	490	0.1349523	0.374392007	-	ENSMUSG00000000627(Sema4f);ENSMUSG00000026934(Lhx3);ENSMUSG00000031385(Plxnb3);ENSMUSG00000052133(Sema5b)
GO:0048858	BP	cell projection morphogenesis	0	5	5	674	0.134965318	0.374392007	-	ENSMUSG00000000627(Sema4f);ENSMUSG00000026934(Lhx3);ENSMUSG00000031385(Plxnb3);ENSMUSG00000039057(Myo16);ENSMUSG00000052133(Sema5b)
GO:0033198	BP	response to ATP	0	1	1	36	0.135123517	0.374392007	-	ENSMUSG00000027071(P2rx3)
GO:0034260	BP	negative regulation of GTPase activity	0	1	1	36	0.135123517	0.374392007	-	ENSMUSG00000031385(Plxnb3)
GO:0046887	BP	positive regulation of hormone secretion	0	2	2	160	0.135649416	0.375283099	-	ENSMUSG00000020848(Doc2b);ENSMUSG00000024027(Glp1r)
GO:0098655	BP	cation transmembrane transport	2	4	6	870	0.137417408	0.379602673	ENSMUSG00000023926(Rhag);ENSMUSG00000028836(Slc30a2)	ENSMUSG00000020383(Il13);ENSMUSG00000024027(Glp1r);ENSMUSG00000027071(P2rx3);ENSMUSG00000052271(Bhlha15)
GO:0007340	BP	acrosome reaction	1	0	1	37	0.138607199	0.381169797	ENSMUSG00000036091(Hyal3)	-
GO:0033006	BP	regulation of mast cell activation involved in immune response	0	1	1	37	0.138607199	0.381169797	-	ENSMUSG00000020383(Il13)
GO:0044275	BP	cellular carbohydrate catabolic process	0	1	1	37	0.138607199	0.381169797	-	ENSMUSG00000032098(Treh)
GO:0019903	MF	protein phosphatase binding	0	2	2	168	0.139568312	0.340110315	-	ENSMUSG00000039057(Myo16);ENSMUSG00000045667(Smtnl2)
GO:0046425	BP	regulation of receptor signaling pathway via JAK-STAT	1	1	2	163	0.139752012	0.383743565	ENSMUSG00000007888(Crlf1)	ENSMUSG00000020383(Il13)
GO:0031941	CC	filamentous actin	0	1	1	37	0.141013764	0.547133406	-	ENSMUSG00000045667(Smtnl2)
GO:0043394	MF	proteoglycan binding	0	1	1	39	0.14142044	0.340110315	-	ENSMUSG00000074934(Grem1)
GO:0046915	MF	transition metal ion transmembrane transporter activity	1	0	1	39	0.14142044	0.340110315	ENSMUSG00000028836(Slc30a2)	-
GO:0072509	MF	divalent inorganic cation transmembrane transporter activity	1	0	1	39	0.14142044	0.340110315	ENSMUSG00000028836(Slc30a2)	-
GO:0001822	BP	kidney development	2	1	3	324	0.14191276	0.38723365	ENSMUSG00000007888(Crlf1);ENSMUSG00000027796(Smad9)	ENSMUSG00000074934(Grem1)
GO:0002682	BP	regulation of immune system process	1	7	8	1280	0.142072857	0.38723365	ENSMUSG00000061780(Cfd)	ENSMUSG00000018752(Tnfsfm13);ENSMUSG00000020383(Il13);ENSMUSG00000030329(Pianp);ENSMUSG00000040899(Ccr6);ENSMUSG00000042345(Ubash3a);ENSMUSG00000070501(Ifi214);ENSMUSG00000074934(Grem1)
GO:0009311	BP	oligosaccharide metabolic process	0	1	1	38	0.142077017	0.38723365	-	ENSMUSG00000032098(Treh)
GO:0051154	BP	negative regulation of striated muscle cell differentiation	0	1	1	38	0.142077017	0.38723365	-	ENSMUSG00000052271(Bhlha15)
GO:0072210	BP	metanephric nephron development	0	1	1	38	0.142077017	0.38723365	-	ENSMUSG00000074934(Grem1)
GO:1904892	BP	regulation of receptor signaling pathway via STAT	1	1	2	166	0.143881662	0.391571279	ENSMUSG00000007888(Crlf1)	ENSMUSG00000020383(Il13)
GO:0098636	CC	protein complex involved in cell adhesion	0	1	1	38	0.144538619	0.549813569	-	ENSMUSG00000032243(Itga11)
GO:0048869	BP	cellular developmental process	11	11	22	4368	0.144982422	0.392879188	ENSMUSG00000023926(Rhag);ENSMUSG00000027796(Smad9);ENSMUSG00000044405(Adig);ENSMUSG00000051748(Wfdc21);ENSMUSG00000056054(S100a8);ENSMUSG00000056071(S100a9);ENSMUSG00000060985(Tdrd5);ENSMUSG00000069917(Hba-a2);ENSMUSG00000069919(Hba-a1);ENSMUSG00000074483(Bglap);ENSMUSG00000074489(Bglap3)	ENSMUSG00000000627(Sema4f);ENSMUSG00000024027(Glp1r);ENSMUSG00000026934(Lhx3);ENSMUSG00000027004(Frzb);ENSMUSG00000029530(Ccr9);ENSMUSG00000031385(Plxnb3);ENSMUSG00000039057(Myo16);ENSMUSG00000040899(Ccr6);ENSMUSG00000052133(Sema5b);ENSMUSG00000052271(Bhlha15);ENSMUSG00000074934(Grem1)
GO:0010950	BP	positive regulation of endopeptidase activity	2	0	2	167	0.145264013	0.392879188	ENSMUSG00000056054(S100a8);ENSMUSG00000056071(S100a9)	-
GO:0010591	BP	regulation of lamellipodium assembly	0	1	1	39	0.145533026	0.392879188	-	ENSMUSG00000031385(Plxnb3)
GO:0032733	BP	positive regulation of interleukin-10 production	0	1	1	39	0.145533026	0.392879188	-	ENSMUSG00000020383(Il13)
GO:1903432	BP	regulation of TORC1 signaling	0	1	1	39	0.145533026	0.392879188	-	ENSMUSG00000041658(Rragb)
GO:1904951	BP	positive regulation of establishment of protein localization	0	3	3	328	0.145645469	0.392879188	-	ENSMUSG00000020383(Il13);ENSMUSG00000020848(Doc2b);ENSMUSG00000024027(Glp1r)
GO:0051093	BP	negative regulation of developmental process	2	5	7	1085	0.145884662	0.392947396	ENSMUSG00000032484(Ngp);ENSMUSG00000036091(Hyal3)	ENSMUSG00000000627(Sema4f);ENSMUSG00000027004(Frzb);ENSMUSG00000052133(Sema5b);ENSMUSG00000052271(Bhlha15);ENSMUSG00000074934(Grem1)
GO:0060402	BP	calcium ion transport into cytosol	0	2	2	168	0.14664919	0.393851699	-	ENSMUSG00000020383(Il13);ENSMUSG00000024027(Glp1r)
GO:2001242	BP	regulation of intrinsic apoptotic signaling pathway	2	0	2	168	0.14664919	0.393851699	ENSMUSG00000056054(S100a8);ENSMUSG00000056071(S100a9)	-
GO:0010941	BP	regulation of cell death	4	6	10	1710	0.147562231	0.394902726	ENSMUSG00000007888(Crlf1);ENSMUSG00000009633(G0s2);ENSMUSG00000056054(S100a8);ENSMUSG00000056071(S100a9)	ENSMUSG00000020383(Il13);ENSMUSG00000024027(Glp1r);ENSMUSG00000026077(Npas2);ENSMUSG00000026934(Lhx3);ENSMUSG00000027004(Frzb);ENSMUSG00000074934(Grem1)
GO:0045597	BP	positive regulation of cell differentiation	3	4	7	1091	0.148842999	0.394902726	ENSMUSG00000027796(Smad9);ENSMUSG00000044405(Adig);ENSMUSG00000056071(S100a9)	ENSMUSG00000024027(Glp1r);ENSMUSG00000027004(Frzb);ENSMUSG00000031385(Plxnb3);ENSMUSG00000074934(Grem1)
GO:0002686	BP	negative regulation of leukocyte migration	0	1	1	40	0.14897528	0.394902726	-	ENSMUSG00000074934(Grem1)
GO:0019228	BP	neuronal action potential	0	1	1	40	0.14897528	0.394902726	-	ENSMUSG00000027071(P2rx3)
GO:0030808	BP	regulation of nucleotide biosynthetic process	0	1	1	40	0.14897528	0.394902726	-	ENSMUSG00000032105(Pdzd3)
GO:0030890	BP	positive regulation of B cell proliferation	0	1	1	40	0.14897528	0.394902726	-	ENSMUSG00000020383(Il13)
GO:0038083	BP	peptidyl-tyrosine autophosphorylation	0	1	1	40	0.14897528	0.394902726	-	ENSMUSG00000074934(Grem1)
GO:0071634	BP	regulation of transforming growth factor beta production	0	1	1	40	0.14897528	0.394902726	-	ENSMUSG00000020383(Il13)
GO:1900371	BP	regulation of purine nucleotide biosynthetic process	0	1	1	40	0.14897528	0.394902726	-	ENSMUSG00000032105(Pdzd3)
GO:0010977	BP	negative regulation of neuron projection development	0	2	2	170	0.149427844	0.395531628	-	ENSMUSG00000000627(Sema4f);ENSMUSG00000052133(Sema5b)
GO:1901699	BP	cellular response to nitrogen compound	2	3	5	698	0.149722507	0.395741359	ENSMUSG00000074483(Bglap);ENSMUSG00000074489(Bglap3)	ENSMUSG00000024027(Glp1r);ENSMUSG00000027071(P2rx3);ENSMUSG00000041658(Rragb)
GO:2000026	BP	regulation of multicellular organismal development	6	6	12	2146	0.150339111	0.395991289	ENSMUSG00000032484(Ngp);ENSMUSG00000036091(Hyal3);ENSMUSG00000056071(S100a9);ENSMUSG00000064246(Chil1);ENSMUSG00000074483(Bglap);ENSMUSG00000074489(Bglap3)	ENSMUSG00000000627(Sema4f);ENSMUSG00000018752(Tnfsfm13);ENSMUSG00000027004(Frzb);ENSMUSG00000031385(Plxnb3);ENSMUSG00000052133(Sema5b);ENSMUSG00000074934(Grem1)
GO:0001890	BP	placenta development	0	2	2	171	0.150821234	0.395991289	-	ENSMUSG00000026934(Lhx3);ENSMUSG00000070644(Etnk2)
GO:0051235	BP	maintenance of location	1	2	3	334	0.151305292	0.395991289	ENSMUSG00000028836(Slc30a2)	ENSMUSG00000020383(Il13);ENSMUSG00000024027(Glp1r)
GO:0072001	BP	renal system development	2	1	3	334	0.151305292	0.395991289	ENSMUSG00000007888(Crlf1);ENSMUSG00000027796(Smad9)	ENSMUSG00000074934(Grem1)
GO:0010769	BP	regulation of cell morphogenesis involved in differentiation	0	3	3	335	0.152255514	0.395991289	-	ENSMUSG00000000627(Sema4f);ENSMUSG00000031385(Plxnb3);ENSMUSG00000052133(Sema5b)
GO:0002888	BP	positive regulation of myeloid leukocyte mediated immunity	0	1	1	41	0.152403833	0.395991289	-	ENSMUSG00000020383(Il13)
GO:0009584	BP	detection of visible light	0	1	1	41	0.152403833	0.395991289	-	ENSMUSG00000052133(Sema5b)
GO:0032008	BP	positive regulation of TOR signaling	0	1	1	41	0.152403833	0.395991289	-	ENSMUSG00000041658(Rragb)
GO:0040020	BP	regulation of meiotic nuclear division	1	0	1	41	0.152403833	0.395991289	ENSMUSG00000049649(Gpr3)	-
GO:0045191	BP	regulation of isotype switching	0	1	1	41	0.152403833	0.395991289	-	ENSMUSG00000018752(Tnfsfm13)
GO:0070741	BP	response to interleukin-6	1	0	1	41	0.152403833	0.395991289	ENSMUSG00000064246(Chil1)	-
GO:0071470	BP	cellular response to osmotic stress	0	1	1	41	0.152403833	0.395991289	-	ENSMUSG00000046709(Mapk10)
GO:0032990	BP	cell part morphogenesis	0	5	5	703	0.152881749	0.396671996	-	ENSMUSG00000000627(Sema4f);ENSMUSG00000026934(Lhx3);ENSMUSG00000031385(Plxnb3);ENSMUSG00000039057(Myo16);ENSMUSG00000052133(Sema5b)
GO:0002443	BP	leukocyte mediated immunity	0	3	3	336	0.153207676	0.396956984	-	ENSMUSG00000018752(Tnfsfm13);ENSMUSG00000020383(Il13);ENSMUSG00000040899(Ccr6)
GO:0080134	BP	regulation of response to stress	2	6	8	1306	0.153833533	0.398017183	ENSMUSG00000056054(S100a8);ENSMUSG00000056071(S100a9)	ENSMUSG00000020383(Il13);ENSMUSG00000026077(Npas2);ENSMUSG00000036172(Cd200r3);ENSMUSG00000042498(Radx);ENSMUSG00000043592(Unc5cl);ENSMUSG00000070501(Ifi214)
GO:0071604	BP	transforming growth factor beta production	0	1	1	42	0.155818739	0.402021101	-	ENSMUSG00000020383(Il13)
GO:0090184	BP	positive regulation of kidney development	0	1	1	42	0.155818739	0.402021101	-	ENSMUSG00000074934(Grem1)
GO:0051094	BP	positive regulation of developmental process	4	5	9	1520	0.156223828	0.402444173	ENSMUSG00000027796(Smad9);ENSMUSG00000044405(Adig);ENSMUSG00000056071(S100a9);ENSMUSG00000064246(Chil1)	ENSMUSG00000018752(Tnfsfm13);ENSMUSG00000024027(Glp1r);ENSMUSG00000027004(Frzb);ENSMUSG00000031385(Plxnb3);ENSMUSG00000074934(Grem1)
GO:0043524	BP	negative regulation of neuron apoptotic process	1	1	2	175	0.156420871	0.402444173	ENSMUSG00000007888(Crlf1)	ENSMUSG00000024027(Glp1r)
GO:0010799	BP	regulation of peptidyl-threonine phosphorylation	1	0	1	43	0.159220052	0.406837347	ENSMUSG00000064246(Chil1)	-
GO:0031279	BP	regulation of cyclase activity	0	1	1	43	0.159220052	0.406837347	-	ENSMUSG00000032105(Pdzd3)
GO:0050856	BP	regulation of T cell receptor signaling pathway	0	1	1	43	0.159220052	0.406837347	-	ENSMUSG00000042345(Ubash3a)
GO:1905332	BP	positive regulation of morphogenesis of an epithelium	0	1	1	43	0.159220052	0.406837347	-	ENSMUSG00000074934(Grem1)
GO:0045766	BP	positive regulation of angiogenesis	1	1	2	177	0.159235739	0.406837347	ENSMUSG00000064246(Chil1)	ENSMUSG00000074934(Grem1)
GO:0051879	MF	Hsp90 protein binding	0	1	1	45	0.161348394	0.384855596	-	ENSMUSG00000026077(Npas2)
GO:0030902	BP	hindbrain development	1	1	2	179	0.162060194	0.410316723	ENSMUSG00000027796(Smad9)	ENSMUSG00000039057(Myo16)
GO:0001774	BP	microglial cell activation	0	1	1	44	0.162607825	0.410316723	-	ENSMUSG00000020383(Il13)
GO:0002269	BP	leukocyte activation involved in inflammatory response	0	1	1	44	0.162607825	0.410316723	-	ENSMUSG00000020383(Il13)
GO:0010569	BP	regulation of double-strand break repair via homologous recombination	0	1	1	44	0.162607825	0.410316723	-	ENSMUSG00000042498(Radx)
GO:0035850	BP	epithelial cell differentiation involved in kidney development	0	1	1	44	0.162607825	0.410316723	-	ENSMUSG00000074934(Grem1)
GO:0045823	BP	positive regulation of heart contraction	0	1	1	44	0.162607825	0.410316723	-	ENSMUSG00000024027(Glp1r)
GO:0045907	BP	positive regulation of vasoconstriction	0	1	1	44	0.162607825	0.410316723	-	ENSMUSG00000045667(Smtnl2)
GO:0045910	BP	negative regulation of DNA recombination	0	1	1	44	0.162607825	0.410316723	-	ENSMUSG00000042498(Radx)
GO:0051281	BP	positive regulation of release of sequestered calcium ion into cytosol	0	1	1	44	0.162607825	0.410316723	-	ENSMUSG00000020383(Il13)
GO:0042981	BP	regulation of apoptotic process	4	5	9	1536	0.163206834	0.41126331	ENSMUSG00000007888(Crlf1);ENSMUSG00000009633(G0s2);ENSMUSG00000056054(S100a8);ENSMUSG00000056071(S100a9)	ENSMUSG00000020383(Il13);ENSMUSG00000024027(Glp1r);ENSMUSG00000026934(Lhx3);ENSMUSG00000027004(Frzb);ENSMUSG00000074934(Grem1)
GO:0003002	BP	regionalization	1	2	3	347	0.16380579	0.411643278	ENSMUSG00000060985(Tdrd5)	ENSMUSG00000026934(Lhx3);ENSMUSG00000074934(Grem1)
GO:1901342	BP	regulation of vasculature development	2	1	3	347	0.16380579	0.411643278	ENSMUSG00000032484(Ngp);ENSMUSG00000064246(Chil1)	ENSMUSG00000074934(Grem1)
GO:0007259	BP	receptor signaling pathway via JAK-STAT	1	1	2	181	0.164893907	0.412039377	ENSMUSG00000007888(Crlf1)	ENSMUSG00000020383(Il13)
GO:0002218	BP	activation of innate immune response	0	1	1	45	0.165982111	0.412039377	-	ENSMUSG00000070501(Ifi214)
GO:0006040	BP	amino sugar metabolic process	1	0	1	45	0.165982111	0.412039377	ENSMUSG00000064246(Chil1)	-
GO:0021983	BP	pituitary gland development	0	1	1	45	0.165982111	0.412039377	-	ENSMUSG00000026934(Lhx3)
GO:0031952	BP	regulation of protein autophosphorylation	0	1	1	45	0.165982111	0.412039377	-	ENSMUSG00000074934(Grem1)
GO:0042149	BP	cellular response to glucose starvation	0	1	1	45	0.165982111	0.412039377	-	ENSMUSG00000052271(Bhlha15)
GO:0043902	BP	positive regulation of multi-organism process	1	0	1	45	0.165982111	0.412039377	ENSMUSG00000036091(Hyal3)	-
GO:0051339	BP	regulation of lyase activity	0	1	1	45	0.165982111	0.412039377	-	ENSMUSG00000032105(Pdzd3)
GO:2000273	BP	positive regulation of signaling receptor activity	0	1	1	45	0.165982111	0.412039377	-	ENSMUSG00000074934(Grem1)
GO:0015672	BP	monovalent inorganic cation transport	2	2	4	532	0.166284645	0.412233324	ENSMUSG00000001095(Slc13a2);ENSMUSG00000023926(Rhag)	ENSMUSG00000020383(Il13);ENSMUSG00000027071(P2rx3)
GO:0031589	BP	cell-substrate adhesion	1	2	3	350	0.166734352	0.412791111	ENSMUSG00000057454(Lypd3)	ENSMUSG00000032243(Itga11);ENSMUSG00000074934(Grem1)
GO:0033218	MF	amide binding	1	2	3	362	0.167623533	0.393997609	ENSMUSG00000026387(Sctr)	ENSMUSG00000024027(Glp1r);ENSMUSG00000066878(Gm10184)
GO:0008016	BP	regulation of heart contraction	1	1	2	183	0.167736552	0.414713387	ENSMUSG00000059741(Myl3)	ENSMUSG00000024027(Glp1r)
GO:0032813	MF	tumor necrosis factor receptor superfamily binding	0	1	1	47	0.167889015	0.393997609	-	ENSMUSG00000018752(Tnfsfm13)
GO:0031201	CC	SNARE complex	0	1	1	45	0.168815536	0.618743685	-	ENSMUSG00000020848(Doc2b)
GO:0035458	BP	cellular response to interferon-beta	0	1	1	46	0.169342964	0.417001374	-	ENSMUSG00000070501(Ifi214)
GO:0098926	BP	postsynaptic signal transduction	0	1	1	46	0.169342964	0.417001374	-	ENSMUSG00000066878(Gm10184)
GO:2000404	BP	regulation of T cell migration	0	1	1	46	0.169342964	0.417001374	-	ENSMUSG00000040899(Ccr6)
GO:0043025	CC	neuronal cell body	2	3	5	715	0.169419329	0.618743685	ENSMUSG00000074483(Bglap);ENSMUSG00000074489(Bglap3)	ENSMUSG00000000627(Sema4f);ENSMUSG00000027071(P2rx3);ENSMUSG00000046709(Mapk10)
GO:0010952	BP	positive regulation of peptidase activity	2	0	2	185	0.17058781	0.418943592	ENSMUSG00000056054(S100a8);ENSMUSG00000056071(S100a9)	-
GO:0097696	BP	receptor signaling pathway via STAT	1	1	2	185	0.17058781	0.418943592	ENSMUSG00000007888(Crlf1)	ENSMUSG00000020383(Il13)
GO:0005048	MF	signal sequence binding	0	1	1	48	0.171140414	0.398414883	-	ENSMUSG00000066878(Gm10184)
GO:0050796	BP	regulation of insulin secretion	0	2	2	186	0.172016569	0.419065167	-	ENSMUSG00000020848(Doc2b);ENSMUSG00000024027(Glp1r)
GO:0098686	CC	hippocampal mossy fiber to CA3 synapse	0	1	1	46	0.172227624	0.618743685	-	ENSMUSG00000027071(P2rx3)
GO:0002714	BP	positive regulation of B cell mediated immunity	0	1	1	47	0.172690436	0.419065167	-	ENSMUSG00000018752(Tnfsfm13)
GO:0002891	BP	positive regulation of immunoglobulin mediated immune response	0	1	1	47	0.172690436	0.419065167	-	ENSMUSG00000018752(Tnfsfm13)
GO:0009948	BP	anterior/posterior axis specification	1	0	1	47	0.172690436	0.419065167	ENSMUSG00000060985(Tdrd5)	-
GO:0010043	BP	response to zinc ion	1	0	1	47	0.172690436	0.419065167	ENSMUSG00000028836(Slc30a2)	-
GO:0034198	BP	cellular response to amino acid starvation	0	1	1	47	0.172690436	0.419065167	-	ENSMUSG00000041658(Rragb)
GO:0038202	BP	TORC1 signaling	0	1	1	47	0.172690436	0.419065167	-	ENSMUSG00000041658(Rragb)
GO:0051972	BP	regulation of telomerase activity	0	1	1	47	0.172690436	0.419065167	-	ENSMUSG00000074934(Grem1)
GO:2000725	BP	regulation of cardiac muscle cell differentiation	0	1	1	47	0.172690436	0.419065167	-	ENSMUSG00000074934(Grem1)
GO:0034220	BP	ion transmembrane transport	3	4	7	1138	0.172992801	0.419245087	ENSMUSG00000001095(Slc13a2);ENSMUSG00000023926(Rhag);ENSMUSG00000028836(Slc30a2)	ENSMUSG00000020383(Il13);ENSMUSG00000024027(Glp1r);ENSMUSG00000027071(P2rx3);ENSMUSG00000052271(Bhlha15)
GO:0031491	MF	nucleosome binding	1	0	1	49	0.174379267	0.40273307	ENSMUSG00000100622(Gm20379)	-
GO:0043067	BP	regulation of programmed cell death	4	5	9	1561	0.174419771	0.422146403	ENSMUSG00000007888(Crlf1);ENSMUSG00000009633(G0s2);ENSMUSG00000056054(S100a8);ENSMUSG00000056071(S100a9)	ENSMUSG00000020383(Il13);ENSMUSG00000024027(Glp1r);ENSMUSG00000026934(Lhx3);ENSMUSG00000027004(Frzb);ENSMUSG00000074934(Grem1)
GO:0048736	BP	appendage development	1	1	2	188	0.174880155	0.422148284	ENSMUSG00000024518(Rax)	ENSMUSG00000074934(Grem1)
GO:0060173	BP	limb development	1	1	2	188	0.174880155	0.422148284	ENSMUSG00000024518(Rax)	ENSMUSG00000074934(Grem1)
GO:0055010	BP	ventricular cardiac muscle tissue morphogenesis	1	0	1	48	0.17602458	0.42435322	ENSMUSG00000059741(Myl3)	-
GO:0060401	BP	cytosolic calcium ion transport	0	2	2	189	0.176314903	0.424496037	-	ENSMUSG00000020383(Il13);ENSMUSG00000024027(Glp1r)
GO:0045087	BP	innate immune response	4	1	5	740	0.177113391	0.42586034	ENSMUSG00000051748(Wfdc21);ENSMUSG00000056054(S100a8);ENSMUSG00000056071(S100a9);ENSMUSG00000061780(Cfd)	ENSMUSG00000070501(Ifi214)
GO:0005504	MF	fatty acid binding	1	0	1	50	0.177605625	0.40695462	ENSMUSG00000056054(S100a8)	-
GO:0007155	BP	cell adhesion	4	4	8	1357	0.178233142	0.427312047	ENSMUSG00000036091(Hyal3);ENSMUSG00000056054(S100a8);ENSMUSG00000056071(S100a9);ENSMUSG00000057454(Lypd3)	ENSMUSG00000026582(Sele);ENSMUSG00000031385(Plxnb3);ENSMUSG00000032243(Itga11);ENSMUSG00000074934(Grem1)
GO:1901214	BP	regulation of neuron death	1	2	3	362	0.178601903	0.427312047	ENSMUSG00000007888(Crlf1)	ENSMUSG00000020383(Il13);ENSMUSG00000024027(Glp1r)
GO:0021517	BP	ventral spinal cord development	0	1	1	49	0.179345448	0.427312047	-	ENSMUSG00000026934(Lhx3)
GO:0030857	BP	negative regulation of epithelial cell differentiation	0	1	1	49	0.179345448	0.427312047	-	ENSMUSG00000027004(Frzb)
GO:0030901	BP	midbrain development	1	0	1	49	0.179345448	0.427312047	ENSMUSG00000027796(Smad9)	-
GO:0043300	BP	regulation of leukocyte degranulation	0	1	1	49	0.179345448	0.427312047	-	ENSMUSG00000020383(Il13)
GO:0061383	BP	trabecula morphogenesis	0	1	1	49	0.179345448	0.427312047	-	ENSMUSG00000074934(Grem1)
GO:1902531	BP	regulation of intracellular signal transduction	5	4	9	1574	0.180392315	0.42870575	ENSMUSG00000026387(Sctr);ENSMUSG00000049649(Gpr3);ENSMUSG00000056054(S100a8);ENSMUSG00000056071(S100a9);ENSMUSG00000064246(Chil1)	ENSMUSG00000032105(Pdzd3);ENSMUSG00000041658(Rragb);ENSMUSG00000043592(Unc5cl);ENSMUSG00000074934(Grem1)
GO:0007254	BP	JNK cascade	0	2	2	192	0.180630512	0.42870575	-	ENSMUSG00000043592(Unc5cl);ENSMUSG00000046709(Mapk10)
GO:1990138	BP	neuron projection extension	0	2	2	192	0.180630512	0.42870575	-	ENSMUSG00000000627(Sema4f);ENSMUSG00000052133(Sema5b)
GO:1901653	BP	cellular response to peptide	2	1	3	365	0.18160535	0.430171451	ENSMUSG00000074483(Bglap);ENSMUSG00000074489(Bglap3)	ENSMUSG00000024027(Glp1r)
GO:0071356	BP	cellular response to tumor necrosis factor	2	0	2	193	0.182072711	0.430171451	ENSMUSG00000036091(Hyal3);ENSMUSG00000064246(Chil1)	-
GO:0043030	BP	regulation of macrophage activation	0	1	1	50	0.182653093	0.430171451	-	ENSMUSG00000020383(Il13)
GO:0045668	BP	negative regulation of osteoblast differentiation	0	1	1	50	0.182653093	0.430171451	-	ENSMUSG00000074934(Grem1)
GO:0045911	BP	positive regulation of DNA recombination	0	1	1	50	0.182653093	0.430171451	-	ENSMUSG00000018752(Tnfsfm13)
GO:1902743	BP	regulation of lamellipodium organization	0	1	1	50	0.182653093	0.430171451	-	ENSMUSG00000031385(Plxnb3)
GO:0009893	BP	positive regulation of metabolic process	9	10	19	3816	0.183837574	0.432406689	ENSMUSG00000007888(Crlf1);ENSMUSG00000009633(G0s2);ENSMUSG00000024518(Rax);ENSMUSG00000026387(Sctr);ENSMUSG00000027796(Smad9);ENSMUSG00000049649(Gpr3);ENSMUSG00000056054(S100a8);ENSMUSG00000056071(S100a9);ENSMUSG00000064246(Chil1)	ENSMUSG00000018341(Il12rb2);ENSMUSG00000018752(Tnfsfm13);ENSMUSG00000020383(Il13);ENSMUSG00000024027(Glp1r);ENSMUSG00000026077(Npas2);ENSMUSG00000026934(Lhx3);ENSMUSG00000043592(Unc5cl);ENSMUSG00000052271(Bhlha15);ENSMUSG00000073565(Prr16);ENSMUSG00000074934(Grem1)
GO:0048037	MF	cofactor binding	4	0	4	572	0.184014722	0.415117229	ENSMUSG00000052305(Hbb-bs);ENSMUSG00000069917(Hba-a2);ENSMUSG00000069919(Hba-a1);ENSMUSG00000073940(Hbb-bt)	-
GO:0005544	MF	calcium-dependent phospholipid binding	0	1	1	52	0.18402104	0.415117229	-	ENSMUSG00000020848(Doc2b)
GO:0022610	BP	biological adhesion	4	4	8	1369	0.184218397	0.432748332	ENSMUSG00000036091(Hyal3);ENSMUSG00000056054(S100a8);ENSMUSG00000056071(S100a9);ENSMUSG00000057454(Lypd3)	ENSMUSG00000026582(Sele);ENSMUSG00000031385(Plxnb3);ENSMUSG00000032243(Itga11);ENSMUSG00000074934(Grem1)
GO:0009583	BP	detection of light stimulus	0	1	1	51	0.185947566	0.433077913	-	ENSMUSG00000052133(Sema5b)
GO:0043303	BP	mast cell degranulation	0	1	1	51	0.185947566	0.433077913	-	ENSMUSG00000020383(Il13)
GO:0055025	BP	positive regulation of cardiac muscle tissue development	0	1	1	51	0.185947566	0.433077913	-	ENSMUSG00000074934(Grem1)
GO:0061900	BP	glial cell activation	0	1	1	51	0.185947566	0.433077913	-	ENSMUSG00000020383(Il13)
GO:1904036	BP	negative regulation of epithelial cell apoptotic process	0	1	1	51	0.185947566	0.433077913	-	ENSMUSG00000020383(Il13)
GO:1990928	BP	response to amino acid starvation	0	1	1	51	0.185947566	0.433077913	-	ENSMUSG00000041658(Rragb)
GO:0044843	BP	cell cycle G1/S phase transition	0	2	2	196	0.186409775	0.433077913	-	ENSMUSG00000039057(Myo16);ENSMUSG00000070576(Mn1)
GO:0098862	CC	cluster of actin-based cell projections	0	2	2	193	0.18730284	0.6606682	-	ENSMUSG00000032098(Treh);ENSMUSG00000032105(Pdzd3)
GO:0009306	BP	protein secretion	0	3	3	372	0.188666924	0.433077913	-	ENSMUSG00000020383(Il13);ENSMUSG00000020848(Doc2b);ENSMUSG00000024027(Glp1r)
GO:0007420	BP	brain development	3	2	5	757	0.188719676	0.433077913	ENSMUSG00000024518(Rax);ENSMUSG00000026387(Sctr);ENSMUSG00000027796(Smad9)	ENSMUSG00000026934(Lhx3);ENSMUSG00000039057(Myo16)
GO:0098662	BP	inorganic cation transmembrane transport	2	3	5	757	0.188719676	0.433077913	ENSMUSG00000023926(Rhag);ENSMUSG00000028836(Slc30a2)	ENSMUSG00000020383(Il13);ENSMUSG00000024027(Glp1r);ENSMUSG00000052271(Bhlha15)
GO:0002448	BP	mast cell mediated immunity	0	1	1	52	0.18922892	0.433077913	-	ENSMUSG00000020383(Il13)
GO:0006956	BP	complement activation	1	0	1	52	0.18922892	0.433077913	ENSMUSG00000061780(Cfd)	-
GO:0009620	BP	response to fungus	1	0	1	52	0.18922892	0.433077913	ENSMUSG00000036216(Leap2)	-
GO:0030166	BP	proteoglycan biosynthetic process	0	1	1	52	0.18922892	0.433077913	-	ENSMUSG00000062184(Hs6st2)
GO:0032330	BP	regulation of chondrocyte differentiation	0	1	1	52	0.18922892	0.433077913	-	ENSMUSG00000074934(Grem1)
GO:0033003	BP	regulation of mast cell activation	0	1	1	52	0.18922892	0.433077913	-	ENSMUSG00000020383(Il13)
GO:0045777	BP	positive regulation of blood pressure	0	1	1	52	0.18922892	0.433077913	-	ENSMUSG00000024027(Glp1r)
GO:0050891	BP	multicellular organismal water homeostasis	1	0	1	52	0.18922892	0.433077913	ENSMUSG00000026387(Sctr)	-
GO:0051646	BP	mitochondrion localization	0	1	1	52	0.18922892	0.433077913	-	ENSMUSG00000052271(Bhlha15)
GO:0090102	BP	cochlea development	0	1	1	52	0.18922892	0.433077913	-	ENSMUSG00000027004(Frzb)
GO:1904018	BP	positive regulation of vasculature development	1	1	2	198	0.189309507	0.433077913	ENSMUSG00000064246(Chil1)	ENSMUSG00000074934(Grem1)
GO:0035592	BP	establishment of protein localization to extracellular region	0	3	3	373	0.189681649	0.43338954	-	ENSMUSG00000020383(Il13);ENSMUSG00000020848(Doc2b);ENSMUSG00000024027(Glp1r)
GO:0008237	MF	metallopeptidase activity	1	1	2	205	0.190385268	0.426047383	ENSMUSG00000031898(Dpep3)	ENSMUSG00000058145(Adamts17)
GO:0040011	BP	locomotion	2	8	10	1812	0.190408345	0.434509478	ENSMUSG00000056054(S100a8);ENSMUSG00000056071(S100a9)	ENSMUSG00000000627(Sema4f);ENSMUSG00000026934(Lhx3);ENSMUSG00000029530(Ccr9);ENSMUSG00000031385(Plxnb3);ENSMUSG00000032243(Itga11);ENSMUSG00000040899(Ccr6);ENSMUSG00000052133(Sema5b);ENSMUSG00000074934(Grem1)
GO:0006887	BP	exocytosis	1	2	3	374	0.190697818	0.434630139	ENSMUSG00000036091(Hyal3)	ENSMUSG00000020383(Il13);ENSMUSG00000020848(Doc2b)
GO:0004866	MF	endopeptidase inhibitor activity	2	0	2	206	0.191794526	0.426047383	ENSMUSG00000032484(Ngp);ENSMUSG00000051748(Wfdc21)	-
GO:0009409	BP	response to cold	0	1	1	53	0.192497205	0.436563695	-	ENSMUSG00000027071(P2rx3)
GO:0030199	BP	collagen fibril organization	0	1	1	53	0.192497205	0.436563695	-	ENSMUSG00000074934(Grem1)
GO:0048599	BP	oocyte development	1	0	1	53	0.192497205	0.436563695	ENSMUSG00000060985(Tdrd5)	-
GO:2000351	BP	regulation of endothelial cell apoptotic process	0	1	1	53	0.192497205	0.436563695	-	ENSMUSG00000020383(Il13)
GO:0010721	BP	negative regulation of cell development	0	3	3	376	0.192734435	0.436563695	-	ENSMUSG00000000627(Sema4f);ENSMUSG00000027004(Frzb);ENSMUSG00000052133(Sema5b)
GO:0048585	BP	negative regulation of response to stimulus	0	9	9	1602	0.193574396	0.437466296	-	ENSMUSG00000000627(Sema4f);ENSMUSG00000020383(Il13);ENSMUSG00000027004(Frzb);ENSMUSG00000032105(Pdzd3);ENSMUSG00000042345(Ubash3a);ENSMUSG00000042498(Radx);ENSMUSG00000046818(Ddit4l);ENSMUSG00000052133(Sema5b);ENSMUSG00000074934(Grem1)
GO:0002285	BP	lymphocyte activation involved in immune response	0	2	2	201	0.193670919	0.437466296	-	ENSMUSG00000018752(Tnfsfm13);ENSMUSG00000040899(Ccr6)
GO:0001655	BP	urogenital system development	2	1	3	378	0.194776673	0.437466296	ENSMUSG00000007888(Crlf1);ENSMUSG00000027796(Smad9)	ENSMUSG00000074934(Grem1)
GO:0042594	BP	response to starvation	0	2	2	202	0.195127732	0.437466296	-	ENSMUSG00000041658(Rragb);ENSMUSG00000052271(Bhlha15)
GO:0002042	BP	cell migration involved in sprouting angiogenesis	0	1	1	54	0.195752474	0.437466296	-	ENSMUSG00000074934(Grem1)
GO:0002279	BP	mast cell activation involved in immune response	0	1	1	54	0.195752474	0.437466296	-	ENSMUSG00000020383(Il13)
GO:0021515	BP	cell differentiation in spinal cord	0	1	1	54	0.195752474	0.437466296	-	ENSMUSG00000026934(Lhx3)
GO:0032653	BP	regulation of interleukin-10 production	0	1	1	54	0.195752474	0.437466296	-	ENSMUSG00000020383(Il13)
GO:0035094	BP	response to nicotine	0	1	1	54	0.195752474	0.437466296	-	ENSMUSG00000020383(Il13)
GO:0061005	BP	cell differentiation involved in kidney development	0	1	1	54	0.195752474	0.437466296	-	ENSMUSG00000074934(Grem1)
GO:2000134	BP	negative regulation of G1/S transition of mitotic cell cycle	0	1	1	54	0.195752474	0.437466296	-	ENSMUSG00000039057(Myo16)
GO:0071692	BP	protein localization to extracellular region	0	3	3	380	0.196824429	0.439169972	-	ENSMUSG00000020383(Il13);ENSMUSG00000020848(Doc2b);ENSMUSG00000024027(Glp1r)
GO:0050794	BP	regulation of cellular process	21	31	52	11853	0.196992954	0.439169972	ENSMUSG00000007888(Crlf1);ENSMUSG00000009633(G0s2);ENSMUSG00000024518(Rax);ENSMUSG00000026387(Sctr);ENSMUSG00000027796(Smad9);ENSMUSG00000028836(Slc30a2);ENSMUSG00000032484(Ngp);ENSMUSG00000036091(Hyal3);ENSMUSG00000044405(Adig);ENSMUSG00000049649(Gpr3);ENSMUSG00000049892(Rasd1);ENSMUSG00000051748(Wfdc21);ENSMUSG00000056054(S100a8);ENSMUSG00000056071(S100a9);ENSMUSG00000061780(Cfd);ENSMUSG0000006…	ENSMUSG00000000627(Sema4f);ENSMUSG00000018341(Il12rb2);ENSMUSG00000018752(Tnfsfm13);ENSMUSG00000020383(Il13);ENSMUSG00000020848(Doc2b);ENSMUSG00000024027(Glp1r);ENSMUSG00000026077(Npas2);ENSMUSG00000026934(Lhx3);ENSMUSG00000027004(Frzb);ENSMUSG00000027071(P2rx3);ENSMUSG00000029530(Ccr9);ENSMUSG00000031385(Plxnb3);ENSMUSG00000032105(Pdzd3);ENSMUSG00000032243(Itga11);ENSMUSG00000039057(Myo16);ENSMU…
GO:0005506	MF	iron ion binding	2	0	2	211	0.198861753	0.43399001	ENSMUSG00000069917(Hba-a2);ENSMUSG00000069919(Hba-a1)	-
GO:0030514	BP	negative regulation of BMP signaling pathway	0	1	1	55	0.198994778	0.442023467	-	ENSMUSG00000074934(Grem1)
GO:0071675	BP	regulation of mononuclear cell migration	0	1	1	55	0.198994778	0.442023467	-	ENSMUSG00000074934(Grem1)
GO:2001238	BP	positive regulation of extrinsic apoptotic signaling pathway	1	0	1	55	0.198994778	0.442023467	ENSMUSG00000009633(G0s2)	-
GO:0044391	CC	ribosomal subunit	2	0	2	201	0.199164378	0.689962308	ENSMUSG00000069917(Hba-a2);ENSMUSG00000069919(Hba-a1)	-
GO:0008235	MF	metalloexopeptidase activity	1	0	1	57	0.199844197	0.43399001	ENSMUSG00000031898(Dpep3)	-
GO:0050840	MF	extracellular matrix binding	1	0	1	57	0.199844197	0.43399001	ENSMUSG00000057454(Lypd3)	-
GO:0006812	BP	cation transport	3	4	7	1187	0.199893803	0.443484199	ENSMUSG00000001095(Slc13a2);ENSMUSG00000023926(Rhag);ENSMUSG00000028836(Slc30a2)	ENSMUSG00000020383(Il13);ENSMUSG00000024027(Glp1r);ENSMUSG00000027071(P2rx3);ENSMUSG00000052271(Bhlha15)
GO:0032613	BP	interleukin-10 production	0	1	1	56	0.202224167	0.447495848	-	ENSMUSG00000020383(Il13)
GO:0051930	BP	regulation of sensory perception of pain	0	1	1	56	0.202224167	0.447495848	-	ENSMUSG00000027071(P2rx3)
GO:0048839	BP	inner ear development	0	2	2	207	0.202432798	0.447495848	-	ENSMUSG00000026934(Lhx3);ENSMUSG00000027004(Frzb)
GO:0016021	CC	integral component of membrane	14	18	32	6818	0.203082049	0.691191535	ENSMUSG00000001095(Slc13a2);ENSMUSG00000009633(G0s2);ENSMUSG00000021773(Comtd1);ENSMUSG00000023926(Rhag);ENSMUSG00000026387(Sctr);ENSMUSG00000028836(Slc30a2);ENSMUSG00000044405(Adig);ENSMUSG00000049649(Gpr3);ENSMUSG00000057454(Lypd3);ENSMUSG00000075408(Smim41);ENSMUSG00000078201(Tmem203);ENSMUSG00000087198(Tmem274);ENSMUSG00000091511(Vmn2r87);ENSMUSG00000100586(Vmn1r90)	ENSMUSG00000000627(Sema4f);ENSMUSG00000018341(Il12rb2);ENSMUSG00000018752(Tnfsfm13);ENSMUSG00000024027(Glp1r);ENSMUSG00000026188(Tmem169);ENSMUSG00000026582(Sele);ENSMUSG00000027071(P2rx3);ENSMUSG00000029530(Ccr9);ENSMUSG00000030329(Pianp);ENSMUSG00000031385(Plxnb3);ENSMUSG00000032243(Itga11);ENSMUSG00000036172(Cd200r3);ENSMUSG00000040899(Ccr6);ENSMUSG00000043592(Unc5cl);ENSMUSG00000050276(Mrgprg…
GO:0019902	MF	phosphatase binding	0	2	2	214	0.203117703	0.434612145	-	ENSMUSG00000039057(Myo16);ENSMUSG00000045667(Smtnl2)
GO:0030414	MF	peptidase inhibitor activity	2	0	2	214	0.203117703	0.434612145	ENSMUSG00000032484(Ngp);ENSMUSG00000051748(Wfdc21)	-
GO:0048870	BP	cell motility	2	7	9	1625	0.204715449	0.448212057	ENSMUSG00000056054(S100a8);ENSMUSG00000056071(S100a9)	ENSMUSG00000000627(Sema4f);ENSMUSG00000029530(Ccr9);ENSMUSG00000031385(Plxnb3);ENSMUSG00000032243(Itga11);ENSMUSG00000040899(Ccr6);ENSMUSG00000052133(Sema5b);ENSMUSG00000074934(Grem1)
GO:0051674	BP	localization of cell	2	7	9	1625	0.204715449	0.448212057	ENSMUSG00000056054(S100a8);ENSMUSG00000056071(S100a9)	ENSMUSG00000000627(Sema4f);ENSMUSG00000029530(Ccr9);ENSMUSG00000031385(Plxnb3);ENSMUSG00000032243(Itga11);ENSMUSG00000040899(Ccr6);ENSMUSG00000052133(Sema5b);ENSMUSG00000074934(Grem1)
GO:0030324	BP	lung development	1	1	2	209	0.205363989	0.448212057	ENSMUSG00000064246(Chil1)	ENSMUSG00000026934(Lhx3)
GO:0003229	BP	ventricular cardiac muscle tissue development	1	0	1	57	0.205440693	0.448212057	ENSMUSG00000059741(Myl3)	-
GO:0010830	BP	regulation of myotube differentiation	0	1	1	57	0.205440693	0.448212057	-	ENSMUSG00000052271(Bhlha15)
GO:0046850	BP	regulation of bone remodeling	0	1	1	57	0.205440693	0.448212057	-	ENSMUSG00000074934(Grem1)
GO:0050873	BP	brown fat cell differentiation	1	0	1	57	0.205440693	0.448212057	ENSMUSG00000044405(Adig)	-
GO:0051931	BP	regulation of sensory perception	0	1	1	57	0.205440693	0.448212057	-	ENSMUSG00000027071(P2rx3)
GO:0072577	BP	endothelial cell apoptotic process	0	1	1	57	0.205440693	0.448212057	-	ENSMUSG00000020383(Il13)
GO:0090183	BP	regulation of kidney development	0	1	1	57	0.205440693	0.448212057	-	ENSMUSG00000074934(Grem1)
GO:1903539	BP	protein localization to postsynaptic membrane	0	1	1	57	0.205440693	0.448212057	-	ENSMUSG00000046709(Mapk10)
GO:0001085	MF	RNA polymerase II transcription factor binding	0	1	1	59	0.206088289	0.437749578	-	ENSMUSG00000026934(Lhx3)
GO:0002685	BP	regulation of leukocyte migration	0	2	2	210	0.206831414	0.450710923	-	ENSMUSG00000040899(Ccr6);ENSMUSG00000074934(Grem1)
GO:0048167	BP	regulation of synaptic plasticity	1	1	2	211	0.208300016	0.451980863	ENSMUSG00000026387(Sctr)	ENSMUSG00000027071(P2rx3)
GO:0009994	BP	oocyte differentiation	1	0	1	58	0.208644405	0.451980863	ENSMUSG00000060985(Tdrd5)	-
GO:0035456	BP	response to interferon-beta	0	1	1	58	0.208644405	0.451980863	-	ENSMUSG00000070501(Ifi214)
GO:0048260	BP	positive regulation of receptor-mediated endocytosis	0	1	1	58	0.208644405	0.451980863	-	ENSMUSG00000074934(Grem1)
GO:0061098	BP	positive regulation of protein tyrosine kinase activity	0	1	1	58	0.208644405	0.451980863	-	ENSMUSG00000074934(Grem1)
GO:0030323	BP	respiratory tube development	1	1	2	212	0.20976976	0.453396011	ENSMUSG00000064246(Chil1)	ENSMUSG00000026934(Lhx3)
GO:0061135	MF	endopeptidase regulator activity	2	0	2	219	0.210234312	0.44332018	ENSMUSG00000032484(Ngp);ENSMUSG00000051748(Wfdc21)	-
GO:0008219	BP	cell death	5	6	11	2078	0.210828559	0.453396011	ENSMUSG00000007888(Crlf1);ENSMUSG00000009633(G0s2);ENSMUSG00000056054(S100a8);ENSMUSG00000056071(S100a9);ENSMUSG00000064246(Chil1)	ENSMUSG00000020383(Il13);ENSMUSG00000024027(Glp1r);ENSMUSG00000026077(Npas2);ENSMUSG00000026934(Lhx3);ENSMUSG00000027004(Frzb);ENSMUSG00000074934(Grem1)
GO:0043281	BP	regulation of cysteine-type endopeptidase activity involved in apoptotic process	2	0	2	213	0.211240616	0.453396011	ENSMUSG00000056054(S100a8);ENSMUSG00000056071(S100a9)	-
GO:0060627	BP	regulation of vesicle-mediated transport	1	3	4	588	0.211637419	0.453396011	ENSMUSG00000036091(Hyal3)	ENSMUSG00000020383(Il13);ENSMUSG00000020848(Doc2b);ENSMUSG00000074934(Grem1)
GO:0001658	BP	branching involved in ureteric bud morphogenesis	0	1	1	59	0.211835355	0.453396011	-	ENSMUSG00000074934(Grem1)
GO:0002548	BP	monocyte chemotaxis	0	1	1	59	0.211835355	0.453396011	-	ENSMUSG00000074934(Grem1)
GO:0030104	BP	water homeostasis	1	0	1	59	0.211835355	0.453396011	ENSMUSG00000026387(Sctr)	-
GO:0050854	BP	regulation of antigen receptor-mediated signaling pathway	0	1	1	59	0.211835355	0.453396011	-	ENSMUSG00000042345(Ubash3a)
GO:0051148	BP	negative regulation of muscle cell differentiation	0	1	1	59	0.211835355	0.453396011	-	ENSMUSG00000052271(Bhlha15)
GO:1902807	BP	negative regulation of cell cycle G1/S phase transition	0	1	1	59	0.211835355	0.453396011	-	ENSMUSG00000039057(Myo16)
GO:0032989	BP	cellular component morphogenesis	0	5	5	790	0.212012615	0.453396011	-	ENSMUSG00000000627(Sema4f);ENSMUSG00000026934(Lhx3);ENSMUSG00000031385(Plxnb3);ENSMUSG00000039057(Myo16);ENSMUSG00000052133(Sema5b)
GO:0005637	CC	nuclear inner membrane	0	1	1	58	0.212108647	0.692306148	-	ENSMUSG00000027071(P2rx3)
GO:0008146	MF	sulfotransferase activity	0	1	1	61	0.212284267	0.444422459	-	ENSMUSG00000062184(Hs6st2)
GO:0016020	CC	membrane	20	25	45	9968	0.212308428	0.692306148	ENSMUSG00000001095(Slc13a2);ENSMUSG00000007888(Crlf1);ENSMUSG00000009633(G0s2);ENSMUSG00000021773(Comtd1);ENSMUSG00000023926(Rhag);ENSMUSG00000026387(Sctr);ENSMUSG00000028836(Slc30a2);ENSMUSG00000031898(Dpep3);ENSMUSG00000036091(Hyal3);ENSMUSG00000044405(Adig);ENSMUSG00000049649(Gpr3);ENSMUSG00000049892(Rasd1);ENSMUSG00000056054(S100a8);ENSMUSG00000056071(S100a9);ENSMUSG00000057454(Lypd3);ENSMUSG…	ENSMUSG00000000627(Sema4f);ENSMUSG00000018341(Il12rb2);ENSMUSG00000018752(Tnfsfm13);ENSMUSG00000020383(Il13);ENSMUSG00000020848(Doc2b);ENSMUSG00000024027(Glp1r);ENSMUSG00000026188(Tmem169);ENSMUSG00000026582(Sele);ENSMUSG00000026893(Gca);ENSMUSG00000027071(P2rx3);ENSMUSG00000029530(Ccr9);ENSMUSG00000030329(Pianp);ENSMUSG00000031385(Plxnb3);ENSMUSG00000032098(Treh);ENSMUSG00000032243(Itga11);ENSMU…
GO:0030017	CC	sarcomere	1	1	2	211	0.214115303	0.692306148	ENSMUSG00000059741(Myl3)	ENSMUSG00000045667(Smtnl2)
GO:0002703	BP	regulation of leukocyte mediated immunity	0	2	2	215	0.21418553	0.454522405	-	ENSMUSG00000018752(Tnfsfm13);ENSMUSG00000020383(Il13)
GO:0002520	BP	immune system development	3	3	6	1001	0.214560793	0.454522405	ENSMUSG00000023926(Rhag);ENSMUSG00000069917(Hba-a2);ENSMUSG00000069919(Hba-a1)	ENSMUSG00000018752(Tnfsfm13);ENSMUSG00000029530(Ccr9);ENSMUSG00000040899(Ccr6)
GO:0002712	BP	regulation of B cell mediated immunity	0	1	1	60	0.215013593	0.454522405	-	ENSMUSG00000018752(Tnfsfm13)
GO:0002889	BP	regulation of immunoglobulin mediated immune response	0	1	1	60	0.215013593	0.454522405	-	ENSMUSG00000018752(Tnfsfm13)
GO:0051445	BP	regulation of meiotic cell cycle	1	0	1	60	0.215013593	0.454522405	ENSMUSG00000049649(Gpr3)	-
GO:0051893	BP	regulation of focal adhesion assembly	0	1	1	60	0.215013593	0.454522405	-	ENSMUSG00000074934(Grem1)
GO:0060688	BP	regulation of morphogenesis of a branching structure	0	1	1	60	0.215013593	0.454522405	-	ENSMUSG00000074934(Grem1)
GO:0090109	BP	regulation of cell-substrate junction assembly	0	1	1	60	0.215013593	0.454522405	-	ENSMUSG00000074934(Grem1)
GO:0099637	BP	neurotransmitter receptor transport	0	1	1	60	0.215013593	0.454522405	-	ENSMUSG00000046709(Mapk10)
GO:1905207	BP	regulation of cardiocyte differentiation	0	1	1	60	0.215013593	0.454522405	-	ENSMUSG00000074934(Grem1)
GO:0008144	MF	drug binding	5	4	9	1699	0.215344795	0.447609538	ENSMUSG00000052305(Hbb-bs);ENSMUSG00000064246(Chil1);ENSMUSG00000069917(Hba-a2);ENSMUSG00000069919(Hba-a1);ENSMUSG00000073940(Hbb-bt)	ENSMUSG00000027071(P2rx3);ENSMUSG00000039057(Myo16);ENSMUSG00000046709(Mapk10);ENSMUSG00000070644(Etnk2)
GO:0010975	BP	regulation of neuron projection development	1	3	4	593	0.215852919	0.455772199	ENSMUSG00000056071(S100a9)	ENSMUSG00000000627(Sema4f);ENSMUSG00000031385(Plxnb3);ENSMUSG00000052133(Sema5b)
GO:0030888	BP	regulation of B cell proliferation	0	1	1	61	0.218179168	0.45900585	-	ENSMUSG00000020383(Il13)
GO:0046470	BP	phosphatidylcholine metabolic process	0	1	1	61	0.218179168	0.45900585	-	ENSMUSG00000070644(Etnk2)
GO:0072678	BP	T cell migration	0	1	1	61	0.218179168	0.45900585	-	ENSMUSG00000040899(Ccr6)
GO:2001020	BP	regulation of response to DNA damage stimulus	0	2	2	218	0.218610436	0.45900585	-	ENSMUSG00000026077(Npas2);ENSMUSG00000042498(Radx)
GO:0030099	BP	myeloid cell differentiation	3	0	3	401	0.218633706	0.45900585	ENSMUSG00000023926(Rhag);ENSMUSG00000069917(Hba-a2);ENSMUSG00000069919(Hba-a1)	-
GO:0032869	BP	cellular response to insulin stimulus	2	0	2	219	0.220087288	0.461530078	ENSMUSG00000074483(Bglap);ENSMUSG00000074489(Bglap3)	-
GO:0006915	BP	apoptotic process	5	5	10	1877	0.220407733	0.461675035	ENSMUSG00000007888(Crlf1);ENSMUSG00000009633(G0s2);ENSMUSG00000056054(S100a8);ENSMUSG00000056071(S100a9);ENSMUSG00000064246(Chil1)	ENSMUSG00000020383(Il13);ENSMUSG00000024027(Glp1r);ENSMUSG00000026934(Lhx3);ENSMUSG00000027004(Frzb);ENSMUSG00000074934(Grem1)
GO:0002886	BP	regulation of myeloid leukocyte mediated immunity	0	1	1	62	0.221332131	0.462030823	-	ENSMUSG00000020383(Il13)
GO:0060393	BP	regulation of pathway-restricted SMAD protein phosphorylation	0	1	1	62	0.221332131	0.462030823	-	ENSMUSG00000074934(Grem1)
GO:2000401	BP	regulation of lymphocyte migration	0	1	1	62	0.221332131	0.462030823	-	ENSMUSG00000040899(Ccr6)
GO:0060322	BP	head development	3	2	5	804	0.222172309	0.462801391	ENSMUSG00000024518(Rax);ENSMUSG00000026387(Sctr);ENSMUSG00000027796(Smad9)	ENSMUSG00000026934(Lhx3);ENSMUSG00000039057(Myo16)
GO:0070997	BP	neuron death	1	2	3	405	0.222845988	0.462801391	ENSMUSG00000007888(Crlf1)	ENSMUSG00000020383(Il13);ENSMUSG00000024027(Glp1r)
GO:0098542	BP	defense response to other organism	5	1	6	1014	0.222954089	0.462801391	ENSMUSG00000036216(Leap2);ENSMUSG00000051748(Wfdc21);ENSMUSG00000056054(S100a8);ENSMUSG00000056071(S100a9);ENSMUSG00000061780(Cfd)	ENSMUSG00000070501(Ifi214)
GO:0060047	BP	heart contraction	1	1	2	221	0.223043633	0.462801391	ENSMUSG00000059741(Myl3)	ENSMUSG00000024027(Glp1r)
GO:0031514	CC	motile cilium	1	1	2	217	0.223138615	0.709653954	ENSMUSG00000036091(Hyal3)	ENSMUSG00000040899(Ccr6)
GO:0048667	BP	cell morphogenesis involved in neuron differentiation	0	4	4	602	0.223500144	0.462801391	-	ENSMUSG00000000627(Sema4f);ENSMUSG00000026934(Lhx3);ENSMUSG00000031385(Plxnb3);ENSMUSG00000052133(Sema5b)
GO:2001233	BP	regulation of apoptotic signaling pathway	3	0	3	406	0.223901699	0.462801391	ENSMUSG00000009633(G0s2);ENSMUSG00000056054(S100a8);ENSMUSG00000056071(S100a9)	-
GO:0043086	BP	negative regulation of catalytic activity	2	3	5	807	0.224369289	0.462801391	ENSMUSG00000032484(Ngp);ENSMUSG00000051748(Wfdc21)	ENSMUSG00000020383(Il13);ENSMUSG00000031385(Plxnb3);ENSMUSG00000032105(Pdzd3)
GO:0009880	BP	embryonic pattern specification	1	0	1	63	0.224472531	0.462801391	ENSMUSG00000060985(Tdrd5)	-
GO:0048146	BP	positive regulation of fibroblast proliferation	0	1	1	63	0.224472531	0.462801391	-	ENSMUSG00000020383(Il13)
GO:0050994	BP	regulation of lipid catabolic process	1	0	1	63	0.224472531	0.462801391	ENSMUSG00000026387(Sctr)	-
GO:0062237	BP	protein localization to postsynapse	0	1	1	63	0.224472531	0.462801391	-	ENSMUSG00000046709(Mapk10)
GO:0009612	BP	response to mechanical stimulus	1	1	2	223	0.226003296	0.464557741	ENSMUSG00000064246(Chil1)	ENSMUSG00000027071(P2rx3)
GO:0044057	BP	regulation of system process	1	3	4	605	0.226065522	0.464557741	ENSMUSG00000059741(Myl3)	ENSMUSG00000024027(Glp1r);ENSMUSG00000027071(P2rx3);ENSMUSG00000045667(Smtnl2)
GO:0046903	BP	secretion	3	3	6	1020	0.226865779	0.464557741	ENSMUSG00000036091(Hyal3);ENSMUSG00000056054(S100a8);ENSMUSG00000056071(S100a9)	ENSMUSG00000020383(Il13);ENSMUSG00000020848(Doc2b);ENSMUSG00000024027(Glp1r)
GO:0030073	BP	insulin secretion	0	2	2	224	0.227484296	0.464557741	-	ENSMUSG00000020848(Doc2b);ENSMUSG00000024027(Glp1r)
GO:0006305	BP	DNA alkylation	1	0	1	64	0.227600418	0.464557741	ENSMUSG00000060985(Tdrd5)	-
GO:0006306	BP	DNA methylation	1	0	1	64	0.227600418	0.464557741	ENSMUSG00000060985(Tdrd5)	-
GO:0010524	BP	positive regulation of calcium ion transport into cytosol	0	1	1	64	0.227600418	0.464557741	-	ENSMUSG00000020383(Il13)
GO:0055008	BP	cardiac muscle tissue morphogenesis	1	0	1	64	0.227600418	0.464557741	ENSMUSG00000059741(Myl3)	-
GO:1903902	BP	positive regulation of viral life cycle	0	1	1	64	0.227600418	0.464557741	-	ENSMUSG00000066878(Gm10184)
GO:0060389	BP	pathway-restricted SMAD protein phosphorylation	0	1	1	65	0.23071584	0.469352158	-	ENSMUSG00000074934(Grem1)
GO:0150116	BP	regulation of cell-substrate junction organization	0	1	1	65	0.23071584	0.469352158	-	ENSMUSG00000074934(Grem1)
GO:2000242	BP	negative regulation of reproductive process	1	0	1	65	0.23071584	0.469352158	ENSMUSG00000036091(Hyal3)	-
GO:0045596	BP	negative regulation of cell differentiation	0	5	5	816	0.231000551	0.469411518	-	ENSMUSG00000000627(Sema4f);ENSMUSG00000027004(Frzb);ENSMUSG00000052133(Sema5b);ENSMUSG00000052271(Bhlha15);ENSMUSG00000074934(Grem1)
GO:0002699	BP	positive regulation of immune effector process	0	2	2	227	0.231931617	0.470782741	-	ENSMUSG00000018752(Tnfsfm13);ENSMUSG00000020383(Il13)
GO:0044297	CC	cell body	2	3	5	804	0.233320369	0.722078348	ENSMUSG00000074483(Bglap);ENSMUSG00000074489(Bglap3)	ENSMUSG00000000627(Sema4f);ENSMUSG00000027071(P2rx3);ENSMUSG00000046709(Mapk10)
GO:0004869	MF	cysteine-type endopeptidase inhibitor activity	1	0	1	68	0.233596549	0.482103516	ENSMUSG00000032484(Ngp)	-
GO:0050918	BP	positive chemotaxis	0	1	1	66	0.233818848	0.4730454	-	ENSMUSG00000031385(Plxnb3)
GO:0060675	BP	ureteric bud morphogenesis	0	1	1	66	0.233818848	0.4730454	-	ENSMUSG00000074934(Grem1)
GO:0090303	BP	positive regulation of wound healing	1	0	1	66	0.233818848	0.4730454	ENSMUSG00000056071(S100a9)	-
GO:0005657	CC	replication fork	0	1	1	65	0.23448936	0.722078348	-	ENSMUSG00000042498(Radx)
GO:0072171	BP	mesonephric tubule morphogenesis	0	1	1	67	0.236909489	0.478606655	-	ENSMUSG00000074934(Grem1)
GO:0006914	BP	autophagy	2	1	3	419	0.237715493	0.478606655	ENSMUSG00000056054(S100a8);ENSMUSG00000056071(S100a9)	ENSMUSG00000041658(Rragb)
GO:0061919	BP	process utilizing autophagic mechanism	2	1	3	419	0.237715493	0.478606655	ENSMUSG00000056054(S100a8);ENSMUSG00000056071(S100a9)	ENSMUSG00000041658(Rragb)
GO:0003015	BP	heart process	1	1	2	231	0.237870374	0.478606655	ENSMUSG00000059741(Myl3)	ENSMUSG00000024027(Glp1r)
GO:0090276	BP	regulation of peptide hormone secretion	0	2	2	231	0.237870374	0.478606655	-	ENSMUSG00000020848(Doc2b);ENSMUSG00000024027(Glp1r)
GO:0005518	MF	collagen binding	0	1	1	70	0.239580503	0.490163546	-	ENSMUSG00000032243(Itga11)
GO:0036464	CC	cytoplasmic ribonucleoprotein granule	1	1	2	228	0.23975665	0.726762346	ENSMUSG00000060985(Tdrd5)	ENSMUSG00000066878(Gm10184)
GO:0045595	BP	regulation of cell differentiation	3	7	10	1917	0.239792674	0.481946545	ENSMUSG00000027796(Smad9);ENSMUSG00000044405(Adig);ENSMUSG00000056071(S100a9)	ENSMUSG00000000627(Sema4f);ENSMUSG00000024027(Glp1r);ENSMUSG00000027004(Frzb);ENSMUSG00000031385(Plxnb3);ENSMUSG00000052133(Sema5b);ENSMUSG00000052271(Bhlha15);ENSMUSG00000074934(Grem1)
GO:0012501	BP	programmed cell death	5	5	10	1922	0.242261416	0.4863725	ENSMUSG00000007888(Crlf1);ENSMUSG00000009633(G0s2);ENSMUSG00000056054(S100a8);ENSMUSG00000056071(S100a9);ENSMUSG00000064246(Chil1)	ENSMUSG00000020383(Il13);ENSMUSG00000024027(Glp1r);ENSMUSG00000026934(Lhx3);ENSMUSG00000027004(Frzb);ENSMUSG00000074934(Grem1)
GO:0005230	MF	extracellular ligand-gated ion channel activity	0	1	1	71	0.242555157	0.490163546	-	ENSMUSG00000027071(P2rx3)
GO:0070491	MF	repressing transcription factor binding	0	1	1	71	0.242555157	0.490163546	-	ENSMUSG00000066878(Gm10184)
GO:0002090	BP	regulation of receptor internalization	0	1	1	69	0.243053868	0.4863725	-	ENSMUSG00000074934(Grem1)
GO:0030032	BP	lamellipodium assembly	0	1	1	69	0.243053868	0.4863725	-	ENSMUSG00000031385(Plxnb3)
GO:0033627	BP	cell adhesion mediated by integrin	0	1	1	69	0.243053868	0.4863725	-	ENSMUSG00000032243(Itga11)
GO:0018193	BP	peptidyl-amino acid modification	4	3	7	1261	0.243415905	0.48656694	ENSMUSG00000007888(Crlf1);ENSMUSG00000056054(S100a8);ENSMUSG00000056071(S100a9);ENSMUSG00000064246(Chil1)	ENSMUSG00000018341(Il12rb2);ENSMUSG00000020383(Il13);ENSMUSG00000074934(Grem1)
GO:0043583	BP	ear development	0	2	2	235	0.243817742	0.486840425	-	ENSMUSG00000026934(Lhx3);ENSMUSG00000027004(Frzb)
GO:0009888	BP	tissue development	6	4	10	1926	0.244243419	0.48716087	ENSMUSG00000007888(Crlf1);ENSMUSG00000027796(Smad9);ENSMUSG00000036091(Hyal3);ENSMUSG00000059741(Myl3);ENSMUSG00000074483(Bglap);ENSMUSG00000074489(Bglap3)	ENSMUSG00000000627(Sema4f);ENSMUSG00000027004(Frzb);ENSMUSG00000052133(Sema5b);ENSMUSG00000074934(Grem1)
GO:0060828	BP	regulation of canonical Wnt signaling pathway	0	2	2	236	0.245305721	0.487691135	-	ENSMUSG00000027004(Frzb);ENSMUSG00000074934(Grem1)
GO:0070663	BP	regulation of leukocyte proliferation	0	2	2	236	0.245305721	0.487691135	-	ENSMUSG00000020383(Il13);ENSMUSG00000074934(Grem1)
GO:2000116	BP	regulation of cysteine-type endopeptidase activity	2	0	2	236	0.245305721	0.487691135	ENSMUSG00000056054(S100a8);ENSMUSG00000056071(S100a9)	-
GO:0032729	BP	positive regulation of interferon-gamma production	0	1	1	70	0.246107702	0.488593692	-	ENSMUSG00000018341(Il12rb2)
GO:0006816	BP	calcium ion transport	0	3	3	427	0.246291649	0.488593692	-	ENSMUSG00000020383(Il13);ENSMUSG00000024027(Glp1r);ENSMUSG00000052271(Bhlha15)
GO:0048738	BP	cardiac muscle tissue development	1	1	2	237	0.2467941	0.48906231	ENSMUSG00000059741(Myl3)	ENSMUSG00000074934(Grem1)
GO:0016529	CC	sarcoplasmic reticulum	1	0	1	69	0.246995037	0.727010611	ENSMUSG00000049892(Rasd1)	-
GO:0030016	CC	myofibril	1	1	2	233	0.247333507	0.727010611	ENSMUSG00000059741(Myl3)	ENSMUSG00000045667(Smtnl2)
GO:0043065	BP	positive regulation of apoptotic process	3	1	4	630	0.247733367	0.490394607	ENSMUSG00000009633(G0s2);ENSMUSG00000056054(S100a8);ENSMUSG00000056071(S100a9)	ENSMUSG00000027004(Frzb)
GO:0060541	BP	respiratory system development	1	1	2	238	0.248282853	0.490953283	ENSMUSG00000064246(Chil1)	ENSMUSG00000026934(Lhx3)
GO:0051155	BP	positive regulation of striated muscle cell differentiation	0	1	1	71	0.249149363	0.491608357	-	ENSMUSG00000074934(Grem1)
GO:0097120	BP	receptor localization to synapse	0	1	1	71	0.249149363	0.491608357	-	ENSMUSG00000046709(Mapk10)
GO:0000902	BP	cell morphogenesis	0	6	6	1054	0.249451702	0.491676798	-	ENSMUSG00000000627(Sema4f);ENSMUSG00000026934(Lhx3);ENSMUSG00000031385(Plxnb3);ENSMUSG00000039057(Myo16);ENSMUSG00000052133(Sema5b);ENSMUSG00000074934(Grem1)
GO:0019058	BP	viral life cycle	1	1	2	239	0.249771952	0.49178036	ENSMUSG00000036091(Hyal3)	ENSMUSG00000066878(Gm10184)
GO:0043068	BP	positive regulation of programmed cell death	3	1	4	635	0.252123823	0.49387275	ENSMUSG00000009633(G0s2);ENSMUSG00000056054(S100a8);ENSMUSG00000056071(S100a9)	ENSMUSG00000027004(Frzb)
GO:0001541	BP	ovarian follicle development	1	0	1	72	0.2521789	0.49387275	ENSMUSG00000036091(Hyal3)	-
GO:0003208	BP	cardiac ventricle morphogenesis	1	0	1	72	0.2521789	0.49387275	ENSMUSG00000059741(Myl3)	-
GO:0048663	BP	neuron fate commitment	0	1	1	72	0.2521789	0.49387275	-	ENSMUSG00000026934(Lhx3)
GO:1903510	BP	mucopolysaccharide metabolic process	1	0	1	72	0.2521789	0.49387275	ENSMUSG00000036091(Hyal3)	-
GO:0031175	BP	neuron projection development	1	5	6	1061	0.254184237	0.497269907	ENSMUSG00000056071(S100a9)	ENSMUSG00000000627(Sema4f);ENSMUSG00000026934(Lhx3);ENSMUSG00000031385(Plxnb3);ENSMUSG00000039057(Myo16);ENSMUSG00000052133(Sema5b)
GO:0070011	MF	peptidase activity, acting on L-amino acid peptides	3	1	4	658	0.254639834	0.511035806	ENSMUSG00000031898(Dpep3);ENSMUSG00000051582(Otud6a);ENSMUSG00000061780(Cfd)	ENSMUSG00000058145(Adamts17)
GO:0043299	BP	leukocyte degranulation	0	1	1	73	0.25519636	0.497659993	-	ENSMUSG00000020383(Il13)
GO:0045576	BP	mast cell activation	0	1	1	73	0.25519636	0.497659993	-	ENSMUSG00000020383(Il13)
GO:2001021	BP	negative regulation of response to DNA damage stimulus	0	1	1	73	0.25519636	0.497659993	-	ENSMUSG00000042498(Radx)
GO:0035770	CC	ribonucleoprotein granule	1	1	2	239	0.256437835	0.729255611	ENSMUSG00000060985(Tdrd5)	ENSMUSG00000066878(Gm10184)
GO:0010001	BP	glial cell differentiation	2	0	2	244	0.257221728	0.500449661	ENSMUSG00000056054(S100a8);ENSMUSG00000056071(S100a9)	-
GO:0099003	BP	vesicle-mediated transport in synapse	0	2	2	244	0.257221728	0.500449661	-	ENSMUSG00000020848(Doc2b);ENSMUSG00000046709(Mapk10)
GO:0005840	CC	ribosome	2	0	2	240	0.257956117	0.729255611	ENSMUSG00000069917(Hba-a2);ENSMUSG00000069919(Hba-a1)	-
GO:0030968	BP	endoplasmic reticulum unfolded protein response	0	1	1	74	0.258201791	0.500449661	-	ENSMUSG00000052271(Bhlha15)
GO:0072078	BP	nephron tubule morphogenesis	0	1	1	74	0.258201791	0.500449661	-	ENSMUSG00000074934(Grem1)
GO:2000573	BP	positive regulation of DNA biosynthetic process	0	1	1	74	0.258201791	0.500449661	-	ENSMUSG00000074934(Grem1)
GO:0022603	BP	regulation of anatomical structure morphogenesis	2	4	6	1067	0.258261447	0.500449661	ENSMUSG00000032484(Ngp);ENSMUSG00000064246(Chil1)	ENSMUSG00000000627(Sema4f);ENSMUSG00000031385(Plxnb3);ENSMUSG00000052133(Sema5b);ENSMUSG00000074934(Grem1)
GO:0002449	BP	lymphocyte mediated immunity	0	2	2	245	0.258712358	0.500795154	-	ENSMUSG00000018752(Tnfsfm13);ENSMUSG00000040899(Ccr6)
GO:0061134	MF	peptidase regulator activity	2	0	2	253	0.259138493	0.516502065	ENSMUSG00000032484(Ngp);ENSMUSG00000051748(Wfdc21)	-
GO:0005887	CC	integral component of plasma membrane	2	6	8	1480	0.259374418	0.729255611	ENSMUSG00000023926(Rhag);ENSMUSG00000091511(Vmn2r87)	ENSMUSG00000000627(Sema4f);ENSMUSG00000024027(Glp1r);ENSMUSG00000027071(P2rx3);ENSMUSG00000031385(Plxnb3);ENSMUSG00000032243(Itga11);ENSMUSG00000096002(Vmn2r53)
GO:0051241	BP	negative regulation of multicellular organismal process	2	5	7	1287	0.259413175	0.501623161	ENSMUSG00000032484(Ngp);ENSMUSG00000036091(Hyal3)	ENSMUSG00000000627(Sema4f);ENSMUSG00000020383(Il13);ENSMUSG00000027004(Frzb);ENSMUSG00000052133(Sema5b);ENSMUSG00000074934(Grem1)
GO:0098660	BP	inorganic ion transmembrane transport	2	3	5	855	0.260372588	0.502948943	ENSMUSG00000023926(Rhag);ENSMUSG00000028836(Slc30a2)	ENSMUSG00000020383(Il13);ENSMUSG00000024027(Glp1r);ENSMUSG00000052271(Bhlha15)
GO:0006029	BP	proteoglycan metabolic process	0	1	1	75	0.261195239	0.503479176	-	ENSMUSG00000062184(Hs6st2)
GO:0060415	BP	muscle tissue morphogenesis	1	0	1	75	0.261195239	0.503479176	ENSMUSG00000059741(Myl3)	-
GO:1903530	BP	regulation of secretion by cell	1	3	4	647	0.262729369	0.505905504	ENSMUSG00000036091(Hyal3)	ENSMUSG00000020383(Il13);ENSMUSG00000020848(Doc2b);ENSMUSG00000024027(Glp1r)
GO:0019905	MF	syntaxin binding	0	1	1	78	0.263058466	0.520748392	-	ENSMUSG00000020848(Doc2b)
GO:0045665	BP	negative regulation of neuron differentiation	0	2	2	248	0.263185139	0.50625246	-	ENSMUSG00000000627(Sema4f);ENSMUSG00000052133(Sema5b)
GO:0043292	CC	contractile fiber	1	1	2	244	0.264030809	0.731742527	ENSMUSG00000059741(Myl3)	ENSMUSG00000045667(Smtnl2)
GO:0019229	BP	regulation of vasoconstriction	0	1	1	76	0.264176753	0.506568576	-	ENSMUSG00000045667(Smtnl2)
GO:0071230	BP	cellular response to amino acid stimulus	0	1	1	76	0.264176753	0.506568576	-	ENSMUSG00000041658(Rragb)
GO:0072088	BP	nephron epithelium morphogenesis	0	1	1	76	0.264176753	0.506568576	-	ENSMUSG00000074934(Grem1)
GO:0051403	BP	stress-activated MAPK cascade	0	2	2	250	0.266167487	0.509853674	-	ENSMUSG00000043592(Unc5cl);ENSMUSG00000046709(Mapk10)
GO:0032637	BP	interleukin-8 production	1	0	1	77	0.267146379	0.510663786	ENSMUSG00000064246(Chil1)	-
GO:0061333	BP	renal tubule morphogenesis	0	1	1	77	0.267146379	0.510663786	-	ENSMUSG00000074934(Grem1)
GO:0060548	BP	negative regulation of cell death	1	5	6	1081	0.267845969	0.511468861	ENSMUSG00000007888(Crlf1)	ENSMUSG00000020383(Il13);ENSMUSG00000024027(Glp1r);ENSMUSG00000026077(Npas2);ENSMUSG00000026934(Lhx3);ENSMUSG00000074934(Grem1)
GO:0032418	BP	lysosome localization	0	1	1	78	0.270104164	0.512080456	-	ENSMUSG00000020383(Il13)
GO:0034103	BP	regulation of tissue remodeling	0	1	1	78	0.270104164	0.512080456	-	ENSMUSG00000074934(Grem1)
GO:0045844	BP	positive regulation of striated muscle tissue development	0	1	1	78	0.270104164	0.512080456	-	ENSMUSG00000074934(Grem1)
GO:0048041	BP	focal adhesion assembly	0	1	1	78	0.270104164	0.512080456	-	ENSMUSG00000074934(Grem1)
GO:0048636	BP	positive regulation of muscle organ development	0	1	1	78	0.270104164	0.512080456	-	ENSMUSG00000074934(Grem1)
GO:0072028	BP	nephron morphogenesis	0	1	1	78	0.270104164	0.512080456	-	ENSMUSG00000074934(Grem1)
GO:0043434	BP	response to peptide hormone	2	1	3	449	0.270117562	0.512080456	ENSMUSG00000074483(Bglap);ENSMUSG00000074489(Bglap3)	ENSMUSG00000024027(Glp1r)
GO:0016787	MF	hydrolase activity	6	6	12	2513	0.270726294	0.52905648	ENSMUSG00000031898(Dpep3);ENSMUSG00000036091(Hyal3);ENSMUSG00000049892(Rasd1);ENSMUSG00000051582(Otud6a);ENSMUSG00000059741(Myl3);ENSMUSG00000061780(Cfd)	ENSMUSG00000024770(Lipn);ENSMUSG00000032098(Treh);ENSMUSG00000039057(Myo16);ENSMUSG00000041658(Rragb);ENSMUSG00000043592(Unc5cl);ENSMUSG00000058145(Adamts17)
GO:0051179	BP	localization	11	16	27	5976	0.271018521	0.513258786	ENSMUSG00000001095(Slc13a2);ENSMUSG00000023926(Rhag);ENSMUSG00000026387(Sctr);ENSMUSG00000028836(Slc30a2);ENSMUSG00000036091(Hyal3);ENSMUSG00000052305(Hbb-bs);ENSMUSG00000056054(S100a8);ENSMUSG00000056071(S100a9);ENSMUSG00000069917(Hba-a2);ENSMUSG00000069919(Hba-a1);ENSMUSG00000073940(Hbb-bt)	ENSMUSG00000000627(Sema4f);ENSMUSG00000020383(Il13);ENSMUSG00000020848(Doc2b);ENSMUSG00000024027(Glp1r);ENSMUSG00000027071(P2rx3);ENSMUSG00000029530(Ccr9);ENSMUSG00000031385(Plxnb3);ENSMUSG00000032105(Pdzd3);ENSMUSG00000032243(Itga11);ENSMUSG00000040899(Ccr6);ENSMUSG00000041658(Rragb);ENSMUSG00000046709(Mapk10);ENSMUSG00000052133(Sema5b);ENSMUSG00000052271(Bhlha15);ENSMUSG00000066878(Gm10184);ENS…
GO:0007283	BP	spermatogenesis	3	1	4	657	0.27163503	0.513896549	ENSMUSG00000044405(Adig);ENSMUSG00000060985(Tdrd5);ENSMUSG00000078201(Tmem203)	ENSMUSG00000040899(Ccr6)
GO:0045739	BP	positive regulation of DNA repair	0	1	1	79	0.273050155	0.515511958	-	ENSMUSG00000026077(Npas2)
GO:1901863	BP	positive regulation of muscle tissue development	0	1	1	79	0.273050155	0.515511958	-	ENSMUSG00000074934(Grem1)
GO:0010494	CC	cytoplasmic stress granule	0	1	1	78	0.274399397	0.732231807	-	ENSMUSG00000066878(Gm10184)
GO:0016782	MF	transferase activity, transferring sulfur-containing groups	0	1	1	82	0.27452759	0.52905648	-	ENSMUSG00000062184(Hs6st2)
GO:0030295	MF	protein kinase activator activity	0	1	1	82	0.27452759	0.52905648	-	ENSMUSG00000074934(Grem1)
GO:0033293	MF	monocarboxylic acid binding	1	0	1	82	0.27452759	0.52905648	ENSMUSG00000056054(S100a8)	-
GO:0005667	CC	transcription regulator complex	1	2	3	445	0.274851887	0.732231807	ENSMUSG00000027796(Smad9)	ENSMUSG00000026077(Npas2);ENSMUSG00000026934(Lhx3)
GO:0030193	BP	regulation of blood coagulation	1	0	1	80	0.275984398	0.520516775	ENSMUSG00000056071(S100a9)	-
GO:0022414	BP	reproductive process	6	3	9	1763	0.276717872	0.521212663	ENSMUSG00000027796(Smad9);ENSMUSG00000036091(Hyal3);ENSMUSG00000044405(Adig);ENSMUSG00000049649(Gpr3);ENSMUSG00000060985(Tdrd5);ENSMUSG00000078201(Tmem203)	ENSMUSG00000026934(Lhx3);ENSMUSG00000040899(Ccr6);ENSMUSG00000070644(Etnk2)
GO:0000003	BP	reproduction	6	3	9	1764	0.277267369	0.521212663	ENSMUSG00000027796(Smad9);ENSMUSG00000036091(Hyal3);ENSMUSG00000044405(Adig);ENSMUSG00000049649(Gpr3);ENSMUSG00000060985(Tdrd5);ENSMUSG00000078201(Tmem203)	ENSMUSG00000026934(Lhx3);ENSMUSG00000040899(Ccr6);ENSMUSG00000070644(Etnk2)
GO:0046332	MF	SMAD binding	1	0	1	83	0.277367223	0.531012249	ENSMUSG00000027796(Smad9)	-
GO:0016528	CC	sarcoplasm	1	0	1	79	0.277382808	0.732231807	ENSMUSG00000049892(Rasd1)	-
GO:0043523	BP	regulation of neuron apoptotic process	1	1	2	258	0.278096641	0.521212663	ENSMUSG00000007888(Crlf1)	ENSMUSG00000024027(Glp1r)
GO:0048588	BP	developmental cell growth	0	2	2	258	0.278096641	0.521212663	-	ENSMUSG00000000627(Sema4f);ENSMUSG00000052133(Sema5b)
GO:0060560	BP	developmental growth involved in morphogenesis	0	2	2	258	0.278096641	0.521212663	-	ENSMUSG00000000627(Sema4f);ENSMUSG00000052133(Sema5b)
GO:0019226	BP	transmission of nerve impulse	0	1	1	81	0.278906939	0.521212663	-	ENSMUSG00000027071(P2rx3)
GO:0030279	BP	negative regulation of ossification	0	1	1	81	0.278906939	0.521212663	-	ENSMUSG00000074934(Grem1)
GO:0044728	BP	DNA methylation or demethylation	1	0	1	81	0.278906939	0.521212663	ENSMUSG00000060985(Tdrd5)	-
GO:1900046	BP	regulation of hemostasis	1	0	1	81	0.278906939	0.521212663	ENSMUSG00000056071(S100a9)	-
GO:0097060	CC	synaptic membrane	0	3	3	449	0.279304916	0.732231807	-	ENSMUSG00000000627(Sema4f);ENSMUSG00000027071(P2rx3);ENSMUSG00000066878(Gm10184)
GO:0030001	BP	metal ion transport	2	3	5	881	0.280446571	0.523557268	ENSMUSG00000001095(Slc13a2);ENSMUSG00000028836(Slc30a2)	ENSMUSG00000020383(Il13);ENSMUSG00000024027(Glp1r);ENSMUSG00000052271(Bhlha15)
GO:0098772	MF	molecular function regulator	3	6	9	1827	0.280996658	0.534444625	ENSMUSG00000007888(Crlf1);ENSMUSG00000032484(Ngp);ENSMUSG00000051748(Wfdc21)	ENSMUSG00000000627(Sema4f);ENSMUSG00000018752(Tnfsfm13);ENSMUSG00000020383(Il13);ENSMUSG00000032105(Pdzd3);ENSMUSG00000052133(Sema5b);ENSMUSG00000074934(Grem1)
GO:0002460	BP	adaptive immune response based on somatic recombination of immune receptors built from immunoglobulin superfamily domains	0	2	2	260	0.281077929	0.523987191	-	ENSMUSG00000018752(Tnfsfm13);ENSMUSG00000040899(Ccr6)
GO:0009798	BP	axis specification	1	0	1	82	0.281817825	0.523987191	ENSMUSG00000060985(Tdrd5)	-
GO:0031646	BP	positive regulation of nervous system process	0	1	1	82	0.281817825	0.523987191	-	ENSMUSG00000027071(P2rx3)
GO:2000779	BP	regulation of double-strand break repair	0	1	1	82	0.281817825	0.523987191	-	ENSMUSG00000042498(Radx)
GO:0040008	BP	regulation of growth	0	4	4	669	0.282393928	0.524527447	-	ENSMUSG00000000627(Sema4f);ENSMUSG00000027004(Frzb);ENSMUSG00000052133(Sema5b);ENSMUSG00000074934(Grem1)
GO:0006810	BP	transport	11	9	20	4341	0.284455257	0.52618241	ENSMUSG00000001095(Slc13a2);ENSMUSG00000023926(Rhag);ENSMUSG00000026387(Sctr);ENSMUSG00000028836(Slc30a2);ENSMUSG00000036091(Hyal3);ENSMUSG00000052305(Hbb-bs);ENSMUSG00000056054(S100a8);ENSMUSG00000056071(S100a9);ENSMUSG00000069917(Hba-a2);ENSMUSG00000069919(Hba-a1);ENSMUSG00000073940(Hbb-bt)	ENSMUSG00000020383(Il13);ENSMUSG00000020848(Doc2b);ENSMUSG00000024027(Glp1r);ENSMUSG00000027071(P2rx3);ENSMUSG00000032105(Pdzd3);ENSMUSG00000046709(Mapk10);ENSMUSG00000052271(Bhlha15);ENSMUSG00000066878(Gm10184);ENSMUSG00000074934(Grem1)
GO:0048644	BP	muscle organ morphogenesis	1	0	1	83	0.284717101	0.52618241	ENSMUSG00000059741(Myl3)	-
GO:0050818	BP	regulation of coagulation	1	0	1	83	0.284717101	0.52618241	ENSMUSG00000056071(S100a9)	-
GO:1900542	BP	regulation of purine nucleotide metabolic process	0	1	1	83	0.284717101	0.52618241	-	ENSMUSG00000032105(Pdzd3)
GO:1903036	BP	positive regulation of response to wounding	1	0	1	83	0.284717101	0.52618241	ENSMUSG00000056071(S100a9)	-
GO:0031490	MF	chromatin DNA binding	1	0	1	86	0.285820442	0.537808344	ENSMUSG00000100622(Gm20379)	-
GO:0005881	CC	cytoplasmic microtubule	1	0	1	82	0.286260497	0.738210095	ENSMUSG00000026387(Sctr)	-
GO:0003700	MF	DNA-binding transcription factor activity	3	4	7	1372	0.286461489	0.537808344	ENSMUSG00000024518(Rax);ENSMUSG00000027796(Smad9);ENSMUSG00000074194(Zfp791)	ENSMUSG00000026077(Npas2);ENSMUSG00000026934(Lhx3);ENSMUSG00000052271(Bhlha15);ENSMUSG00000074397(Foxr1)
GO:0035295	BP	tube development	4	2	6	1108	0.286587245	0.528879957	ENSMUSG00000007888(Crlf1);ENSMUSG00000027796(Smad9);ENSMUSG00000032484(Ngp);ENSMUSG00000064246(Chil1)	ENSMUSG00000026934(Lhx3);ENSMUSG00000074934(Grem1)
GO:0007286	BP	spermatid development	1	1	2	264	0.287038032	0.528879957	ENSMUSG00000060985(Tdrd5)	ENSMUSG00000040899(Ccr6)
GO:0051173	BP	positive regulation of nitrogen compound metabolic process	6	9	15	3169	0.287424866	0.528879957	ENSMUSG00000007888(Crlf1);ENSMUSG00000024518(Rax);ENSMUSG00000027796(Smad9);ENSMUSG00000056054(S100a8);ENSMUSG00000056071(S100a9);ENSMUSG00000064246(Chil1)	ENSMUSG00000018752(Tnfsfm13);ENSMUSG00000020383(Il13);ENSMUSG00000024027(Glp1r);ENSMUSG00000026077(Npas2);ENSMUSG00000026934(Lhx3);ENSMUSG00000043592(Unc5cl);ENSMUSG00000052271(Bhlha15);ENSMUSG00000073565(Prr16);ENSMUSG00000074934(Grem1)
GO:0006140	BP	regulation of nucleotide metabolic process	0	1	1	84	0.287604814	0.528879957	-	ENSMUSG00000032105(Pdzd3)
GO:0051346	BP	negative regulation of hydrolase activity	2	1	3	465	0.287616264	0.528879957	ENSMUSG00000032484(Ngp);ENSMUSG00000051748(Wfdc21)	ENSMUSG00000031385(Plxnb3)
GO:0031098	BP	stress-activated protein kinase signaling cascade	0	2	2	265	0.288527414	0.530024859	-	ENSMUSG00000043592(Unc5cl);ENSMUSG00000046709(Mapk10)
GO:0043195	CC	terminal bouton	0	1	1	83	0.289195707	0.738210095	-	ENSMUSG00000027071(P2rx3)
GO:0048232	BP	male gamete generation	3	1	4	677	0.2896054	0.530564496	ENSMUSG00000044405(Adig);ENSMUSG00000060985(Tdrd5);ENSMUSG00000078201(Tmem203)	ENSMUSG00000040899(Ccr6)
GO:0030217	BP	T cell differentiation	0	2	2	266	0.290016494	0.530564496	-	ENSMUSG00000029530(Ccr9);ENSMUSG00000040899(Ccr6)
GO:0032147	BP	activation of protein kinase activity	1	1	2	266	0.290016494	0.530564496	ENSMUSG00000064246(Chil1)	ENSMUSG00000074934(Grem1)
GO:0019731	BP	antibacterial humoral response	1	0	1	85	0.290481008	0.530564496	ENSMUSG00000051748(Wfdc21)	-
GO:0051279	BP	regulation of release of sequestered calcium ion into cytosol	0	1	1	85	0.290481008	0.530564496	-	ENSMUSG00000020383(Il13)
GO:0006508	BP	proteolysis	7	2	9	1788	0.290554101	0.530564496	ENSMUSG00000031898(Dpep3);ENSMUSG00000032484(Ngp);ENSMUSG00000051582(Otud6a);ENSMUSG00000051748(Wfdc21);ENSMUSG00000056054(S100a8);ENSMUSG00000056071(S100a9);ENSMUSG00000061780(Cfd)	ENSMUSG00000043592(Unc5cl);ENSMUSG00000058145(Adamts17)
GO:0030097	BP	hemopoiesis	3	2	5	896	0.292174748	0.532994053	ENSMUSG00000023926(Rhag);ENSMUSG00000069917(Hba-a2);ENSMUSG00000069919(Hba-a1)	ENSMUSG00000029530(Ccr9);ENSMUSG00000040899(Ccr6)
GO:0071495	BP	cellular response to endogenous stimulus	3	4	7	1340	0.292944778	0.533868609	ENSMUSG00000027796(Smad9);ENSMUSG00000074483(Bglap);ENSMUSG00000074489(Bglap3)	ENSMUSG00000024027(Glp1r);ENSMUSG00000027071(P2rx3);ENSMUSG00000041658(Rragb);ENSMUSG00000074934(Grem1)
GO:0043900	BP	regulation of multi-organism process	1	0	1	86	0.293345729	0.53406948	ENSMUSG00000036091(Hyal3)	-
GO:0008285	BP	negative regulation of cell population proliferation	0	4	4	682	0.294126748	0.534961223	-	ENSMUSG00000027004(Frzb);ENSMUSG00000039057(Myo16);ENSMUSG00000070576(Mn1);ENSMUSG00000074934(Grem1)
GO:0019209	MF	kinase activator activity	0	1	1	89	0.294176015	0.548751412	-	ENSMUSG00000074934(Grem1)
GO:0051251	BP	positive regulation of lymphocyte activation	0	2	2	270	0.295969376	0.536605134	-	ENSMUSG00000018752(Tnfsfm13);ENSMUSG00000020383(Il13)
GO:0006942	BP	regulation of striated muscle contraction	1	0	1	87	0.296199023	0.536605134	ENSMUSG00000059741(Myl3)	-
GO:0051149	BP	positive regulation of muscle cell differentiation	0	1	1	87	0.296199023	0.536605134	-	ENSMUSG00000074934(Grem1)
GO:0097581	BP	lamellipodium organization	0	1	1	87	0.296199023	0.536605134	-	ENSMUSG00000031385(Plxnb3)
GO:0005774	CC	vacuolar membrane	1	1	2	267	0.298935812	0.753162954	ENSMUSG00000028836(Slc30a2)	ENSMUSG00000041658(Rragb)
GO:0034644	BP	cellular response to UV	1	0	1	88	0.299040934	0.539095384	ENSMUSG00000036091(Hyal3)	-
GO:0048524	BP	positive regulation of viral process	0	1	1	88	0.299040934	0.539095384	-	ENSMUSG00000066878(Gm10184)
GO:0055072	BP	iron ion homeostasis	1	0	1	88	0.299040934	0.539095384	ENSMUSG00000023926(Rhag)	-
GO:0060395	BP	SMAD protein signal transduction	1	0	1	88	0.299040934	0.539095384	ENSMUSG00000027796(Smad9)	-
GO:1904427	BP	positive regulation of calcium ion transmembrane transport	0	1	1	88	0.299040934	0.539095384	-	ENSMUSG00000020383(Il13)
GO:0051924	BP	regulation of calcium ion transport	0	2	2	273	0.300429842	0.541068254	-	ENSMUSG00000020383(Il13);ENSMUSG00000024027(Glp1r)
GO:0007044	BP	cell-substrate junction assembly	0	1	1	89	0.301871507	0.542600743	-	ENSMUSG00000074934(Grem1)
GO:0071674	BP	mononuclear cell migration	0	1	1	89	0.301871507	0.542600743	-	ENSMUSG00000074934(Grem1)
GO:0001228	MF	DNA-binding transcription activator activity, RNA polymerase II-specific	1	2	3	494	0.30292833	0.557930318	ENSMUSG00000024518(Rax)	ENSMUSG00000026934(Lhx3);ENSMUSG00000052271(Bhlha15)
GO:0046872	MF	metal ion binding	12	6	18	4039	0.302931238	0.557930318	ENSMUSG00000027796(Smad9);ENSMUSG00000031898(Dpep3);ENSMUSG00000052305(Hbb-bs);ENSMUSG00000056054(S100a8);ENSMUSG00000056071(S100a9);ENSMUSG00000059741(Myl3);ENSMUSG00000069917(Hba-a2);ENSMUSG00000069919(Hba-a1);ENSMUSG00000073940(Hbb-bt);ENSMUSG00000074194(Zfp791);ENSMUSG00000074483(Bglap);ENSMUSG00000074489(Bglap3)	ENSMUSG00000020848(Doc2b);ENSMUSG00000026582(Sele);ENSMUSG00000026893(Gca);ENSMUSG00000026934(Lhx3);ENSMUSG00000032243(Itga11);ENSMUSG00000058145(Adamts17)
GO:0006928	BP	movement of cell or subcellular component	2	8	10	2040	0.30306001	0.543762875	ENSMUSG00000056054(S100a8);ENSMUSG00000056071(S100a9)	ENSMUSG00000000627(Sema4f);ENSMUSG00000026934(Lhx3);ENSMUSG00000029530(Ccr9);ENSMUSG00000031385(Plxnb3);ENSMUSG00000032243(Itga11);ENSMUSG00000040899(Ccr6);ENSMUSG00000052133(Sema5b);ENSMUSG00000074934(Grem1)
GO:0010951	BP	negative regulation of endopeptidase activity	2	0	2	275	0.30340118	0.543762875	ENSMUSG00000032484(Ngp);ENSMUSG00000051748(Wfdc21)	-
GO:0001656	BP	metanephros development	0	1	1	90	0.304690788	0.543762875	-	ENSMUSG00000074934(Grem1)
GO:0006970	BP	response to osmotic stress	0	1	1	90	0.304690788	0.543762875	-	ENSMUSG00000046709(Mapk10)
GO:0031341	BP	regulation of cell killing	0	1	1	90	0.304690788	0.543762875	-	ENSMUSG00000020383(Il13)
GO:0033077	BP	T cell differentiation in thymus	0	1	1	90	0.304690788	0.543762875	-	ENSMUSG00000040899(Ccr6)
GO:0070664	BP	negative regulation of leukocyte proliferation	0	1	1	90	0.304690788	0.543762875	-	ENSMUSG00000074934(Grem1)
GO:0009743	BP	response to carbohydrate	0	2	2	276	0.304886097	0.543762875	-	ENSMUSG00000024027(Glp1r);ENSMUSG00000027071(P2rx3)
GO:0030336	BP	negative regulation of cell migration	0	2	2	277	0.306370487	0.544997799	-	ENSMUSG00000031385(Plxnb3);ENSMUSG00000074934(Grem1)
GO:0046649	BP	lymphocyte activation	0	4	4	696	0.306837506	0.544997799	-	ENSMUSG00000018752(Tnfsfm13);ENSMUSG00000020383(Il13);ENSMUSG00000029530(Ccr9);ENSMUSG00000040899(Ccr6)
GO:0031226	CC	intrinsic component of plasma membrane	2	6	8	1560	0.307426604	0.764625143	ENSMUSG00000023926(Rhag);ENSMUSG00000091511(Vmn2r87)	ENSMUSG00000000627(Sema4f);ENSMUSG00000024027(Glp1r);ENSMUSG00000027071(P2rx3);ENSMUSG00000031385(Plxnb3);ENSMUSG00000032243(Itga11);ENSMUSG00000096002(Vmn2r53)
GO:0001938	BP	positive regulation of endothelial cell proliferation	0	1	1	91	0.307498819	0.544997799	-	ENSMUSG00000031385(Plxnb3)
GO:0030203	BP	glycosaminoglycan metabolic process	1	0	1	91	0.307498819	0.544997799	ENSMUSG00000036091(Hyal3)	-
GO:0045445	BP	myoblast differentiation	0	1	1	91	0.307498819	0.544997799	-	ENSMUSG00000074934(Grem1)
GO:0061053	BP	somite development	0	1	1	91	0.307498819	0.544997799	-	ENSMUSG00000027004(Frzb)
GO:0010942	BP	positive regulation of cell death	3	1	4	697	0.307748002	0.544997799	ENSMUSG00000009633(G0s2);ENSMUSG00000056054(S100a8);ENSMUSG00000056071(S100a9)	ENSMUSG00000027004(Frzb)
GO:0030334	BP	regulation of cell migration	0	5	5	916	0.307951941	0.544997799	-	ENSMUSG00000000627(Sema4f);ENSMUSG00000031385(Plxnb3);ENSMUSG00000040899(Ccr6);ENSMUSG00000052133(Sema5b);ENSMUSG00000074934(Grem1)
GO:0001216	MF	DNA-binding transcription activator activity	1	2	3	499	0.308272026	0.564195972	ENSMUSG00000024518(Rax)	ENSMUSG00000026934(Lhx3);ENSMUSG00000052271(Bhlha15)
GO:0001708	BP	cell fate specification	0	1	1	92	0.310295646	0.545664491	-	ENSMUSG00000026934(Lhx3)
GO:0006835	BP	dicarboxylic acid transport	1	0	1	92	0.310295646	0.545664491	ENSMUSG00000001095(Slc13a2)	-
GO:0006855	BP	drug transmembrane transport	1	0	1	92	0.310295646	0.545664491	ENSMUSG00000001095(Slc13a2)	-
GO:0098876	BP	vesicle-mediated transport to the plasma membrane	0	1	1	92	0.310295646	0.545664491	-	ENSMUSG00000046709(Mapk10)
GO:1904035	BP	regulation of epithelial cell apoptotic process	0	1	1	92	0.310295646	0.545664491	-	ENSMUSG00000020383(Il13)
GO:0030072	BP	peptide hormone secretion	0	2	2	280	0.310820296	0.545664491	-	ENSMUSG00000020848(Doc2b);ENSMUSG00000024027(Glp1r)
GO:0032868	BP	response to insulin	2	0	2	280	0.310820296	0.545664491	ENSMUSG00000074483(Bglap);ENSMUSG00000074489(Bglap3)	-
GO:0005811	CC	lipid droplet	1	0	1	91	0.312251929	0.766795876	ENSMUSG00000044405(Adig)	-
GO:0019222	BP	regulation of metabolic process	13	17	30	6828	0.312833208	0.545664491	ENSMUSG00000007888(Crlf1);ENSMUSG00000009633(G0s2);ENSMUSG00000024518(Rax);ENSMUSG00000026387(Sctr);ENSMUSG00000027796(Smad9);ENSMUSG00000032484(Ngp);ENSMUSG00000049649(Gpr3);ENSMUSG00000049892(Rasd1);ENSMUSG00000051748(Wfdc21);ENSMUSG00000056054(S100a8);ENSMUSG00000056071(S100a9);ENSMUSG00000064246(Chil1);ENSMUSG00000074194(Zfp791)	ENSMUSG00000018341(Il12rb2);ENSMUSG00000018752(Tnfsfm13);ENSMUSG00000020383(Il13);ENSMUSG00000024027(Glp1r);ENSMUSG00000026077(Npas2);ENSMUSG00000026934(Lhx3);ENSMUSG00000032105(Pdzd3);ENSMUSG00000041658(Rragb);ENSMUSG00000042345(Ubash3a);ENSMUSG00000042498(Radx);ENSMUSG00000043592(Unc5cl);ENSMUSG00000046709(Mapk10);ENSMUSG00000052271(Bhlha15);ENSMUSG00000070576(Mn1);ENSMUSG00000073565(Prr16);ENS…
GO:0002275	BP	myeloid cell activation involved in immune response	0	1	1	93	0.313081314	0.545664491	-	ENSMUSG00000020383(Il13)
GO:0010717	BP	regulation of epithelial to mesenchymal transition	0	1	1	93	0.313081314	0.545664491	-	ENSMUSG00000074934(Grem1)
GO:0034620	BP	cellular response to unfolded protein	0	1	1	93	0.313081314	0.545664491	-	ENSMUSG00000052271(Bhlha15)
GO:0042116	BP	macrophage activation	0	1	1	93	0.313081314	0.545664491	-	ENSMUSG00000020383(Il13)
GO:0055024	BP	regulation of cardiac muscle tissue development	0	1	1	93	0.313081314	0.545664491	-	ENSMUSG00000074934(Grem1)
GO:0061097	BP	regulation of protein tyrosine kinase activity	0	1	1	93	0.313081314	0.545664491	-	ENSMUSG00000074934(Grem1)
GO:0072080	BP	nephron tubule development	0	1	1	93	0.313081314	0.545664491	-	ENSMUSG00000074934(Grem1)
GO:0099072	BP	regulation of postsynaptic membrane neurotransmitter receptor levels	0	1	1	93	0.313081314	0.545664491	-	ENSMUSG00000046709(Mapk10)
GO:0032270	BP	positive regulation of cellular protein metabolic process	4	4	8	1602	0.315082931	0.547901061	ENSMUSG00000007888(Crlf1);ENSMUSG00000056054(S100a8);ENSMUSG00000056071(S100a9);ENSMUSG00000064246(Chil1)	ENSMUSG00000020383(Il13);ENSMUSG00000043592(Unc5cl);ENSMUSG00000073565(Prr16);ENSMUSG00000074934(Grem1)
GO:0006304	BP	DNA modification	1	0	1	94	0.315855865	0.547901061	ENSMUSG00000060985(Tdrd5)	-
GO:0006906	BP	vesicle fusion	0	1	1	94	0.315855865	0.547901061	-	ENSMUSG00000020848(Doc2b)
GO:0060993	BP	kidney morphogenesis	0	1	1	94	0.315855865	0.547901061	-	ENSMUSG00000074934(Grem1)
GO:0110110	BP	positive regulation of animal organ morphogenesis	0	1	1	94	0.315855865	0.547901061	-	ENSMUSG00000074934(Grem1)
GO:0010466	BP	negative regulation of peptidase activity	2	0	2	284	0.316744818	0.548924745	ENSMUSG00000032484(Ngp);ENSMUSG00000051748(Wfdc21)	-
GO:0060070	BP	canonical Wnt signaling pathway	0	2	2	285	0.318224295	0.549580971	-	ENSMUSG00000027004(Frzb);ENSMUSG00000074934(Grem1)
GO:0072593	BP	reactive oxygen species metabolic process	2	0	2	285	0.318224295	0.549580971	ENSMUSG00000052305(Hbb-bs);ENSMUSG00000073940(Hbb-bt)	-
GO:0001701	BP	in utero embryonic development	2	1	3	493	0.318442798	0.549580971	ENSMUSG00000069917(Hba-a2);ENSMUSG00000069919(Hba-a1)	ENSMUSG00000070644(Etnk2)
GO:0033555	BP	multicellular organismal response to stress	0	1	1	95	0.318619344	0.549580971	-	ENSMUSG00000027071(P2rx3)
GO:0150115	BP	cell-substrate junction organization	0	1	1	95	0.318619344	0.549580971	-	ENSMUSG00000074934(Grem1)
GO:0099094	MF	ligand-gated cation channel activity	0	1	1	98	0.318667924	0.571465544	-	ENSMUSG00000027071(P2rx3)
GO:0030198	BP	extracellular matrix organization	0	2	2	286	0.319703074	0.550932971	-	ENSMUSG00000058145(Adamts17);ENSMUSG00000074934(Grem1)
GO:0008015	BP	blood circulation	1	2	3	495	0.320650052	0.552046997	ENSMUSG00000059741(Myl3)	ENSMUSG00000024027(Glp1r);ENSMUSG00000045667(Smtnl2)
GO:0004843	MF	thiol-dependent ubiquitin-specific protease activity	1	0	1	99	0.3213369	0.571465544	ENSMUSG00000051582(Otud6a)	-
GO:0008238	MF	exopeptidase activity	1	0	1	99	0.3213369	0.571465544	ENSMUSG00000031898(Dpep3)	-
GO:0036459	MF	thiol-dependent ubiquitinyl hydrolase activity	1	0	1	99	0.3213369	0.571465544	ENSMUSG00000051582(Otud6a)	-
GO:0061326	BP	renal tubule development	0	1	1	96	0.321371794	0.552771522	-	ENSMUSG00000074934(Grem1)
GO:0043062	BP	extracellular structure organization	0	2	2	288	0.322658466	0.553894021	-	ENSMUSG00000058145(Adamts17);ENSMUSG00000074934(Grem1)
GO:0048515	BP	spermatid differentiation	1	1	2	288	0.322658466	0.553894021	ENSMUSG00000060985(Tdrd5)	ENSMUSG00000040899(Ccr6)
GO:0101005	MF	ubiquitinyl hydrolase activity	1	0	1	100	0.323995552	0.571465544	ENSMUSG00000051582(Otud6a)	-
GO:0003924	MF	GTPase activity	1	1	2	298	0.324026855	0.571465544	ENSMUSG00000049892(Rasd1)	ENSMUSG00000041658(Rragb)
GO:0002444	BP	myeloid leukocyte mediated immunity	0	1	1	97	0.324113259	0.553894021	-	ENSMUSG00000020383(Il13)
GO:0002690	BP	positive regulation of leukocyte chemotaxis	0	1	1	97	0.324113259	0.553894021	-	ENSMUSG00000040899(Ccr6)
GO:0050772	BP	positive regulation of axonogenesis	0	1	1	97	0.324113259	0.553894021	-	ENSMUSG00000031385(Plxnb3)
GO:0051341	BP	regulation of oxidoreductase activity	0	1	1	97	0.324113259	0.553894021	-	ENSMUSG00000020383(Il13)
GO:0015629	CC	actin cytoskeleton	1	2	3	489	0.32413047	0.786016389	ENSMUSG00000059741(Myl3)	ENSMUSG00000039057(Myo16);ENSMUSG00000045667(Smtnl2)
GO:0097193	BP	intrinsic apoptotic signaling pathway	2	0	2	289	0.324135042	0.553894021	ENSMUSG00000056054(S100a8);ENSMUSG00000056071(S100a9)	-
GO:0048608	BP	reproductive structure development	1	2	3	499	0.325065413	0.554867468	ENSMUSG00000036091(Hyal3)	ENSMUSG00000026934(Lhx3);ENSMUSG00000070644(Etnk2)
GO:0051402	BP	neuron apoptotic process	1	1	2	290	0.325610849	0.554867468	ENSMUSG00000007888(Crlf1)	ENSMUSG00000024027(Glp1r)
GO:2000146	BP	negative regulation of cell motility	0	2	2	290	0.325610849	0.554867468	-	ENSMUSG00000031385(Plxnb3);ENSMUSG00000074934(Grem1)
GO:0030510	BP	regulation of BMP signaling pathway	0	1	1	98	0.326843782	0.555268608	-	ENSMUSG00000074934(Grem1)
GO:0042310	BP	vasoconstriction	0	1	1	98	0.326843782	0.555268608	-	ENSMUSG00000045667(Smtnl2)
GO:0046718	BP	viral entry into host cell	1	0	1	98	0.326843782	0.555268608	ENSMUSG00000036091(Hyal3)	-
GO:0048534	BP	hematopoietic or lymphoid organ development	3	2	5	940	0.327055326	0.555268608	ENSMUSG00000023926(Rhag);ENSMUSG00000069917(Hba-a2);ENSMUSG00000069919(Hba-a1)	ENSMUSG00000029530(Ccr9);ENSMUSG00000040899(Ccr6)
GO:0009790	BP	embryo development	3	3	6	1166	0.327764718	0.555587934	ENSMUSG00000060985(Tdrd5);ENSMUSG00000069917(Hba-a2);ENSMUSG00000069919(Hba-a1)	ENSMUSG00000027004(Frzb);ENSMUSG00000070644(Etnk2);ENSMUSG00000074934(Grem1)
GO:0001816	BP	cytokine production	1	3	4	719	0.327848297	0.555587934	ENSMUSG00000064246(Chil1)	ENSMUSG00000018341(Il12rb2);ENSMUSG00000020383(Il13);ENSMUSG00000042345(Ubash3a)
GO:0044877	MF	protein-containing complex binding	5	2	7	1438	0.328097542	0.575158944	ENSMUSG00000052305(Hbb-bs);ENSMUSG00000069917(Hba-a2);ENSMUSG00000069919(Hba-a1);ENSMUSG00000073940(Hbb-bt);ENSMUSG00000100622(Gm20379)	ENSMUSG00000032243(Itga11);ENSMUSG00000039057(Myo16)
GO:0035282	BP	segmentation	1	0	1	99	0.329563407	0.55746591	ENSMUSG00000060985(Tdrd5)	-
GO:0048145	BP	regulation of fibroblast proliferation	0	1	1	99	0.329563407	0.55746591	-	ENSMUSG00000020383(Il13)
GO:0061458	BP	reproductive system development	1	2	3	504	0.330585455	0.558187495	ENSMUSG00000036091(Hyal3)	ENSMUSG00000026934(Lhx3);ENSMUSG00000070644(Etnk2)
GO:0002252	BP	immune effector process	1	3	4	722	0.330597711	0.558187495	ENSMUSG00000061780(Cfd)	ENSMUSG00000018752(Tnfsfm13);ENSMUSG00000020383(Il13);ENSMUSG00000040899(Ccr6)
GO:0046849	BP	bone remodeling	0	1	1	100	0.332272175	0.559472031	-	ENSMUSG00000074934(Grem1)
GO:0048144	BP	fibroblast proliferation	0	1	1	100	0.332272175	0.559472031	-	ENSMUSG00000020383(Il13)
GO:0090174	BP	organelle membrane fusion	0	1	1	100	0.332272175	0.559472031	-	ENSMUSG00000020848(Doc2b)
GO:0043066	BP	negative regulation of apoptotic process	1	4	5	947	0.332655254	0.559604123	ENSMUSG00000007888(Crlf1)	ENSMUSG00000020383(Il13);ENSMUSG00000024027(Glp1r);ENSMUSG00000026934(Lhx3);ENSMUSG00000074934(Grem1)
GO:0010631	BP	epithelial cell migration	0	2	2	295	0.332977727	0.559634112	-	ENSMUSG00000040899(Ccr6);ENSMUSG00000074934(Grem1)
GO:0046883	BP	regulation of hormone secretion	0	2	2	296	0.334448551	0.561079442	-	ENSMUSG00000020848(Doc2b);ENSMUSG00000024027(Glp1r)
GO:0051146	BP	striated muscle cell differentiation	0	2	2	296	0.334448551	0.561079442	-	ENSMUSG00000052271(Bhlha15);ENSMUSG00000074934(Grem1)
GO:0030667	CC	secretory granule membrane	1	0	1	99	0.334568796	0.801312918	ENSMUSG00000036091(Hyal3)	-
GO:0032006	BP	regulation of TOR signaling	0	1	1	101	0.334970131	0.561336191	-	ENSMUSG00000041658(Rragb)
GO:1901987	BP	regulation of cell cycle phase transition	0	2	2	297	0.335918486	0.561336191	-	ENSMUSG00000039057(Myo16);ENSMUSG00000070576(Mn1)
GO:0010604	BP	positive regulation of macromolecule metabolic process	6	10	16	3520	0.337114318	0.561336191	ENSMUSG00000007888(Crlf1);ENSMUSG00000024518(Rax);ENSMUSG00000027796(Smad9);ENSMUSG00000056054(S100a8);ENSMUSG00000056071(S100a9);ENSMUSG00000064246(Chil1)	ENSMUSG00000018341(Il12rb2);ENSMUSG00000018752(Tnfsfm13);ENSMUSG00000020383(Il13);ENSMUSG00000024027(Glp1r);ENSMUSG00000026077(Npas2);ENSMUSG00000026934(Lhx3);ENSMUSG00000043592(Unc5cl);ENSMUSG00000052271(Bhlha15);ENSMUSG00000073565(Prr16);ENSMUSG00000074934(Grem1)
GO:0030111	BP	regulation of Wnt signaling pathway	0	2	2	298	0.337387515	0.561336191	-	ENSMUSG00000027004(Frzb);ENSMUSG00000074934(Grem1)
GO:0090132	BP	epithelium migration	0	2	2	298	0.337387515	0.561336191	-	ENSMUSG00000040899(Ccr6);ENSMUSG00000074934(Grem1)
GO:0007229	BP	integrin-mediated signaling pathway	0	1	1	102	0.337657317	0.561336191	-	ENSMUSG00000032243(Itga11)
GO:0035418	BP	protein localization to synapse	0	1	1	102	0.337657317	0.561336191	-	ENSMUSG00000046709(Mapk10)
GO:0042472	BP	inner ear morphogenesis	0	1	1	102	0.337657317	0.561336191	-	ENSMUSG00000027004(Frzb)
GO:0044409	BP	entry into host	1	0	1	102	0.337657317	0.561336191	ENSMUSG00000036091(Hyal3)	-
GO:0071347	BP	cellular response to interleukin-1	1	0	1	102	0.337657317	0.561336191	ENSMUSG00000036091(Hyal3)	-
GO:0008092	MF	cytoskeletal protein binding	3	2	5	984	0.338224484	0.586844171	ENSMUSG00000023926(Rhag);ENSMUSG00000056054(S100a8);ENSMUSG00000059741(Myl3)	ENSMUSG00000039057(Myo16);ENSMUSG00000045667(Smtnl2)
GO:0043169	MF	cation binding	12	6	18	4129	0.338796635	0.586844171	ENSMUSG00000027796(Smad9);ENSMUSG00000031898(Dpep3);ENSMUSG00000052305(Hbb-bs);ENSMUSG00000056054(S100a8);ENSMUSG00000056071(S100a9);ENSMUSG00000059741(Myl3);ENSMUSG00000069917(Hba-a2);ENSMUSG00000069919(Hba-a1);ENSMUSG00000073940(Hbb-bt);ENSMUSG00000074194(Zfp791);ENSMUSG00000074483(Bglap);ENSMUSG00000074489(Bglap3)	ENSMUSG00000020848(Doc2b);ENSMUSG00000026582(Sele);ENSMUSG00000026893(Gca);ENSMUSG00000026934(Lhx3);ENSMUSG00000032243(Itga11);ENSMUSG00000058145(Adamts17)
GO:0006936	BP	muscle contraction	1	1	2	299	0.338855622	0.562818967	ENSMUSG00000059741(Myl3)	ENSMUSG00000027071(P2rx3)
GO:0048477	BP	oogenesis	1	0	1	103	0.340333775	0.56425374	ENSMUSG00000060985(Tdrd5)	-
GO:0097756	BP	negative regulation of blood vessel diameter	0	1	1	103	0.340333775	0.56425374	-	ENSMUSG00000045667(Smtnl2)
GO:0046916	BP	cellular transition metal ion homeostasis	1	0	1	104	0.342999547	0.568160656	ENSMUSG00000028836(Slc30a2)	-
GO:0099536	BP	synaptic signaling	1	3	4	736	0.343446682	0.568388788	ENSMUSG00000026387(Sctr)	ENSMUSG00000020848(Doc2b);ENSMUSG00000027071(P2rx3);ENSMUSG00000066878(Gm10184)
GO:0051234	BP	establishment of localization	11	9	20	4494	0.343816936	0.568489389	ENSMUSG00000001095(Slc13a2);ENSMUSG00000023926(Rhag);ENSMUSG00000026387(Sctr);ENSMUSG00000028836(Slc30a2);ENSMUSG00000036091(Hyal3);ENSMUSG00000052305(Hbb-bs);ENSMUSG00000056054(S100a8);ENSMUSG00000056071(S100a9);ENSMUSG00000069917(Hba-a2);ENSMUSG00000069919(Hba-a1);ENSMUSG00000073940(Hbb-bt)	ENSMUSG00000020383(Il13);ENSMUSG00000020848(Doc2b);ENSMUSG00000024027(Glp1r);ENSMUSG00000027071(P2rx3);ENSMUSG00000032105(Pdzd3);ENSMUSG00000046709(Mapk10);ENSMUSG00000052271(Bhlha15);ENSMUSG00000066878(Gm10184);ENSMUSG00000074934(Grem1)
GO:0007218	BP	neuropeptide signaling pathway	0	1	1	105	0.345654676	0.569988904	-	ENSMUSG00000024027(Glp1r)
GO:0032649	BP	regulation of interferon-gamma production	0	1	1	105	0.345654676	0.569988904	-	ENSMUSG00000018341(Il12rb2)
GO:0062014	BP	negative regulation of small molecule metabolic process	0	1	1	105	0.345654676	0.569988904	-	ENSMUSG00000032105(Pdzd3)
GO:0090130	BP	tissue migration	0	2	2	304	0.346181755	0.570346084	-	ENSMUSG00000040899(Ccr6);ENSMUSG00000074934(Grem1)
GO:0019783	MF	ubiquitin-like protein-specific protease activity	1	0	1	109	0.34746533	0.598298291	ENSMUSG00000051582(Otud6a)	-
GO:0098685	CC	Schaffer collateral - CA1 synapse	0	1	1	104	0.348151828	0.823676277	-	ENSMUSG00000027071(P2rx3)
GO:0003013	BP	circulatory system process	1	2	3	520	0.348243368	0.57127289	ENSMUSG00000059741(Myl3)	ENSMUSG00000024027(Glp1r);ENSMUSG00000045667(Smtnl2)
GO:0002708	BP	positive regulation of lymphocyte mediated immunity	0	1	1	106	0.348299203	0.57127289	-	ENSMUSG00000018752(Tnfsfm13)
GO:0031532	BP	actin cytoskeleton reorganization	1	0	1	106	0.348299203	0.57127289	ENSMUSG00000056071(S100a9)	-
GO:0072676	BP	lymphocyte migration	0	1	1	106	0.348299203	0.57127289	-	ENSMUSG00000040899(Ccr6)
GO:2000045	BP	regulation of G1/S transition of mitotic cell cycle	0	1	1	106	0.348299203	0.57127289	-	ENSMUSG00000039057(Myo16)
GO:2000145	BP	regulation of cell motility	0	5	5	967	0.348707961	0.571433117	-	ENSMUSG00000000627(Sema4f);ENSMUSG00000031385(Plxnb3);ENSMUSG00000040899(Ccr6);ENSMUSG00000052133(Sema5b);ENSMUSG00000074934(Grem1)
GO:0043069	BP	negative regulation of programmed cell death	1	4	5	968	0.349512296	0.571510847	ENSMUSG00000007888(Crlf1)	ENSMUSG00000020383(Il13);ENSMUSG00000024027(Glp1r);ENSMUSG00000026934(Lhx3);ENSMUSG00000074934(Grem1)
GO:0033993	BP	response to lipid	3	2	5	969	0.350316766	0.571510847	ENSMUSG00000051748(Wfdc21);ENSMUSG00000056054(S100a8);ENSMUSG00000056071(S100a9)	ENSMUSG00000018341(Il12rb2);ENSMUSG00000070576(Mn1)
GO:1905114	BP	cell surface receptor signaling pathway involved in cell-cell signaling	0	3	3	522	0.350448741	0.571510847	-	ENSMUSG00000027004(Frzb);ENSMUSG00000027071(P2rx3);ENSMUSG00000074934(Grem1)
GO:0002062	BP	chondrocyte differentiation	0	1	1	107	0.350933171	0.571510847	-	ENSMUSG00000074934(Grem1)
GO:0008306	BP	associative learning	0	1	1	107	0.350933171	0.571510847	-	ENSMUSG00000024027(Glp1r)
GO:0050909	BP	sensory perception of taste	0	1	1	107	0.350933171	0.571510847	-	ENSMUSG00000027071(P2rx3)
GO:0071482	BP	cellular response to light stimulus	1	0	1	107	0.350933171	0.571510847	ENSMUSG00000036091(Hyal3)	-
GO:0017111	MF	nucleoside-triphosphatase activity	2	2	4	768	0.351333926	0.598366296	ENSMUSG00000049892(Rasd1);ENSMUSG00000059741(Myl3)	ENSMUSG00000039057(Myo16);ENSMUSG00000041658(Rragb)
GO:0022604	BP	regulation of cell morphogenesis	0	3	3	523	0.351551192	0.572010221	-	ENSMUSG00000000627(Sema4f);ENSMUSG00000031385(Plxnb3);ENSMUSG00000052133(Sema5b)
GO:0003697	MF	single-stranded DNA binding	0	1	1	111	0.352570558	0.598366296	-	ENSMUSG00000042498(Radx)
GO:0002824	BP	positive regulation of adaptive immune response based on somatic recombination of immune receptors built from immunoglobulin superfamily domains	0	1	1	108	0.353556621	0.573075763	-	ENSMUSG00000018752(Tnfsfm13)
GO:0032609	BP	interferon-gamma production	0	1	1	108	0.353556621	0.573075763	-	ENSMUSG00000018341(Il12rb2)
GO:0042100	BP	B cell proliferation	0	1	1	108	0.353556621	0.573075763	-	ENSMUSG00000020383(Il13)
GO:0001525	BP	angiogenesis	2	1	3	525	0.353755579	0.573075763	ENSMUSG00000032484(Ngp);ENSMUSG00000064246(Chil1)	ENSMUSG00000074934(Grem1)
GO:0048666	BP	neuron development	1	5	6	1202	0.353765877	0.573075763	ENSMUSG00000056071(S100a9)	ENSMUSG00000000627(Sema4f);ENSMUSG00000026934(Lhx3);ENSMUSG00000031385(Plxnb3);ENSMUSG00000039057(Myo16);ENSMUSG00000052133(Sema5b)
GO:1901652	BP	response to peptide	2	1	3	526	0.354857499	0.574337644	ENSMUSG00000074483(Bglap);ENSMUSG00000074489(Bglap3)	ENSMUSG00000024027(Glp1r)
GO:0000149	MF	SNARE binding	0	1	1	112	0.355108364	0.598366296	-	ENSMUSG00000020848(Doc2b)
GO:0006811	BP	ion transport	3	5	8	1668	0.355630452	0.574800659	ENSMUSG00000001095(Slc13a2);ENSMUSG00000023926(Rhag);ENSMUSG00000028836(Slc30a2)	ENSMUSG00000020383(Il13);ENSMUSG00000024027(Glp1r);ENSMUSG00000027071(P2rx3);ENSMUSG00000032105(Pdzd3);ENSMUSG00000052271(Bhlha15)
GO:0004930	MF	G protein-coupled receptor activity	4	5	9	1962	0.355729791	0.598366296	ENSMUSG00000026387(Sctr);ENSMUSG00000049649(Gpr3);ENSMUSG00000091511(Vmn2r87);ENSMUSG00000100586(Vmn1r90)	ENSMUSG00000024027(Glp1r);ENSMUSG00000029530(Ccr9);ENSMUSG00000040899(Ccr6);ENSMUSG00000050276(Mrgprg);ENSMUSG00000096002(Vmn2r53)
GO:0048661	BP	positive regulation of smooth muscle cell proliferation	0	1	1	109	0.356169595	0.574800659	-	ENSMUSG00000020383(Il13)
GO:0071214	BP	cellular response to abiotic stimulus	1	1	2	311	0.356395183	0.574800659	ENSMUSG00000036091(Hyal3)	ENSMUSG00000046709(Mapk10)
GO:0104004	BP	cellular response to environmental stimulus	1	1	2	311	0.356395183	0.574800659	ENSMUSG00000036091(Hyal3)	ENSMUSG00000046709(Mapk10)
GO:0006939	BP	smooth muscle contraction	0	1	1	110	0.358772133	0.576589644	-	ENSMUSG00000027071(P2rx3)
GO:0007009	BP	plasma membrane organization	1	0	1	110	0.358772133	0.576589644	ENSMUSG00000056071(S100a9)	-
GO:0010522	BP	regulation of calcium ion transport into cytosol	0	1	1	110	0.358772133	0.576589644	-	ENSMUSG00000020383(Il13)
GO:0060079	BP	excitatory postsynaptic potential	0	1	1	110	0.358772133	0.576589644	-	ENSMUSG00000027071(P2rx3)
GO:0099056	CC	integral component of presynaptic membrane	0	1	1	108	0.358820663	0.83868926	-	ENSMUSG00000027071(P2rx3)
GO:0045664	BP	regulation of neuron differentiation	1	3	4	753	0.35907379	0.576589644	ENSMUSG00000056071(S100a9)	ENSMUSG00000000627(Sema4f);ENSMUSG00000031385(Plxnb3);ENSMUSG00000052133(Sema5b)
GO:0051247	BP	positive regulation of protein metabolic process	4	4	8	1676	0.360599831	0.578534401	ENSMUSG00000007888(Crlf1);ENSMUSG00000056054(S100a8);ENSMUSG00000056071(S100a9);ENSMUSG00000064246(Chil1)	ENSMUSG00000020383(Il13);ENSMUSG00000043592(Unc5cl);ENSMUSG00000073565(Prr16);ENSMUSG00000074934(Grem1)
GO:0009408	BP	response to heat	0	1	1	111	0.361364278	0.578749938	-	ENSMUSG00000027071(P2rx3)
GO:0021510	BP	spinal cord development	0	1	1	111	0.361364278	0.578749938	-	ENSMUSG00000026934(Lhx3)
GO:0009416	BP	response to light stimulus	1	1	2	315	0.362207059	0.579594396	ENSMUSG00000036091(Hyal3)	ENSMUSG00000052133(Sema5b)
GO:0005515	MF	protein binding	15	22	37	8973	0.363742989	0.608328792	ENSMUSG00000007888(Crlf1);ENSMUSG00000023926(Rhag);ENSMUSG00000027796(Smad9);ENSMUSG00000028836(Slc30a2);ENSMUSG00000031898(Dpep3);ENSMUSG00000049892(Rasd1);ENSMUSG00000052305(Hbb-bs);ENSMUSG00000056054(S100a8);ENSMUSG00000056071(S100a9);ENSMUSG00000057454(Lypd3);ENSMUSG00000059741(Myl3);ENSMUSG00000064246(Chil1);ENSMUSG00000069917(Hba-a2);ENSMUSG00000069919(Hba-a1);ENSMUSG00000073940(Hbb-bt)	ENSMUSG00000000627(Sema4f);ENSMUSG00000018341(Il12rb2);ENSMUSG00000018752(Tnfsfm13);ENSMUSG00000020383(Il13);ENSMUSG00000020848(Doc2b);ENSMUSG00000026077(Npas2);ENSMUSG00000026893(Gca);ENSMUSG00000026934(Lhx3);ENSMUSG00000027004(Frzb);ENSMUSG00000027071(P2rx3);ENSMUSG00000029530(Ccr9);ENSMUSG00000031385(Plxnb3);ENSMUSG00000032105(Pdzd3);ENSMUSG00000036172(Cd200r3);ENSMUSG00000039057(Myo16);ENSMUS…
GO:0000041	BP	transition metal ion transport	1	0	1	112	0.36394607	0.580354974	ENSMUSG00000028836(Slc30a2)	-
GO:0003014	BP	renal system process	1	0	1	112	0.36394607	0.580354974	ENSMUSG00000026387(Sctr)	-
GO:0009791	BP	post-embryonic development	0	1	1	112	0.36394607	0.580354974	-	ENSMUSG00000070644(Etnk2)
GO:0018107	BP	peptidyl-threonine phosphorylation	1	0	1	112	0.36394607	0.580354974	ENSMUSG00000064246(Chil1)	-
GO:0042742	BP	defense response to bacterium	2	0	2	317	0.365105976	0.581427235	ENSMUSG00000036216(Leap2);ENSMUSG00000051748(Wfdc21)	-
GO:0000904	BP	cell morphogenesis involved in differentiation	0	4	4	760	0.365510852	0.581427235	-	ENSMUSG00000000627(Sema4f);ENSMUSG00000026934(Lhx3);ENSMUSG00000031385(Plxnb3);ENSMUSG00000052133(Sema5b)
GO:1901701	BP	cellular response to oxygen-containing compound	2	4	6	1219	0.366117069	0.581427235	ENSMUSG00000074483(Bglap);ENSMUSG00000074489(Bglap3)	ENSMUSG00000024027(Glp1r);ENSMUSG00000027071(P2rx3);ENSMUSG00000041658(Rragb);ENSMUSG00000070576(Mn1)
GO:0048259	BP	regulation of receptor-mediated endocytosis	0	1	1	113	0.366517549	0.581427235	-	ENSMUSG00000074934(Grem1)
GO:0072009	BP	nephron epithelium development	0	1	1	113	0.366517549	0.581427235	-	ENSMUSG00000074934(Grem1)
GO:2001022	BP	positive regulation of response to DNA damage stimulus	0	1	1	113	0.366517549	0.581427235	-	ENSMUSG00000026077(Npas2)
GO:0007548	BP	sex differentiation	2	0	2	319	0.368000063	0.582472232	ENSMUSG00000027796(Smad9);ENSMUSG00000036091(Hyal3)	-
GO:0002821	BP	positive regulation of adaptive immune response	0	1	1	114	0.369078758	0.582472232	-	ENSMUSG00000018752(Tnfsfm13)
GO:0035967	BP	cellular response to topologically incorrect protein	0	1	1	114	0.369078758	0.582472232	-	ENSMUSG00000052271(Bhlha15)
GO:0045089	BP	positive regulation of innate immune response	0	1	1	114	0.369078758	0.582472232	-	ENSMUSG00000070501(Ifi214)
GO:1905330	BP	regulation of morphogenesis of an epithelium	0	1	1	114	0.369078758	0.582472232	-	ENSMUSG00000074934(Grem1)
GO:2000278	BP	regulation of DNA biosynthetic process	0	1	1	114	0.369078758	0.582472232	-	ENSMUSG00000074934(Grem1)
GO:1990837	MF	sequence-specific double-stranded DNA binding	3	4	7	1503	0.370058169	0.615212738	ENSMUSG00000024518(Rax);ENSMUSG00000027796(Smad9);ENSMUSG00000074194(Zfp791)	ENSMUSG00000026077(Npas2);ENSMUSG00000026934(Lhx3);ENSMUSG00000052271(Bhlha15);ENSMUSG00000074397(Foxr1)
GO:0120035	BP	regulation of plasma membrane bounded cell projection organization	1	3	4	765	0.370108133	0.583595399	ENSMUSG00000056071(S100a9)	ENSMUSG00000000627(Sema4f);ENSMUSG00000031385(Plxnb3);ENSMUSG00000052133(Sema5b)
GO:0007399	BP	nervous system development	5	6	11	2401	0.370761344	0.584124004	ENSMUSG00000024518(Rax);ENSMUSG00000026387(Sctr);ENSMUSG00000027796(Smad9);ENSMUSG00000056054(S100a8);ENSMUSG00000056071(S100a9)	ENSMUSG00000000627(Sema4f);ENSMUSG00000026934(Lhx3);ENSMUSG00000031385(Plxnb3);ENSMUSG00000039057(Myo16);ENSMUSG00000052133(Sema5b);ENSMUSG00000052271(Bhlha15)
GO:0014902	BP	myotube differentiation	0	1	1	115	0.371629735	0.584990423	-	ENSMUSG00000052271(Bhlha15)
GO:0030425	CC	dendrite	2	2	4	753	0.372026386	0.839761451	ENSMUSG00000074483(Bglap);ENSMUSG00000074489(Bglap3)	ENSMUSG00000000627(Sema4f);ENSMUSG00000027071(P2rx3)
GO:0040007	BP	growth	0	5	5	996	0.372075669	0.58509299	-	ENSMUSG00000000627(Sema4f);ENSMUSG00000027004(Frzb);ENSMUSG00000052133(Sema5b);ENSMUSG00000070644(Etnk2);ENSMUSG00000074934(Grem1)
GO:0002696	BP	positive regulation of leukocyte activation	0	2	2	322	0.372331903	0.58509299	-	ENSMUSG00000018752(Tnfsfm13);ENSMUSG00000020383(Il13)
GO:0005783	CC	endoplasmic reticulum	6	2	8	1665	0.373195612	0.839761451	ENSMUSG00000036091(Hyal3);ENSMUSG00000049892(Rasd1);ENSMUSG00000064246(Chil1);ENSMUSG00000074483(Bglap);ENSMUSG00000074489(Bglap3);ENSMUSG00000078201(Tmem203)	ENSMUSG00000000627(Sema4f);ENSMUSG00000027071(P2rx3)
GO:0022890	MF	inorganic cation transmembrane transporter activity	2	1	3	560	0.373504244	0.615212738	ENSMUSG00000023926(Rhag);ENSMUSG00000028836(Slc30a2)	ENSMUSG00000027071(P2rx3)
GO:0097447	CC	dendritic tree	2	2	4	755	0.373898351	0.839761451	ENSMUSG00000074483(Bglap);ENSMUSG00000074489(Bglap3)	ENSMUSG00000000627(Sema4f);ENSMUSG00000027071(P2rx3)
GO:0030317	BP	flagellated sperm motility	0	1	1	116	0.374170522	0.586978009	-	ENSMUSG00000040899(Ccr6)
GO:0097722	BP	sperm motility	0	1	1	116	0.374170522	0.586978009	-	ENSMUSG00000040899(Ccr6)
GO:0042127	BP	regulation of cell population proliferation	1	7	8	1699	0.374933298	0.587672755	ENSMUSG00000007888(Crlf1)	ENSMUSG00000020383(Il13);ENSMUSG00000024027(Glp1r);ENSMUSG00000027004(Frzb);ENSMUSG00000031385(Plxnb3);ENSMUSG00000039057(Myo16);ENSMUSG00000070576(Mn1);ENSMUSG00000074934(Grem1)
GO:0004867	MF	serine-type endopeptidase inhibitor activity	1	0	1	120	0.375060337	0.615212738	ENSMUSG00000051748(Wfdc21)	-
GO:0030182	BP	neuron differentiation	1	6	7	1466	0.376018303	0.588499232	ENSMUSG00000056071(S100a9)	ENSMUSG00000000627(Sema4f);ENSMUSG00000026934(Lhx3);ENSMUSG00000031385(Plxnb3);ENSMUSG00000039057(Myo16);ENSMUSG00000052133(Sema5b);ENSMUSG00000052271(Bhlha15)
GO:0015318	MF	inorganic molecular entity transmembrane transporter activity	3	1	4	796	0.376315696	0.615212738	ENSMUSG00000001095(Slc13a2);ENSMUSG00000023926(Rhag);ENSMUSG00000028836(Slc30a2)	ENSMUSG00000027071(P2rx3)
GO:0045211	CC	postsynaptic membrane	0	2	2	319	0.376594053	0.839761451	-	ENSMUSG00000000627(Sema4f);ENSMUSG00000066878(Gm10184)
GO:0016032	BP	viral process	1	1	2	325	0.376652273	0.588499232	ENSMUSG00000036091(Hyal3)	ENSMUSG00000066878(Gm10184)
GO:0050768	BP	negative regulation of neurogenesis	0	2	2	325	0.376652273	0.588499232	-	ENSMUSG00000000627(Sema4f);ENSMUSG00000052133(Sema5b)
GO:0031325	BP	positive regulation of cellular metabolic process	6	9	15	3369	0.376742023	0.588499232	ENSMUSG00000007888(Crlf1);ENSMUSG00000024518(Rax);ENSMUSG00000027796(Smad9);ENSMUSG00000056054(S100a8);ENSMUSG00000056071(S100a9);ENSMUSG00000064246(Chil1)	ENSMUSG00000018752(Tnfsfm13);ENSMUSG00000020383(Il13);ENSMUSG00000024027(Glp1r);ENSMUSG00000026077(Npas2);ENSMUSG00000026934(Lhx3);ENSMUSG00000043592(Unc5cl);ENSMUSG00000052271(Bhlha15);ENSMUSG00000073565(Prr16);ENSMUSG00000074934(Grem1)
GO:0030162	BP	regulation of proteolysis	4	0	4	774	0.378379754	0.589365681	ENSMUSG00000032484(Ngp);ENSMUSG00000051748(Wfdc21);ENSMUSG00000056054(S100a8);ENSMUSG00000056071(S100a9)	-
GO:0031344	BP	regulation of cell projection organization	1	3	4	774	0.378379754	0.589365681	ENSMUSG00000056071(S100a9)	ENSMUSG00000000627(Sema4f);ENSMUSG00000031385(Plxnb3);ENSMUSG00000052133(Sema5b)
GO:0006986	BP	response to unfolded protein	0	1	1	118	0.379221685	0.589365681	-	ENSMUSG00000052271(Bhlha15)
GO:0043534	BP	blood vessel endothelial cell migration	0	1	1	118	0.379221685	0.589365681	-	ENSMUSG00000074934(Grem1)
GO:0045807	BP	positive regulation of endocytosis	0	1	1	118	0.379221685	0.589365681	-	ENSMUSG00000074934(Grem1)
GO:0099565	BP	chemical synaptic transmission, postsynaptic	0	1	1	118	0.379221685	0.589365681	-	ENSMUSG00000027071(P2rx3)
GO:0042826	MF	histone deacetylase binding	0	1	1	122	0.379952335	0.617687874	-	ENSMUSG00000066878(Gm10184)
GO:0001952	BP	regulation of cell-matrix adhesion	0	1	1	119	0.381732141	0.591266394	-	ENSMUSG00000074934(Grem1)
GO:0016579	BP	protein deubiquitination	1	0	1	119	0.381732141	0.591266394	ENSMUSG00000051582(Otud6a)	-
GO:0051897	BP	positive regulation of protein kinase B signaling	1	0	1	119	0.381732141	0.591266394	ENSMUSG00000064246(Chil1)	-
GO:1904019	BP	epithelial cell apoptotic process	0	1	1	119	0.381732141	0.591266394	-	ENSMUSG00000020383(Il13)
GO:0004222	MF	metalloendopeptidase activity	0	1	1	123	0.382384136	0.618187687	-	ENSMUSG00000058145(Adamts17)
GO:0008284	BP	positive regulation of cell population proliferation	1	4	5	1009	0.382566052	0.592058835	ENSMUSG00000007888(Crlf1)	ENSMUSG00000020383(Il13);ENSMUSG00000024027(Glp1r);ENSMUSG00000031385(Plxnb3);ENSMUSG00000074934(Grem1)
GO:0008585	BP	female gonad development	1	0	1	120	0.384232566	0.592640826	ENSMUSG00000036091(Hyal3)	-
GO:0021549	BP	cerebellum development	0	1	1	120	0.384232566	0.592640826	-	ENSMUSG00000039057(Myo16)
GO:0035821	BP	modulation of process of other organism	1	0	1	120	0.384232566	0.592640826	ENSMUSG00000056071(S100a9)	-
GO:0090101	BP	negative regulation of transmembrane receptor protein serine/threonine kinase signaling pathway	0	1	1	120	0.384232566	0.592640826	-	ENSMUSG00000074934(Grem1)
GO:0001934	BP	positive regulation of protein phosphorylation	2	3	5	1013	0.38579397	0.593492191	ENSMUSG00000007888(Crlf1);ENSMUSG00000064246(Chil1)	ENSMUSG00000020383(Il13);ENSMUSG00000043592(Unc5cl);ENSMUSG00000074934(Grem1)
GO:0040012	BP	regulation of locomotion	0	5	5	1014	0.386600906	0.593492191	-	ENSMUSG00000000627(Sema4f);ENSMUSG00000031385(Plxnb3);ENSMUSG00000040899(Ccr6);ENSMUSG00000052133(Sema5b);ENSMUSG00000074934(Grem1)
GO:0070661	BP	leukocyte proliferation	0	2	2	332	0.386686592	0.593492191	-	ENSMUSG00000020383(Il13);ENSMUSG00000074934(Grem1)
GO:0030335	BP	positive regulation of cell migration	0	3	3	555	0.386696956	0.593492191	-	ENSMUSG00000000627(Sema4f);ENSMUSG00000040899(Ccr6);ENSMUSG00000052133(Sema5b)
GO:0031929	BP	TOR signaling	0	1	1	121	0.386723001	0.593492191	-	ENSMUSG00000041658(Rragb)
GO:0051053	BP	negative regulation of DNA metabolic process	0	1	1	121	0.386723001	0.593492191	-	ENSMUSG00000042498(Radx)
GO:0018210	BP	peptidyl-threonine modification	1	0	1	122	0.389203484	0.595805666	ENSMUSG00000064246(Chil1)	-
GO:0031623	BP	receptor internalization	0	1	1	122	0.389203484	0.595805666	-	ENSMUSG00000074934(Grem1)
GO:0050852	BP	T cell receptor signaling pathway	0	1	1	122	0.389203484	0.595805666	-	ENSMUSG00000042345(Ubash3a)
GO:0016042	BP	lipid catabolic process	1	1	2	334	0.389541127	0.595826021	ENSMUSG00000026387(Sctr)	ENSMUSG00000024770(Lipn)
GO:0098889	CC	intrinsic component of presynaptic membrane	0	1	1	120	0.389802583	0.856432357	-	ENSMUSG00000027071(P2rx3)
GO:0042063	BP	gliogenesis	2	0	2	335	0.390966266	0.596325914	ENSMUSG00000056054(S100a8);ENSMUSG00000056071(S100a9)	-
GO:0007030	BP	Golgi organization	0	1	1	123	0.391674054	0.596325914	-	ENSMUSG00000052271(Bhlha15)
GO:0016525	BP	negative regulation of angiogenesis	1	0	1	123	0.391674054	0.596325914	ENSMUSG00000032484(Ngp)	-
GO:0042471	BP	ear morphogenesis	0	1	1	123	0.391674054	0.596325914	-	ENSMUSG00000027004(Frzb)
GO:0052126	BP	movement in host environment	1	0	1	123	0.391674054	0.596325914	ENSMUSG00000036091(Hyal3)	-
GO:0009653	BP	anatomical structure morphogenesis	4	8	12	2680	0.391815666	0.596325914	ENSMUSG00000027796(Smad9);ENSMUSG00000032484(Ngp);ENSMUSG00000059741(Myl3);ENSMUSG00000064246(Chil1)	ENSMUSG00000000627(Sema4f);ENSMUSG00000026934(Lhx3);ENSMUSG00000027004(Frzb);ENSMUSG00000031385(Plxnb3);ENSMUSG00000032098(Treh);ENSMUSG00000039057(Myo16);ENSMUSG00000052133(Sema5b);ENSMUSG00000074934(Grem1)
GO:0007159	BP	leukocyte cell-cell adhesion	2	0	2	336	0.39238997	0.596705609	ENSMUSG00000056054(S100a8);ENSMUSG00000056071(S100a9)	-
GO:0005773	CC	vacuole	2	1	3	551	0.393568646	0.856432357	ENSMUSG00000028836(Slc30a2);ENSMUSG00000036091(Hyal3)	ENSMUSG00000041658(Rragb)
GO:0050867	BP	positive regulation of cell activation	0	2	2	337	0.393812228	0.598180633	-	ENSMUSG00000018752(Tnfsfm13);ENSMUSG00000020383(Il13)
GO:0002040	BP	sprouting angiogenesis	0	1	1	124	0.394134752	0.598180633	-	ENSMUSG00000074934(Grem1)
GO:0051223	BP	regulation of protein transport	0	3	3	562	0.394336824	0.598180633	-	ENSMUSG00000020383(Il13);ENSMUSG00000020848(Doc2b);ENSMUSG00000024027(Glp1r)
GO:0016462	MF	pyrophosphatase activity	2	2	4	817	0.395019209	0.62894925	ENSMUSG00000049892(Rasd1);ENSMUSG00000059741(Myl3)	ENSMUSG00000039057(Myo16);ENSMUSG00000041658(Rragb)
GO:0009582	BP	detection of abiotic stimulus	0	1	1	125	0.396585615	0.599712251	-	ENSMUSG00000052133(Sema5b)
GO:0046545	BP	development of primary female sexual characteristics	1	0	1	125	0.396585615	0.599712251	ENSMUSG00000036091(Hyal3)	-
GO:0060048	BP	cardiac muscle contraction	1	0	1	125	0.396585615	0.599712251	ENSMUSG00000059741(Myl3)	-
GO:0006417	BP	regulation of translation	1	1	2	339	0.39665236	0.599712251	ENSMUSG00000056071(S100a9)	ENSMUSG00000073565(Prr16)
GO:0016817	MF	hydrolase activity, acting on acid anhydrides	2	2	4	819	0.396797324	0.62894925	ENSMUSG00000049892(Rasd1);ENSMUSG00000059741(Myl3)	ENSMUSG00000039057(Myo16);ENSMUSG00000041658(Rragb)
GO:0016818	MF	hydrolase activity, acting on acid anhydrides, in phosphorus-containing anhydrides	2	2	4	819	0.396797324	0.62894925	ENSMUSG00000049892(Rasd1);ENSMUSG00000059741(Myl3)	ENSMUSG00000039057(Myo16);ENSMUSG00000041658(Rragb)
GO:0005884	CC	actin filament	0	1	1	123	0.39731398	0.856432357	-	ENSMUSG00000045667(Smtnl2)
GO:0045944	BP	positive regulation of transcription by RNA polymerase II	1	5	6	1262	0.39745922	0.600437982	ENSMUSG00000024518(Rax)	ENSMUSG00000024027(Glp1r);ENSMUSG00000026077(Npas2);ENSMUSG00000026934(Lhx3);ENSMUSG00000052271(Bhlha15);ENSMUSG00000074934(Grem1)
GO:0016491	MF	oxidoreductase activity	4	0	4	820	0.397686124	0.62894925	ENSMUSG00000052305(Hbb-bs);ENSMUSG00000069917(Hba-a2);ENSMUSG00000069919(Hba-a1);ENSMUSG00000073940(Hbb-bt)	-
GO:0009581	BP	detection of external stimulus	0	1	1	126	0.399026684	0.601816106	-	ENSMUSG00000052133(Sema5b)
GO:0043200	BP	response to amino acid	0	1	1	126	0.399026684	0.601816106	-	ENSMUSG00000041658(Rragb)
GO:0000724	BP	double-strand break repair via homologous recombination	0	1	1	127	0.401457995	0.603007634	-	ENSMUSG00000042498(Radx)
GO:0007631	BP	feeding behavior	0	1	1	127	0.401457995	0.603007634	-	ENSMUSG00000024027(Glp1r)
GO:0014065	BP	phosphatidylinositol 3-kinase signaling	0	1	1	127	0.401457995	0.603007634	-	ENSMUSG00000039057(Myo16)
GO:0021761	BP	limbic system development	1	0	1	127	0.401457995	0.603007634	ENSMUSG00000024518(Rax)	-
GO:2000181	BP	negative regulation of blood vessel morphogenesis	1	0	1	127	0.401457995	0.603007634	ENSMUSG00000032484(Ngp)	-
GO:0015276	MF	ligand-gated ion channel activity	0	1	1	131	0.401502533	0.631552632	-	ENSMUSG00000027071(P2rx3)
GO:0000725	BP	recombinational repair	0	1	1	129	0.406291502	0.608774461	-	ENSMUSG00000042498(Radx)
GO:0022037	BP	metencephalon development	0	1	1	129	0.406291502	0.608774461	-	ENSMUSG00000039057(Myo16)
GO:0050671	BP	positive regulation of lymphocyte proliferation	0	1	1	129	0.406291502	0.608774461	-	ENSMUSG00000020383(Il13)
GO:0022834	MF	ligand-gated channel activity	0	1	1	134	0.408520267	0.639136547	-	ENSMUSG00000027071(P2rx3)
GO:0003206	BP	cardiac chamber morphogenesis	1	0	1	130	0.408693774	0.611158167	ENSMUSG00000059741(Myl3)	-
GO:0003231	BP	cardiac ventricle development	1	0	1	130	0.408693774	0.611158167	ENSMUSG00000059741(Myl3)	-
GO:0007178	BP	transmembrane receptor protein serine/threonine kinase signaling pathway	1	1	2	348	0.409358436	0.611158167	ENSMUSG00000027796(Smad9)	ENSMUSG00000074934(Grem1)
GO:0032259	BP	methylation	2	0	2	348	0.409358436	0.611158167	ENSMUSG00000021773(Comtd1);ENSMUSG00000060985(Tdrd5)	-
GO:0017144	BP	drug metabolic process	3	0	3	576	0.409545838	0.611158167	ENSMUSG00000052305(Hbb-bs);ENSMUSG00000064246(Chil1);ENSMUSG00000073940(Hbb-bt)	-
GO:0022008	BP	neurogenesis	2	6	8	1756	0.41064354	0.61229885	ENSMUSG00000056054(S100a8);ENSMUSG00000056071(S100a9)	ENSMUSG00000000627(Sema4f);ENSMUSG00000026934(Lhx3);ENSMUSG00000031385(Plxnb3);ENSMUSG00000039057(Myo16);ENSMUSG00000052133(Sema5b);ENSMUSG00000052271(Bhlha15)
GO:0032946	BP	positive regulation of mononuclear cell proliferation	0	1	1	131	0.411086442	0.61246212	-	ENSMUSG00000020383(Il13)
GO:2000147	BP	positive regulation of cell motility	0	3	3	578	0.411710028	0.612894102	-	ENSMUSG00000000627(Sema4f);ENSMUSG00000040899(Ccr6);ENSMUSG00000052133(Sema5b)
GO:0016079	BP	synaptic vesicle exocytosis	0	1	1	132	0.413469545	0.613667519	-	ENSMUSG00000020848(Doc2b)
GO:0045667	BP	regulation of osteoblast differentiation	0	1	1	132	0.413469545	0.613667519	-	ENSMUSG00000074934(Grem1)
GO:0045727	BP	positive regulation of translation	0	1	1	132	0.413469545	0.613667519	-	ENSMUSG00000073565(Prr16)
GO:0051961	BP	negative regulation of nervous system development	0	2	2	351	0.413565808	0.613667519	-	ENSMUSG00000000627(Sema4f);ENSMUSG00000052133(Sema5b)
GO:0001936	BP	regulation of endothelial cell proliferation	0	1	1	133	0.415843121	0.614564612	-	ENSMUSG00000031385(Plxnb3)
GO:0009855	BP	determination of bilateral symmetry	0	1	1	133	0.415843121	0.614564612	-	ENSMUSG00000074934(Grem1)
GO:0030326	BP	embryonic limb morphogenesis	0	1	1	133	0.415843121	0.614564612	-	ENSMUSG00000074934(Grem1)
GO:0035113	BP	embryonic appendage morphogenesis	0	1	1	133	0.415843121	0.614564612	-	ENSMUSG00000074934(Grem1)
GO:0055007	BP	cardiac muscle cell differentiation	0	1	1	133	0.415843121	0.614564612	-	ENSMUSG00000074934(Grem1)
GO:0010976	BP	positive regulation of neuron projection development	1	1	2	353	0.416362711	0.614837861	ENSMUSG00000056071(S100a9)	ENSMUSG00000031385(Plxnb3)
GO:0055085	BP	transmembrane transport	3	4	7	1527	0.416989526	0.615268883	ENSMUSG00000001095(Slc13a2);ENSMUSG00000023926(Rhag);ENSMUSG00000028836(Slc30a2)	ENSMUSG00000020383(Il13);ENSMUSG00000024027(Glp1r);ENSMUSG00000027071(P2rx3);ENSMUSG00000052271(Bhlha15)
GO:0046879	BP	hormone secretion	0	2	2	354	0.417758729	0.615582241	-	ENSMUSG00000020848(Doc2b);ENSMUSG00000024027(Glp1r)
GO:0009799	BP	specification of symmetry	0	1	1	134	0.418207206	0.615582241	-	ENSMUSG00000074934(Grem1)
GO:1902414	BP	protein localization to cell junction	0	1	1	134	0.418207206	0.615582241	-	ENSMUSG00000046709(Mapk10)
GO:0015075	MF	ion transmembrane transporter activity	3	1	4	844	0.418954895	0.646094983	ENSMUSG00000001095(Slc13a2);ENSMUSG00000023926(Rhag);ENSMUSG00000028836(Slc30a2)	ENSMUSG00000027071(P2rx3)
GO:0015293	MF	symporter activity	1	0	1	139	0.420036378	0.646094983	ENSMUSG00000001095(Slc13a2)	-
GO:0071407	BP	cellular response to organic cyclic compound	1	2	3	586	0.420343397	0.616413243	ENSMUSG00000027796(Smad9)	ENSMUSG00000027071(P2rx3);ENSMUSG00000070576(Mn1)
GO:0045862	BP	positive regulation of proteolysis	2	0	2	356	0.420545853	0.616413243	ENSMUSG00000056054(S100a8);ENSMUSG00000056071(S100a9)	-
GO:0001508	BP	action potential	0	1	1	135	0.420561838	0.616413243	-	ENSMUSG00000027071(P2rx3)
GO:0046330	BP	positive regulation of JNK cascade	0	1	1	135	0.420561838	0.616413243	-	ENSMUSG00000043592(Unc5cl)
GO:0048284	BP	organelle fusion	0	1	1	135	0.420561838	0.616413243	-	ENSMUSG00000020848(Doc2b)
GO:0051704	BP	multi-organism process	4	2	6	1294	0.420785088	0.616413243	ENSMUSG00000036091(Hyal3);ENSMUSG00000044405(Adig);ENSMUSG00000060985(Tdrd5);ENSMUSG00000078201(Tmem203)	ENSMUSG00000040899(Ccr6);ENSMUSG00000066878(Gm10184)
GO:0003690	MF	double-stranded DNA binding	3	4	7	1584	0.422889427	0.646094983	ENSMUSG00000024518(Rax);ENSMUSG00000027796(Smad9);ENSMUSG00000074194(Zfp791)	ENSMUSG00000026077(Npas2);ENSMUSG00000026934(Lhx3);ENSMUSG00000052271(Bhlha15);ENSMUSG00000074397(Foxr1)
GO:0051928	BP	positive regulation of calcium ion transport	0	1	1	136	0.422907055	0.619028096	-	ENSMUSG00000020383(Il13)
GO:0097190	BP	apoptotic signaling pathway	3	0	3	589	0.423570813	0.619506038	ENSMUSG00000009633(G0s2);ENSMUSG00000056054(S100a8);ENSMUSG00000056071(S100a9)	-
GO:0008324	MF	cation transmembrane transporter activity	2	1	3	608	0.424135649	0.646094983	ENSMUSG00000023926(Rhag);ENSMUSG00000028836(Slc30a2)	ENSMUSG00000027071(P2rx3)
GO:0031072	MF	heat shock protein binding	0	1	1	141	0.424580583	0.646094983	-	ENSMUSG00000026077(Npas2)
GO:0001539	BP	cilium or flagellum-dependent cell motility	0	1	1	137	0.425242894	0.620474871	-	ENSMUSG00000040899(Ccr6)
GO:0060285	BP	cilium-dependent cell motility	0	1	1	137	0.425242894	0.620474871	-	ENSMUSG00000040899(Ccr6)
GO:0051270	BP	regulation of cellular component movement	0	5	5	1062	0.425246523	0.620474871	-	ENSMUSG00000000627(Sema4f);ENSMUSG00000031385(Plxnb3);ENSMUSG00000040899(Ccr6);ENSMUSG00000052133(Sema5b);ENSMUSG00000074934(Grem1)
GO:0050878	BP	regulation of body fluid levels	2	0	2	360	0.426100185	0.621227015	ENSMUSG00000026387(Sctr);ENSMUSG00000056071(S100a9)	-
GO:0070201	BP	regulation of establishment of protein localization	0	3	3	592	0.426792463	0.621742866	-	ENSMUSG00000020383(Il13);ENSMUSG00000020848(Doc2b);ENSMUSG00000024027(Glp1r)
GO:0035637	BP	multicellular organismal signaling	0	1	1	138	0.427569392	0.622318347	-	ENSMUSG00000027071(P2rx3)
GO:0005975	BP	carbohydrate metabolic process	2	1	3	593	0.427865037	0.622318347	ENSMUSG00000036091(Hyal3);ENSMUSG00000064246(Chil1)	ENSMUSG00000032098(Treh)
GO:0070851	MF	growth factor receptor binding	0	1	1	143	0.42908963	0.646094983	-	ENSMUSG00000074934(Grem1)
GO:0043123	BP	positive regulation of I-kappaB kinase/NF-kappaB signaling	0	1	1	139	0.429886586	0.623953425	-	ENSMUSG00000043592(Unc5cl)
GO:1901343	BP	negative regulation of vasculature development	1	0	1	139	0.429886586	0.623953425	ENSMUSG00000032484(Ngp)	-
GO:0040017	BP	positive regulation of locomotion	0	3	3	595	0.430008185	0.623953425	-	ENSMUSG00000000627(Sema4f);ENSMUSG00000040899(Ccr6);ENSMUSG00000052133(Sema5b)
GO:0010564	BP	regulation of cell cycle process	1	2	3	596	0.431078747	0.624658787	ENSMUSG00000049649(Gpr3)	ENSMUSG00000039057(Myo16);ENSMUSG00000070576(Mn1)
GO:0009914	BP	hormone transport	0	2	2	364	0.431627477	0.624658787	-	ENSMUSG00000020848(Doc2b);ENSMUSG00000024027(Glp1r)
GO:0046660	BP	female sex differentiation	1	0	1	140	0.432194512	0.624658787	ENSMUSG00000036091(Hyal3)	-
GO:0046683	BP	response to organophosphorus	0	1	1	140	0.432194512	0.624658787	-	ENSMUSG00000027071(P2rx3)
GO:0070646	BP	protein modification by small protein removal	1	0	1	140	0.432194512	0.624658787	ENSMUSG00000051582(Otud6a)	-
GO:0060284	BP	regulation of cell development	1	4	5	1072	0.433258265	0.625030558	ENSMUSG00000056071(S100a9)	ENSMUSG00000000627(Sema4f);ENSMUSG00000027004(Frzb);ENSMUSG00000031385(Plxnb3);ENSMUSG00000052133(Sema5b)
GO:0036094	MF	small molecule binding	6	5	11	2597	0.433376263	0.646094983	ENSMUSG00000049892(Rasd1);ENSMUSG00000052305(Hbb-bs);ENSMUSG00000056054(S100a8);ENSMUSG00000069917(Hba-a2);ENSMUSG00000069919(Hba-a1);ENSMUSG00000073940(Hbb-bt)	ENSMUSG00000027071(P2rx3);ENSMUSG00000039057(Myo16);ENSMUSG00000041658(Rragb);ENSMUSG00000046709(Mapk10);ENSMUSG00000070644(Etnk2)
GO:0043565	MF	sequence-specific DNA binding	3	4	7	1601	0.433972295	0.646094983	ENSMUSG00000024518(Rax);ENSMUSG00000027796(Smad9);ENSMUSG00000074194(Zfp791)	ENSMUSG00000026077(Npas2);ENSMUSG00000026934(Lhx3);ENSMUSG00000052271(Bhlha15);ENSMUSG00000074397(Foxr1)
GO:0051272	BP	positive regulation of cellular component movement	0	3	3	599	0.434286318	0.625030558	-	ENSMUSG00000000627(Sema4f);ENSMUSG00000040899(Ccr6);ENSMUSG00000052133(Sema5b)
GO:0001101	BP	response to acid chemical	0	2	2	366	0.434380809	0.625030558	-	ENSMUSG00000041658(Rragb);ENSMUSG00000046709(Mapk10)
GO:0001838	BP	embryonic epithelial tube formation	0	1	1	141	0.434493208	0.625030558	-	ENSMUSG00000074934(Grem1)
GO:0035966	BP	response to topologically incorrect protein	0	1	1	141	0.434493208	0.625030558	-	ENSMUSG00000052271(Bhlha15)
GO:0051092	BP	positive regulation of NF-kappaB transcription factor activity	0	1	1	141	0.434493208	0.625030558	-	ENSMUSG00000074934(Grem1)
GO:0043167	MF	ion binding	13	12	25	6134	0.436532788	0.646094983	ENSMUSG00000027796(Smad9);ENSMUSG00000031898(Dpep3);ENSMUSG00000049892(Rasd1);ENSMUSG00000052305(Hbb-bs);ENSMUSG00000056054(S100a8);ENSMUSG00000056071(S100a9);ENSMUSG00000059741(Myl3);ENSMUSG00000069917(Hba-a2);ENSMUSG00000069919(Hba-a1);ENSMUSG00000073940(Hbb-bt);ENSMUSG00000074194(Zfp791);ENSMUSG00000074483(Bglap);ENSMUSG00000074489(Bglap3)	ENSMUSG00000020848(Doc2b);ENSMUSG00000026582(Sele);ENSMUSG00000026893(Gca);ENSMUSG00000026934(Lhx3);ENSMUSG00000027071(P2rx3);ENSMUSG00000032243(Itga11);ENSMUSG00000039057(Myo16);ENSMUSG00000041658(Rragb);ENSMUSG00000046709(Mapk10);ENSMUSG00000058145(Adamts17);ENSMUSG00000070644(Etnk2);ENSMUSG00000074934(Grem1)
GO:1901991	BP	negative regulation of mitotic cell cycle phase transition	0	1	1	142	0.436782709	0.627832423	-	ENSMUSG00000039057(Myo16)
GO:0010243	BP	response to organonitrogen compound	2	3	5	1077	0.437256657	0.628022266	ENSMUSG00000074483(Bglap);ENSMUSG00000074489(Bglap3)	ENSMUSG00000024027(Glp1r);ENSMUSG00000027071(P2rx3);ENSMUSG00000041658(Rragb)
GO:0048523	BP	negative regulation of cellular process	4	17	21	4970	0.43866158	0.62816108	ENSMUSG00000007888(Crlf1);ENSMUSG00000032484(Ngp);ENSMUSG00000049892(Rasd1);ENSMUSG00000051748(Wfdc21)	ENSMUSG00000000627(Sema4f);ENSMUSG00000020383(Il13);ENSMUSG00000024027(Glp1r);ENSMUSG00000026077(Npas2);ENSMUSG00000026934(Lhx3);ENSMUSG00000027004(Frzb);ENSMUSG00000031385(Plxnb3);ENSMUSG00000032105(Pdzd3);ENSMUSG00000039057(Myo16);ENSMUSG00000042345(Ubash3a);ENSMUSG00000042498(Radx);ENSMUSG00000046709(Mapk10);ENSMUSG00000046818(Ddit4l);ENSMUSG00000052133(Sema5b);ENSMUSG00000052271(Bhlha15);ENSM…
GO:0019953	BP	sexual reproduction	4	1	5	1079	0.438854503	0.62816108	ENSMUSG00000036091(Hyal3);ENSMUSG00000044405(Adig);ENSMUSG00000060985(Tdrd5);ENSMUSG00000078201(Tmem203)	ENSMUSG00000040899(Ccr6)
GO:0046474	BP	glycerophospholipid biosynthetic process	0	1	1	143	0.439063052	0.62816108	-	ENSMUSG00000070644(Etnk2)
GO:0050728	BP	negative regulation of inflammatory response	0	1	1	143	0.439063052	0.62816108	-	ENSMUSG00000020383(Il13)
GO:0070665	BP	positive regulation of leukocyte proliferation	0	1	1	143	0.439063052	0.62816108	-	ENSMUSG00000020383(Il13)
GO:0000978	MF	RNA polymerase II cis-regulatory region sequence-specific DNA binding	3	2	5	1114	0.439769999	0.646094983	ENSMUSG00000024518(Rax);ENSMUSG00000027796(Smad9);ENSMUSG00000074194(Zfp791)	ENSMUSG00000026934(Lhx3);ENSMUSG00000052271(Bhlha15)
GO:0002020	MF	protease binding	0	1	1	148	0.440210189	0.646094983	-	ENSMUSG00000032105(Pdzd3)
GO:0007423	BP	sensory organ development	1	2	3	605	0.440682419	0.629938664	ENSMUSG00000024518(Rax)	ENSMUSG00000026934(Lhx3);ENSMUSG00000027004(Frzb)
GO:0001837	BP	epithelial to mesenchymal transition	0	1	1	144	0.441334273	0.629938664	-	ENSMUSG00000074934(Grem1)
GO:0019233	BP	sensory perception of pain	0	1	1	144	0.441334273	0.629938664	-	ENSMUSG00000027071(P2rx3)
GO:0036477	CC	somatodendritic compartment	2	3	5	1063	0.44192388	0.942123437	ENSMUSG00000074483(Bglap);ENSMUSG00000074489(Bglap3)	ENSMUSG00000000627(Sema4f);ENSMUSG00000027071(P2rx3);ENSMUSG00000046709(Mapk10)
GO:0048638	BP	regulation of developmental growth	0	2	2	372	0.442598735	0.630621329	-	ENSMUSG00000000627(Sema4f);ENSMUSG00000052133(Sema5b)
GO:0042327	BP	positive regulation of phosphorylation	2	3	5	1084	0.442845139	0.630621329	ENSMUSG00000007888(Crlf1);ENSMUSG00000064246(Chil1)	ENSMUSG00000020383(Il13);ENSMUSG00000043592(Unc5cl);ENSMUSG00000074934(Grem1)
GO:0048609	BP	multicellular organismal reproductive process	4	1	5	1084	0.442845139	0.630621329	ENSMUSG00000036091(Hyal3);ENSMUSG00000044405(Adig);ENSMUSG00000060985(Tdrd5);ENSMUSG00000078201(Tmem203)	ENSMUSG00000040899(Ccr6)
GO:0016310	BP	phosphorylation	3	7	10	2293	0.443185702	0.630621329	ENSMUSG00000007888(Crlf1);ENSMUSG00000027796(Smad9);ENSMUSG00000064246(Chil1)	ENSMUSG00000018341(Il12rb2);ENSMUSG00000020383(Il13);ENSMUSG00000035878(Hykk);ENSMUSG00000043592(Unc5cl);ENSMUSG00000046709(Mapk10);ENSMUSG00000070644(Etnk2);ENSMUSG00000074934(Grem1)
GO:0005525	MF	GTP binding	1	1	2	385	0.444387976	0.646094983	ENSMUSG00000049892(Rasd1)	ENSMUSG00000041658(Rragb)
GO:0035270	BP	endocrine system development	0	1	1	146	0.445849495	0.633920682	-	ENSMUSG00000026934(Lhx3)
GO:0009411	BP	response to UV	1	0	1	147	0.448093566	0.635859913	ENSMUSG00000036091(Hyal3)	-
GO:1905039	BP	carboxylic acid transmembrane transport	1	0	1	147	0.448093566	0.635859913	ENSMUSG00000001095(Slc13a2)	-
GO:0080090	BP	regulation of primary metabolic process	11	14	25	5977	0.448343577	0.635859913	ENSMUSG00000007888(Crlf1);ENSMUSG00000024518(Rax);ENSMUSG00000026387(Sctr);ENSMUSG00000027796(Smad9);ENSMUSG00000032484(Ngp);ENSMUSG00000049892(Rasd1);ENSMUSG00000051748(Wfdc21);ENSMUSG00000056054(S100a8);ENSMUSG00000056071(S100a9);ENSMUSG00000064246(Chil1);ENSMUSG00000074194(Zfp791)	ENSMUSG00000018752(Tnfsfm13);ENSMUSG00000020383(Il13);ENSMUSG00000024027(Glp1r);ENSMUSG00000026077(Npas2);ENSMUSG00000026934(Lhx3);ENSMUSG00000032105(Pdzd3);ENSMUSG00000042498(Radx);ENSMUSG00000043592(Unc5cl);ENSMUSG00000046709(Mapk10);ENSMUSG00000052271(Bhlha15);ENSMUSG00000070576(Mn1);ENSMUSG00000073565(Prr16);ENSMUSG00000074397(Foxr1);ENSMUSG00000074934(Grem1)
GO:0008757	MF	S-adenosylmethionine-dependent methyltransferase activity	1	0	1	152	0.448952414	0.646094983	ENSMUSG00000021773(Comtd1)	-
GO:0003677	MF	DNA binding	5	5	10	2376	0.449220546	0.646094983	ENSMUSG00000024518(Rax);ENSMUSG00000027796(Smad9);ENSMUSG00000039391(Ccdc81);ENSMUSG00000074194(Zfp791);ENSMUSG00000100622(Gm20379)	ENSMUSG00000026077(Npas2);ENSMUSG00000026934(Lhx3);ENSMUSG00000042498(Radx);ENSMUSG00000052271(Bhlha15);ENSMUSG00000074397(Foxr1)
GO:0042692	BP	muscle cell differentiation	0	2	2	377	0.44939785	0.635859913	-	ENSMUSG00000052271(Bhlha15);ENSMUSG00000074934(Grem1)
GO:0005102	MF	signaling receptor binding	2	5	7	1625	0.449581439	0.646094983	ENSMUSG00000007888(Crlf1);ENSMUSG00000056054(S100a8)	ENSMUSG00000000627(Sema4f);ENSMUSG00000018752(Tnfsfm13);ENSMUSG00000020383(Il13);ENSMUSG00000052133(Sema5b);ENSMUSG00000074934(Grem1)
GO:0099634	CC	postsynaptic specialization membrane	0	1	1	145	0.449674882	0.948227468	-	ENSMUSG00000066878(Gm10184)
GO:0032940	BP	secretion by cell	1	3	4	853	0.450298151	0.635859913	ENSMUSG00000036091(Hyal3)	ENSMUSG00000020383(Il13);ENSMUSG00000020848(Doc2b);ENSMUSG00000024027(Glp1r)
GO:0001935	BP	endothelial cell proliferation	0	1	1	148	0.450328659	0.635859913	-	ENSMUSG00000031385(Plxnb3)
GO:0030856	BP	regulation of epithelial cell differentiation	0	1	1	148	0.450328659	0.635859913	-	ENSMUSG00000027004(Frzb)
GO:0050921	BP	positive regulation of chemotaxis	0	1	1	148	0.450328659	0.635859913	-	ENSMUSG00000040899(Ccr6)
GO:1903825	BP	organic acid transmembrane transport	1	0	1	148	0.450328659	0.635859913	ENSMUSG00000001095(Slc13a2)	-
GO:0045321	BP	leukocyte activation	0	4	4	854	0.451195517	0.636594597	-	ENSMUSG00000018752(Tnfsfm13);ENSMUSG00000020383(Il13);ENSMUSG00000029530(Ccr9);ENSMUSG00000040899(Ccr6)
GO:0032550	MF	purine ribonucleoside binding	1	1	2	392	0.453594481	0.646094983	ENSMUSG00000049892(Rasd1)	ENSMUSG00000041658(Rragb)
GO:0016052	BP	carbohydrate catabolic process	0	1	1	150	0.454772052	0.640165716	-	ENSMUSG00000032098(Treh)
GO:0016202	BP	regulation of striated muscle tissue development	0	1	1	150	0.454772052	0.640165716	-	ENSMUSG00000074934(Grem1)
GO:1902600	BP	proton transmembrane transport	0	1	1	150	0.454772052	0.640165716	-	ENSMUSG00000020383(Il13)
GO:0045861	BP	negative regulation of proteolysis	2	0	2	382	0.456151261	0.640230816	ENSMUSG00000032484(Ngp);ENSMUSG00000051748(Wfdc21)	-
GO:0032504	BP	multicellular organism reproduction	4	1	5	1101	0.456366591	0.640230816	ENSMUSG00000036091(Hyal3);ENSMUSG00000044405(Adig);ENSMUSG00000060985(Tdrd5);ENSMUSG00000078201(Tmem203)	ENSMUSG00000040899(Ccr6)
GO:0002687	BP	positive regulation of leukocyte migration	0	1	1	151	0.456980422	0.640230816	-	ENSMUSG00000040899(Ccr6)
GO:0010634	BP	positive regulation of epithelial cell migration	0	1	1	151	0.456980422	0.640230816	-	ENSMUSG00000040899(Ccr6)
GO:0061025	BP	membrane fusion	0	1	1	151	0.456980422	0.640230816	-	ENSMUSG00000020848(Doc2b)
GO:0072175	BP	epithelial tube formation	0	1	1	151	0.456980422	0.640230816	-	ENSMUSG00000074934(Grem1)
GO:0007517	BP	muscle organ development	1	1	2	383	0.45749638	0.640230816	ENSMUSG00000059741(Myl3)	ENSMUSG00000074934(Grem1)
GO:0004857	MF	enzyme inhibitor activity	2	0	2	395	0.457514184	0.646094983	ENSMUSG00000032484(Ngp);ENSMUSG00000051748(Wfdc21)	-
GO:0032549	MF	ribonucleoside binding	1	1	2	395	0.457514184	0.646094983	ENSMUSG00000049892(Rasd1)	ENSMUSG00000041658(Rragb)
GO:0000987	MF	cis-regulatory region sequence-specific DNA binding	3	2	5	1137	0.457538506	0.646094983	ENSMUSG00000024518(Rax);ENSMUSG00000027796(Smad9);ENSMUSG00000074194(Zfp791)	ENSMUSG00000026934(Lhx3);ENSMUSG00000052271(Bhlha15)
GO:0048514	BP	blood vessel morphogenesis	2	1	3	621	0.457606457	0.640230816	ENSMUSG00000032484(Ngp);ENSMUSG00000064246(Chil1)	ENSMUSG00000074934(Grem1)
GO:0001883	MF	purine nucleoside binding	1	1	2	396	0.458817244	0.646094983	ENSMUSG00000049892(Rasd1)	ENSMUSG00000041658(Rragb)
GO:0060078	BP	regulation of postsynaptic membrane potential	0	1	1	152	0.459179955	0.640793461	-	ENSMUSG00000027071(P2rx3)
GO:0072006	BP	nephron development	0	1	1	152	0.459179955	0.640793461	-	ENSMUSG00000074934(Grem1)
GO:0090288	BP	negative regulation of cellular response to growth factor stimulus	0	1	1	152	0.459179955	0.640793461	-	ENSMUSG00000074934(Grem1)
GO:0032879	BP	regulation of localization	4	8	12	2811	0.459403913	0.640793461	ENSMUSG00000028836(Slc30a2);ENSMUSG00000036091(Hyal3);ENSMUSG00000056054(S100a8);ENSMUSG00000056071(S100a9)	ENSMUSG00000000627(Sema4f);ENSMUSG00000020383(Il13);ENSMUSG00000020848(Doc2b);ENSMUSG00000024027(Glp1r);ENSMUSG00000031385(Plxnb3);ENSMUSG00000040899(Ccr6);ENSMUSG00000052133(Sema5b);ENSMUSG00000074934(Grem1)
GO:0046943	MF	carboxylic acid transmembrane transporter activity	1	0	1	157	0.459690838	0.646094983	ENSMUSG00000001095(Slc13a2)	-
GO:0110165	CC	cellular anatomical entity	38	42	80	19316	0.460013974	0.959599042	ENSMUSG00000001095(Slc13a2);ENSMUSG00000007888(Crlf1);ENSMUSG00000009633(G0s2);ENSMUSG00000021773(Comtd1);ENSMUSG00000023926(Rhag);ENSMUSG00000024518(Rax);ENSMUSG00000026387(Sctr);ENSMUSG00000027796(Smad9);ENSMUSG00000028836(Slc30a2);ENSMUSG00000031898(Dpep3);ENSMUSG00000032484(Ngp);ENSMUSG00000036091(Hyal3);ENSMUSG00000036216(Leap2);ENSMUSG00000039391(Ccdc81);ENSMUSG00000044405(Adig);ENSMUSG0000…	ENSMUSG00000000627(Sema4f);ENSMUSG00000018341(Il12rb2);ENSMUSG00000018752(Tnfsfm13);ENSMUSG00000020383(Il13);ENSMUSG00000020848(Doc2b);ENSMUSG00000022768(Ccdc116);ENSMUSG00000024027(Glp1r);ENSMUSG00000024770(Lipn);ENSMUSG00000026077(Npas2);ENSMUSG00000026188(Tmem169);ENSMUSG00000026582(Sele);ENSMUSG00000026893(Gca);ENSMUSG00000026934(Lhx3);ENSMUSG00000027004(Frzb);ENSMUSG00000027071(P2rx3);ENSMUS…
GO:0030098	BP	lymphocyte differentiation	0	2	2	385	0.460180997	0.641390358	-	ENSMUSG00000029530(Ccr9);ENSMUSG00000040899(Ccr6)
GO:1901861	BP	regulation of muscle tissue development	0	1	1	153	0.461370685	0.642560992	-	ENSMUSG00000074934(Grem1)
GO:0005342	MF	organic acid transmembrane transporter activity	1	0	1	158	0.461813596	0.646094983	ENSMUSG00000001095(Slc13a2)	-
GO:0002697	BP	regulation of immune effector process	0	2	2	387	0.462858077	0.644134806	-	ENSMUSG00000018752(Tnfsfm13);ENSMUSG00000020383(Il13)
GO:0008360	BP	regulation of cell shape	0	1	1	154	0.463552648	0.644134806	-	ENSMUSG00000031385(Plxnb3)
GO:0048634	BP	regulation of muscle organ development	0	1	1	154	0.463552648	0.644134806	-	ENSMUSG00000074934(Grem1)
GO:0002706	BP	regulation of lymphocyte mediated immunity	0	1	1	155	0.465725878	0.646177067	-	ENSMUSG00000018752(Tnfsfm13)
GO:0007613	BP	memory	0	1	1	155	0.465725878	0.646177067	-	ENSMUSG00000024027(Glp1r)
GO:0044403	BP	symbiotic process	1	1	2	390	0.466859448	0.646737909	ENSMUSG00000036091(Hyal3)	ENSMUSG00000066878(Gm10184)
GO:0001882	MF	nucleoside binding	1	1	2	403	0.467888945	0.651462598	ENSMUSG00000049892(Rasd1)	ENSMUSG00000041658(Rragb)
GO:0002822	BP	regulation of adaptive immune response based on somatic recombination of immune receptors built from immunoglobulin superfamily domains	0	1	1	156	0.467890409	0.646737909	-	ENSMUSG00000018752(Tnfsfm13)
GO:0007601	BP	visual perception	0	1	1	156	0.467890409	0.646737909	-	ENSMUSG00000052133(Sema5b)
GO:0035107	BP	appendage morphogenesis	0	1	1	156	0.467890409	0.646737909	-	ENSMUSG00000074934(Grem1)
GO:0035108	BP	limb morphogenesis	0	1	1	156	0.467890409	0.646737909	-	ENSMUSG00000074934(Grem1)
GO:0061041	BP	regulation of wound healing	1	0	1	157	0.470046276	0.647833142	ENSMUSG00000056071(S100a9)	-
GO:1903900	BP	regulation of viral life cycle	0	1	1	157	0.470046276	0.647833142	-	ENSMUSG00000066878(Gm10184)
GO:2001236	BP	regulation of extrinsic apoptotic signaling pathway	1	0	1	157	0.470046276	0.647833142	ENSMUSG00000009633(G0s2)	-
GO:0010557	BP	positive regulation of macromolecule biosynthetic process	2	6	8	1851	0.470093402	0.647833142	ENSMUSG00000024518(Rax);ENSMUSG00000027796(Smad9)	ENSMUSG00000024027(Glp1r);ENSMUSG00000026077(Npas2);ENSMUSG00000026934(Lhx3);ENSMUSG00000052271(Bhlha15);ENSMUSG00000073565(Prr16);ENSMUSG00000074934(Grem1)
GO:0001906	BP	cell killing	0	1	1	158	0.472193514	0.649266081	-	ENSMUSG00000020383(Il13)
GO:0006937	BP	regulation of muscle contraction	1	0	1	158	0.472193514	0.649266081	ENSMUSG00000059741(Myl3)	-
GO:0007292	BP	female gamete generation	1	0	1	158	0.472193514	0.649266081	ENSMUSG00000060985(Tdrd5)	-
GO:0048729	BP	tissue morphogenesis	1	2	3	636	0.473283087	0.649774921	ENSMUSG00000059741(Myl3)	ENSMUSG00000027004(Frzb);ENSMUSG00000074934(Grem1)
GO:0007186	BP	G protein-coupled receptor signaling pathway	4	6	10	2348	0.474027075	0.649774921	ENSMUSG00000026387(Sctr);ENSMUSG00000049649(Gpr3);ENSMUSG00000091511(Vmn2r87);ENSMUSG00000100586(Vmn1r90)	ENSMUSG00000024027(Glp1r);ENSMUSG00000029530(Ccr9);ENSMUSG00000040899(Ccr6);ENSMUSG00000050276(Mrgprg);ENSMUSG00000052271(Bhlha15);ENSMUSG00000096002(Vmn2r53)
GO:0002833	BP	positive regulation of response to biotic stimulus	0	1	1	159	0.474332155	0.649774921	-	ENSMUSG00000070501(Ifi214)
GO:0050851	BP	antigen receptor-mediated signaling pathway	0	1	1	159	0.474332155	0.649774921	-	ENSMUSG00000042345(Ubash3a)
GO:0051701	BP	interaction with host	1	0	1	159	0.474332155	0.649774921	ENSMUSG00000036091(Hyal3)	-
GO:0019001	MF	guanyl nucleotide binding	1	1	2	409	0.475594365	0.655914504	ENSMUSG00000049892(Rasd1)	ENSMUSG00000041658(Rragb)
GO:0032561	MF	guanyl ribonucleotide binding	1	1	2	409	0.475594365	0.655914504	ENSMUSG00000049892(Rasd1)	ENSMUSG00000041658(Rragb)
GO:0002250	BP	adaptive immune response	0	2	2	397	0.476128608	0.651235957	-	ENSMUSG00000018752(Tnfsfm13);ENSMUSG00000040899(Ccr6)
GO:0034250	BP	positive regulation of cellular amide metabolic process	0	1	1	160	0.476462235	0.651235957	-	ENSMUSG00000073565(Prr16)
GO:0050953	BP	sensory perception of light stimulus	0	1	1	160	0.476462235	0.651235957	-	ENSMUSG00000052133(Sema5b)
GO:0032870	BP	cellular response to hormone stimulus	2	1	3	640	0.477430348	0.652074014	ENSMUSG00000074483(Bglap);ENSMUSG00000074489(Bglap3)	ENSMUSG00000024027(Glp1r)
GO:0043296	CC	apical junction complex	0	1	1	158	0.478474861	0.987490672	-	ENSMUSG00000032105(Pdzd3)
GO:0048015	BP	phosphatidylinositol-mediated signaling	0	1	1	161	0.478583788	0.652433986	-	ENSMUSG00000039057(Myo16)
GO:1901988	BP	negative regulation of cell cycle phase transition	0	1	1	161	0.478583788	0.652433986	-	ENSMUSG00000039057(Myo16)
GO:0034248	BP	regulation of cellular amide metabolic process	1	1	2	399	0.478759398	0.652433986	ENSMUSG00000056071(S100a9)	ENSMUSG00000073565(Prr16)
GO:0051171	BP	regulation of nitrogen compound metabolic process	10	14	24	5812	0.480220435	0.653240285	ENSMUSG00000007888(Crlf1);ENSMUSG00000024518(Rax);ENSMUSG00000027796(Smad9);ENSMUSG00000032484(Ngp);ENSMUSG00000049892(Rasd1);ENSMUSG00000051748(Wfdc21);ENSMUSG00000056054(S100a8);ENSMUSG00000056071(S100a9);ENSMUSG00000064246(Chil1);ENSMUSG00000074194(Zfp791)	ENSMUSG00000018752(Tnfsfm13);ENSMUSG00000020383(Il13);ENSMUSG00000024027(Glp1r);ENSMUSG00000026077(Npas2);ENSMUSG00000026934(Lhx3);ENSMUSG00000032105(Pdzd3);ENSMUSG00000042498(Radx);ENSMUSG00000043592(Unc5cl);ENSMUSG00000046709(Mapk10);ENSMUSG00000052271(Bhlha15);ENSMUSG00000070576(Mn1);ENSMUSG00000073565(Prr16);ENSMUSG00000074397(Foxr1);ENSMUSG00000074934(Grem1)
GO:0045893	BP	positive regulation of transcription, DNA-templated	2	5	7	1622	0.480417869	0.653240285	ENSMUSG00000024518(Rax);ENSMUSG00000027796(Smad9)	ENSMUSG00000024027(Glp1r);ENSMUSG00000026077(Npas2);ENSMUSG00000026934(Lhx3);ENSMUSG00000052271(Bhlha15);ENSMUSG00000074934(Grem1)
GO:1903508	BP	positive regulation of nucleic acid-templated transcription	2	5	7	1622	0.480417869	0.653240285	ENSMUSG00000024518(Rax);ENSMUSG00000027796(Smad9)	ENSMUSG00000024027(Glp1r);ENSMUSG00000026077(Npas2);ENSMUSG00000026934(Lhx3);ENSMUSG00000052271(Bhlha15);ENSMUSG00000074934(Grem1)
GO:1902680	BP	positive regulation of RNA biosynthetic process	2	5	7	1623	0.481078599	0.653654872	ENSMUSG00000024518(Rax);ENSMUSG00000027796(Smad9)	ENSMUSG00000024027(Glp1r);ENSMUSG00000026077(Npas2);ENSMUSG00000026934(Lhx3);ENSMUSG00000052271(Bhlha15);ENSMUSG00000074934(Grem1)
GO:0009056	BP	catabolic process	7	3	10	2367	0.484628121	0.655450271	ENSMUSG00000026387(Sctr);ENSMUSG00000036091(Hyal3);ENSMUSG00000052305(Hbb-bs);ENSMUSG00000056054(S100a8);ENSMUSG00000056071(S100a9);ENSMUSG00000064246(Chil1);ENSMUSG00000073940(Hbb-bt)	ENSMUSG00000024770(Lipn);ENSMUSG00000032098(Treh);ENSMUSG00000041658(Rragb)
GO:0014074	BP	response to purine-containing compound	0	1	1	164	0.484897614	0.655450271	-	ENSMUSG00000027071(P2rx3)
GO:0032874	BP	positive regulation of stress-activated MAPK cascade	0	1	1	164	0.484897614	0.655450271	-	ENSMUSG00000043592(Unc5cl)
GO:0035148	BP	tube formation	0	1	1	164	0.484897614	0.655450271	-	ENSMUSG00000074934(Grem1)
GO:0035296	BP	regulation of tube diameter	0	1	1	164	0.484897614	0.655450271	-	ENSMUSG00000045667(Smtnl2)
GO:0048017	BP	inositol lipid-mediated signaling	0	1	1	164	0.484897614	0.655450271	-	ENSMUSG00000039057(Myo16)
GO:0097746	BP	regulation of blood vessel diameter	0	1	1	164	0.484897614	0.655450271	-	ENSMUSG00000045667(Smtnl2)
GO:0006941	BP	striated muscle contraction	1	0	1	165	0.486985391	0.656340546	ENSMUSG00000059741(Myl3)	-
GO:0007338	BP	single fertilization	1	0	1	165	0.486985391	0.656340546	ENSMUSG00000036091(Hyal3)	-
GO:0035051	BP	cardiocyte differentiation	0	1	1	165	0.486985391	0.656340546	-	ENSMUSG00000074934(Grem1)
GO:0035150	BP	regulation of tube size	0	1	1	165	0.486985391	0.656340546	-	ENSMUSG00000045667(Smtnl2)
GO:0016055	BP	Wnt signaling pathway	0	2	2	406	0.487904817	0.656635111	-	ENSMUSG00000027004(Frzb);ENSMUSG00000074934(Grem1)
GO:0048699	BP	generation of neurons	1	6	7	1635	0.488991444	0.656635111	ENSMUSG00000056071(S100a9)	ENSMUSG00000000627(Sema4f);ENSMUSG00000026934(Lhx3);ENSMUSG00000031385(Plxnb3);ENSMUSG00000039057(Myo16);ENSMUSG00000052133(Sema5b);ENSMUSG00000052271(Bhlha15)
GO:0016331	BP	morphogenesis of embryonic epithelium	0	1	1	166	0.489064808	0.656635111	-	ENSMUSG00000074934(Grem1)
GO:0070304	BP	positive regulation of stress-activated protein kinase signaling cascade	0	1	1	166	0.489064808	0.656635111	-	ENSMUSG00000043592(Unc5cl)
GO:0014706	BP	striated muscle tissue development	1	1	2	407	0.489203318	0.656635111	ENSMUSG00000059741(Myl3)	ENSMUSG00000074934(Grem1)
GO:0010628	BP	positive regulation of gene expression	2	8	10	2376	0.489636548	0.656635111	ENSMUSG00000024518(Rax);ENSMUSG00000027796(Smad9)	ENSMUSG00000018341(Il12rb2);ENSMUSG00000020383(Il13);ENSMUSG00000024027(Glp1r);ENSMUSG00000026077(Npas2);ENSMUSG00000026934(Lhx3);ENSMUSG00000052271(Bhlha15);ENSMUSG00000073565(Prr16);ENSMUSG00000074934(Grem1)
GO:0051186	BP	cofactor metabolic process	2	0	2	408	0.490499806	0.656635111	ENSMUSG00000052305(Hbb-bs);ENSMUSG00000073940(Hbb-bt)	-
GO:0198738	BP	cell-cell signaling by wnt	0	2	2	408	0.490499806	0.656635111	-	ENSMUSG00000027004(Frzb);ENSMUSG00000074934(Grem1)
GO:0006606	BP	protein import into nucleus	0	1	1	167	0.491135897	0.656635111	-	ENSMUSG00000066878(Gm10184)
GO:0007156	BP	homophilic cell adhesion via plasma membrane adhesion molecules	0	1	1	167	0.491135897	0.656635111	-	ENSMUSG00000031385(Plxnb3)
GO:0007596	BP	blood coagulation	1	0	1	167	0.491135897	0.656635111	ENSMUSG00000056071(S100a9)	-
GO:0090575	CC	RNA polymerase II transcription regulator complex	1	0	1	164	0.491259782	1	ENSMUSG00000027796(Smad9)	-
GO:0045935	BP	positive regulation of nucleobase-containing compound metabolic process	2	6	8	1886	0.491764056	0.656996779	ENSMUSG00000024518(Rax);ENSMUSG00000027796(Smad9)	ENSMUSG00000018752(Tnfsfm13);ENSMUSG00000024027(Glp1r);ENSMUSG00000026077(Npas2);ENSMUSG00000026934(Lhx3);ENSMUSG00000052271(Bhlha15);ENSMUSG00000074934(Grem1)
GO:0140352	BP	export from cell	1	3	4	901	0.492824015	0.657329692	ENSMUSG00000036091(Hyal3)	ENSMUSG00000020383(Il13);ENSMUSG00000020848(Doc2b);ENSMUSG00000024027(Glp1r)
GO:0003012	BP	muscle system process	1	1	2	410	0.493086726	0.657329692	ENSMUSG00000059741(Myl3)	ENSMUSG00000027071(P2rx3)
GO:0010256	BP	endomembrane system organization	1	1	2	410	0.493086726	0.657329692	ENSMUSG00000056071(S100a9)	ENSMUSG00000052271(Bhlha15)
GO:0007599	BP	hemostasis	1	0	1	169	0.495253225	0.657829247	ENSMUSG00000056071(S100a9)	-
GO:0048754	BP	branching morphogenesis of an epithelial tube	0	1	1	169	0.495253225	0.657829247	-	ENSMUSG00000074934(Grem1)
GO:0050817	BP	coagulation	1	0	1	169	0.495253225	0.657829247	ENSMUSG00000056071(S100a9)	-
GO:0071478	BP	cellular response to radiation	1	0	1	169	0.495253225	0.657829247	ENSMUSG00000036091(Hyal3)	-
GO:1903169	BP	regulation of calcium ion transmembrane transport	0	1	1	169	0.495253225	0.657829247	-	ENSMUSG00000020383(Il13)
GO:0044092	BP	negative regulation of molecular function	2	3	5	1151	0.495610059	0.657829247	ENSMUSG00000032484(Ngp);ENSMUSG00000051748(Wfdc21)	ENSMUSG00000020383(Il13);ENSMUSG00000031385(Plxnb3);ENSMUSG00000032105(Pdzd3)
GO:0045834	BP	positive regulation of lipid metabolic process	1	0	1	170	0.497299529	0.659119217	ENSMUSG00000026387(Sctr)	-
GO:0048660	BP	regulation of smooth muscle cell proliferation	0	1	1	170	0.497299529	0.659119217	-	ENSMUSG00000020383(Il13)
GO:0061061	BP	muscle structure development	1	2	3	660	0.497943079	0.65949635	ENSMUSG00000059741(Myl3)	ENSMUSG00000052271(Bhlha15);ENSMUSG00000074934(Grem1)
GO:0019887	MF	protein kinase regulator activity	0	1	1	176	0.498645213	0.684461119	-	ENSMUSG00000074934(Grem1)
GO:0002819	BP	regulation of adaptive immune response	0	1	1	171	0.499337636	0.659861765	-	ENSMUSG00000018752(Tnfsfm13)
GO:0030141	CC	secretory granule	2	0	2	408	0.500290671	1	ENSMUSG00000031898(Dpep3);ENSMUSG00000036091(Hyal3)	-
GO:0010562	BP	positive regulation of phosphorus metabolic process	2	3	5	1158	0.5010292	0.659861765	ENSMUSG00000007888(Crlf1);ENSMUSG00000064246(Chil1)	ENSMUSG00000020383(Il13);ENSMUSG00000043592(Unc5cl);ENSMUSG00000074934(Grem1)
GO:0045937	BP	positive regulation of phosphate metabolic process	2	3	5	1158	0.5010292	0.659861765	ENSMUSG00000007888(Crlf1);ENSMUSG00000064246(Chil1)	ENSMUSG00000020383(Il13);ENSMUSG00000043592(Unc5cl);ENSMUSG00000074934(Grem1)
GO:0007179	BP	transforming growth factor beta receptor signaling pathway	1	0	1	172	0.50136758	0.659861765	ENSMUSG00000027796(Smad9)	-
GO:0007219	BP	Notch signaling pathway	1	0	1	172	0.50136758	0.659861765	ENSMUSG00000061780(Cfd)	-
GO:0010469	BP	regulation of signaling receptor activity	0	1	1	172	0.50136758	0.659861765	-	ENSMUSG00000074934(Grem1)
GO:0051170	BP	import into nucleus	0	1	1	172	0.50136758	0.659861765	-	ENSMUSG00000066878(Gm10184)
GO:0071363	BP	cellular response to growth factor stimulus	2	1	3	664	0.501999032	0.659861765	ENSMUSG00000027796(Smad9);ENSMUSG00000074483(Bglap)	ENSMUSG00000074934(Grem1)
GO:0010959	BP	regulation of metal ion transport	0	2	2	418	0.503352953	0.659861765	-	ENSMUSG00000020383(Il13);ENSMUSG00000024027(Glp1r)
GO:0044770	BP	cell cycle phase transition	0	2	2	418	0.503352953	0.659861765	-	ENSMUSG00000039057(Myo16);ENSMUSG00000070576(Mn1)
GO:0007612	BP	learning	0	1	1	173	0.503389392	0.659861765	-	ENSMUSG00000024027(Glp1r)
GO:0071897	BP	DNA biosynthetic process	0	1	1	173	0.503389392	0.659861765	-	ENSMUSG00000074934(Grem1)
GO:1904064	BP	positive regulation of cation transmembrane transport	0	1	1	173	0.503389392	0.659861765	-	ENSMUSG00000020383(Il13)
GO:0006468	BP	protein phosphorylation	3	5	8	1906	0.504053242	0.659861765	ENSMUSG00000007888(Crlf1);ENSMUSG00000027796(Smad9);ENSMUSG00000064246(Chil1)	ENSMUSG00000018341(Il12rb2);ENSMUSG00000020383(Il13);ENSMUSG00000043592(Unc5cl);ENSMUSG00000046709(Mapk10);ENSMUSG00000074934(Grem1)
GO:0009719	BP	response to endogenous stimulus	3	4	7	1660	0.505373023	0.659861765	ENSMUSG00000027796(Smad9);ENSMUSG00000074483(Bglap);ENSMUSG00000074489(Bglap3)	ENSMUSG00000024027(Glp1r);ENSMUSG00000027071(P2rx3);ENSMUSG00000041658(Rragb);ENSMUSG00000074934(Grem1)
GO:0000082	BP	G1/S transition of mitotic cell cycle	0	1	1	174	0.505403105	0.659861765	-	ENSMUSG00000039057(Myo16)
GO:0001889	BP	liver development	0	1	1	174	0.505403105	0.659861765	-	ENSMUSG00000027004(Frzb)
GO:0003205	BP	cardiac chamber development	1	0	1	174	0.505403105	0.659861765	ENSMUSG00000059741(Myl3)	-
GO:0048659	BP	smooth muscle cell proliferation	0	1	1	174	0.505403105	0.659861765	-	ENSMUSG00000020383(Il13)
GO:0051896	BP	regulation of protein kinase B signaling	1	0	1	174	0.505403105	0.659861765	ENSMUSG00000064246(Chil1)	-
GO:0007276	BP	gamete generation	3	1	4	916	0.505851714	0.659978409	ENSMUSG00000044405(Adig);ENSMUSG00000060985(Tdrd5);ENSMUSG00000078201(Tmem203)	ENSMUSG00000040899(Ccr6)
GO:0016773	MF	phosphotransferase activity, alcohol group as acceptor	0	3	3	690	0.507144043	0.692858762	-	ENSMUSG00000035878(Hykk);ENSMUSG00000046709(Mapk10);ENSMUSG00000070644(Etnk2)
GO:0007281	BP	germ cell development	1	1	2	422	0.508436695	0.661940616	ENSMUSG00000060985(Tdrd5)	ENSMUSG00000040899(Ccr6)
GO:0030900	BP	forebrain development	1	1	2	422	0.508436695	0.661940616	ENSMUSG00000024518(Rax)	ENSMUSG00000026934(Lhx3)
GO:0051249	BP	regulation of lymphocyte activation	0	2	2	422	0.508436695	0.661940616	-	ENSMUSG00000018752(Tnfsfm13);ENSMUSG00000020383(Il13)
GO:0035264	BP	multicellular organism growth	0	1	1	176	0.509406359	0.662688317	-	ENSMUSG00000070644(Etnk2)
GO:0009987	BP	cellular process	32	39	71	17524	0.509732494	0.662688317	ENSMUSG00000001095(Slc13a2);ENSMUSG00000007888(Crlf1);ENSMUSG00000009633(G0s2);ENSMUSG00000023926(Rhag);ENSMUSG00000024518(Rax);ENSMUSG00000026387(Sctr);ENSMUSG00000027796(Smad9);ENSMUSG00000028836(Slc30a2);ENSMUSG00000032484(Ngp);ENSMUSG00000036091(Hyal3);ENSMUSG00000044405(Adig);ENSMUSG00000049649(Gpr3);ENSMUSG00000049892(Rasd1);ENSMUSG00000051582(Otud6a);ENSMUSG00000051748(Wfdc21);ENSMUSG00000…	ENSMUSG00000000627(Sema4f);ENSMUSG00000018341(Il12rb2);ENSMUSG00000018752(Tnfsfm13);ENSMUSG00000020383(Il13);ENSMUSG00000020848(Doc2b);ENSMUSG00000024027(Glp1r);ENSMUSG00000026077(Npas2);ENSMUSG00000026582(Sele);ENSMUSG00000026934(Lhx3);ENSMUSG00000027004(Frzb);ENSMUSG00000027071(P2rx3);ENSMUSG00000029530(Ccr9);ENSMUSG00000031385(Plxnb3);ENSMUSG00000032098(Treh);ENSMUSG00000032105(Pdzd3);ENSMUSG0…
GO:0061008	BP	hepaticobiliary system development	0	1	1	177	0.511395965	0.664380755	-	ENSMUSG00000027004(Frzb)
GO:0098802	CC	plasma membrane signaling receptor complex	0	1	1	174	0.511883171	1	-	ENSMUSG00000032243(Itga11)
GO:0008234	MF	cysteine-type peptidase activity	1	0	1	183	0.512286517	0.6961381	ENSMUSG00000051582(Otud6a)	-
GO:0009628	BP	response to abiotic stimulus	2	3	5	1174	0.513336244	0.6650738	ENSMUSG00000036091(Hyal3);ENSMUSG00000064246(Chil1)	ENSMUSG00000027071(P2rx3);ENSMUSG00000046709(Mapk10);ENSMUSG00000052133(Sema5b)
GO:0007269	BP	neurotransmitter secretion	0	1	1	178	0.513377599	0.6650738	-	ENSMUSG00000020848(Doc2b)
GO:0007519	BP	skeletal muscle tissue development	1	0	1	178	0.513377599	0.6650738	ENSMUSG00000059741(Myl3)	-
GO:0099643	BP	signal release from synapse	0	1	1	178	0.513377599	0.6650738	-	ENSMUSG00000020848(Doc2b)
GO:0003779	MF	actin binding	1	1	2	440	0.514328837	0.6961381	ENSMUSG00000059741(Myl3)	ENSMUSG00000039057(Myo16)
GO:0050767	BP	regulation of neurogenesis	1	3	4	927	0.515315447	0.665752689	ENSMUSG00000056071(S100a9)	ENSMUSG00000000627(Sema4f);ENSMUSG00000031385(Plxnb3);ENSMUSG00000052133(Sema5b)
GO:0006164	BP	purine nucleotide biosynthetic process	0	1	1	179	0.515351292	0.665752689	-	ENSMUSG00000032105(Pdzd3)
GO:0031644	BP	regulation of nervous system process	0	1	1	179	0.515351292	0.665752689	-	ENSMUSG00000027071(P2rx3)
GO:0045088	BP	regulation of innate immune response	0	1	1	179	0.515351292	0.665752689	-	ENSMUSG00000070501(Ifi214)
GO:0060537	BP	muscle tissue development	1	1	2	428	0.515999851	0.666122085	ENSMUSG00000059741(Myl3)	ENSMUSG00000074934(Grem1)
GO:0010770	BP	positive regulation of cell morphogenesis involved in differentiation	0	1	1	180	0.517317076	0.66641758	-	ENSMUSG00000031385(Plxnb3)
GO:0043112	BP	receptor metabolic process	0	1	1	180	0.517317076	0.66641758	-	ENSMUSG00000074934(Grem1)
GO:0046328	BP	regulation of JNK cascade	0	1	1	180	0.517317076	0.66641758	-	ENSMUSG00000043592(Unc5cl)
GO:0031323	BP	regulation of cellular metabolic process	10	15	25	6156	0.517795897	0.666566968	ENSMUSG00000007888(Crlf1);ENSMUSG00000024518(Rax);ENSMUSG00000027796(Smad9);ENSMUSG00000032484(Ngp);ENSMUSG00000049892(Rasd1);ENSMUSG00000051748(Wfdc21);ENSMUSG00000056054(S100a8);ENSMUSG00000056071(S100a9);ENSMUSG00000064246(Chil1);ENSMUSG00000074194(Zfp791)	ENSMUSG00000018752(Tnfsfm13);ENSMUSG00000020383(Il13);ENSMUSG00000024027(Glp1r);ENSMUSG00000026077(Npas2);ENSMUSG00000026934(Lhx3);ENSMUSG00000032105(Pdzd3);ENSMUSG00000041658(Rragb);ENSMUSG00000042498(Radx);ENSMUSG00000043592(Unc5cl);ENSMUSG00000046709(Mapk10);ENSMUSG00000052271(Bhlha15);ENSMUSG00000070576(Mn1);ENSMUSG00000073565(Prr16);ENSMUSG00000074397(Foxr1);ENSMUSG00000074934(Grem1)
GO:0045017	BP	glycerolipid biosynthetic process	0	1	1	181	0.519274983	0.66753544	-	ENSMUSG00000070644(Etnk2)
GO:0051260	BP	protein homooligomerization	0	1	1	181	0.519274983	0.66753544	-	ENSMUSG00000027071(P2rx3)
GO:0080135	BP	regulation of cellular response to stress	0	3	3	682	0.520047884	0.667799827	-	ENSMUSG00000026077(Npas2);ENSMUSG00000042498(Radx);ENSMUSG00000043592(Unc5cl)
GO:1901698	BP	response to nitrogen compound	2	3	5	1183	0.520207704	0.667799827	ENSMUSG00000074483(Bglap);ENSMUSG00000074489(Bglap3)	ENSMUSG00000024027(Glp1r);ENSMUSG00000027071(P2rx3);ENSMUSG00000041658(Rragb)
GO:0098984	CC	neuron to neuron synapse	0	2	2	424	0.520872164	1	-	ENSMUSG00000000627(Sema4f);ENSMUSG00000027071(P2rx3)
GO:0015833	BP	peptide transport	2	5	7	1687	0.522885638	0.670768796	ENSMUSG00000056054(S100a8);ENSMUSG00000056071(S100a9)	ENSMUSG00000020383(Il13);ENSMUSG00000020848(Doc2b);ENSMUSG00000024027(Glp1r);ENSMUSG00000046709(Mapk10);ENSMUSG00000066878(Gm10184)
GO:0043679	CC	axon terminus	0	1	1	180	0.523858314	1	-	ENSMUSG00000027071(P2rx3)
GO:0099572	CC	postsynaptic specialization	0	2	2	428	0.525930321	1	-	ENSMUSG00000000627(Sema4f);ENSMUSG00000066878(Gm10184)
GO:0009266	BP	response to temperature stimulus	0	1	1	185	0.527028453	0.674685098	-	ENSMUSG00000027071(P2rx3)
GO:0048771	BP	tissue remodeling	0	1	1	185	0.527028453	0.674685098	-	ENSMUSG00000074934(Grem1)
GO:0009968	BP	negative regulation of signal transduction	0	5	5	1192	0.527040346	0.674685098	-	ENSMUSG00000027004(Frzb);ENSMUSG00000032105(Pdzd3);ENSMUSG00000042345(Ubash3a);ENSMUSG00000046818(Ddit4l);ENSMUSG00000074934(Grem1)
GO:0048519	BP	negative regulation of biological process	5	17	22	5436	0.527780069	0.67516155	ENSMUSG00000007888(Crlf1);ENSMUSG00000032484(Ngp);ENSMUSG00000036091(Hyal3);ENSMUSG00000049892(Rasd1);ENSMUSG00000051748(Wfdc21)	ENSMUSG00000000627(Sema4f);ENSMUSG00000020383(Il13);ENSMUSG00000024027(Glp1r);ENSMUSG00000026077(Npas2);ENSMUSG00000026934(Lhx3);ENSMUSG00000027004(Frzb);ENSMUSG00000031385(Plxnb3);ENSMUSG00000032105(Pdzd3);ENSMUSG00000039057(Myo16);ENSMUSG00000042345(Ubash3a);ENSMUSG00000042498(Radx);ENSMUSG00000046709(Mapk10);ENSMUSG00000046818(Ddit4l);ENSMUSG00000052133(Sema5b);ENSMUSG00000052271(Bhlha15);ENSM…
GO:0070848	BP	response to growth factor	2	1	3	691	0.528943346	0.675713797	ENSMUSG00000027796(Smad9);ENSMUSG00000074483(Bglap)	ENSMUSG00000074934(Grem1)
GO:0140013	BP	meiotic nuclear division	1	0	1	186	0.528947436	0.675713797	ENSMUSG00000049649(Gpr3)	-
GO:0072522	BP	purine-containing compound biosynthetic process	0	1	1	187	0.530858727	0.677684143	-	ENSMUSG00000032105(Pdzd3)
GO:0001817	BP	regulation of cytokine production	0	3	3	694	0.5318888	0.678527587	-	ENSMUSG00000018341(Il12rb2);ENSMUSG00000020383(Il13);ENSMUSG00000042345(Ubash3a)
GO:0005925	CC	focal adhesion	0	1	1	185	0.533615455	1	-	ENSMUSG00000032243(Itga11)
GO:0060538	BP	skeletal muscle organ development	1	0	1	189	0.534658353	0.681114698	ENSMUSG00000059741(Myl3)	-
GO:0120032	BP	regulation of plasma membrane bounded cell projection assembly	0	1	1	189	0.534658353	0.681114698	-	ENSMUSG00000031385(Plxnb3)
GO:0019897	CC	extrinsic component of plasma membrane	0	1	1	186	0.535543039	1	-	ENSMUSG00000066878(Gm10184)
GO:0042734	CC	presynaptic membrane	0	1	1	186	0.535543039	1	-	ENSMUSG00000027071(P2rx3)
GO:0031328	BP	positive regulation of cellular biosynthetic process	2	6	8	1958	0.535600737	0.681152629	ENSMUSG00000024518(Rax);ENSMUSG00000027796(Smad9)	ENSMUSG00000024027(Glp1r);ENSMUSG00000026077(Npas2);ENSMUSG00000026934(Lhx3);ENSMUSG00000052271(Bhlha15);ENSMUSG00000073565(Prr16);ENSMUSG00000074934(Grem1)
GO:0007268	BP	chemical synaptic transmission	1	2	3	698	0.535800516	0.681152629	ENSMUSG00000026387(Sctr)	ENSMUSG00000020848(Doc2b);ENSMUSG00000027071(P2rx3)
GO:0098916	BP	anterograde trans-synaptic signaling	1	2	3	698	0.535800516	0.681152629	ENSMUSG00000026387(Sctr)	ENSMUSG00000020848(Doc2b);ENSMUSG00000027071(P2rx3)
GO:0008654	BP	phospholipid biosynthetic process	0	1	1	190	0.536546748	0.681158519	-	ENSMUSG00000070644(Etnk2)
GO:0034767	BP	positive regulation of ion transmembrane transport	0	1	1	190	0.536546748	0.681158519	-	ENSMUSG00000020383(Il13)
GO:0060491	BP	regulation of cell projection assembly	0	1	1	191	0.538427573	0.682602796	-	ENSMUSG00000031385(Plxnb3)
GO:2000027	BP	regulation of animal organ morphogenesis	0	1	1	191	0.538427573	0.682602796	-	ENSMUSG00000074934(Grem1)
GO:0015267	MF	channel activity	1	1	2	461	0.53950017	0.723477186	ENSMUSG00000023926(Rhag)	ENSMUSG00000027071(P2rx3)
GO:0022803	MF	passive transmembrane transporter activity	1	1	2	461	0.53950017	0.723477186	ENSMUSG00000023926(Rhag)	ENSMUSG00000027071(P2rx3)
GO:0002429	BP	immune response-activating cell surface receptor signaling pathway	0	1	1	192	0.540300856	0.684016668	-	ENSMUSG00000042345(Ubash3a)
GO:0051783	BP	regulation of nuclear division	1	0	1	192	0.540300856	0.684016668	ENSMUSG00000049649(Gpr3)	-
GO:0001819	BP	positive regulation of cytokine production	0	2	2	448	0.540659881	0.684016668	-	ENSMUSG00000018341(Il12rb2);ENSMUSG00000020383(Il13)
GO:0004252	MF	serine-type endopeptidase activity	1	0	1	199	0.542105673	0.723636472	ENSMUSG00000061780(Cfd)	-
GO:0002757	BP	immune response-activating signal transduction	0	1	1	193	0.542166627	0.684979432	-	ENSMUSG00000042345(Ubash3a)
GO:1903034	BP	regulation of response to wounding	1	0	1	193	0.542166627	0.684979432	ENSMUSG00000056071(S100a9)	-
GO:0042886	BP	amide transport	2	5	7	1718	0.542727768	0.68521712	ENSMUSG00000056054(S100a8);ENSMUSG00000056071(S100a9)	ENSMUSG00000020383(Il13);ENSMUSG00000020848(Doc2b);ENSMUSG00000024027(Glp1r);ENSMUSG00000046709(Mapk10);ENSMUSG00000066878(Gm10184)
GO:0099537	BP	trans-synaptic signaling	1	2	3	706	0.543569916	0.68529899	ENSMUSG00000026387(Sctr)	ENSMUSG00000020848(Doc2b);ENSMUSG00000027071(P2rx3)
GO:0051254	BP	positive regulation of RNA metabolic process	2	5	7	1720	0.543997299	0.68529899	ENSMUSG00000024518(Rax);ENSMUSG00000027796(Smad9)	ENSMUSG00000024027(Glp1r);ENSMUSG00000026077(Npas2);ENSMUSG00000026934(Lhx3);ENSMUSG00000052271(Bhlha15);ENSMUSG00000074934(Grem1)
GO:0046661	BP	male sex differentiation	1	0	1	194	0.544024917	0.68529899	ENSMUSG00000027796(Smad9)	-
GO:0045666	BP	positive regulation of neuron differentiation	1	1	2	451	0.544284826	0.68529899	ENSMUSG00000056071(S100a9)	ENSMUSG00000031385(Plxnb3)
GO:0008047	MF	enzyme activator activity	1	1	2	467	0.546528577	0.726158154	ENSMUSG00000051748(Wfdc21)	ENSMUSG00000074934(Grem1)
GO:0009314	BP	response to radiation	1	1	2	453	0.546690614	0.687856616	ENSMUSG00000036091(Hyal3)	ENSMUSG00000052133(Sema5b)
GO:0031346	BP	positive regulation of cell projection organization	1	1	2	455	0.549087708	0.690399809	ENSMUSG00000056071(S100a9)	ENSMUSG00000031385(Plxnb3)
GO:0050792	BP	regulation of viral process	0	1	1	197	0.549555193	0.690514972	-	ENSMUSG00000066878(Gm10184)
GO:0001775	BP	cell activation	0	4	4	969	0.5506831	0.69145923	-	ENSMUSG00000018752(Tnfsfm13);ENSMUSG00000020383(Il13);ENSMUSG00000029530(Ccr9);ENSMUSG00000040899(Ccr6)
GO:0051015	MF	actin filament binding	0	1	1	204	0.551049531	0.726158154	-	ENSMUSG00000039057(Myo16)
GO:0043122	BP	regulation of I-kappaB kinase/NF-kappaB signaling	0	1	1	198	0.551383851	0.691866212	-	ENSMUSG00000043592(Unc5cl)
GO:0001568	BP	blood vessel development	2	1	3	715	0.552222877	0.692446024	ENSMUSG00000032484(Ngp);ENSMUSG00000064246(Chil1)	ENSMUSG00000074934(Grem1)
GO:0030234	MF	enzyme regulator activity	2	2	4	1002	0.552925135	0.726158154	ENSMUSG00000032484(Ngp);ENSMUSG00000051748(Wfdc21)	ENSMUSG00000032105(Pdzd3);ENSMUSG00000074934(Grem1)
GO:0051336	BP	regulation of hydrolase activity	4	1	5	1227	0.553216154	0.693218332	ENSMUSG00000032484(Ngp);ENSMUSG00000051748(Wfdc21);ENSMUSG00000056054(S100a8);ENSMUSG00000056071(S100a9)	ENSMUSG00000031385(Plxnb3)
GO:0010608	BP	posttranscriptional regulation of gene expression	1	1	2	459	0.553855747	0.693546699	ENSMUSG00000056071(S100a9)	ENSMUSG00000073565(Prr16)
GO:0030055	CC	cell-substrate junction	0	1	1	196	0.554391039	1	-	ENSMUSG00000032243(Itga11)
GO:0002683	BP	negative regulation of immune system process	0	2	2	460	0.555042297	0.69455906	-	ENSMUSG00000042345(Ubash3a);ENSMUSG00000074934(Grem1)
GO:1903046	BP	meiotic cell cycle process	1	0	1	202	0.558625427	0.698311548	ENSMUSG00000049649(Gpr3)	-
GO:0009891	BP	positive regulation of biosynthetic process	2	6	8	1997	0.558801293	0.698311548	ENSMUSG00000024518(Rax);ENSMUSG00000027796(Smad9)	ENSMUSG00000024027(Glp1r);ENSMUSG00000026077(Npas2);ENSMUSG00000026934(Lhx3);ENSMUSG00000052271(Bhlha15);ENSMUSG00000073565(Prr16);ENSMUSG00000074934(Grem1)
GO:0008168	MF	methyltransferase activity	1	0	1	209	0.55982086	0.726158154	ENSMUSG00000021773(Comtd1)	-
GO:0019207	MF	kinase regulator activity	0	1	1	209	0.55982086	0.726158154	-	ENSMUSG00000074934(Grem1)
GO:0048589	BP	developmental growth	0	3	3	723	0.559835032	0.698431017	-	ENSMUSG00000000627(Sema4f);ENSMUSG00000052133(Sema5b);ENSMUSG00000070644(Etnk2)
GO:0044306	CC	neuron projection terminus	0	1	1	199	0.559896587	1	-	ENSMUSG00000027071(P2rx3)
GO:0008217	BP	regulation of blood pressure	0	1	1	203	0.560417702	0.698431017	-	ENSMUSG00000024027(Glp1r)
GO:0043491	BP	protein kinase B signaling	1	0	1	203	0.560417702	0.698431017	ENSMUSG00000064246(Chil1)	-
GO:0061138	BP	morphogenesis of a branching epithelium	0	1	1	203	0.560417702	0.698431017	-	ENSMUSG00000074934(Grem1)
GO:0004175	MF	endopeptidase activity	1	1	2	480	0.561503962	0.726158154	ENSMUSG00000061780(Cfd)	ENSMUSG00000058145(Adamts17)
GO:0000323	CC	lytic vacuole	1	1	2	457	0.561533539	1	ENSMUSG00000036091(Hyal3)	ENSMUSG00000041658(Rragb)
GO:0005764	CC	lysosome	1	1	2	457	0.561533539	1	ENSMUSG00000036091(Hyal3)	ENSMUSG00000041658(Rragb)
GO:0071229	BP	cellular response to acid chemical	0	1	1	204	0.562202786	0.70018069	-	ENSMUSG00000041658(Rragb)
GO:0002768	BP	immune response-regulating cell surface receptor signaling pathway	0	1	1	205	0.563980708	0.701443846	-	ENSMUSG00000042345(Ubash3a)
GO:0050679	BP	positive regulation of epithelial cell proliferation	0	1	1	205	0.563980708	0.701443846	-	ENSMUSG00000031385(Plxnb3)
GO:0031401	BP	positive regulation of protein modification process	2	3	5	1244	0.565686729	0.703089663	ENSMUSG00000007888(Crlf1);ENSMUSG00000064246(Chil1)	ENSMUSG00000020383(Il13);ENSMUSG00000043592(Unc5cl);ENSMUSG00000074934(Grem1)
GO:0090407	BP	organophosphate biosynthetic process	0	2	2	470	0.566787209	0.703981138	-	ENSMUSG00000032105(Pdzd3);ENSMUSG00000070644(Etnk2)
GO:0021953	BP	central nervous system neuron differentiation	0	1	1	207	0.567515179	0.704409043	-	ENSMUSG00000026934(Lhx3)
GO:0008236	MF	serine-type peptidase activity	1	0	1	214	0.568422948	0.726158154	ENSMUSG00000061780(Cfd)	-
GO:0008283	BP	cell population proliferation	1	7	8	2014	0.568772378	0.705159993	ENSMUSG00000007888(Crlf1)	ENSMUSG00000020383(Il13);ENSMUSG00000024027(Glp1r);ENSMUSG00000027004(Frzb);ENSMUSG00000031385(Plxnb3);ENSMUSG00000039057(Myo16);ENSMUSG00000070576(Mn1);ENSMUSG00000074934(Grem1)
GO:0002764	BP	immune response-regulating signaling pathway	0	1	1	208	0.569271785	0.705159993	-	ENSMUSG00000042345(Ubash3a)
GO:1901888	BP	regulation of cell junction assembly	0	1	1	208	0.569271785	0.705159993	-	ENSMUSG00000074934(Grem1)
GO:0000981	MF	DNA-binding transcription factor activity, RNA polymerase II-specific	3	2	5	1289	0.57011626	0.726158154	ENSMUSG00000024518(Rax);ENSMUSG00000027796(Smad9);ENSMUSG00000074194(Zfp791)	ENSMUSG00000026934(Lhx3);ENSMUSG00000052271(Bhlha15)
GO:0140110	MF	transcription regulator activity	3	4	7	1818	0.571062493	0.726158154	ENSMUSG00000024518(Rax);ENSMUSG00000027796(Smad9);ENSMUSG00000074194(Zfp791)	ENSMUSG00000026077(Npas2);ENSMUSG00000026934(Lhx3);ENSMUSG00000052271(Bhlha15);ENSMUSG00000074397(Foxr1)
GO:0043197	CC	dendritic spine	0	1	1	207	0.57425156	1	-	ENSMUSG00000027071(P2rx3)
GO:0009566	BP	fertilization	1	0	1	211	0.574499419	0.711155952	ENSMUSG00000036091(Hyal3)	-
GO:0016825	MF	hydrolase activity, acting on acid phosphorus-nitrogen bonds	1	0	1	219	0.576859018	0.726158154	ENSMUSG00000061780(Cfd)	-
GO:0017171	MF	serine hydrolase activity	1	0	1	219	0.576859018	0.726158154	ENSMUSG00000061780(Cfd)	-
GO:0009952	BP	anterior/posterior pattern specification	1	0	1	213	0.577949635	0.714463983	ENSMUSG00000060985(Tdrd5)	-
GO:0032388	BP	positive regulation of intracellular transport	0	1	1	213	0.577949635	0.714463983	-	ENSMUSG00000020383(Il13)
GO:0008514	MF	organic anion transmembrane transporter activity	1	0	1	220	0.57852659	0.726158154	ENSMUSG00000001095(Slc13a2)	-
GO:0016741	MF	transferase activity, transferring one-carbon groups	1	0	1	220	0.57852659	0.726158154	ENSMUSG00000021773(Comtd1)	-
GO:0043903	BP	regulation of interspecies interactions between organisms	0	1	1	214	0.579664363	0.716014487	-	ENSMUSG00000066878(Gm10184)
GO:0001944	BP	vasculature development	2	1	3	745	0.580373202	0.716014487	ENSMUSG00000032484(Ngp);ENSMUSG00000064246(Chil1)	ENSMUSG00000074934(Grem1)
GO:0072358	BP	cardiovascular system development	2	1	3	745	0.580373202	0.716014487	ENSMUSG00000032484(Ngp);ENSMUSG00000064246(Chil1)	ENSMUSG00000074934(Grem1)
GO:0098978	CC	glutamatergic synapse	0	2	2	475	0.582671556	1	-	ENSMUSG00000046709(Mapk10);ENSMUSG00000066878(Gm10184)
GO:0045860	BP	positive regulation of protein kinase activity	1	1	2	484	0.582859741	0.717374199	ENSMUSG00000064246(Chil1)	ENSMUSG00000074934(Grem1)
GO:0044309	CC	neuron spine	0	1	1	212	0.58298741	1	-	ENSMUSG00000027071(P2rx3)
GO:0003018	BP	vascular process in circulatory system	0	1	1	216	0.583073197	0.717374199	-	ENSMUSG00000045667(Smtnl2)
GO:0010810	BP	regulation of cell-substrate adhesion	0	1	1	216	0.583073197	0.717374199	-	ENSMUSG00000074934(Grem1)
GO:0050670	BP	regulation of lymphocyte proliferation	0	1	1	216	0.583073197	0.717374199	-	ENSMUSG00000020383(Il13)
GO:0022857	MF	transmembrane transporter activity	3	1	4	1041	0.5835843	0.726158154	ENSMUSG00000001095(Slc13a2);ENSMUSG00000023926(Rhag);ENSMUSG00000028836(Slc30a2)	ENSMUSG00000027071(P2rx3)
GO:0120036	BP	plasma membrane bounded cell projection organization	1	5	6	1527	0.583778688	0.717374199	ENSMUSG00000056071(S100a9)	ENSMUSG00000000627(Sema4f);ENSMUSG00000026934(Lhx3);ENSMUSG00000031385(Plxnb3);ENSMUSG00000039057(Myo16);ENSMUSG00000052133(Sema5b)
GO:0046983	MF	protein dimerization activity	0	4	4	1042	0.584355058	0.726158154	-	ENSMUSG00000026077(Npas2);ENSMUSG00000026893(Gca);ENSMUSG00000052271(Bhlha15);ENSMUSG00000074934(Grem1)
GO:0099699	CC	integral component of synaptic membrane	0	1	1	213	0.584713203	1	-	ENSMUSG00000027071(P2rx3)
GO:0043542	BP	endothelial cell migration	0	1	1	217	0.584767358	0.717374199	-	ENSMUSG00000074934(Grem1)
GO:0045930	BP	negative regulation of mitotic cell cycle	0	1	1	217	0.584767358	0.717374199	-	ENSMUSG00000039057(Myo16)
GO:0099504	BP	synaptic vesicle cycle	0	1	1	217	0.584767358	0.717374199	-	ENSMUSG00000020848(Doc2b)
GO:0071705	BP	nitrogen compound transport	3	5	8	2042	0.584989957	0.717374199	ENSMUSG00000023926(Rhag);ENSMUSG00000056054(S100a8);ENSMUSG00000056071(S100a9)	ENSMUSG00000020383(Il13);ENSMUSG00000020848(Doc2b);ENSMUSG00000024027(Glp1r);ENSMUSG00000046709(Mapk10);ENSMUSG00000066878(Gm10184)
GO:0031406	MF	carboxylic acid binding	1	0	1	224	0.585132235	0.726158154	ENSMUSG00000056054(S100a8)	-
GO:0006281	BP	DNA repair	0	2	2	487	0.586247388	0.718211543	-	ENSMUSG00000026077(Npas2);ENSMUSG00000042498(Radx)
GO:0016301	MF	kinase activity	0	3	3	775	0.586416378	0.726158154	-	ENSMUSG00000035878(Hykk);ENSMUSG00000046709(Mapk10);ENSMUSG00000070644(Etnk2)
GO:0031348	BP	negative regulation of defense response	0	1	1	218	0.586454717	0.718211543	-	ENSMUSG00000020383(Il13)
GO:0044703	BP	multi-organism reproductive process	4	1	5	1274	0.58727382	0.718735515	ENSMUSG00000036091(Hyal3);ENSMUSG00000044405(Adig);ENSMUSG00000060985(Tdrd5);ENSMUSG00000078201(Tmem203)	ENSMUSG00000040899(Ccr6)
GO:0032944	BP	regulation of mononuclear cell proliferation	0	1	1	219	0.588135301	0.719310618	-	ENSMUSG00000020383(Il13)
GO:0098794	CC	postsynapse	0	3	3	740	0.588375087	1	-	ENSMUSG00000000627(Sema4f);ENSMUSG00000027071(P2rx3);ENSMUSG00000066878(Gm10184)
GO:0001763	BP	morphogenesis of a branching structure	0	1	1	220	0.589809138	0.720877835	-	ENSMUSG00000074934(Grem1)
GO:0017038	BP	protein import	0	1	1	221	0.591476254	0.721954737	-	ENSMUSG00000066878(Gm10184)
GO:0030100	BP	regulation of endocytosis	0	1	1	221	0.591476254	0.721954737	-	ENSMUSG00000074934(Grem1)
GO:0044248	BP	cellular catabolic process	6	2	8	2055	0.592427908	0.722062341	ENSMUSG00000036091(Hyal3);ENSMUSG00000052305(Hbb-bs);ENSMUSG00000056054(S100a8);ENSMUSG00000056071(S100a9);ENSMUSG00000064246(Chil1);ENSMUSG00000073940(Hbb-bt)	ENSMUSG00000032098(Treh);ENSMUSG00000041658(Rragb)
GO:0010948	BP	negative regulation of cell cycle process	0	1	1	222	0.593136676	0.722062341	-	ENSMUSG00000039057(Myo16)
GO:0070374	BP	positive regulation of ERK1 and ERK2 cascade	1	0	1	222	0.593136676	0.722062341	ENSMUSG00000064246(Chil1)	-
GO:0097191	BP	extrinsic apoptotic signaling pathway	1	0	1	222	0.593136676	0.722062341	ENSMUSG00000009633(G0s2)	-
GO:0008022	MF	protein C-terminus binding	0	1	1	229	0.593245703	0.730949758	-	ENSMUSG00000032105(Pdzd3)
GO:0042110	BP	T cell activation	0	2	2	494	0.594074187	0.72272469	-	ENSMUSG00000029530(Ccr9);ENSMUSG00000040899(Ccr6)
GO:0002274	BP	myeloid leukocyte activation	0	1	1	223	0.59479043	0.722762169	-	ENSMUSG00000020383(Il13)
GO:0060255	BP	regulation of macromolecule metabolic process	10	15	25	6359	0.594891889	0.722762169	ENSMUSG00000007888(Crlf1);ENSMUSG00000024518(Rax);ENSMUSG00000027796(Smad9);ENSMUSG00000032484(Ngp);ENSMUSG00000049892(Rasd1);ENSMUSG00000051748(Wfdc21);ENSMUSG00000056054(S100a8);ENSMUSG00000056071(S100a9);ENSMUSG00000064246(Chil1);ENSMUSG00000074194(Zfp791)	ENSMUSG00000018341(Il12rb2);ENSMUSG00000018752(Tnfsfm13);ENSMUSG00000020383(Il13);ENSMUSG00000024027(Glp1r);ENSMUSG00000026077(Npas2);ENSMUSG00000026934(Lhx3);ENSMUSG00000042345(Ubash3a);ENSMUSG00000042498(Radx);ENSMUSG00000043592(Unc5cl);ENSMUSG00000046709(Mapk10);ENSMUSG00000052271(Bhlha15);ENSMUSG00000070576(Mn1);ENSMUSG00000073565(Prr16);ENSMUSG00000074397(Foxr1);ENSMUSG00000074934(Grem1)
GO:0015291	MF	secondary active transmembrane transporter activity	1	0	1	231	0.596447044	0.730949758	ENSMUSG00000001095(Slc13a2)	-
GO:0043009	BP	chordate embryonic development	2	1	3	763	0.596734221	0.724521325	ENSMUSG00000069917(Hba-a2);ENSMUSG00000069919(Hba-a1)	ENSMUSG00000070644(Etnk2)
GO:0051129	BP	negative regulation of cellular component organization	0	3	3	764	0.597631247	0.725131176	-	ENSMUSG00000000627(Sema4f);ENSMUSG00000031385(Plxnb3);ENSMUSG00000052133(Sema5b)
GO:0000977	MF	RNA polymerase II transcription regulatory region sequence-specific DNA binding	3	2	5	1329	0.597821451	0.730949758	ENSMUSG00000024518(Rax);ENSMUSG00000027796(Smad9);ENSMUSG00000074194(Zfp791)	ENSMUSG00000026934(Lhx3);ENSMUSG00000052271(Bhlha15)
GO:0071560	BP	cellular response to transforming growth factor beta stimulus	1	0	1	225	0.59807804	0.725194297	ENSMUSG00000027796(Smad9)	-
GO:0006898	BP	receptor-mediated endocytosis	0	1	1	227	0.601339296	0.7281874	-	ENSMUSG00000074934(Grem1)
GO:0007249	BP	I-kappaB kinase/NF-kappaB signaling	0	1	1	227	0.601339296	0.7281874	-	ENSMUSG00000043592(Unc5cl)
GO:0032872	BP	regulation of stress-activated MAPK cascade	0	1	1	228	0.602960106	0.729669114	-	ENSMUSG00000043592(Unc5cl)
GO:0009887	BP	animal organ morphogenesis	1	3	4	1035	0.60349342	0.729833715	ENSMUSG00000059741(Myl3)	ENSMUSG00000027004(Frzb);ENSMUSG00000032098(Treh);ENSMUSG00000074934(Grem1)
GO:0016503	MF	pheromone receptor activity	1	0	1	236	0.604341967	0.735830595	ENSMUSG00000100586(Vmn1r90)	-
GO:0071559	BP	response to transforming growth factor beta	1	0	1	229	0.604574405	0.730659989	ENSMUSG00000027796(Smad9)	-
GO:0070302	BP	regulation of stress-activated protein kinase signaling cascade	0	1	1	231	0.607783576	0.733080603	-	ENSMUSG00000043592(Unc5cl)
GO:0030030	BP	cell projection organization	1	5	6	1566	0.608940008	0.733080603	ENSMUSG00000056071(S100a9)	ENSMUSG00000000627(Sema4f);ENSMUSG00000026934(Lhx3);ENSMUSG00000031385(Plxnb3);ENSMUSG00000039057(Myo16);ENSMUSG00000052133(Sema5b)
GO:0006302	BP	double-strand break repair	0	1	1	232	0.609378499	0.733080603	-	ENSMUSG00000042498(Radx)
GO:0006814	BP	sodium ion transport	1	0	1	232	0.609378499	0.733080603	ENSMUSG00000001095(Slc13a2)	-
GO:0009749	BP	response to glucose	0	1	1	232	0.609378499	0.733080603	-	ENSMUSG00000024027(Glp1r)
GO:0050804	BP	modulation of chemical synaptic transmission	1	1	2	509	0.610479061	0.733080603	ENSMUSG00000026387(Sctr)	ENSMUSG00000027071(P2rx3)
GO:0000165	BP	MAPK cascade	1	2	3	779	0.610934019	0.733080603	ENSMUSG00000064246(Chil1)	ENSMUSG00000043592(Unc5cl);ENSMUSG00000046709(Mapk10)
GO:0009792	BP	embryo development ending in birth or egg hatching	2	1	3	779	0.610934019	0.733080603	ENSMUSG00000069917(Hba-a2);ENSMUSG00000069919(Hba-a1)	ENSMUSG00000070644(Etnk2)
GO:0023014	BP	signal transduction by protein phosphorylation	1	2	3	779	0.610934019	0.733080603	ENSMUSG00000064246(Chil1)	ENSMUSG00000043592(Unc5cl);ENSMUSG00000046709(Mapk10)
GO:0010632	BP	regulation of epithelial cell migration	0	1	1	233	0.610967013	0.733080603	-	ENSMUSG00000040899(Ccr6)
GO:0051259	BP	protein complex oligomerization	0	1	1	233	0.610967013	0.733080603	-	ENSMUSG00000027071(P2rx3)
GO:0099177	BP	regulation of trans-synaptic signaling	1	1	2	510	0.611554926	0.733285226	ENSMUSG00000026387(Sctr)	ENSMUSG00000027071(P2rx3)
GO:0051960	BP	regulation of nervous system development	1	3	4	1046	0.611935902	0.733285226	ENSMUSG00000056071(S100a9)	ENSMUSG00000000627(Sema4f);ENSMUSG00000031385(Plxnb3);ENSMUSG00000052133(Sema5b)
GO:0048732	BP	gland development	0	2	2	511	0.612628568	0.733636688	-	ENSMUSG00000026934(Lhx3);ENSMUSG00000027004(Frzb)
GO:0033002	BP	muscle cell proliferation	0	1	1	235	0.614124921	0.734949498	-	ENSMUSG00000020383(Il13)
GO:0030522	BP	intracellular receptor signaling pathway	0	1	1	236	0.615694364	0.735868931	-	ENSMUSG00000070576(Mn1)
GO:0046777	BP	protein autophosphorylation	0	1	1	236	0.615694364	0.735868931	-	ENSMUSG00000074934(Grem1)
GO:0099240	CC	intrinsic component of synaptic membrane	0	1	1	232	0.616194146	1	-	ENSMUSG00000027071(P2rx3)
GO:0051049	BP	regulation of transport	3	4	7	1839	0.616793409	0.736703181	ENSMUSG00000036091(Hyal3);ENSMUSG00000056054(S100a8);ENSMUSG00000056071(S100a9)	ENSMUSG00000020383(Il13);ENSMUSG00000020848(Doc2b);ENSMUSG00000024027(Glp1r);ENSMUSG00000074934(Grem1)
GO:0048705	BP	skeletal system morphogenesis	0	1	1	237	0.617257501	0.736778447	-	ENSMUSG00000074934(Grem1)
GO:0050790	BP	regulation of catalytic activity	5	4	9	2362	0.619550193	0.739034873	ENSMUSG00000032484(Ngp);ENSMUSG00000051748(Wfdc21);ENSMUSG00000056054(S100a8);ENSMUSG00000056071(S100a9);ENSMUSG00000064246(Chil1)	ENSMUSG00000020383(Il13);ENSMUSG00000031385(Plxnb3);ENSMUSG00000032105(Pdzd3);ENSMUSG00000074934(Grem1)
GO:0009746	BP	response to hexose	0	1	1	239	0.620364954	0.739526555	-	ENSMUSG00000024027(Glp1r)
GO:0002694	BP	regulation of leukocyte activation	0	2	2	520	0.622191341	0.741222759	-	ENSMUSG00000018752(Tnfsfm13);ENSMUSG00000020383(Il13)
GO:0043410	BP	positive regulation of MAPK cascade	1	1	2	521	0.623242768	0.741277036	ENSMUSG00000064246(Chil1)	ENSMUSG00000043592(Unc5cl)
GO:0030054	CC	cell junction	1	7	8	2072	0.623376356	1	ENSMUSG00000056071(S100a9)	ENSMUSG00000000627(Sema4f);ENSMUSG00000020848(Doc2b);ENSMUSG00000027071(P2rx3);ENSMUSG00000032105(Pdzd3);ENSMUSG00000032243(Itga11);ENSMUSG00000046709(Mapk10);ENSMUSG00000066878(Gm10184)
GO:0019219	BP	regulation of nucleobase-containing compound metabolic process	4	11	15	3908	0.623416232	0.741277036	ENSMUSG00000024518(Rax);ENSMUSG00000027796(Smad9);ENSMUSG00000049892(Rasd1);ENSMUSG00000074194(Zfp791)	ENSMUSG00000018752(Tnfsfm13);ENSMUSG00000024027(Glp1r);ENSMUSG00000026077(Npas2);ENSMUSG00000026934(Lhx3);ENSMUSG00000032105(Pdzd3);ENSMUSG00000042498(Radx);ENSMUSG00000046709(Mapk10);ENSMUSG00000052271(Bhlha15);ENSMUSG00000070576(Mn1);ENSMUSG00000074397(Foxr1);ENSMUSG00000074934(Grem1)
GO:0019236	BP	response to pheromone	1	0	1	241	0.62344748	0.741277036	ENSMUSG00000100586(Vmn1r90)	-
GO:0009165	BP	nucleotide biosynthetic process	0	1	1	243	0.626505276	0.744310873	-	ENSMUSG00000032105(Pdzd3)
GO:0099080	CC	supramolecular complex	3	2	5	1307	0.626835053	1	ENSMUSG00000026387(Sctr);ENSMUSG00000059741(Myl3);ENSMUSG00000060985(Tdrd5)	ENSMUSG00000045667(Smtnl2);ENSMUSG00000066878(Gm10184)
GO:0016054	BP	organic acid catabolic process	1	0	1	244	0.628024961	0.744310873	ENSMUSG00000036091(Hyal3)	-
GO:0034764	BP	positive regulation of transmembrane transport	0	1	1	244	0.628024961	0.744310873	-	ENSMUSG00000020383(Il13)
GO:0046395	BP	carboxylic acid catabolic process	1	0	1	244	0.628024961	0.744310873	ENSMUSG00000036091(Hyal3)	-
GO:0090150	BP	establishment of protein localization to membrane	0	1	1	244	0.628024961	0.744310873	-	ENSMUSG00000046709(Mapk10)
GO:0034284	BP	response to monosaccharide	0	1	1	246	0.631046029	0.74644659	-	ENSMUSG00000024027(Glp1r)
GO:0090092	BP	regulation of transmembrane receptor protein serine/threonine kinase signaling pathway	0	1	1	246	0.631046029	0.74644659	-	ENSMUSG00000074934(Grem1)
GO:1901293	BP	nucleoside phosphate biosynthetic process	0	1	1	246	0.631046029	0.74644659	-	ENSMUSG00000032105(Pdzd3)
GO:0051640	BP	organelle localization	0	2	2	529	0.631574358	0.746590796	-	ENSMUSG00000020383(Il13);ENSMUSG00000052271(Bhlha15)
GO:0090257	BP	regulation of muscle system process	1	0	1	247	0.632547459	0.746979404	ENSMUSG00000059741(Myl3)	-
GO:0010648	BP	negative regulation of cell communication	0	5	5	1340	0.63271636	0.746979404	-	ENSMUSG00000027004(Frzb);ENSMUSG00000032105(Pdzd3);ENSMUSG00000042345(Ubash3a);ENSMUSG00000046818(Ddit4l);ENSMUSG00000074934(Grem1)
GO:0023057	BP	negative regulation of signaling	0	5	5	1343	0.634711046	0.748379946	-	ENSMUSG00000027004(Frzb);ENSMUSG00000032105(Pdzd3);ENSMUSG00000042345(Ubash3a);ENSMUSG00000046818(Ddit4l);ENSMUSG00000074934(Grem1)
GO:0003007	BP	heart morphogenesis	1	0	1	249	0.635532235	0.748379946	ENSMUSG00000059741(Myl3)	-
GO:0031503	BP	protein-containing complex localization	0	1	1	249	0.635532235	0.748379946	-	ENSMUSG00000046709(Mapk10)
GO:0051091	BP	positive regulation of DNA-binding transcription factor activity	0	1	1	249	0.635532235	0.748379946	-	ENSMUSG00000074934(Grem1)
GO:0005815	CC	microtubule organizing center	1	2	3	793	0.635584693	1	ENSMUSG00000039391(Ccdc81)	ENSMUSG00000022768(Ccdc116);ENSMUSG00000045667(Smtnl2)
GO:1901681	MF	sulfur compound binding	0	1	1	257	0.635868503	0.770990559	-	ENSMUSG00000074934(Grem1)
GO:0001818	BP	negative regulation of cytokine production	0	1	1	250	0.637015627	0.749646193	-	ENSMUSG00000020383(Il13)
GO:0002009	BP	morphogenesis of an epithelium	0	2	2	535	0.637730084	0.750006507	-	ENSMUSG00000027004(Frzb);ENSMUSG00000074934(Grem1)
GO:0008017	MF	microtubule binding	1	0	1	259	0.638738386	0.771256723	ENSMUSG00000056054(S100a8)	-
GO:0034976	BP	response to endoplasmic reticulum stress	0	1	1	252	0.639964541	0.752152823	-	ENSMUSG00000052271(Bhlha15)
GO:0032268	BP	regulation of cellular protein metabolic process	6	4	10	2662	0.640462857	0.752257205	ENSMUSG00000007888(Crlf1);ENSMUSG00000032484(Ngp);ENSMUSG00000051748(Wfdc21);ENSMUSG00000056054(S100a8);ENSMUSG00000056071(S100a9);ENSMUSG00000064246(Chil1)	ENSMUSG00000020383(Il13);ENSMUSG00000043592(Unc5cl);ENSMUSG00000073565(Prr16);ENSMUSG00000074934(Grem1)
GO:0008152	BP	metabolic process	21	24	45	11478	0.643934707	0.755632985	ENSMUSG00000007888(Crlf1);ENSMUSG00000009633(G0s2);ENSMUSG00000021773(Comtd1);ENSMUSG00000024518(Rax);ENSMUSG00000026387(Sctr);ENSMUSG00000027796(Smad9);ENSMUSG00000031898(Dpep3);ENSMUSG00000032484(Ngp);ENSMUSG00000036091(Hyal3);ENSMUSG00000049649(Gpr3);ENSMUSG00000049892(Rasd1);ENSMUSG00000051582(Otud6a);ENSMUSG00000051748(Wfdc21);ENSMUSG00000052305(Hbb-bs);ENSMUSG00000056054(S100a8);ENSMUSG0000…	ENSMUSG00000018341(Il12rb2);ENSMUSG00000018752(Tnfsfm13);ENSMUSG00000020383(Il13);ENSMUSG00000024027(Glp1r);ENSMUSG00000024770(Lipn);ENSMUSG00000026077(Npas2);ENSMUSG00000026934(Lhx3);ENSMUSG00000032098(Treh);ENSMUSG00000032105(Pdzd3);ENSMUSG00000035878(Hykk);ENSMUSG00000040899(Ccr6);ENSMUSG00000041658(Rragb);ENSMUSG00000042345(Ubash3a);ENSMUSG00000042498(Radx);ENSMUSG00000043592(Unc5cl);ENSMUSG0…
GO:0098609	BP	cell-cell adhesion	2	1	3	818	0.644159637	0.755632985	ENSMUSG00000056054(S100a8);ENSMUSG00000056071(S100a9)	ENSMUSG00000031385(Plxnb3)
GO:0005770	CC	late endosome	1	0	1	252	0.646785269	1	ENSMUSG00000028836(Slc30a2)	-
GO:0044706	BP	multi-multicellular organism process	1	0	1	258	0.648670007	0.760438291	ENSMUSG00000036091(Hyal3)	-
GO:0022412	BP	cellular process involved in reproduction in multicellular organism	1	1	2	547	0.649803365	0.761143867	ENSMUSG00000060985(Tdrd5)	ENSMUSG00000040899(Ccr6)
GO:1901990	BP	regulation of mitotic cell cycle phase transition	0	1	1	259	0.65010056	0.761143867	-	ENSMUSG00000039057(Myo16)
GO:0033674	BP	positive regulation of kinase activity	1	1	2	549	0.651784812	0.762629745	ENSMUSG00000064246(Chil1)	ENSMUSG00000074934(Grem1)
GO:0016050	BP	vesicle organization	0	1	1	262	0.654357779	0.765152922	-	ENSMUSG00000020848(Doc2b)
GO:0097367	MF	carbohydrate derivative binding	2	6	8	2238	0.655903475	0.788535087	ENSMUSG00000049892(Rasd1);ENSMUSG00000064246(Chil1)	ENSMUSG00000027071(P2rx3);ENSMUSG00000039057(Myo16);ENSMUSG00000041658(Rragb);ENSMUSG00000046709(Mapk10);ENSMUSG00000070644(Etnk2);ENSMUSG00000074934(Grem1)
GO:0045111	CC	intermediate filament cytoskeleton	1	0	1	259	0.656912418	1	ENSMUSG00000056054(S100a8)	-
GO:0023061	BP	signal release	0	2	2	555	0.657676616	0.768544493	-	ENSMUSG00000020848(Doc2b);ENSMUSG00000024027(Glp1r)
GO:0006357	BP	regulation of transcription by RNA polymerase II	3	6	9	2439	0.658862327	0.76944062	ENSMUSG00000024518(Rax);ENSMUSG00000027796(Smad9);ENSMUSG00000074194(Zfp791)	ENSMUSG00000024027(Glp1r);ENSMUSG00000026077(Npas2);ENSMUSG00000026934(Lhx3);ENSMUSG00000046709(Mapk10);ENSMUSG00000052271(Bhlha15);ENSMUSG00000074934(Grem1)
GO:0008406	BP	gonad development	1	0	1	266	0.659954563	0.76973748	ENSMUSG00000036091(Hyal3)	-
GO:0045165	BP	cell fate commitment	0	1	1	266	0.659954563	0.76973748	-	ENSMUSG00000026934(Lhx3)
GO:0000976	MF	transcription regulatory region sequence-specific DNA binding	3	2	5	1427	0.661428185	0.788535087	ENSMUSG00000024518(Rax);ENSMUSG00000027796(Smad9);ENSMUSG00000074194(Zfp791)	ENSMUSG00000026934(Lhx3);ENSMUSG00000052271(Bhlha15)
GO:0030246	MF	carbohydrate binding	0	1	1	276	0.662247739	0.788535087	-	ENSMUSG00000026582(Sele)
GO:0010506	BP	regulation of autophagy	0	1	1	268	0.662719284	0.772471652	-	ENSMUSG00000041658(Rragb)
GO:0050865	BP	regulation of cell activation	0	2	2	561	0.663489864	0.772879442	-	ENSMUSG00000018752(Tnfsfm13);ENSMUSG00000020383(Il13)
GO:0001067	MF	regulatory region nucleic acid binding	3	2	5	1431	0.663886929	0.788535087	ENSMUSG00000024518(Rax);ENSMUSG00000027796(Smad9);ENSMUSG00000074194(Zfp791)	ENSMUSG00000026934(Lhx3);ENSMUSG00000052271(Bhlha15)
GO:0002521	BP	leukocyte differentiation	0	2	2	564	0.666367135	0.775739181	-	ENSMUSG00000029530(Ccr9);ENSMUSG00000040899(Ccr6)
GO:0050769	BP	positive regulation of neurogenesis	1	1	2	565	0.667321888	0.77592387	ENSMUSG00000056071(S100a9)	ENSMUSG00000031385(Plxnb3)
GO:0045137	BP	development of primary sexual characteristics	1	0	1	272	0.668182272	0.77592387	ENSMUSG00000036091(Hyal3)	-
GO:0098742	BP	cell-cell adhesion via plasma-membrane adhesion molecules	0	1	1	272	0.668182272	0.77592387	-	ENSMUSG00000031385(Plxnb3)
GO:0071702	BP	organic substance transport	4	5	9	2458	0.668215331	0.77592387	ENSMUSG00000001095(Slc13a2);ENSMUSG00000023926(Rhag);ENSMUSG00000056054(S100a8);ENSMUSG00000056071(S100a9)	ENSMUSG00000020383(Il13);ENSMUSG00000020848(Doc2b);ENSMUSG00000024027(Glp1r);ENSMUSG00000046709(Mapk10);ENSMUSG00000066878(Gm10184)
GO:0010817	BP	regulation of hormone levels	0	2	2	568	0.670173158	0.77770568	-	ENSMUSG00000020848(Doc2b);ENSMUSG00000024027(Glp1r)
GO:0072359	BP	circulatory system development	3	1	4	1129	0.672071741	0.779416533	ENSMUSG00000032484(Ngp);ENSMUSG00000059741(Myl3);ENSMUSG00000064246(Chil1)	ENSMUSG00000074934(Grem1)
GO:0016323	CC	basolateral plasma membrane	0	1	1	270	0.672249674	1	-	ENSMUSG00000030329(Pianp)
GO:0031326	BP	regulation of cellular biosynthetic process	5	10	15	4039	0.677354001	0.785046877	ENSMUSG00000024518(Rax);ENSMUSG00000027796(Smad9);ENSMUSG00000049892(Rasd1);ENSMUSG00000056071(S100a9);ENSMUSG00000074194(Zfp791)	ENSMUSG00000024027(Glp1r);ENSMUSG00000026077(Npas2);ENSMUSG00000026934(Lhx3);ENSMUSG00000032105(Pdzd3);ENSMUSG00000046709(Mapk10);ENSMUSG00000052271(Bhlha15);ENSMUSG00000070576(Mn1);ENSMUSG00000073565(Prr16);ENSMUSG00000074397(Foxr1);ENSMUSG00000074934(Grem1)
GO:0007162	BP	negative regulation of cell adhesion	0	1	1	281	0.680156414	0.787797814	-	ENSMUSG00000031385(Plxnb3)
GO:0090287	BP	regulation of cellular response to growth factor stimulus	0	1	1	282	0.681460231	0.788810614	-	ENSMUSG00000074934(Grem1)
GO:0033500	BP	carbohydrate homeostasis	0	1	1	284	0.684052133	0.789920201	-	ENSMUSG00000052271(Bhlha15)
GO:0042593	BP	glucose homeostasis	0	1	1	284	0.684052133	0.789920201	-	ENSMUSG00000052271(Bhlha15)
GO:0010563	BP	negative regulation of phosphorus metabolic process	0	2	2	583	0.684138835	0.789920201	-	ENSMUSG00000032105(Pdzd3);ENSMUSG00000074934(Grem1)
GO:0045936	BP	negative regulation of phosphate metabolic process	0	2	2	583	0.684138835	0.789920201	-	ENSMUSG00000032105(Pdzd3);ENSMUSG00000074934(Grem1)
GO:0090596	BP	sensory organ morphogenesis	0	1	1	285	0.685340259	0.790810337	-	ENSMUSG00000027004(Frzb)
GO:0006650	BP	glycerophospholipid metabolic process	0	1	1	286	0.686623197	0.791793353	-	ENSMUSG00000070644(Etnk2)
GO:0006366	BP	transcription by RNA polymerase II	3	6	9	2500	0.688374681	0.793315112	ENSMUSG00000024518(Rax);ENSMUSG00000027796(Smad9);ENSMUSG00000074194(Zfp791)	ENSMUSG00000024027(Glp1r);ENSMUSG00000026077(Npas2);ENSMUSG00000026934(Lhx3);ENSMUSG00000046709(Mapk10);ENSMUSG00000052271(Bhlha15);ENSMUSG00000074934(Grem1)
GO:0060429	BP	epithelium development	2	2	4	1154	0.688909463	0.793433657	ENSMUSG00000007888(Crlf1);ENSMUSG00000027796(Smad9)	ENSMUSG00000027004(Frzb);ENSMUSG00000074934(Grem1)
GO:0003824	MF	catalytic activity	11	10	21	5785	0.690931359	0.817270777	ENSMUSG00000021773(Comtd1);ENSMUSG00000031898(Dpep3);ENSMUSG00000036091(Hyal3);ENSMUSG00000049892(Rasd1);ENSMUSG00000051582(Otud6a);ENSMUSG00000052305(Hbb-bs);ENSMUSG00000059741(Myl3);ENSMUSG00000061780(Cfd);ENSMUSG00000069917(Hba-a2);ENSMUSG00000069919(Hba-a1);ENSMUSG00000073940(Hbb-bt)	ENSMUSG00000024770(Lipn);ENSMUSG00000032098(Treh);ENSMUSG00000035878(Hykk);ENSMUSG00000039057(Myo16);ENSMUSG00000041658(Rragb);ENSMUSG00000043592(Unc5cl);ENSMUSG00000046709(Mapk10);ENSMUSG00000058145(Adamts17);ENSMUSG00000062184(Hs6st2);ENSMUSG00000070644(Etnk2)
GO:0005768	CC	endosome	2	1	3	862	0.691323377	1	ENSMUSG00000028836(Slc30a2);ENSMUSG00000036091(Hyal3)	ENSMUSG00000041658(Rragb)
GO:0005198	MF	structural molecule activity	2	0	2	612	0.693697188	0.817270777	ENSMUSG00000074483(Bglap);ENSMUSG00000074489(Bglap3)	-
GO:0002831	BP	regulation of response to biotic stimulus	0	1	1	294	0.696702364	0.801906167	-	ENSMUSG00000070501(Ifi214)
GO:0035239	BP	tube morphogenesis	2	1	3	886	0.697290603	0.802080674	ENSMUSG00000032484(Ngp);ENSMUSG00000064246(Chil1)	ENSMUSG00000074934(Grem1)
GO:0016192	BP	vesicle-mediated transport	1	4	5	1444	0.698025074	0.802423067	ENSMUSG00000036091(Hyal3)	ENSMUSG00000020383(Il13);ENSMUSG00000020848(Doc2b);ENSMUSG00000046709(Mapk10);ENSMUSG00000074934(Grem1)
GO:0006836	BP	neurotransmitter transport	0	1	1	296	0.699171695	0.802984069	-	ENSMUSG00000020848(Doc2b)
GO:0007507	BP	heart development	1	1	2	600	0.699387322	0.802984069	ENSMUSG00000059741(Myl3)	ENSMUSG00000074934(Grem1)
GO:2000112	BP	regulation of cellular macromolecule biosynthetic process	5	9	14	3839	0.700540551	0.803805742	ENSMUSG00000024518(Rax);ENSMUSG00000027796(Smad9);ENSMUSG00000049892(Rasd1);ENSMUSG00000056071(S100a9);ENSMUSG00000074194(Zfp791)	ENSMUSG00000024027(Glp1r);ENSMUSG00000026077(Npas2);ENSMUSG00000026934(Lhx3);ENSMUSG00000046709(Mapk10);ENSMUSG00000052271(Bhlha15);ENSMUSG00000070576(Mn1);ENSMUSG00000073565(Prr16);ENSMUSG00000074397(Foxr1);ENSMUSG00000074934(Grem1)
GO:0010035	BP	response to inorganic substance	1	1	2	602	0.701141265	0.803992824	ENSMUSG00000028836(Slc30a2)	ENSMUSG00000046709(Mapk10)
GO:1901363	MF	heterocyclic compound binding	10	10	20	5562	0.704582868	0.826748446	ENSMUSG00000024518(Rax);ENSMUSG00000027796(Smad9);ENSMUSG00000039391(Ccdc81);ENSMUSG00000049892(Rasd1);ENSMUSG00000052305(Hbb-bs);ENSMUSG00000069917(Hba-a2);ENSMUSG00000069919(Hba-a1);ENSMUSG00000073940(Hbb-bt);ENSMUSG00000074194(Zfp791);ENSMUSG00000100622(Gm20379)	ENSMUSG00000026077(Npas2);ENSMUSG00000026934(Lhx3);ENSMUSG00000027071(P2rx3);ENSMUSG00000039057(Myo16);ENSMUSG00000041658(Rragb);ENSMUSG00000042498(Radx);ENSMUSG00000046709(Mapk10);ENSMUSG00000052271(Bhlha15);ENSMUSG00000070644(Etnk2);ENSMUSG00000074397(Foxr1)
GO:0009889	BP	regulation of biosynthetic process	5	10	15	4111	0.705217042	0.807792207	ENSMUSG00000024518(Rax);ENSMUSG00000027796(Smad9);ENSMUSG00000049892(Rasd1);ENSMUSG00000056071(S100a9);ENSMUSG00000074194(Zfp791)	ENSMUSG00000024027(Glp1r);ENSMUSG00000026077(Npas2);ENSMUSG00000026934(Lhx3);ENSMUSG00000032105(Pdzd3);ENSMUSG00000046709(Mapk10);ENSMUSG00000052271(Bhlha15);ENSMUSG00000070576(Mn1);ENSMUSG00000073565(Prr16);ENSMUSG00000074397(Foxr1);ENSMUSG00000074934(Grem1)
GO:0001932	BP	regulation of protein phosphorylation	2	3	5	1458	0.706195727	0.807792207	ENSMUSG00000007888(Crlf1);ENSMUSG00000064246(Chil1)	ENSMUSG00000020383(Il13);ENSMUSG00000043592(Unc5cl);ENSMUSG00000074934(Grem1)
GO:0034504	BP	protein localization to nucleus	0	1	1	302	0.706461135	0.807792207	-	ENSMUSG00000066878(Gm10184)
GO:0044262	BP	cellular carbohydrate metabolic process	0	1	1	302	0.706461135	0.807792207	-	ENSMUSG00000032098(Treh)
GO:0018215	BP	protein phosphopantetheinylation	1	0	1	303	0.707658959	0.807792207	ENSMUSG00000051582(Otud6a)	-
GO:0051246	BP	regulation of protein metabolic process	6	4	10	2808	0.707992145	0.807792207	ENSMUSG00000007888(Crlf1);ENSMUSG00000032484(Ngp);ENSMUSG00000051748(Wfdc21);ENSMUSG00000056054(S100a8);ENSMUSG00000056071(S100a9);ENSMUSG00000064246(Chil1)	ENSMUSG00000020383(Il13);ENSMUSG00000043592(Unc5cl);ENSMUSG00000073565(Prr16);ENSMUSG00000074934(Grem1)
GO:0007611	BP	learning or memory	0	1	1	304	0.708851953	0.807792207	-	ENSMUSG00000024027(Glp1r)
GO:0009101	BP	glycoprotein biosynthetic process	0	1	1	304	0.708851953	0.807792207	-	ENSMUSG00000062184(Hs6st2)
GO:0043414	BP	macromolecule methylation	1	0	1	304	0.708851953	0.807792207	ENSMUSG00000060985(Tdrd5)	-
GO:0046651	BP	lymphocyte proliferation	0	1	1	304	0.708851953	0.807792207	-	ENSMUSG00000020383(Il13)
GO:0031965	CC	nuclear membrane	0	1	1	299	0.709511632	1	-	ENSMUSG00000027071(P2rx3)
GO:0007167	BP	enzyme linked receptor protein signaling pathway	1	2	3	904	0.710328595	0.808973112	ENSMUSG00000027796(Smad9)	ENSMUSG00000032105(Pdzd3);ENSMUSG00000074934(Grem1)
GO:0016772	MF	transferase activity, transferring phosphorus-containing groups	0	3	3	934	0.711727605	0.831778044	-	ENSMUSG00000035878(Hykk);ENSMUSG00000046709(Mapk10);ENSMUSG00000070644(Etnk2)
GO:0032943	BP	mononuclear cell proliferation	0	1	1	307	0.712402152	0.810831941	-	ENSMUSG00000020383(Il13)
GO:0005813	CC	centrosome	1	1	2	604	0.712498775	1	ENSMUSG00000039391(Ccdc81)	ENSMUSG00000022768(Ccdc116)
GO:0010556	BP	regulation of macromolecule biosynthetic process	5	9	14	3872	0.713258415	0.811303844	ENSMUSG00000024518(Rax);ENSMUSG00000027796(Smad9);ENSMUSG00000049892(Rasd1);ENSMUSG00000056071(S100a9);ENSMUSG00000074194(Zfp791)	ENSMUSG00000024027(Glp1r);ENSMUSG00000026077(Npas2);ENSMUSG00000026934(Lhx3);ENSMUSG00000046709(Mapk10);ENSMUSG00000052271(Bhlha15);ENSMUSG00000070576(Mn1);ENSMUSG00000073565(Prr16);ENSMUSG00000074397(Foxr1);ENSMUSG00000074934(Grem1)
GO:0006412	BP	translation	1	1	2	620	0.716553114	0.814547073	ENSMUSG00000056071(S100a9)	ENSMUSG00000073565(Prr16)
GO:0048562	BP	embryonic organ morphogenesis	0	1	1	311	0.717069299	0.814629748	-	ENSMUSG00000027004(Frzb)
GO:0098793	CC	presynapse	0	2	2	612	0.719334354	1	-	ENSMUSG00000020848(Doc2b);ENSMUSG00000027071(P2rx3)
GO:0006796	BP	phosphate-containing compound metabolic process	3	8	11	3102	0.720334825	0.817823794	ENSMUSG00000007888(Crlf1);ENSMUSG00000027796(Smad9);ENSMUSG00000064246(Chil1)	ENSMUSG00000018341(Il12rb2);ENSMUSG00000020383(Il13);ENSMUSG00000032105(Pdzd3);ENSMUSG00000035878(Hykk);ENSMUSG00000043592(Unc5cl);ENSMUSG00000046709(Mapk10);ENSMUSG00000070644(Etnk2);ENSMUSG00000074934(Grem1)
GO:0005261	MF	cation channel activity	0	1	1	324	0.72077771	0.83692516	-	ENSMUSG00000027071(P2rx3)
GO:0099503	CC	secretory vesicle	2	0	2	614	0.72102209	1	ENSMUSG00000031898(Dpep3);ENSMUSG00000036091(Hyal3)	-
GO:0051347	BP	positive regulation of transferase activity	1	1	2	626	0.721542521	0.817823794	ENSMUSG00000064246(Chil1)	ENSMUSG00000074934(Grem1)
GO:0006913	BP	nucleocytoplasmic transport	0	1	1	315	0.721661606	0.817823794	-	ENSMUSG00000066878(Gm10184)
GO:0051169	BP	nuclear transport	0	1	1	315	0.721661606	0.817823794	-	ENSMUSG00000066878(Gm10184)
GO:0022836	MF	gated channel activity	0	1	1	325	0.721883901	0.83692516	-	ENSMUSG00000027071(P2rx3)
GO:0005856	CC	cytoskeleton	5	3	8	2267	0.723568783	1	ENSMUSG00000026387(Sctr);ENSMUSG00000039391(Ccdc81);ENSMUSG00000056054(S100a8);ENSMUSG00000056071(S100a9);ENSMUSG00000059741(Myl3)	ENSMUSG00000022768(Ccdc116);ENSMUSG00000039057(Myo16);ENSMUSG00000045667(Smtnl2)
GO:0048598	BP	embryonic morphogenesis	0	2	2	631	0.725644578	0.821424343	-	ENSMUSG00000027004(Frzb);ENSMUSG00000074934(Grem1)
GO:0001666	BP	response to hypoxia	0	1	1	319	0.726180258	0.821424343	-	ENSMUSG00000027071(P2rx3)
[truncated: 323 more rows]
