# Supplementary material for: Cryoablation reshapes the immune microenvironment in the distal tumor and enhances the anti-tumor immunity
Source: Front Immunol. 2022 Aug 31;13:930461. doi: 10.3389/fimmu.2022.930461 (PMC9470839; doi:10.3389/fimmu.2022.930461)
Supplement: Supplementary file 6 [file Table_3.xls]

PathwayID	Pathway	level1	level2	Down	Up	DEG	Total	Pvalue	adjustPvalue	Down_gene	Up_gene	URL
mmu05143	African trypanosomiasis	Human Diseases	Infectious diseases: Parasitic	4	1	5	34	2.57E-07	2.52E-05	ENSMUSG00000073940(Hbb-bt|K13823);ENSMUSG00000069917(Hba-a2|K13822);ENSMUSG00000052305(Hbb-bs|K13823);ENSMUSG00000069919(Hba-a1|K13822)	ENSMUSG00000026582(Sele|K06494)	http://www.kegg.jp/kegg-bin/show_pathway?map05143/K13823%09%23FFFFFF,red/K13822%09%23FFFFFF,red/K06494%09%23FFFFFF,green
mmu05144	Malaria	Human Diseases	Infectious diseases: Parasitic	4	1	5	54	2.75E-06	0.000134985	ENSMUSG00000073940(Hbb-bt|K13823);ENSMUSG00000069917(Hba-a2|K13822);ENSMUSG00000052305(Hbb-bs|K13823);ENSMUSG00000069919(Hba-a1|K13822)	ENSMUSG00000026582(Sele|K06494)	http://www.kegg.jp/kegg-bin/show_pathway?map05144/K13823%09%23FFFFFF,red/K13822%09%23FFFFFF,red/K06494%09%23FFFFFF,green
mmu04657	IL-17 signaling pathway	Organismal Systems	Immune system	2	2	4	90	0.000532712	0.017401921	ENSMUSG00000056054(S100a8|K21127);ENSMUSG00000056071(S100a9|K21128)	ENSMUSG00000020383(Il13|K05435);ENSMUSG00000046709(Mapk10|K04440)	http://www.kegg.jp/kegg-bin/show_pathway?map04657/K21127%09%23FFFFFF,red/K21128%09%23FFFFFF,red/K05435%09%23FFFFFF,green/K04440%09%23FFFFFF,green
mmu04658	Th1 and Th2 cell differentiation	Organismal Systems	Immune system	0	3	3	88	0.00598365	0.146599423	-	ENSMUSG00000018341(Il12rb2|K05064);ENSMUSG00000020383(Il13|K05435);ENSMUSG00000046709(Mapk10|K04440)	http://www.kegg.jp/kegg-bin/show_pathway?map04658/K05064%09%23FFFFFF,green/K05435%09%23FFFFFF,green/K04440%09%23FFFFFF,green
mmu05321	Inflammatory bowel disease (IBD)	Human Diseases	Immune diseases	0	2	2	60	0.026511431	0.449132182	-	ENSMUSG00000018341(Il12rb2|K05064);ENSMUSG00000020383(Il13|K05435)	http://www.kegg.jp/kegg-bin/show_pathway?map05321/K05064%09%23FFFFFF,green/K05435%09%23FFFFFF,green
mmu04664	Fc epsilon RI signaling pathway	Organismal Systems	Immune system	0	2	2	66	0.031626148	0.449132182	-	ENSMUSG00000020383(Il13|K05435);ENSMUSG00000046709(Mapk10|K04440)	http://www.kegg.jp/kegg-bin/show_pathway?map04664/K05435%09%23FFFFFF,green/K04440%09%23FFFFFF,green
mmu04060	Cytokine-cytokine receptor interaction	Environmental Information Processing	Signaling molecules and interaction	0	4	4	287	0.03208087	0.449132182	-	ENSMUSG00000029530(Ccr9|K04184);ENSMUSG00000040899(Ccr6|K04181);ENSMUSG00000018341(Il12rb2|K05064);ENSMUSG00000020383(Il13|K05435)	http://www.kegg.jp/kegg-bin/show_pathway?map04060/K04184%09%23FFFFFF,green/K04181%09%23FFFFFF,green/K05064%09%23FFFFFF,green/K05435%09%23FFFFFF,green
mmu04360	Axon guidance	Organismal Systems	Development	0	3	3	175	0.037310304	0.457051223	-	ENSMUSG00000031385(Plxnb3|K06821);ENSMUSG00000000627(Sema4f|K06521);ENSMUSG00000052133(Sema5b|K06841)	http://www.kegg.jp/kegg-bin/show_pathway?map04360/K06821%09%23FFFFFF,green/K06521%09%23FFFFFF,green/K06841%09%23FFFFFF,green
mmu05410	Hypertrophic cardiomyopathy (HCM)	Human Diseases	Cardiovascular diseases	1	1	2	81	0.04593136	0.470309269	ENSMUSG00000059741(Myl3|K12749)	ENSMUSG00000032243(Itga11|K06587)	http://www.kegg.jp/kegg-bin/show_pathway?map05410/K12749%09%23FFFFFF,red/K06587%09%23FFFFFF,green
mmu05414	Dilated cardiomyopathy (DCM)	Human Diseases	Cardiovascular diseases	1	1	2	83	0.047990742	0.470309269	ENSMUSG00000059741(Myl3|K12749)	ENSMUSG00000032243(Itga11|K06587)	http://www.kegg.jp/kegg-bin/show_pathway?map05414/K12749%09%23FFFFFF,red/K06587%09%23FFFFFF,green
mmu04933	AGE-RAGE signaling pathway in diabetic complications	Human Diseases	Endocrine and metabolic diseases	0	2	2	99	0.065617694	0.571589317	-	ENSMUSG00000026582(Sele|K06494);ENSMUSG00000046709(Mapk10|K04440)	http://www.kegg.jp/kegg-bin/show_pathway?map04933/K06494%09%23FFFFFF,green/K04440%09%23FFFFFF,green
mmu04668	TNF signaling pathway	Environmental Information Processing	Signal transduction	0	2	2	108	0.076351534	0.571589317	-	ENSMUSG00000026582(Sele|K06494);ENSMUSG00000046709(Mapk10|K04440)	http://www.kegg.jp/kegg-bin/show_pathway?map04668/K06494%09%23FFFFFF,green/K04440%09%23FFFFFF,green
mmu04928	Parathyroid hormone synthesis, secretion and action	Organismal Systems	Endocrine system	2	0	2	108	0.076351534	0.571589317	ENSMUSG00000074489(Bglap3|K22609);ENSMUSG00000074483(Bglap|K22609)	-	http://www.kegg.jp/kegg-bin/show_pathway?map04928/K22609%09%23FFFFFF,red
mmu00531	Glycosaminoglycan degradation	Metabolism	Glycan biosynthesis and metabolism	1	0	1	21	0.085495668	0.571589317	ENSMUSG00000036091(Hyal3|K01197)	-	http://www.kegg.jp/kegg-bin/show_pathway?map00531/K01197%09%23FFFFFF,red
mmu00534	Glycosaminoglycan biosynthesis - heparan sulfate / heparin	Metabolism	Glycan biosynthesis and metabolism	0	1	1	24	0.097114791	0.571589317	-	ENSMUSG00000062184(Hs6st2|K08102)	http://www.kegg.jp/kegg-bin/show_pathway?map00534/K08102%09%23FFFFFF,green
mmu05310	Asthma	Human Diseases	Immune diseases	0	1	1	25	0.100955894	0.571589317	-	ENSMUSG00000020383(Il13|K05435)	http://www.kegg.jp/kegg-bin/show_pathway?map05310/K05435%09%23FFFFFF,green
mmu04140	Autophagy - animal	Cellular Processes	Transport and catabolism	0	2	2	129	0.103330306	0.571589317	-	ENSMUSG00000041658(Rragb|K16185);ENSMUSG00000046709(Mapk10|K04440)	http://www.kegg.jp/kegg-bin/show_pathway?map04140/K16185%09%23FFFFFF,green/K04440%09%23FFFFFF,green
mmu04950	Maturity onset diabetes of the young	Human Diseases	Endocrine and metabolic diseases	0	1	1	27	0.108590577	0.571589317	-	ENSMUSG00000052271(Bhlha15|K08040)	http://www.kegg.jp/kegg-bin/show_pathway?map04950/K08040%09%23FFFFFF,green
mmu04710	Circadian rhythm	Organismal Systems	Environmental adaptation	0	1	1	30	0.119924741	0.571589317	-	ENSMUSG00000026077(Npas2|K09026)	http://www.kegg.jp/kegg-bin/show_pathway?map04710/K09026%09%23FFFFFF,green
mmu05418	Fluid shear stress and atherosclerosis	Human Diseases	Cardiovascular diseases	0	2	2	142	0.121173643	0.571589317	-	ENSMUSG00000026582(Sele|K06494);ENSMUSG00000046709(Mapk10|K04440)	http://www.kegg.jp/kegg-bin/show_pathway?map05418/K06494%09%23FFFFFF,green/K04440%09%23FFFFFF,green
mmu04215	Apoptosis - multiple species	Cellular Processes	Cell growth and death	0	1	1	32	0.12740301	0.571589317	-	ENSMUSG00000046709(Mapk10|K04440)	http://www.kegg.jp/kegg-bin/show_pathway?map04215/K04440%09%23FFFFFF,green
mmu00500	Starch and sucrose metabolism	Metabolism	Carbohydrate metabolism	0	1	1	33	0.131118979	0.571589317	-	ENSMUSG00000032098(Treh|K01194)	http://www.kegg.jp/kegg-bin/show_pathway?map00500/K01194%09%23FFFFFF,green
mmu04080	Neuroactive ligand-receptor interaction	Environmental Information Processing	Signaling molecules and interaction	1	2	3	319	0.151742052	0.571589317	ENSMUSG00000026387(Sctr|K04588)	ENSMUSG00000024027(Glp1r|K04581);ENSMUSG00000027071(P2rx3|K05217)	http://www.kegg.jp/kegg-bin/show_pathway?map04080/K04588%09%23FFFFFF,red/K04581%09%23FFFFFF,green/K05217%09%23FFFFFF,green
mmu04630	Jak-STAT signaling pathway	Environmental Information Processing	Signal transduction	0	2	2	167	0.157378096	0.571589317	-	ENSMUSG00000018341(Il12rb2|K05064);ENSMUSG00000020383(Il13|K05435)	http://www.kegg.jp/kegg-bin/show_pathway?map04630/K05064%09%23FFFFFF,green/K05435%09%23FFFFFF,green
mmu04672	Intestinal immune network for IgA production	Organismal Systems	Immune system	0	1	1	43	0.167443898	0.571589317	-	ENSMUSG00000029530(Ccr9|K04184)	http://www.kegg.jp/kegg-bin/show_pathway?map04672/K04184%09%23FFFFFF,green
mmu04930	Type II diabetes mellitus	Human Diseases	Endocrine and metabolic diseases	0	1	1	48	0.18504925	0.571589317	-	ENSMUSG00000046709(Mapk10|K04440)	http://www.kegg.jp/kegg-bin/show_pathway?map04930/K04440%09%23FFFFFF,green
mmu04062	Chemokine signaling pathway	Organismal Systems	Immune system	0	2	2	187	0.187672414	0.571589317	-	ENSMUSG00000029530(Ccr9|K04184);ENSMUSG00000040899(Ccr6|K04181)	http://www.kegg.jp/kegg-bin/show_pathway?map04062/K04184%09%23FFFFFF,green/K04181%09%23FFFFFF,green
mmu04024	cAMP signaling pathway	Environmental Information Processing	Signal transduction	0	2	2	196	0.201580218	0.571589317	-	ENSMUSG00000024027(Glp1r|K04581);ENSMUSG00000046709(Mapk10|K04440)	http://www.kegg.jp/kegg-bin/show_pathway?map04024/K04581%09%23FFFFFF,green/K04440%09%23FFFFFF,green
mmu04510	Focal adhesion	Cellular Processes	Cellular community - eukaryotes	0	2	2	197	0.203133948	0.571589317	-	ENSMUSG00000032243(Itga11|K06587);ENSMUSG00000046709(Mapk10|K04440)	http://www.kegg.jp/kegg-bin/show_pathway?map04510/K06587%09%23FFFFFF,green/K04440%09%23FFFFFF,green
mmu05150	Staphylococcus aureus infection	Human Diseases	Infectious diseases: Bacterial	1	0	1	56	0.212468769	0.571589317	ENSMUSG00000061780(Cfd|K01334)	-	http://www.kegg.jp/kegg-bin/show_pathway?map05150/K01334%09%23FFFFFF,red
mmu00310	Lysine degradation	Metabolism	Amino acid metabolism	0	1	1	58	0.219182475	0.571589317	-	ENSMUSG00000035878(Hykk|K18201)	http://www.kegg.jp/kegg-bin/show_pathway?map00310/K18201%09%23FFFFFF,green
mmu05167	Kaposi's sarcoma-associated herpesvirus infection	Human Diseases	Infectious diseases: Viral	0	2	2	211	0.225029899	0.571589317	-	ENSMUSG00000036172(Cd200r3|K21668);ENSMUSG00000046709(Mapk10|K04440)	http://www.kegg.jp/kegg-bin/show_pathway?map05167/K21668%09%23FFFFFF,green/K04440%09%23FFFFFF,green
mmu04137	Mitophagy - animal	Cellular Processes	Transport and catabolism	0	1	1	63	0.23572462	0.571589317	-	ENSMUSG00000046709(Mapk10|K04440)	http://www.kegg.jp/kegg-bin/show_pathway?map04137/K04440%09%23FFFFFF,green
mmu05412	Arrhythmogenic right ventricular cardiomyopathy (ARVC)	Human Diseases	Cardiovascular diseases	0	1	1	69	0.255126516	0.571589317	-	ENSMUSG00000032243(Itga11|K06587)	http://www.kegg.jp/kegg-bin/show_pathway?map05412/K06587%09%23FFFFFF,green
mmu04622	RIG-I-like receptor signaling pathway	Organismal Systems	Immune system	0	1	1	70	0.258313341	0.571589317	-	ENSMUSG00000046709(Mapk10|K04440)	http://www.kegg.jp/kegg-bin/show_pathway?map04622/K04440%09%23FFFFFF,green
mmu04260	Cardiac muscle contraction	Organismal Systems	Circulatory system	1	0	1	71	0.261486931	0.571589317	ENSMUSG00000059741(Myl3|K12749)	-	http://www.kegg.jp/kegg-bin/show_pathway?map04260/K12749%09%23FFFFFF,red
mmu04920	Adipocytokine signaling pathway	Organismal Systems	Endocrine system	0	1	1	71	0.261486931	0.571589317	-	ENSMUSG00000046709(Mapk10|K04440)	http://www.kegg.jp/kegg-bin/show_pathway?map04920/K04440%09%23FFFFFF,green
mmu05212	Pancreatic cancer	Human Diseases	Cancers: Specific types	0	1	1	73	0.267794619	0.571589317	-	ENSMUSG00000046709(Mapk10|K04440)	http://www.kegg.jp/kegg-bin/show_pathway?map05212/K04440%09%23FFFFFF,green
mmu04917	Prolactin signaling pathway	Organismal Systems	Endocrine system	0	1	1	74	0.270928823	0.571589317	-	ENSMUSG00000046709(Mapk10|K04440)	http://www.kegg.jp/kegg-bin/show_pathway?map04917/K04440%09%23FFFFFF,green
mmu05132	Salmonella infection	Human Diseases	Infectious diseases: Bacterial	0	1	1	75	0.274050004	0.571589317	-	ENSMUSG00000046709(Mapk10|K04440)	http://www.kegg.jp/kegg-bin/show_pathway?map05132/K04440%09%23FFFFFF,green
mmu05133	Pertussis	Human Diseases	Infectious diseases: Bacterial	0	1	1	76	0.277158215	0.571589317	-	ENSMUSG00000046709(Mapk10|K04440)	http://www.kegg.jp/kegg-bin/show_pathway?map05133/K04440%09%23FFFFFF,green
mmu04976	Bile secretion	Organismal Systems	Digestive system	1	0	1	80	0.289462394	0.571589317	ENSMUSG00000026387(Sctr|K04588)	-	http://www.kegg.jp/kegg-bin/show_pathway?map04976/K04588%09%23FFFFFF,red
mmu04512	ECM-receptor interaction	Environmental Information Processing	Signaling molecules and interaction	0	1	1	82	0.29553801	0.571589317	-	ENSMUSG00000032243(Itga11|K06587)	http://www.kegg.jp/kegg-bin/show_pathway?map04512/K06587%09%23FFFFFF,green
mmu04012	ErbB signaling pathway	Environmental Information Processing	Signal transduction	0	1	1	84	0.30156319	0.571589317	-	ENSMUSG00000046709(Mapk10|K04440)	http://www.kegg.jp/kegg-bin/show_pathway?map04012/K04440%09%23FFFFFF,green
mmu04350	TGF-beta signaling pathway	Environmental Information Processing	Signal transduction	1	0	1	84	0.30156319	0.571589317	ENSMUSG00000027796(Smad9|K16791)	-	http://www.kegg.jp/kegg-bin/show_pathway?map04350/K16791%09%23FFFFFF,red
mmu04911	Insulin secretion	Organismal Systems	Endocrine system	0	1	1	85	0.304556994	0.571589317	-	ENSMUSG00000024027(Glp1r|K04581)	http://www.kegg.jp/kegg-bin/show_pathway?map04911/K04581%09%23FFFFFF,green
mmu04742	Taste transduction	Organismal Systems	Sensory system	0	1	1	87	0.310507281	0.571589317	-	ENSMUSG00000027071(P2rx3|K05217)	http://www.kegg.jp/kegg-bin/show_pathway?map04742/K05217%09%23FFFFFF,green
mmu05210	Colorectal cancer	Human Diseases	Cancers: Specific types	0	1	1	87	0.310507281	0.571589317	-	ENSMUSG00000046709(Mapk10|K04440)	http://www.kegg.jp/kegg-bin/show_pathway?map05210/K04440%09%23FFFFFF,green
mmu04610	Complement and coagulation cascades	Organismal Systems	Immune system	1	0	1	89	0.316408142	0.571589317	ENSMUSG00000061780(Cfd|K01334)	-	http://www.kegg.jp/kegg-bin/show_pathway?map04610/K01334%09%23FFFFFF,red
mmu04912	GnRH signaling pathway	Organismal Systems	Endocrine system	0	1	1	90	0.319340162	0.571589317	-	ENSMUSG00000046709(Mapk10|K04440)	http://www.kegg.jp/kegg-bin/show_pathway?map04912/K04440%09%23FFFFFF,green
mmu04914	Progesterone-mediated oocyte maturation	Organismal Systems	Endocrine system	0	1	1	90	0.319340162	0.571589317	-	ENSMUSG00000046709(Mapk10|K04440)	http://www.kegg.jp/kegg-bin/show_pathway?map04914/K04440%09%23FFFFFF,green
mmu01522	Endocrine resistance	Human Diseases	Drug resistance: Antineoplastic	0	1	1	93	0.328063174	0.571589317	-	ENSMUSG00000046709(Mapk10|K04440)	http://www.kegg.jp/kegg-bin/show_pathway?map01522/K04440%09%23FFFFFF,green
mmu00564	Glycerophospholipid metabolism	Metabolism	Lipid metabolism	0	1	1	97	0.33952524	0.571589317	-	ENSMUSG00000070644(Etnk2|K00894)	http://www.kegg.jp/kegg-bin/show_pathway?map00564/K00894%09%23FFFFFF,green
mmu04713	Circadian entrainment	Organismal Systems	Environmental adaptation	1	0	1	97	0.33952524	0.571589317	ENSMUSG00000049892(Rasd1|K07843)	-	http://www.kegg.jp/kegg-bin/show_pathway?map04713/K07843%09%23FFFFFF,red
mmu05231	Choline metabolism in cancer	Human Diseases	Cancers: Overview	0	1	1	98	0.342360969	0.571589317	-	ENSMUSG00000046709(Mapk10|K04440)	http://www.kegg.jp/kegg-bin/show_pathway?map05231/K04440%09%23FFFFFF,green
mmu04620	Toll-like receptor signaling pathway	Organismal Systems	Immune system	0	1	1	100	0.34799702	0.571589317	-	ENSMUSG00000046709(Mapk10|K04440)	http://www.kegg.jp/kegg-bin/show_pathway?map04620/K04440%09%23FFFFFF,green
mmu05142	Chagas disease (American trypanosomiasis)	Human Diseases	Infectious diseases: Parasitic	0	1	1	101	0.350797437	0.571589317	-	ENSMUSG00000046709(Mapk10|K04440)	http://www.kegg.jp/kegg-bin/show_pathway?map05142/K04440%09%23FFFFFF,green
mmu04659	Th17 cell differentiation	Organismal Systems	Immune system	0	1	1	103	0.356363291	0.571589317	-	ENSMUSG00000046709(Mapk10|K04440)	http://www.kegg.jp/kegg-bin/show_pathway?map04659/K04440%09%23FFFFFF,green
mmu04972	Pancreatic secretion	Organismal Systems	Digestive system	1	0	1	107	0.367356394	0.571589317	ENSMUSG00000026387(Sctr|K04588)	-	http://www.kegg.jp/kegg-bin/show_pathway?map04972/K04588%09%23FFFFFF,red
mmu04931	Insulin resistance	Human Diseases	Endocrine and metabolic diseases	0	1	1	108	0.370076066	0.571589317	-	ENSMUSG00000046709(Mapk10|K04440)	http://www.kegg.jp/kegg-bin/show_pathway?map04931/K04440%09%23FFFFFF,green
mmu05145	Toxoplasmosis	Human Diseases	Infectious diseases: Parasitic	0	1	1	110	0.375481407	0.571589317	-	ENSMUSG00000046709(Mapk10|K04440)	http://www.kegg.jp/kegg-bin/show_pathway?map05145/K04440%09%23FFFFFF,green
mmu04625	C-type lectin receptor signaling pathway	Organismal Systems	Immune system	0	1	1	112	0.380841719	0.571589317	-	ENSMUSG00000046709(Mapk10|K04440)	http://www.kegg.jp/kegg-bin/show_pathway?map04625/K04440%09%23FFFFFF,green
mmu04071	Sphingolipid signaling pathway	Environmental Information Processing	Signal transduction	0	1	1	115	0.38879855	0.571589317	-	ENSMUSG00000046709(Mapk10|K04440)	http://www.kegg.jp/kegg-bin/show_pathway?map04071/K04440%09%23FFFFFF,green
mmu05200	Pathways in cancer	Human Diseases	Cancers: Overview	0	3	3	528	0.3900883	0.571589317	-	ENSMUSG00000018341(Il12rb2|K05064);ENSMUSG00000020383(Il13|K05435);ENSMUSG00000046709(Mapk10|K04440)	http://www.kegg.jp/kegg-bin/show_pathway?map05200/K05064%09%23FFFFFF,green/K05435%09%23FFFFFF,green/K04440%09%23FFFFFF,green
mmu04722	Neurotrophin signaling pathway	Organismal Systems	Nervous system	0	1	1	121	0.404415563	0.571589317	-	ENSMUSG00000046709(Mapk10|K04440)	http://www.kegg.jp/kegg-bin/show_pathway?map04722/K04440%09%23FFFFFF,green
mmu04380	Osteoclast differentiation	Organismal Systems	Development	0	1	1	122	0.406980461	0.571589317	-	ENSMUSG00000046709(Mapk10|K04440)	http://www.kegg.jp/kegg-bin/show_pathway?map04380/K04440%09%23FFFFFF,green
mmu04750	Inflammatory mediator regulation of TRP channels	Organismal Systems	Sensory system	0	1	1	124	0.412078134	0.571589317	-	ENSMUSG00000046709(Mapk10|K04440)	http://www.kegg.jp/kegg-bin/show_pathway?map04750/K04440%09%23FFFFFF,green
mmu04926	Relaxin signaling pathway	Organismal Systems	Endocrine system	0	1	1	129	0.424636947	0.571589317	-	ENSMUSG00000046709(Mapk10|K04440)	http://www.kegg.jp/kegg-bin/show_pathway?map04926/K04440%09%23FFFFFF,green
mmu04728	Dopaminergic synapse	Organismal Systems	Nervous system	0	1	1	130	0.427117274	0.571589317	-	ENSMUSG00000046709(Mapk10|K04440)	http://www.kegg.jp/kegg-bin/show_pathway?map04728/K04440%09%23FFFFFF,green
mmu04068	FoxO signaling pathway	Environmental Information Processing	Signal transduction	0	1	1	131	0.429587223	0.571589317	-	ENSMUSG00000046709(Mapk10|K04440)	http://www.kegg.jp/kegg-bin/show_pathway?map04068/K04440%09%23FFFFFF,green
mmu04210	Apoptosis	Cellular Processes	Cell growth and death	0	1	1	134	0.436935212	0.571589317	-	ENSMUSG00000046709(Mapk10|K04440)	http://www.kegg.jp/kegg-bin/show_pathway?map04210/K04440%09%23FFFFFF,green
mmu04550	Signaling pathways regulating pluripotency of stem cells	Cellular Processes	Cellular community - eukaryotes	1	0	1	134	0.436935212	0.571589317	ENSMUSG00000027796(Smad9|K16791)	-	http://www.kegg.jp/kegg-bin/show_pathway?map04550/K16791%09%23FFFFFF,red
mmu04371	Apelin signaling pathway	Environmental Information Processing	Signal transduction	1	0	1	135	0.439364063	0.571589317	ENSMUSG00000059741(Myl3|K12749)	-	http://www.kegg.jp/kegg-bin/show_pathway?map04371/K12749%09%23FFFFFF,red
mmu04910	Insulin signaling pathway	Organismal Systems	Endocrine system	0	1	1	137	0.444191296	0.571589317	-	ENSMUSG00000046709(Mapk10|K04440)	http://www.kegg.jp/kegg-bin/show_pathway?map04910/K04440%09%23FFFFFF,green
mmu05162	Measles	Human Diseases	Infectious diseases: Viral	0	1	1	137	0.444191296	0.571589317	-	ENSMUSG00000020383(Il13|K05435)	http://www.kegg.jp/kegg-bin/show_pathway?map05162/K05435%09%23FFFFFF,green
mmu04723	Retrograde endocannabinoid signaling	Organismal Systems	Nervous system	0	1	1	139	0.448978176	0.571589317	-	ENSMUSG00000046709(Mapk10|K04440)	http://www.kegg.jp/kegg-bin/show_pathway?map04723/K04440%09%23FFFFFF,green
mmu04261	Adrenergic signaling in cardiomyocytes	Organismal Systems	Circulatory system	1	0	1	142	0.456083553	0.571589317	ENSMUSG00000059741(Myl3|K12749)	-	http://www.kegg.jp/kegg-bin/show_pathway?map04261/K12749%09%23FFFFFF,red
mmu04932	Non-alcoholic fatty liver disease (NAFLD)	Human Diseases	Endocrine and metabolic diseases	0	1	1	144	0.46077098	0.571589317	-	ENSMUSG00000046709(Mapk10|K04440)	http://www.kegg.jp/kegg-bin/show_pathway?map04932/K04440%09%23FFFFFF,green
mmu05161	Hepatitis B	Human Diseases	Infectious diseases: Viral	0	1	1	144	0.46077098	0.571589317	-	ENSMUSG00000046709(Mapk10|K04440)	http://www.kegg.jp/kegg-bin/show_pathway?map05161/K04440%09%23FFFFFF,green
mmu04150	mTOR signaling pathway	Environmental Information Processing	Signal transduction	0	1	1	153	0.481383657	0.582239485	-	ENSMUSG00000041658(Rragb|K16185)	http://www.kegg.jp/kegg-bin/show_pathway?map04150/K16185%09%23FFFFFF,green
mmu04310	Wnt signaling pathway	Environmental Information Processing	Signal transduction	0	1	1	155	0.48585929	0.582239485	-	ENSMUSG00000046709(Mapk10|K04440)	http://www.kegg.jp/kegg-bin/show_pathway?map04310/K04440%09%23FFFFFF,green
mmu04530	Tight junction	Cellular Processes	Cellular community - eukaryotes	0	1	1	157	0.490297424	0.582239485	-	ENSMUSG00000046709(Mapk10|K04440)	http://www.kegg.jp/kegg-bin/show_pathway?map04530/K04440%09%23FFFFFF,green
mmu04514	Cell adhesion molecules (CAMs)	Environmental Information Processing	Signaling molecules and interaction	0	1	1	161	0.499062416	0.582239485	-	ENSMUSG00000026582(Sele|K06494)	http://www.kegg.jp/kegg-bin/show_pathway?map04514/K06494%09%23FFFFFF,green
mmu04934	Cushing's syndrome	Human Diseases	Endocrine and metabolic diseases	1	0	1	161	0.499062416	0.582239485	ENSMUSG00000049892(Rasd1|K07843)	-	http://www.kegg.jp/kegg-bin/show_pathway?map04934/K07843%09%23FFFFFF,red
mmu04141	Protein processing in endoplasmic reticulum	Genetic Information Processing	Folding, sorting and degradation	0	1	1	164	0.505539976	0.582857855	-	ENSMUSG00000046709(Mapk10|K04440)	http://www.kegg.jp/kegg-bin/show_pathway?map04141/K04440%09%23FFFFFF,green
mmu04621	NOD-like receptor signaling pathway	Organismal Systems	Immune system	0	1	1	168	0.514050385	0.585778346	-	ENSMUSG00000046709(Mapk10|K04440)	http://www.kegg.jp/kegg-bin/show_pathway?map04621/K04440%09%23FFFFFF,green
mmu04217	Necroptosis	Cellular Processes	Cell growth and death	0	1	1	174	0.526550018	0.586385248	-	ENSMUSG00000046709(Mapk10|K04440)	http://www.kegg.jp/kegg-bin/show_pathway?map04217/K04440%09%23FFFFFF,green
mmu05164	Influenza A	Human Diseases	Infectious diseases: Viral	0	1	1	174	0.526550018	0.586385248	-	ENSMUSG00000046709(Mapk10|K04440)	http://www.kegg.jp/kegg-bin/show_pathway?map05164/K04440%09%23FFFFFF,green
mmu05152	Tuberculosis	Human Diseases	Infectious diseases: Bacterial	0	1	1	180	0.538737355	0.593216413	-	ENSMUSG00000046709(Mapk10|K04440)	http://www.kegg.jp/kegg-bin/show_pathway?map05152/K04440%09%23FFFFFF,green
mmu04020	Calcium signaling pathway	Environmental Information Processing	Signal transduction	0	1	1	185	0.548660377	0.597430188	-	ENSMUSG00000027071(P2rx3|K05217)	http://www.kegg.jp/kegg-bin/show_pathway?map04020/K05217%09%23FFFFFF,green
mmu05168	Herpes simplex infection	Human Diseases	Infectious diseases: Viral	0	1	1	209	0.593478024	0.634069005	-	ENSMUSG00000046709(Mapk10|K04440)	http://www.kegg.jp/kegg-bin/show_pathway?map05168/K04440%09%23FFFFFF,green
mmu04810	Regulation of actin cytoskeleton	Cellular Processes	Cell motility	0	1	1	210	0.595248454	0.634069005	-	ENSMUSG00000032243(Itga11|K06587)	http://www.kegg.jp/kegg-bin/show_pathway?map04810/K06587%09%23FFFFFF,green
mmu05169	Epstein-Barr virus infection	Human Diseases	Infectious diseases: Viral	0	1	1	223	0.617594001	0.65079798	-	ENSMUSG00000046709(Mapk10|K04440)	http://www.kegg.jp/kegg-bin/show_pathway?map05169/K04440%09%23FFFFFF,green
mmu04014	Ras signaling pathway	Environmental Information Processing	Signal transduction	0	1	1	232	0.632357611	0.659266446	-	ENSMUSG00000046709(Mapk10|K04440)	http://www.kegg.jp/kegg-bin/show_pathway?map04014/K04440%09%23FFFFFF,green
mmu05166	HTLV-I infection	Human Diseases	Infectious diseases: Viral	0	1	1	239	0.643456468	0.663776146	-	ENSMUSG00000046709(Mapk10|K04440)	http://www.kegg.jp/kegg-bin/show_pathway?map05166/K04440%09%23FFFFFF,green
mmu04010	MAPK signaling pathway	Environmental Information Processing	Signal transduction	0	1	1	292	0.717562327	0.732511542	-	ENSMUSG00000046709(Mapk10|K04440)	http://www.kegg.jp/kegg-bin/show_pathway?map04010/K04440%09%23FFFFFF,green
mmu05165	Human papillomavirus infection	Human Diseases	Infectious diseases: Viral	0	1	1	353	0.784427253	0.786336085	-	ENSMUSG00000032243(Itga11|K06587)	http://www.kegg.jp/kegg-bin/show_pathway?map05165/K06587%09%23FFFFFF,green
mmu04151	PI3K-Akt signaling pathway	Environmental Information Processing	Signal transduction	0	1	1	355	0.786336085	0.786336085	-	ENSMUSG00000032243(Itga11|K06587)	http://www.kegg.jp/kegg-bin/show_pathway?map04151/K06587%09%23FFFFFF,green
