# Supplementary material for: Cryoablation reshapes the immune microenvironment in the distal tumor and enhances the anti-tumor immunity
Source: Front Immunol. 2022 Aug 31;13:930461. doi: 10.3389/fimmu.2022.930461 (PMC9470839; doi:10.3389/fimmu.2022.930461)
Supplement: Supplementary file 7 [file Table_4.xlsx]

## Sheet: A(before) VS BC(after)
Protein IDs	Gene Name	Fasta headers	Number of proteins	Peptides	Razor + unique peptides	Unique peptides	Sequence coverage [%]	Mol. weight [kDa]	LFQ intensity 1A	LFQ intensity 2A	LFQ intensity 3A	LFQ intensity 1B	LFQ intensity 1C	LFQ intensity 2B	LFQ intensity 2C	Average A	Average BC	A/BC	P value
sp|O60279|SUSD5_HUMAN	SUSD5	sp|O60279|SUSD5_HUMAN Sushi domain-containing protein 5 OS=Homo sapiens OX=9606 GN=SUSD5 PE=1 SV=3	1	8	8	8	15.4	68.02		582150	403710	23035	38812	42521	20717	492930	31271.2	15.763	0.00112193
sp|Q9BQ69|MACD1_HUMAN	MACROD1	sp|Q9BQ69|MACD1_HUMAN ADP-ribose glycohydrolase MACROD1 OS=Homo sapiens OX=9606 GN=MACROD1 PE=1 SV=2	1	4	4	4	22.5	35.505	339770	224340	399710	69299	36562	28641	26599	321273	40275.2	7.97694	0.00148575
sp|O94875|SRBS2_HUMAN	SORBS2	sp|O94875|SRBS2_HUMAN Sorbin and SH3 domain-containing protein 2 OS=Homo sapiens OX=9606 GN=SORBS2 PE=1 SV=3	1	24	24	23	23.2	124.11	856630	1166400	1351300	437070	22461	297000	291680	1.12478e+06	262053	4.29218	0.00283457
sp|O43741|AAKB2_HUMAN	PRKAB2	sp|O43741|AAKB2_HUMAN 5-AMP-activated protein kinase subunit beta-2 OS=Homo sapiens OX=9606 GN=PRKAB2 PE=1 SV=1	1	9	9	9	44.5	30.302	377010	218370	162720	45254	34052	87889	98733	252700	66482	3.80103	0.0220996
sp|P56693|SOX10_HUMAN;sp|P57073|SOX8_HUMAN;sp|P48436|SOX9_HUMAN	SOX10	sp|P56693|SOX10_HUMAN Transcription factor SOX-10 OS=Homo sapiens OX=9606 GN=SOX10 PE=1 SV=1	3	5	5	5	21.5	49.911		255870	337050	57244	178380	30222	60815	296460	81665.2	3.63019	0.017808
sp|P48651|PTSS1_HUMAN	PTDSS1	sp|P48651|PTSS1_HUMAN Phosphatidylserine synthase 1 OS=Homo sapiens OX=9606 GN=PTDSS1 PE=1 SV=1	1	4	4	4	11.8	55.527	76208	36972	85563	20898	19926	16643		66247.7	19155.7	3.45838	0.0344482
sp|Q14573|ITPR3_HUMAN	ITPR3	sp|Q14573|ITPR3_HUMAN Inositol 1,4,5-trisphosphate receptor type 3 OS=Homo sapiens OX=9606 GN=ITPR3 PE=1 SV=2	1	11	9	9	5.4	304.1	90239	37291	133760	20166	28771	18723	33272	87096.7	25233	3.4517	0.0476326
sp|Q13188|STK3_HUMAN	STK3	sp|Q13188|STK3_HUMAN Serine/threonine-protein kinase 3 OS=Homo sapiens OX=9606 GN=STK3 PE=1 SV=2	1	8	4	4	20.6	56.3		49784	51890	15716	11492	26028	13107	50837	16585.8	3.0651	0.00227282
sp|O94911|ABCA8_HUMAN	ABCA8	sp|O94911|ABCA8_HUMAN ATP-binding cassette sub-family A member 8 OS=Homo sapiens OX=9606 GN=ABCA8 PE=1 SV=3	1	4	4	4	3.7	179.24	43855		48567	13997			17878	46211	15937.5	2.89951	0.0100128
sp|Q92466|DDB2_HUMAN	DDB2	sp|Q92466|DDB2_HUMAN DNA damage-binding protein 2 OS=Homo sapiens OX=9606 GN=DDB2 PE=1 SV=1	1	3	3	3	13.3	47.863	31766	23827	24194		8059.5	8903.1	11782	26595.7	9581.53	2.77572	0.00381465
sp|Q96JQ2|CLMN_HUMAN	CLMN	sp|Q96JQ2|CLMN_HUMAN Calmin OS=Homo sapiens OX=9606 GN=CLMN PE=1 SV=1	1	15	15	15	23	111.65	260520	155330	195020	62819	38286	93288	99647	203623	73510	2.77001	0.00817193
sp|Q9NVM9|INT13_HUMAN	INTS13	sp|Q9NVM9|INT13_HUMAN Integrator complex subunit 13 OS=Homo sapiens OX=9606 GN=INTS13 PE=1 SV=2	1	6	6	6	10.8	80.224		97473	87185		26481	54572	20876	92329	33976.3	2.71745	0.0251019
sp|Q86SX6|GLRX5_HUMAN	GLRX5	sp|Q86SX6|GLRX5_HUMAN Glutaredoxin-related protein 5, mitochondrial OS=Homo sapiens OX=9606 GN=GLRX5 PE=1 SV=2	1	4	4	4	28.7	16.628	375560	244450	192870	108620	166880	90617	43628	270960	102436	2.64516	0.0272269
sp|Q92733|PRCC_HUMAN	PRCC	sp|Q92733|PRCC_HUMAN Proline-rich protein PRCC OS=Homo sapiens OX=9606 GN=PRCC PE=1 SV=1	1	4	4	4	13.4	52.417		45973	42125	10964	24756	19403	12181	44049	16826	2.61791	0.00549153
sp|Q9UGP4|LIMD1_HUMAN	LIMD1	sp|Q9UGP4|LIMD1_HUMAN LIM domain-containing protein 1 OS=Homo sapiens OX=9606 GN=LIMD1 PE=1 SV=1	1	4	4	4	9	72.189	38476	59344	25321	22251	9476.9	24198	8000.1	41047	15981.5	2.56841	0.0487157
sp|P56181|NDUV3_HUMAN	NDUFV3	sp|P56181|NDUV3_HUMAN NADH dehydrogenase [ubiquinone] flavoprotein 3, mitochondrial OS=Homo sapiens OX=9606 GN=NDUFV3 PE=1 SV=2	1	2	2	2	14.8	11.94	68903		108690	38699	24986	40783		88796.5	34822.7	2.54996	0.0443118
sp|Q70E73|RAPH1_HUMAN	RAPH1	sp|Q70E73|RAPH1_HUMAN Ras-associated and pleckstrin homology domains-containing protein 1 OS=Homo sapiens OX=9606 GN=RAPH1 PE=1 SV=3	1	8	8	8	9.4	135.25	112940	103720	61782	51635	33056	34070	32145	92814	37726.5	2.46018	0.0118934
sp|Q13823|NOG2_HUMAN	GNL2	sp|Q13823|NOG2_HUMAN Nucleolar GTP-binding protein 2 OS=Homo sapiens OX=9606 GN=GNL2 PE=1 SV=1	1	6	6	6	12.7	83.654		75933	70458	45916	31645	25003	16653	73195.5	29804.2	2.45587	0.0100095
sp|O43715|TRIA1_HUMAN	TRIAP1	sp|O43715|TRIA1_HUMAN TP53-regulated inhibitor of apoptosis 1 OS=Homo sapiens OX=9606 GN=TRIAP1 PE=1 SV=1	1	1	1	1	18.4	8.7858	92521	69343	65345	20673	27203	40983	37139	75736.3	31499.5	2.40437	0.00433094
sp|O43181|NDUS4_HUMAN	NDUFS4	sp|O43181|NDUS4_HUMAN NADH dehydrogenase [ubiquinone] iron-sulfur protein 4, mitochondrial OS=Homo sapiens OX=9606 GN=NDUFS4 PE=1 SV=1	1	4	4	4	25.1	20.108	650750	288470	653450	226020	194280	286710	182440	530890	222362	2.3875	0.0324295
sp|Q9BX66|SRBS1_HUMAN	SORBS1	sp|Q9BX66|SRBS1_HUMAN Sorbin and SH3 domain-containing protein 1 OS=Homo sapiens OX=9606 GN=SORBS1 PE=1 SV=3	1	19	18	18	19.7	142.51	788860	408060	454730	332500	184750	157850	249720	550550	231205	2.38122	0.0340546
sp|O43150|ASAP2_HUMAN	ASAP2	sp|O43150|ASAP2_HUMAN Arf-GAP with SH3 domain, ANK repeat and PH domain-containing protein 2 OS=Homo sapiens OX=9606 GN=ASAP2 PE=1 SV=3	1	8	7	7	11.6	111.65		83440	52900	21992		32545	32560	68170	29032.3	2.34807	0.0495771
sp|Q13907|IDI1_HUMAN;sp|Q9BXS1|IDI2_HUMAN	IDI1	sp|Q13907|IDI1_HUMAN Isopentenyl-diphosphate Delta-isomerase 1 OS=Homo sapiens OX=9606 GN=IDI1 PE=1 SV=2	2	8	8	8	47.6	26.319	467080	363390	283650	174820	115750	177750	172360	371373	160170	2.31862	0.00688721
sp|Q8N0W3|FCSK_HUMAN	FCSK	sp|Q8N0W3|FCSK_HUMAN L-fucose kinase OS=Homo sapiens OX=9606 GN=FCSK PE=1 SV=2	1	7	7	7	7.9	117.62	87401		56977	25518	47781	26005	29274	72189	32144.5	2.24577	0.0306315
sp|P10768|ESTD_HUMAN	ESD	sp|P10768|ESTD_HUMAN S-formylglutathione hydrolase OS=Homo sapiens OX=9606 GN=ESD PE=1 SV=2	1	12	12	12	66.7	31.462	2010500	1643800	1028500	471390	392450	868810	1048600	1.56093e+06	695312	2.24494	0.0357125
sp|Q15428|SF3A2_HUMAN	SF3A2	sp|Q15428|SF3A2_HUMAN Splicing factor 3A subunit 2 OS=Homo sapiens OX=9606 GN=SF3A2 PE=1 SV=2	1	6	6	6	14.2	49.255	131620	255480	193630	109120	87046	96475	58692	193577	87833.2	2.20391	0.0225806
sp|P53384|NUBP1_HUMAN	NUBP1	sp|P53384|NUBP1_HUMAN Cytosolic Fe-S cluster assembly factor NUBP1 OS=Homo sapiens OX=9606 GN=NUBP1 PE=1 SV=2	1	3	3	3	16.9	34.534	191300	175040		43370		92640	114490	183170	83500	2.19365	0.0372209
sp|Q17RN3|FA98C_HUMAN	FAM98C	sp|Q17RN3|FA98C_HUMAN Protein FAM98C OS=Homo sapiens OX=9606 GN=FAM98C PE=2 SV=1	1	4	4	4	18.9	37.329	70985	76101	49600	35947	29748		26726	65562	30807	2.12815	0.0153361
sp|Q9Y217|MTMR6_HUMAN	MTMR6	sp|Q9Y217|MTMR6_HUMAN Myotubularin-related protein 6 OS=Homo sapiens OX=9606 GN=MTMR6 PE=1 SV=3	1	3	3	3	6.6	71.967		21779	23186	7812.6	12815	11258		22482.5	10628.5	2.1153	0.00931408
sp|Q8N8N7|PTGR2_HUMAN	PTGR2	sp|Q8N8N7|PTGR2_HUMAN Prostaglandin reductase 2 OS=Homo sapiens OX=9606 GN=PTGR2 PE=1 SV=1	1	6	6	6	21.7	38.499	279040	153850	191240	71385	119520	100110	108610	208043	99906.2	2.08239	0.0228876
sp|P49821|NDUV1_HUMAN	NDUFV1	sp|P49821|NDUV1_HUMAN NADH dehydrogenase [ubiquinone] flavoprotein 1, mitochondrial OS=Homo sapiens OX=9606 GN=NDUFV1 PE=1 SV=4	1	15	15	15	41.6	50.817	1227600	774440	1075200	506400	361590	593120	545320	1.02575e+06	501608	2.04492	0.00884886
sp|P01911|DRB_HUMAN	HLA-DRB1	sp|P01911|DRB_HUMAN HLA class II histocompatibility antigen, DRB1 beta chain OS=Homo sapiens OX=9606 GN=HLA-DRB1 PE=1 SV=2	1	9	9	3	44.4	29.966	777450	910970	438960	1127400	1318800	1788000	1442200	709127	1419100	0.499702	0.0170531
sp|O75044|SRGP2_HUMAN;sp|P0DMP2|SRG2B_HUMAN;sp|P0DJJ0|SRG2C_HUMAN	SRGAP2	sp|O75044|SRGP2_HUMAN SLIT-ROBO Rho GTPase-activating protein 2 OS=Homo sapiens OX=9606 GN=SRGAP2 PE=1 SV=3;sp|P0DMP2|SRG2B_HUMAN SLIT-ROBO Rho GTPase-activating protein 2B OS=Homo sapiens OX=9606 GN=SRGAP2B PE=3 SV=1;sp|P0DJJ0|SRG2C_HUMAN SLIT-ROBO Rho GT	3	10	9	9	13	120.87	32650	51778	48288	76940	115720	95148	69954	44238.7	89440.5	0.494616	0.01813
sp|Q9BTU6|P4K2A_HUMAN	PI4K2A	sp|Q9BTU6|P4K2A_HUMAN Phosphatidylinositol 4-kinase type 2-alpha OS=Homo sapiens OX=9606 GN=PI4K2A PE=1 SV=1	1	13	13	13	35.9	54.022	150530	260240	276640	384880	654770	475210	341180	229137	464010	0.493818	0.0453549
sp|Q9UHD2|TBK1_HUMAN	TBK1	sp|Q9UHD2|TBK1_HUMAN Serine/threonine-protein kinase TBK1 OS=Homo sapiens OX=9606 GN=TBK1 PE=1 SV=1	1	7	7	7	14.5	83.641	103540	144630	73365	228050	256190	186200	201210	107178	217912	0.491841	0.00697646
sp|O00161|SNP23_HUMAN	SNAP23	sp|O00161|SNP23_HUMAN Synaptosomal-associated protein 23 OS=Homo sapiens OX=9606 GN=SNAP23 PE=1 SV=1	1	9	9	9	53.1	23.354	331660	387600	233920	633900	575140	742780	641000	317727	648205	0.490164	0.00194851
sp|P55210|CASP7_HUMAN	CASP7	sp|P55210|CASP7_HUMAN Caspase-7 OS=Homo sapiens OX=9606 GN=CASP7 PE=1 SV=1	1	4	4	4	18.8	34.276	64380	80316	48526			137700	129250	64407.3	133475	0.482542	0.0110614
sp|P16333|NCK1_HUMAN	NCK1	sp|P16333|NCK1_HUMAN Cytoplasmic protein NCK1 OS=Homo sapiens OX=9606 GN=NCK1 PE=1 SV=1	1	9	9	8	28.6	42.864	68740	97548	73336	137240	222730	133960	172800	79874.7	166682	0.479202	0.019302
sp|O43149|ZZEF1_HUMAN	ZZEF1	sp|O43149|ZZEF1_HUMAN Zinc finger ZZ-type and EF-hand domain-containing protein 1 OS=Homo sapiens OX=9606 GN=ZZEF1 PE=1 SV=6	1	15	15	15	7.8	331.07	43951	41204	38087	63305	65407	97697	118130	41080.7	86134.8	0.476935	0.0353599
sp|Q9HB19|PKHA2_HUMAN	PLEKHA2	sp|Q9HB19|PKHA2_HUMAN Pleckstrin homology domain-containing family A member 2 OS=Homo sapiens OX=9606 GN=PLEKHA2 PE=1 SV=2	1	6	6	6	19.1	47.254	59720	105180	71304	207470	198060	139630	115640	78734.7	165200	0.476602	0.0298986
sp|Q12979|ABR_HUMAN	ABR	sp|Q12979|ABR_HUMAN Active breakpoint cluster region-related protein OS=Homo sapiens OX=9606 GN=ABR PE=1 SV=2	1	10	10	9	16.5	97.597	61565	150440	144610	300390	282020	225540	193220	118872	250292	0.474931	0.0179431
sp|O95319|CELF2_HUMAN	CELF2	sp|O95319|CELF2_HUMAN CUGBP Elav-like family member 2 OS=Homo sapiens OX=9606 GN=CELF2 PE=1 SV=1	1	6	6	6	15	54.284		138130	69560	247360	160390	227110	239930	103845	218698	0.474834	0.0345407
sp|Q92896|GSLG1_HUMAN	GLG1	sp|Q92896|GSLG1_HUMAN Golgi apparatus protein 1 OS=Homo sapiens OX=9606 GN=GLG1 PE=1 SV=2	1	16	16	16	15.4	134.55	191310	324590	251630	674650	710190	365960	420020	255843	542705	0.471422	0.0455847
sp|P07602|SAP_HUMAN	PSAP	sp|P07602|SAP_HUMAN Prosaposin OS=Homo sapiens OX=9606 GN=PSAP PE=1 SV=2	1	8	8	8	16	58.112	643090	783000	544170	778750	1636100	1819700	1358300	656753	1.39821e+06	0.469709	0.0429946
sp|P78537|BL1S1_HUMAN	BLOC1S1	sp|P78537|BL1S1_HUMAN Biogenesis of lysosome-related organelles complex 1 subunit 1 OS=Homo sapiens OX=9606 GN=BLOC1S1 PE=1 SV=2	1	4	4	4	32	17.262	33811	42715	40100	79482	86512	86328	82703	38875.3	83756.2	0.464148	2.28965e-05
sp|O43760|SNG2_HUMAN	SYNGR2	sp|O43760|SNG2_HUMAN Synaptogyrin-2 OS=Homo sapiens OX=9606 GN=SYNGR2 PE=1 SV=1	1	3	3	3	12.5	24.81	63971	64025	35016	104320	71266	152370	141870	54337.3	117456	0.462617	0.042736
sp|Q00653|NFKB2_HUMAN	NFKB2	sp|Q00653|NFKB2_HUMAN Nuclear factor NF-kappa-B p100 subunit OS=Homo sapiens OX=9606 GN=NFKB2 PE=1 SV=4	1	8	8	8	12.9	96.748	76441	79821	104430	196380	272020	134450	149550	86897.3	188100	0.461974	0.0422119
sp|Q9H269|VPS16_HUMAN	VPS16	sp|Q9H269|VPS16_HUMAN Vacuolar protein sorting-associated protein 16 homolog OS=Homo sapiens OX=9606 GN=VPS16 PE=1 SV=2	1	15	15	15	24.3	94.693	159670	197460	174060	454760	535670	336930	296140	177063	405875	0.436251	0.017396
sp|Q9Y2I8|WDR37_HUMAN	WDR37	sp|Q9Y2I8|WDR37_HUMAN WD repeat-containing protein 37 OS=Homo sapiens OX=9606 GN=WDR37 PE=1 SV=2	1	8	8	8	23.7	54.665	55773	48598	41290	129330	94759	117620	119470	48553.7	115295	0.421126	0.000830328
sp|Q9BVC6|TM109_HUMAN	TMEM109	sp|Q9BVC6|TM109_HUMAN Transmembrane protein 109 OS=Homo sapiens OX=9606 GN=TMEM109 PE=1 SV=1	1	4	4	4	12.8	26.21	582730	25850	980100	1495500	976450	1093400	1549000	529560	1.27859e+06	0.414176	0.0476009
sp|Q15388|TOM20_HUMAN	TOMM20	sp|Q15388|TOM20_HUMAN Mitochondrial import receptor subunit TOM20 homolog OS=Homo sapiens OX=9606 GN=TOMM20 PE=1 SV=1	1	2	2	2	13.8	16.298	32716	36172	77965	121740	97481	138200		48951	119140	0.410868	0.0200375
sp|Q9H4G4|GAPR1_HUMAN	GLIPR2	sp|Q9H4G4|GAPR1_HUMAN Golgi-associated plant pathogenesis-related protein 1 OS=Homo sapiens OX=9606 GN=GLIPR2 PE=1 SV=3	1	5	5	5	52.6	17.218	118950	208280	128060	232100	364220	383200	515880	151763	373850	0.405947	0.0282418
sp|B9A064|IGLL5_HUMAN;sp|P0DOX8|IGL1_HUMAN;sp|P0CG04|IGLC1_HUMAN	IGLL5	sp|B9A064|IGLL5_HUMAN Immunoglobulin lambda-like polypeptide 5 OS=Homo sapiens OX=9606 GN=IGLL5 PE=2 SV=2;sp|P0DOX8|IGL1_HUMAN Immunoglobulin lambda-1 light chain OS=Homo sapiens OX=9606 PE=1 SV=1;sp|P0CG04|IGLC1_HUMAN Immunoglobulin lambda constant 1 OS=H	3	5	2	2	36	23.063	405590	252240	300070	711610	725090	796750	1018600	319300	813012	0.392737	0.00305149
sp|Q6GTX8|LAIR1_HUMAN	LAIR1	sp|Q6GTX8|LAIR1_HUMAN Leukocyte-associated immunoglobulin-like receptor 1 OS=Homo sapiens OX=9606 GN=LAIR1 PE=1 SV=1	1	4	4	4	24.4	31.412		56440	38880			112210	133350	47660	122780	0.388174	0.0318688
sp|Q63HN8|RN213_HUMAN	RNF213	sp|Q63HN8|RN213_HUMAN E3 ubiquitin-protein ligase RNF213 OS=Homo sapiens OX=9606 GN=RNF213 PE=1 SV=3	1	82	82	82	20.7	591.4	656170	942530	439360	1181000	1191900	2406200	2258200	679353	1759325	0.386144	0.0468305
sp|Q96AX1|VP33A_HUMAN	VPS33A	sp|Q96AX1|VP33A_HUMAN Vacuolar protein sorting-associated protein 33A OS=Homo sapiens OX=9606 GN=VPS33A PE=1 SV=1	1	12	12	12	24.8	67.61	66661	133160	56866	194190	330130	190210	172830	85562.3	221840	0.385694	0.0350375
sp|Q13303|KCAB2_HUMAN	KCNAB2	sp|Q13303|KCAB2_HUMAN Voltage-gated potassium channel subunit beta-2 OS=Homo sapiens OX=9606 GN=KCNAB2 PE=1 SV=2	1	7	7	6	29.2	41	28333	178910	104290	219000	280580	289190	296550	103844	271330	0.382723	0.0104444
sp|O00478|BT3A3_HUMAN	BTN3A3	sp|O00478|BT3A3_HUMAN Butyrophilin subfamily 3 member A3 OS=Homo sapiens OX=9606 GN=BTN3A3 PE=1 SV=1	1	8	8	4	15.9	65.001	48797	140930	44826	185780	118510	281030	237300	78184.3	205655	0.380172	0.0481855
sp|Q9P253|VPS18_HUMAN	VPS18	sp|Q9P253|VPS18_HUMAN Vacuolar protein sorting-associated protein 18 homolog OS=Homo sapiens OX=9606 GN=VPS18 PE=1 SV=2	1	11	11	11	14.2	110.18	62576	123780	76227	283030	300670	209220	189000	87527.7	245480	0.356557	0.00699492
sp|Q96JJ3|ELMO2_HUMAN	ELMO2	sp|Q96JJ3|ELMO2_HUMAN Engulfment and cell motility protein 2 OS=Homo sapiens OX=9606 GN=ELMO2 PE=1 SV=2	1	11	9	9	19.3	82.614	33939	54124	92624	188580	85189	213170	194470	60229	170352	0.353556	0.0311289
sp|Q86UX7|URP2_HUMAN	FERMT3	sp|Q86UX7|URP2_HUMAN Fermitin family homolog 3 OS=Homo sapiens OX=9606 GN=FERMT3 PE=1 SV=1	1	28	28	28	52.9	75.952	749630	513600	548440	1254700	1969900	1820800	1840600	603890	1721500	0.350793	0.00242346
sp|Q96D96|HVCN1_HUMAN	HVCN1	sp|Q96D96|HVCN1_HUMAN Voltage-gated hydrogen channel 1 OS=Homo sapiens OX=9606 GN=HVCN1 PE=1 SV=1	1	5	5	5	28.2	31.683	69020	110620	70560	143130	236100	293610	298390	83400	242808	0.343482	0.0154686
sp|Q5K651|SAMD9_HUMAN	SAMD9	sp|Q5K651|SAMD9_HUMAN Sterile alpha motif domain-containing protein 9 OS=Homo sapiens OX=9606 GN=SAMD9 PE=1 SV=1	1	11	11	11	9.1	184.28	106460	171840		438520	266690	476250	574770	139150	439058	0.316929	0.0381185
sp|Q9H270|VPS11_HUMAN	VPS11	sp|Q9H270|VPS11_HUMAN Vacuolar protein sorting-associated protein 11 homolog OS=Homo sapiens OX=9606 GN=VPS11 PE=1 SV=1	1	16	16	16	18.9	107.84	90746	139810	128330	400580	489940	265330	369080	119629	381232	0.313795	0.00556525
sp|Q15833|STXB2_HUMAN	STXBP2	sp|Q15833|STXB2_HUMAN Syntaxin-binding protein 2 OS=Homo sapiens OX=9606 GN=STXBP2 PE=1 SV=2	1	19	19	19	37.4	66.452	324540	97967	123210	574620	903120	510160	422060	181906	602490	0.301923	0.0284489
sp|P00739|HPTR_HUMAN	HPR	sp|P00739|HPTR_HUMAN Haptoglobin-related protein OS=Homo sapiens OX=9606 GN=HPR PE=2 SV=2	1	14	3	3	31.3	39.029		25814	34574			107420	93452	30194	100436	0.300629	0.0134959
sp|P53609|PGTB1_HUMAN	PGGT1B	sp|P53609|PGTB1_HUMAN Geranylgeranyl transferase type-1 subunit beta OS=Homo sapiens OX=9606 GN=PGGT1B PE=1 SV=2	1	3	3	3	8.2	42.368	11085	7683.1	23329	70325		47819	40558	14032.4	52900.7	0.265259	0.0185817
sp|P35226|BMI1_HUMAN	BMI1	sp|P35226|BMI1_HUMAN Polycomb complex protein BMI-1 OS=Homo sapiens OX=9606 GN=BMI1 PE=1 SV=2	1	2	2	2	13.8	36.949	14140	11677	10946	47917	57852			12254.3	52884.5	0.231719	0.00189752
sp|Q00535|CDK5_HUMAN	CDK5	sp|Q00535|CDK5_HUMAN Cyclin-dependent-like kinase 5 OS=Homo sapiens OX=9606 GN=CDK5 PE=1 SV=3	1	5	4	4	18.5	33.304	32153	28756	31173	124460	140830			30694	132645	0.2314	0.000498526
sp|Q6ZRV2|FA83H_HUMAN	FAM83H	sp|Q6ZRV2|FA83H_HUMAN Protein FAM83H OS=Homo sapiens OX=9606 GN=FAM83H PE=1 SV=3	1	5	5	5	7.3	127.12	18198	7464.8	28597	88164	71919			18086.6	80041.5	0.225965	0.00831371
sp|Q9NZM1|MYOF_HUMAN	MYOF	sp|Q9NZM1|MYOF_HUMAN Myoferlin OS=Homo sapiens OX=9606 GN=MYOF PE=1 SV=1	1	52	52	52	30.5	234.71	242580	804820	71659	935920	2279300	1625000	1791100	373020	1657830	0.225005	0.0191503
sp|Q7LG56|RIR2B_HUMAN	RRM2B	sp|Q7LG56|RIR2B_HUMAN Ribonucleoside-diphosphate reductase subunit M2 B OS=Homo sapiens OX=9606 GN=RRM2B PE=1 SV=1	1	3	3	2	8.3	40.736	29714		13489	99055	93240			21601.5	96147.5	0.22467	0.0131021
sp|Q01813|PFKAP_HUMAN	PFKP	sp|Q01813|PFKAP_HUMAN ATP-dependent 6-phosphofructokinase, platelet type OS=Homo sapiens OX=9606 GN=PFKP PE=1 SV=2	1	16	13	13	28.1	85.595	160810	226840	153400	932750	1288000	500800	542920	180350	816118	0.220985	0.0340193
sp|P61244|MAX_HUMAN	MAX	sp|P61244|MAX_HUMAN Protein max OS=Homo sapiens OX=9606 GN=MAX PE=1 SV=1	1	4	4	4	32.5	18.275		8898.8	9946.2		52196	45559	31659	9422.5	43138	0.218427	0.0229876
sp|P49841|GSK3B_HUMAN	GSK3B	sp|P49841|GSK3B_HUMAN Glycogen synthase kinase-3 beta OS=Homo sapiens OX=9606 GN=GSK3B PE=1 SV=2	1	4	4	4	17.1	46.744	18611	11513	15632	59938	91767			15252	75852.5	0.201074	0.0155171
sp|Q9NXH8|TOR4A_HUMAN	TOR4A	sp|Q9NXH8|TOR4A_HUMAN Torsin-4A OS=Homo sapiens OX=9606 GN=TOR4A PE=1 SV=2	1	2	2	2	6.6	46.914	7410.4	10077	8215.4			50827	35856	8567.6	43341.5	0.197677	0.00872478
sp|Q8IUI8|CRLF3_HUMAN	CRLF3	sp|Q8IUI8|CRLF3_HUMAN Cytokine receptor-like factor 3 OS=Homo sapiens OX=9606 GN=CRLF3 PE=1 SV=2	1	5	5	5	13.6	49.765	36552	42497	26491	261030	128530	168910	186060	35180	186132	0.189005	0.0060063
sp|P79483|DRB3_HUMAN	HLA-DRB3	sp|P79483|DRB3_HUMAN HLA class II histocompatibility antigen, DR beta 3 chain OS=Homo sapiens OX=9606 GN=HLA-DRB3 PE=1 SV=1	1	8	3	3	42.9	29.962		236210	92691			805750	941890	164450	873820	0.188197	0.0188921
sp|P51810|GP143_HUMAN	GPR143	sp|P51810|GP143_HUMAN G-protein coupled receptor 143 OS=Homo sapiens OX=9606 GN=GPR143 PE=1 SV=2	1	11	11	11	37.4	43.878	67520	27834	1195400	2759100	2208400			430251	2483750	0.173227	0.0311924
sp|Q6NT76|HMBX1_HUMAN	HMBOX1	sp|Q6NT76|HMBX1_HUMAN Homeobox-containing protein 1 OS=Homo sapiens OX=9606 GN=HMBOX1 PE=1 SV=1	1	3	3	3	9.3	47.278	7800.8		14089	85154	59720			10944.9	72437	0.151095	0.0425105
sp|Q9ULH0|KDIS_HUMAN	KIDINS220	sp|Q9ULH0|KDIS_HUMAN Kinase D-interacting substrate of 220 kDa OS=Homo sapiens OX=9606 GN=KIDINS220 PE=1 SV=3	1	7	7	7	5.6	196.54	37274		7766.4	203840	162200			22520.2	183020	0.123048	0.0243575
sp|Q96N76|HUTU_HUMAN	UROC1	sp|Q96N76|HUTU_HUMAN Urocanate hydratase OS=Homo sapiens OX=9606 GN=UROC1 PE=1 SV=1	1	14	14	14	27.8	74.83	1905500		250030	16375	8331.9	14827	8663.3	1077765	12049.3	89.4463	0.103367
sp|P23378|GCSP_HUMAN	GLDC	sp|P23378|GCSP_HUMAN Glycine dehydrogenase (decarboxylating), mitochondrial OS=Homo sapiens OX=9606 GN=GLDC PE=1 SV=2	1	35	35	35	49.2	112.73	3081300	10584	6013200	188320	2015.8	2624.6	6207.2	3035028	49791.9	60.9543	0.0947381
sp|P51857|AK1D1_HUMAN	AKR1D1	sp|P51857|AK1D1_HUMAN Aldo-keto reductase family 1 member D1 OS=Homo sapiens OX=9606 GN=AKR1D1 PE=1 SV=1	1	13	13	13	48.8	37.376	3535400		519030	65569		14568	34053	2027215	38063.3	53.259	0.175001
sp|Q9UI32|GLSL_HUMAN	GLS2	sp|Q9UI32|GLSL_HUMAN Glutaminase liver isoform, mitochondrial OS=Homo sapiens OX=9606 GN=GLS2 PE=1 SV=2	1	10	10	10	27.1	66.322	475740	7591.6	17439	4662.5	2550			166924	3606.25	46.2873	0.47272
sp|Q93099|HGD_HUMAN	HGD	sp|Q93099|HGD_HUMAN Homogentisate 1,2-dioxygenase OS=Homo sapiens OX=9606 GN=HGD PE=1 SV=2	1	15	15	15	45.6	49.963	6819300	22056	645040	252560	4764.7	9458.8	20967	2.49547e+06	71937.6	34.6893	0.239669
sp|P47989|XDH_HUMAN	XDH	sp|P47989|XDH_HUMAN Xanthine dehydrogenase/oxidase OS=Homo sapiens OX=9606 GN=XDH PE=1 SV=4	1	23	22	22	23.6	146.42	2498800		402660	113440		11300	6835.6	1450730	43858.5	33.0775	0.170025
sp|Q53SF7|COBL1_HUMAN	COBLL1	sp|Q53SF7|COBL1_HUMAN Cordon-bleu protein-like 1 OS=Homo sapiens OX=9606 GN=COBLL1 PE=1 SV=3	1	28	28	28	33.3	123.87	1081000	25989	22170	13584	11288	9226.6	12477	376386	11643.9	32.3248	0.270877
sp|Q14397|GCKR_HUMAN	GCKR	sp|Q14397|GCKR_HUMAN Glucokinase regulatory protein OS=Homo sapiens OX=9606 GN=GCKR PE=1 SV=6	1	12	12	12	27	68.684	549780	4893.5		20198	5112.9	2290.6	8421.5	277337	9005.75	30.7955	0.183258
sp|P50226|ST1A2_HUMAN	SULT1A2	sp|P50226|ST1A2_HUMAN Sulfotransferase 1A2 OS=Homo sapiens OX=9606 GN=SULT1A2 PE=1 SV=2	1	15	5	5	58.6	34.309	796520		43288	25517		14540	7604.1	419904	15887	26.4306	0.245789
sp|Q9ULD0|OGDHL_HUMAN	OGDHL	sp|Q9ULD0|OGDHL_HUMAN 2-oxoglutarate dehydrogenase-like, mitochondrial OS=Homo sapiens OX=9606 GN=OGDHL PE=1 SV=3	1	23	17	17	29.5	114.48	1344400	11833	37446	55778	15493	5906.6	12671	464560	22462.2	20.6819	0.283825
sp|Q14749|GNMT_HUMAN	GNMT	sp|Q14749|GNMT_HUMAN Glycine N-methyltransferase OS=Homo sapiens OX=9606 GN=GNMT PE=1 SV=3	1	9	9	9	43.4	32.742	1189400	12812	1210700	64261			13933	804304	39097	20.572	0.231412
sp|Q53FZ2|ACSM3_HUMAN	ACSM3	sp|Q53FZ2|ACSM3_HUMAN Acyl-coenzyme A synthetase ACSM3, mitochondrial OS=Homo sapiens OX=9606 GN=ACSM3 PE=1 SV=2	1	12	12	12	26.6	66.152	1576600	16615	54311	54382	17838	25961	17176	549175	28839.2	19.0426	0.280351
sp|Q9BYV1|AGT2_HUMAN	AGXT2	sp|Q9BYV1|AGT2_HUMAN Alanine--glyoxylate aminotransferase 2, mitochondrial OS=Homo sapiens OX=9606 GN=AGXT2 PE=1 SV=1	1	11	11	11	27.4	57.156	721730		102490	36434	14814	17249		412110	22832.3	18.0494	0.190464
sp|O75525|KHDR3_HUMAN	KHDRBS3	sp|O75525|KHDR3_HUMAN KH domain-containing, RNA-binding, signal transduction-associated protein 3 OS=Homo sapiens OX=9606 GN=KHDRBS3 PE=1 SV=1	1	5	5	5	18.2	38.799		19876	505260	15083	17276	10840	19303	262568	15625.5	16.8038	0.171986
sp|Q8IWW8|HOT_HUMAN	ADHFE1	sp|Q8IWW8|HOT_HUMAN Hydroxyacid-oxoacid transhydrogenase, mitochondrial OS=Homo sapiens OX=9606 GN=ADHFE1 PE=1 SV=1	1	10	10	10	37.7	50.307	829900		72683	54432	13048		14166	451292	27215.3	16.5823	0.230619
sp|Q8N139|ABCA6_HUMAN	ABCA6	sp|Q8N139|ABCA6_HUMAN ATP-binding cassette sub-family A member 6 OS=Homo sapiens OX=9606 GN=ABCA6 PE=1 SV=2	1	14	14	14	12.1	184.28	664330	4226.9	21852	30247		5339	6335.3	230136	13973.8	16.4692	0.376172
sp|P05181|CP2E1_HUMAN	CYP2E1	sp|P05181|CP2E1_HUMAN Cytochrome P450 2E1 OS=Homo sapiens OX=9606 GN=CYP2E1 PE=1 SV=1	1	18	18	17	37.3	56.848	4552400	17988	346120	277790	19313	47845	59489	1638836	101109	16.2086	0.26431
sp|Q8N159|NAGS_HUMAN	NAGS	sp|Q8N159|NAGS_HUMAN N-acetylglutamate synthase, mitochondrial OS=Homo sapiens OX=9606 GN=NAGS PE=1 SV=1	1	7	7	7	13.9	58.156	409840		14377	16155	13686		11173	212108	13671.3	15.5148	0.270888
sp|Q96EK6|GNA1_HUMAN	GNPNAT1	sp|Q96EK6|GNA1_HUMAN Glucosamine 6-phosphate N-acetyltransferase OS=Homo sapiens OX=9606 GN=GNPNAT1 PE=1 SV=1	1	6	6	6	44.6	20.749	1057100	30425	237300	70270	5553.3		14896	441608	30239.8	14.6036	0.260509
sp|Q9UHK6|AMACR_HUMAN	AMACR	sp|Q9UHK6|AMACR_HUMAN Alpha-methylacyl-CoA racemase OS=Homo sapiens OX=9606 GN=AMACR PE=1 SV=2	1	9	9	9	30.6	42.386	931640		36427	85487	7721.7	26215	13337	484034	33190.2	14.5836	0.176971
sp|Q96NU7|HUTI_HUMAN	AMDHD1	sp|Q96NU7|HUTI_HUMAN Probable imidazolonepropionase OS=Homo sapiens OX=9606 GN=AMDHD1 PE=1 SV=2	1	14	14	14	50	46.742	1538200	19358	235380	94806		19341	9079.2	597646	41075.4	14.55	0.30648
sp|O75452|RDH16_HUMAN	RDH16	sp|O75452|RDH16_HUMAN Retinol dehydrogenase 16 OS=Homo sapiens OX=9606 GN=RDH16 PE=1 SV=2	1	15	15	11	51.1	35.673	7235400	47363	923280	636950	39129	31164	66835	2.73535e+06	193520	14.1347	0.239099
sp|P15428|PGDH_HUMAN	HPGD	sp|P15428|PGDH_HUMAN 15-hydroxyprostaglandin dehydrogenase [NAD(+)] OS=Homo sapiens OX=9606 GN=HPGD PE=1 SV=1	1	7	7	7	37.6	28.977	741280	33460	138420	28423		22872	14031	304387	21775.3	13.9785	0.269347
sp|Q04828|AK1C1_HUMAN	AKR1C1	sp|Q04828|AK1C1_HUMAN Aldo-keto reductase family 1 member C1 OS=Homo sapiens OX=9606 GN=AKR1C1 PE=1 SV=1	1	14	8	1	58.8	36.788	5198000	9994.2	263090	465610	4208.5	10447	44695	1.82369e+06	131240	13.8959	0.286515
sp|O76054|S14L2_HUMAN;sp|Q9UDX4|S14L3_HUMAN	SEC14L2	sp|O76054|S14L2_HUMAN SEC14-like protein 2 OS=Homo sapiens OX=9606 GN=SEC14L2 PE=1 SV=1	2	13	13	13	39.5	46.145	9179500	373670	2895000	504640	164700	226660	376840	4149390	318210	13.0398	0.140987
sp|P35558|PCKGC_HUMAN	PCK1	sp|P35558|PCKGC_HUMAN Phosphoenolpyruvate carboxykinase, cytosolic [GTP] OS=Homo sapiens OX=9606 GN=PCK1 PE=1 SV=3	1	22	18	18	46.6	69.194	1927000	28440	140330	116290	28908	48127	27852	698590	55294.2	12.634	0.267061
sp|Q14117|DPYS_HUMAN	DPYS	sp|Q14117|DPYS_HUMAN Dihydropyrimidinase OS=Homo sapiens OX=9606 GN=DPYS PE=1 SV=1	1	15	14	14	45.5	56.629	5080600	74513	1672800	409840	34373	113190	182890	2275971	185073	12.2977	0.152253
sp|Q9Y365|STA10_HUMAN	STARD10	sp|Q9Y365|STA10_HUMAN START domain-containing protein 10 OS=Homo sapiens OX=9606 GN=STARD10 PE=1 SV=2	1	11	11	11	48.5	33.048	612850	50400	19274	27802	7393.4	20311		227508	18502.1	12.2963	0.339694
sp|P33261|CP2CJ_HUMAN	CYP2C19	sp|P33261|CP2CJ_HUMAN Cytochrome P450 2C19 OS=Homo sapiens OX=9606 GN=CYP2C19 PE=1 SV=3	1	18	9	8	36.3	55.93	1033600		69805	65547			25296	551702	45421.5	12.1463	0.403996
sp|O75387|LAT3_HUMAN	SLC43A1	sp|O75387|LAT3_HUMAN Large neutral amino acids transporter small subunit 3 OS=Homo sapiens OX=9606 GN=SLC43A1 PE=1 SV=1	1	6	6	6	14.7	61.476	264010	9346.5		11070	15442	10015	9596.4	136678	11530.9	11.8533	0.183884
sp|P36537|UDB10_HUMAN	UGT2B10	sp|P36537|UDB10_HUMAN UDP-glucuronosyltransferase 2B10 OS=Homo sapiens OX=9606 GN=UGT2B10 PE=1 SV=1	1	15	12	6	34.3	60.773	3859900	24054	111130	212990		59449	68602	1.33169e+06	113680	11.7144	0.390257
sp|Q9H2A2|AL8A1_HUMAN	ALDH8A1	sp|Q9H2A2|AL8A1_HUMAN 2-aminomuconic semialdehyde dehydrogenase OS=Homo sapiens OX=9606 GN=ALDH8A1 PE=1 SV=1	1	18	18	18	55.6	53.401	5670300	15103	806340	514060		16475	35110	2.16391e+06	188548	11.4767	0.328245
sp|P28332|ADH6_HUMAN	ADH6	sp|P28332|ADH6_HUMAN Alcohol dehydrogenase 6 OS=Homo sapiens OX=9606 GN=ADH6 PE=1 SV=3	1	17	17	17	51.9	39.072	11087000	82225	1233800	1107900	19772	158260	206690	4.13434e+06	373156	11.0794	0.256439
sp|Q9HBI6|CP4FB_HUMAN	CYP4F11	sp|Q9HBI6|CP4FB_HUMAN Cytochrome P450 4F11 OS=Homo sapiens OX=9606 GN=CYP4F11 PE=1 SV=3	1	16	12	8	36.6	60.145	776950	30628	124520	52359	14430	20025		310699	28938	10.7367	0.296693
sp|O95255|MRP6_HUMAN	ABCC6	sp|O95255|MRP6_HUMAN Multidrug resistance-associated protein 6 OS=Homo sapiens OX=9606 GN=ABCC6 PE=1 SV=2	1	11	11	11	9	164.9	537520	39577	29379	41216	9653.3	11006	13618	202159	18873.3	10.7113	0.249144
sp|Q9UBM7|DHCR7_HUMAN	DHCR7	sp|Q9UBM7|DHCR7_HUMAN 7-dehydrocholesterol reductase OS=Homo sapiens OX=9606 GN=DHCR7 PE=1 SV=1	1	4	4	4	11.4	54.489	711070		30039	46281			22947	370554	34614	10.7053	0.428082
sp|O00763|ACACB_HUMAN	ACACB	sp|O00763|ACACB_HUMAN Acetyl-CoA carboxylase 2 OS=Homo sapiens OX=9606 GN=ACACB PE=1 SV=3	1	37	37	28	21.2	276.54	1612500	7901.4	62209	115160	27420	36049	41125	560870	54938.5	10.2091	0.302979
sp|Q96C11|FGGY_HUMAN	FGGY	sp|Q96C11|FGGY_HUMAN FGGY carbohydrate kinase domain-containing protein OS=Homo sapiens OX=9606 GN=FGGY PE=1 SV=2	1	9	9	9	24	59.992	479040		34405	31982	34126	16216	20298	256722	25655.5	10.0065	0.165264
sp|P54840|GYS2_HUMAN	GYS2	sp|P54840|GYS2_HUMAN Glycogen [starch] synthase, liver OS=Homo sapiens OX=9606 GN=GYS2 PE=1 SV=2	1	18	18	17	35.7	80.988	2820000	32103	366580	366310	23351	13671	26709	1.07289e+06	107510	9.97946	0.250174
sp|Q8WYK0|ACO12_HUMAN	ACOT12	sp|Q8WYK0|ACO12_HUMAN Acetyl-coenzyme A thioesterase OS=Homo sapiens OX=9606 GN=ACOT12 PE=1 SV=1	1	10	10	10	25.4	62.033	312990		22510	26196	7509.7			167750	16852.8	9.95381	0.408741
sp|P54855|UDB15_HUMAN	UGT2B15	sp|P54855|UDB15_HUMAN UDP-glucuronosyltransferase 2B15 OS=Homo sapiens OX=9606 GN=UGT2B15 PE=1 SV=3	1	11	9	2	22.1	61.036	8245800	73396	731970	826840	18308	171930	221770	3.01706e+06	309712	9.74149	0.273809
sp|P05177|CP1A2_HUMAN	CYP1A2	sp|P05177|CP1A2_HUMAN Cytochrome P450 1A2 OS=Homo sapiens OX=9606 GN=CYP1A2 PE=1 SV=4	1	17	17	17	39.5	58.407	8285200	14798	65489	1066700	30601	20169	33385	2.7885e+06	287714	9.69191	0.330285
sp|Q93088|BHMT1_HUMAN	BHMT	sp|Q93088|BHMT1_HUMAN Betaine--homocysteine S-methyltransferase 1 OS=Homo sapiens OX=9606 GN=BHMT PE=1 SV=2	1	22	22	18	68.5	44.998	21348000	339090	5864900	2294200	38257	624570	949470	9.184e+06	976624	9.40382	0.181552
sp|P46952|3HAO_HUMAN	HAAO	sp|P46952|3HAO_HUMAN 3-hydroxyanthranilate 3,4-dioxygenase OS=Homo sapiens OX=9606 GN=HAAO PE=1 SV=2	1	8	8	8	29	32.556	2625400	41704	668630	276830	10299	80833	112540	1.11191e+06	120126	9.25625	0.190069
sp|P20132|SDHL_HUMAN	SDS	sp|P20132|SDHL_HUMAN L-serine dehydratase/L-threonine deaminase OS=Homo sapiens OX=9606 GN=SDS PE=1 SV=2	1	5	5	5	26.2	34.625	169420		24186			15404	5564	96803	10484	9.2334	0.357434
sp|P13929|ENOB_HUMAN	ENO3	sp|P13929|ENOB_HUMAN Beta-enolase OS=Homo sapiens OX=9606 GN=ENO3 PE=1 SV=5	1	17	14	13	54.8	46.986	3051400	113010	1667100	241220	88531	151360	227260	1.6105e+06	177093	9.09412	0.0999901
sp|O14756|H17B6_HUMAN	HSD17B6	sp|O14756|H17B6_HUMAN 17-beta-hydroxysteroid dehydrogenase type 6 OS=Homo sapiens OX=9606 GN=HSD17B6 PE=1 SV=1	1	13	9	9	46.7	35.965	2632600	68632	721270	182170	135630	103710	95324	1140834	129208	8.8294	0.177057
sp|Q9H2M3|BHMT2_HUMAN	BHMT2	sp|Q9H2M3|BHMT2_HUMAN S-methylmethionine--homocysteine S-methyltransferase BHMT2 OS=Homo sapiens OX=9606 GN=BHMT2 PE=1 SV=1	1	14	10	10	55.9	40.354	2258300	31591	81209	152820		26368		790367	89594	8.82165	0.513732
sp|Q01581|HMCS1_HUMAN	HMGCS1	sp|Q01581|HMCS1_HUMAN Hydroxymethylglutaryl-CoA synthase, cytoplasmic OS=Homo sapiens OX=9606 GN=HMGCS1 PE=1 SV=2	1	9	7	7	21.9	57.293	473840	26311	54101	40370		6874.9	16581	184751	21275.3	8.68381	0.322934
sp|O95954|FTCD_HUMAN	FTCD	sp|O95954|FTCD_HUMAN Formimidoyltransferase-cyclodeaminase OS=Homo sapiens OX=9606 GN=FTCD PE=1 SV=2	1	25	25	25	54.3	58.926	15444000	160550	4167600	2468800	14325	325510	259120	6.59072e+06	766939	8.59354	0.194351
sp|O60218|AK1BA_HUMAN	AKR1B10	sp|O60218|AK1BA_HUMAN Aldo-keto reductase family 1 member B10 OS=Homo sapiens OX=9606 GN=AKR1B10 PE=1 SV=2	1	7	7	6	27.2	36.019	463840	27586			16590		41603	245713	29096.5	8.44476	0.425956
sp|P24298|ALAT1_HUMAN	GPT	sp|P24298|ALAT1_HUMAN Alanine aminotransferase 1 OS=Homo sapiens OX=9606 GN=GPT PE=1 SV=3	1	16	16	14	50.6	54.636	3595600	17508	278890	358950		53346	53593	1.29733e+06	155296	8.35392	0.379156
sp|P05062|ALDOB_HUMAN	ALDOB	sp|P05062|ALDOB_HUMAN Fructose-bisphosphate aldolase B OS=Homo sapiens OX=9606 GN=ALDOB PE=1 SV=2	1	18	18	18	63.2	39.473	73311000	2416700	38784000	10483000	173680	3393300	4291700	3.81706e+07	4585420	8.32433	0.110094
sp|P50053|KHK_HUMAN	KHK	sp|P50053|KHK_HUMAN Ketohexokinase OS=Homo sapiens OX=9606 GN=KHK PE=1 SV=2	1	10	10	10	46	32.523	4311900	71460	1095500	421820		121030	127250	1.82629e+06	223367	8.17618	0.279117
sp|Q9UBR1|BUP1_HUMAN	UPB1	sp|Q9UBR1|BUP1_HUMAN Beta-ureidopropionase OS=Homo sapiens OX=9606 GN=UPB1 PE=1 SV=1	1	13	13	13	47.9	43.166	3014400	21424	1005400	390740		60457	44351	1.34707e+06	165183	8.15506	0.253967
sp|P08319|ADH4_HUMAN	ADH4	sp|P08319|ADH4_HUMAN All-trans-retinol dehydrogenase [NAD(+)] ADH4 OS=Homo sapiens OX=9606 GN=ADH4 PE=1 SV=5	1	25	24	24	84.2	40.221	51554000	770590	10565000	5012800	515490	2010900	2748100	2.09632e+07	2.57182e+06	8.15111	0.218131
sp|P17516|AK1C4_HUMAN	AKR1C4	sp|P17516|AK1C4_HUMAN Aldo-keto reductase family 1 member C4 OS=Homo sapiens OX=9606 GN=AKR1C4 PE=1 SV=3	1	15	11	11	56	37.066	2567000	56478	814250	367820	72463	52030	75729	1.14591e+06	142010	8.06919	0.171031
sp|P00966|ASSY_HUMAN	ASS1	sp|P00966|ASSY_HUMAN Argininosuccinate synthase OS=Homo sapiens OX=9606 GN=ASS1 PE=1 SV=2	1	22	22	22	55.1	46.53	22985000	795230	5607600	3103000	252690	695750	804850	9.79594e+06	1.21407e+06	8.06866	0.191813
sp|Q06278|AOXA_HUMAN	AOX1	sp|Q06278|AOXA_HUMAN Aldehyde oxidase OS=Homo sapiens OX=9606 GN=AOX1 PE=1 SV=2	1	54	54	53	52.3	147.92	25312000	78178	2187100	3607300	25199	655150	284320	9192426	1.14299e+06	8.04242	0.291841
sp|P16662|UD2B7_HUMAN	UGT2B7	sp|P16662|UD2B7_HUMAN UDP-glucuronosyltransferase 2B7 OS=Homo sapiens OX=9606 GN=UGT2B7 PE=1 SV=2	1	16	16	12	31	60.72	12866000	231530	1537000	1869300	46815	249870	262060	4.87818e+06	607011	8.03639	0.263746
sp|P21695|GPDA_HUMAN	GPD1	sp|P21695|GPDA_HUMAN Glycerol-3-phosphate dehydrogenase [NAD(+)], cytoplasmic OS=Homo sapiens OX=9606 GN=GPD1 PE=1 SV=4	1	19	19	19	63.3	37.567	7644700	50982	2735500	668670		453360	183570	3.47706e+06	435200	7.98957	0.243849
sp|P21397|AOFA_HUMAN	MAOA	sp|P21397|AOFA_HUMAN Amine oxidase [flavin-containing] A OS=Homo sapiens OX=9606 GN=MAOA PE=1 SV=1	1	13	12	12	38.3	59.681	4455800	71919	529860	735990	26254	43778	48594	1.68586e+06	213654	7.89061	0.268167
sp|P09210|GSTA2_HUMAN	GSTA2	sp|P09210|GSTA2_HUMAN Glutathione S-transferase A2 OS=Homo sapiens OX=9606 GN=GSTA2 PE=1 SV=4	1	10	10	2	41	25.664	19102000	695770	10564000	2450300	92532	598900	2010000	10120590	1287933	7.85801	0.106821
sp|P32929|CGL_HUMAN	CTH	sp|P32929|CGL_HUMAN Cystathionine gamma-lyase OS=Homo sapiens OX=9606 GN=CTH PE=1 SV=3	1	15	15	15	54.8	44.508	5702300	186920	1016400	519430	537640	58181	58099	2.30187e+06	293338	7.84718	0.223376
sp|O15075|DCLK1_HUMAN;sp|O43602|DCX_HUMAN	DCLK1	sp|O15075|DCLK1_HUMAN Serine/threonine-protein kinase DCLK1 OS=Homo sapiens OX=9606 GN=DCLK1 PE=1 SV=2	2	17	17	17	28.9	82.223	9358.5	820520	1332700	22679	16634	238750	91611	720860	92418.5	7.79995	0.113571
sp|Q15493|RGN_HUMAN	RGN	sp|Q15493|RGN_HUMAN Regucalcin OS=Homo sapiens OX=9606 GN=RGN PE=1 SV=1	1	11	11	11	43.5	33.252	3131000	102030	526350	400410	52060	81776	109230	1.25313e+06	160869	7.78973	0.229349
sp|Q8IXS6|PALM2_HUMAN	PALM2	sp|Q8IXS6|PALM2_HUMAN Paralemmin-2 OS=Homo sapiens OX=9606 GN=PALM2 PE=1 SV=3	1	7	7	7	24.3	42.185	208080		14727	18693		10037		111404	14365	7.7552	0.421597
sp|O75891|AL1L1_HUMAN	ALDH1L1	sp|O75891|AL1L1_HUMAN Cytosolic 10-formyltetrahydrofolate dehydrogenase OS=Homo sapiens OX=9606 GN=ALDH1L1 PE=1 SV=2	1	48	48	43	62	98.828	19861000	406710	5210800	2960500	509740	279620	632980	8.49284e+06	1095710	7.75099	0.195375
sp|P19224|UD16_HUMAN	UGT1A6	sp|P19224|UD16_HUMAN UDP-glucuronosyltransferase 1-6 OS=Homo sapiens OX=9606 GN=UGT1A6 PE=1 SV=2	1	12	12	8	26.7	60.75	6834000	65270	1240600	973990	22462	122800	291550	2713290	352700	7.6929	0.238771
sp|P11509|CP2A6_HUMAN;sp|Q16696|CP2AD_HUMAN	CYP2A6	sp|P11509|CP2A6_HUMAN Cytochrome P450 2A6 OS=Homo sapiens OX=9606 GN=CYP2A6 PE=1 SV=4;sp|Q16696|CP2AD_HUMAN Cytochrome P450 2A13 OS=Homo sapiens OX=9606 GN=CYP2A13 PE=1 SV=3	2	21	21	11	49.6	56.517	5023900	340560	287250	744060	19726	64541	177160	1.8839e+06	251372	7.49449	0.2738
sp|O15020|SPTN2_HUMAN	SPTBN2	sp|O15020|SPTN2_HUMAN Spectrin beta chain, non-erythrocytic 2 OS=Homo sapiens OX=9606 GN=SPTBN2 PE=1 SV=3	1	49	39	39	27.6	271.32	1095100	63372	883090	221150	9558.8		47232	680521	92646.9	7.34531	0.141247
sp|P35520|CBS_HUMAN;sp|P0DN79|CBSL_HUMAN	CBS	sp|P35520|CBS_HUMAN Cystathionine beta-synthase OS=Homo sapiens OX=9606 GN=CBS PE=1 SV=2;sp|P0DN79|CBSL_HUMAN Cystathionine beta-synthase-like protein OS=Homo sapiens OX=9606 GN=CBSL PE=1 SV=1	2	19	19	19	51	60.586	4148800	21971	218110	737920	11454	23253	26713	1.46296e+06	199835	7.32084	0.319978
sp|Q7Z5P4|DHB13_HUMAN	HSD17B13	sp|Q7Z5P4|DHB13_HUMAN 17-beta-hydroxysteroid dehydrogenase 13 OS=Homo sapiens OX=9606 GN=HSD17B13 PE=1 SV=1	1	18	18	18	59.3	33.655	11344000	226360	1568600	1683200	186830	171940	366300	4.37965e+06	602068	7.27436	0.258323
sp|P52758|RIDA_HUMAN	RIDA	sp|P52758|RIDA_HUMAN 2-iminobutanoate/2-iminopropanoate deaminase OS=Homo sapiens OX=9606 GN=RIDA PE=1 SV=1	1	7	7	7	75.2	14.494	9627400	395950	3491400	1434900	105320	463040	485370	4.50492e+06	622158	7.2408	0.151377
sp|Q96HR9|REEP6_HUMAN	REEP6	sp|Q96HR9|REEP6_HUMAN Receptor expression-enhancing protein 6 OS=Homo sapiens OX=9606 GN=REEP6 PE=1 SV=2	1	5	5	5	19.4	23.418	2339400	48486	417040	343290	49509	66738	57851	934975	129347	7.22843	0.237226
sp|Q86WU2|LDHD_HUMAN	LDHD	sp|Q86WU2|LDHD_HUMAN Probable D-lactate dehydrogenase, mitochondrial OS=Homo sapiens OX=9606 GN=LDHD PE=1 SV=1	1	13	13	13	32.9	54.87	949300		270400	268820	20720	24097	31060	609850	86174.2	7.07694	0.0823715
sp|Q8WUY3|PRUN2_HUMAN	PRUNE2	sp|Q8WUY3|PRUN2_HUMAN Protein prune homolog 2 OS=Homo sapiens OX=9606 GN=PRUNE2 PE=1 SV=3	1	18	18	18	9.6	340.63	12926	591370	15162	26000	22979	34256	35503	206486	29684.5	6.95602	0.322323
sp|Q92887|MRP2_HUMAN	ABCC2	sp|Q92887|MRP2_HUMAN Canalicular multispecific organic anion transporter 1 OS=Homo sapiens OX=9606 GN=ABCC2 PE=1 SV=3	1	8	8	8	6.8	174.21	324730	16186	18120	19882		8232.5	23954	119679	17356.2	6.89546	0.375212
sp|P08684|CP3A4_HUMAN;sp|Q9HB55|CP343_HUMAN	CYP3A4	sp|P08684|CP3A4_HUMAN Cytochrome P450 3A4 OS=Homo sapiens OX=9606 GN=CYP3A4 PE=1 SV=4	2	23	23	11	44.3	57.343	20730000	38411	513940	3996800	12073	5495.3	108380	7094117	1.03069e+06	6.8829	0.345541
sp|P30613|KPYR_HUMAN	PKLR	sp|P30613|KPYR_HUMAN Pyruvate kinase PKLR OS=Homo sapiens OX=9606 GN=PKLR PE=1 SV=2	1	24	23	23	55.2	61.829	4448900	184020	2156700	386160	151620	367180	415440	2.26321e+06	330100	6.85612	0.120343
sp|P30039|PBLD_HUMAN	PBLD	sp|P30039|PBLD_HUMAN Phenazine biosynthesis-like domain-containing protein OS=Homo sapiens OX=9606 GN=PBLD PE=1 SV=2	1	13	13	13	76.7	31.785	5203300	125390	1836200	899250	84885	226780	191800	2.3883e+06	350679	6.8105	0.168729
sp|P00533|EGFR_HUMAN	EGFR	sp|P00533|EGFR_HUMAN Epidermal growth factor receptor OS=Homo sapiens OX=9606 GN=EGFR PE=1 SV=2	1	8	8	8	9.3	134.28	391390		26819	45578			17173	209104	31375.5	6.66458	0.433556
sp|Q14894|CRYM_HUMAN	CRYM	sp|Q14894|CRYM_HUMAN Ketimine reductase mu-crystallin OS=Homo sapiens OX=9606 GN=CRYM PE=1 SV=1	1	4	4	4	18.5	33.775	708500		61008	36674	33234		103490	384754	57799.3	6.65672	0.271291
sp|Q99424|ACOX2_HUMAN	ACOX2	sp|Q99424|ACOX2_HUMAN Peroxisomal acyl-coenzyme A oxidase 2 OS=Homo sapiens OX=9606 GN=ACOX2 PE=1 SV=1	1	26	26	26	48.5	76.826	7112700	118780	510130	1295900	23117	98610	150890	2.58054e+06	392129	6.58083	0.308648
sp|O60437|PEPL_HUMAN	PPL	sp|O60437|PEPL_HUMAN Periplakin OS=Homo sapiens OX=9606 GN=PPL PE=1 SV=4	1	35	35	35	24.3	204.74	1100200	33024	202770	201780	26787	22298	20535	445331	67850	6.56347	0.23834
sp|Q9Y2T3|GUAD_HUMAN	GDA	sp|Q9Y2T3|GUAD_HUMAN Guanine deaminase OS=Homo sapiens OX=9606 GN=GDA PE=1 SV=1	1	16	16	16	46.9	51.002	2178300	102190	815620	365140		46112	61807	1.03204e+06	157686	6.54487	0.229913
sp|P00326|ADH1G_HUMAN	ADH1C	sp|P00326|ADH1G_HUMAN Alcohol dehydrogenase 1C OS=Homo sapiens OX=9606 GN=ADH1C PE=1 SV=2	1	22	9	6	52.3	39.867	15914000	209820	3129100	2801400	37031	319240	784620	6417640	985573	6.51158	0.242705
sp|Q6IB77|GLYAT_HUMAN	GLYAT	sp|Q6IB77|GLYAT_HUMAN Glycine N-acyltransferase OS=Homo sapiens OX=9606 GN=GLYAT PE=1 SV=3	1	13	13	13	54.7	33.924	7062900	226330	1374900	1302800	70404	227180	176150	2.88804e+06	444134	6.50265	0.232814
sp|P31751|AKT2_HUMAN	AKT2	sp|P31751|AKT2_HUMAN RAC-beta serine/threonine-protein kinase OS=Homo sapiens OX=9606 GN=AKT2 PE=1 SV=2	1	5	4	4	12.9	55.768	2184900		3863400	526480		432570		3024150	479525	6.30655	0.0939866
sp|P22310|UD14_HUMAN;sp|P35504|UD15_HUMAN	UGT1A4	sp|P22310|UD14_HUMAN UDP-glucuronosyltransferase 1A4 OS=Homo sapiens OX=9606 GN=UGT1A4 PE=1 SV=1;sp|P35504|UD15_HUMAN UDP-glucuronosyltransferase 1A5 OS=Homo sapiens OX=9606 GN=UGT1A5 PE=1 SV=1	2	12	8	7	30.1	60.024	6326500	38898	399200	883850		118390	75006	2254866	359082	6.27953	0.408533
sp|Q7Z4W1|DCXR_HUMAN	DCXR	sp|Q7Z4W1|DCXR_HUMAN L-xylulose reductase OS=Homo sapiens OX=9606 GN=DCXR PE=1 SV=2	1	13	13	13	65.6	25.913	14667000	455270	2541400	2185000	233540	619400	727400	5887890	941335	6.25483	0.243379
sp|Q9Y2P5|S27A5_HUMAN	SLC27A5	sp|Q9Y2P5|S27A5_HUMAN Bile acyl-CoA synthetase OS=Homo sapiens OX=9606 GN=SLC27A5 PE=1 SV=1	1	28	28	28	52.3	75.384	11332000	216110	1600700	2480900	76096	96553	243220	4.38294e+06	724192	6.05217	0.278055
sp|Q08AH3|ACS2A_HUMAN	ACSM2A	sp|Q08AH3|ACS2A_HUMAN Acyl-coenzyme A synthetase ACSM2A, mitochondrial OS=Homo sapiens OX=9606 GN=ACSM2A PE=1 SV=2	1	28	8	7	63.4	64.222	3134000	46937	38902	414250		52025	69960	1.07328e+06	178745	6.00453	0.43703
sp|P10635|CP2D6_HUMAN;sp|A0A087X1C5|CP2D7_HUMAN	CYP2D6	sp|P10635|CP2D6_HUMAN Cytochrome P450 2D6 OS=Homo sapiens OX=9606 GN=CYP2D6 PE=1 SV=2	2	15	15	15	39.6	55.769	3041900	27999	749690	543900		44044	50251	1.2732e+06	212732	5.98499	0.314855
sp|P56470|LEG4_HUMAN	LGALS4	sp|P56470|LEG4_HUMAN Galectin-4 OS=Homo sapiens OX=9606 GN=LGALS4 PE=1 SV=1	1	6	6	6	25.4	35.941	234810	25014	636090	49300		47459	53624	298638	50127.7	5.95755	0.237953
sp|P00480|OTC_HUMAN	OTC	sp|P00480|OTC_HUMAN Ornithine carbamoyltransferase, mitochondrial OS=Homo sapiens OX=9606 GN=OTC PE=1 SV=3	1	15	15	15	44.9	39.935	11092000	245000	1449200	2032100	55941	416860	361140	4.26207e+06	716510	5.94837	0.278865
sp|P00325|ADH1B_HUMAN	ADH1B	sp|P00325|ADH1B_HUMAN All-trans-retinol dehydrogenase [NAD(+)] ADH1B OS=Homo sapiens OX=9606 GN=ADH1B PE=1 SV=2	1	26	26	7	70.4	39.854	84284000	2145100	26514000	16433000	657350	2514900	5955900	37647700	6.39029e+06	5.89139	0.193214
sp|Q00266|METK1_HUMAN	MAT1A	sp|Q00266|METK1_HUMAN S-adenosylmethionine synthase isoform type-1 OS=Homo sapiens OX=9606 GN=MAT1A PE=1 SV=2	1	16	16	15	54.9	43.647	11429000	273270	2034200	1833400	123400	645940	525900	4.57882e+06	782160	5.85408	0.251572
sp|O00425|IF2B3_HUMAN;sp|Q9NZI8|IF2B1_HUMAN	IGF2BP3	sp|O00425|IF2B3_HUMAN Insulin-like growth factor 2 mRNA-binding protein 3 OS=Homo sapiens OX=9606 GN=IGF2BP3 PE=1 SV=2	2	12	12	11	30.2	63.704		24563	657790	151760	39486	17590	24629	341176	58366.2	5.84544	0.229372
sp|P54868|HMCS2_HUMAN	HMGCS2	sp|P54868|HMCS2_HUMAN Hydroxymethylglutaryl-CoA synthase, mitochondrial OS=Homo sapiens OX=9606 GN=HMGCS2 PE=1 SV=1	1	25	25	23	51.2	56.635	38679000	1565500	11224000	7885300	255750	1499300	2126500	1.71562e+07	2.94171e+06	5.83203	0.195398
sp|P28845|DHI1_HUMAN	HSD11B1	sp|P28845|DHI1_HUMAN Corticosteroid 11-beta-dehydrogenase isozyme 1 OS=Homo sapiens OX=9606 GN=HSD11B1 PE=1 SV=3	1	7	7	7	26.7	32.401	2994700	24565	351760	434240		30385	115750	1123675	193458	5.80836	0.38215
sp|Q9UPN4|CP131_HUMAN	CEP131	sp|Q9UPN4|CP131_HUMAN Centrosomal protein of 131 kDa OS=Homo sapiens OX=9606 GN=CEP131 PE=1 SV=3	1	13	13	13	15	122.15	43771	252130		9781.8	14955	39146	38691	147950	25643.5	5.76952	0.132333
sp|Q9H8H3|MET7A_HUMAN	METTL7A	sp|Q9H8H3|MET7A_HUMAN Methyltransferase-like protein 7A OS=Homo sapiens OX=9606 GN=METTL7A PE=1 SV=1	1	8	8	8	37.7	28.319	3863700	230250	581070	525280	195030	186930	174860	1558340	270525	5.76043	0.243076
sp|P27487|DPP4_HUMAN	DPP4	sp|P27487|DPP4_HUMAN Dipeptidyl peptidase 4 OS=Homo sapiens OX=9606 GN=DPP4 PE=1 SV=2	1	12	12	12	20.5	88.278	1245700	42486	73692	78224	38352	103050	98326	453959	79488	5.71104	0.310225
sp|A6ND91|ASPD_HUMAN	ASPDH	sp|A6ND91|ASPD_HUMAN Putative L-aspartate dehydrogenase OS=Homo sapiens OX=9606 GN=ASPDH PE=1 SV=2	1	10	10	10	48.4	29.946	1996700		552180	197340		274720	206250	1274440	226103	5.63654	0.147133
sp|P32754|HPPD_HUMAN	HPD	sp|P32754|HPPD_HUMAN 4-hydroxyphenylpyruvate dioxygenase OS=Homo sapiens OX=9606 GN=HPD PE=1 SV=2	1	23	23	23	68.7	44.934	15264000	229670	3673500	2671100	97310	940320	852700	6.38906e+06	1.14036e+06	5.60268	0.231881
sp|P35503|UD13_HUMAN	UGT1A3	sp|P35503|UD13_HUMAN UDP-glucuronosyltransferase 1A3 OS=Homo sapiens OX=9606 GN=UGT1A3 PE=1 SV=1	1	10	5	5	26.2	60.338	1837600		21962	314320			17963	929781	166142	5.59632	0.493749
sp|P42330|AK1C3_HUMAN	AKR1C3	sp|P42330|AK1C3_HUMAN Aldo-keto reductase family 1 member C3 OS=Homo sapiens OX=9606 GN=AKR1C3 PE=1 SV=4	1	15	15	9	58.2	36.853	10265000	149550	1016800	1483700		273200	287130	3810450	681343	5.59255	0.391715
sp|P48728|GCST_HUMAN	AMT	sp|P48728|GCST_HUMAN Aminomethyltransferase, mitochondrial OS=Homo sapiens OX=9606 GN=AMT PE=1 SV=1	1	6	6	6	18.9	43.946	337490	38557	17158	23304	20844	19706	30015	131068	23467.2	5.58516	0.2689
sp|P08183|MDR1_HUMAN	ABCB1	sp|P08183|MDR1_HUMAN ATP-dependent translocase ABCB1 OS=Homo sapiens OX=9606 GN=ABCB1 PE=1 SV=3	1	12	12	9	12.5	141.48	456830	30819	12643	30878	20987	36865	31356	166764	30021.5	5.55482	0.311449
sp|Q02928|CP4AB_HUMAN;sp|Q5TCH4|CP4AM_HUMAN	CYP4A11	sp|Q02928|CP4AB_HUMAN Cytochrome P450 4A11 OS=Homo sapiens OX=9606 GN=CYP4A11 PE=1 SV=1;sp|Q5TCH4|CP4AM_HUMAN Cytochrome P450 4A22 OS=Homo sapiens OX=9606 GN=CYP4A22 PE=1 SV=1	2	16	16	16	38	59.347	1972100	9847.3	566730	514970	26926	29166	44860	849559	153980	5.51732	0.229869
sp|P05089|ARGI1_HUMAN	ARG1	sp|P05089|ARGI1_HUMAN Arginase-1 OS=Homo sapiens OX=9606 GN=ARG1 PE=1 SV=2	1	17	17	17	59.9	34.735	16108000	701700	5599200	3907900	145320	753430	613640	7.46963e+06	1.35507e+06	5.51235	0.181053
sp|Q5T2W1|NHRF3_HUMAN;sp|A8MUH7|PDZ1P_HUMAN	PDZK1	sp|Q5T2W1|NHRF3_HUMAN Na(+)/H(+) exchange regulatory cofactor NHE-RF3 OS=Homo sapiens OX=9606 GN=PDZK1 PE=1 SV=2;sp|A8MUH7|PDZ1P_HUMAN Putative PDZ domain-containing protein PDZK1P1 OS=Homo sapiens OX=9606 GN=PDZK1P1 PE=5 SV=2	2	11	11	11	32.2	57.129	807100	22072	100970	117150	26890	24837		310047	56292.3	5.50781	0.369927
sp|P31513|FMO3_HUMAN	FMO3	sp|P31513|FMO3_HUMAN Dimethylaniline monooxygenase [N-oxide-forming] 3 OS=Homo sapiens OX=9606 GN=FMO3 PE=1 SV=5	1	27	27	26	55.5	60.033	8951900	93558	2057900	2163500	20697	141220	373940	3.70112e+06	674839	5.48445	0.249656
sp|Q14032|BAAT_HUMAN	BAAT	sp|Q14032|BAAT_HUMAN Bile acid-CoA:amino acid N-acyltransferase OS=Homo sapiens OX=9606 GN=BAAT PE=1 SV=1	1	8	8	8	25.6	46.299	3891200	206880	1104600	683010	70472	162910	361220	1.73423e+06	319403	5.42959	0.193329
sp|Q9Y3E1|HDGR3_HUMAN	HDGFL3	sp|Q9Y3E1|HDGR3_HUMAN Hepatoma-derived growth factor-related protein 3 OS=Homo sapiens OX=9606 GN=HDGFL3 PE=1 SV=1	1	4	2	2	27.6	22.619		105010	695410	27296	120650	74838	75592	400210	74594	5.36518	0.149835
sp|P06133|UD2B4_HUMAN;sp|P0DTE4|UD2A1_HUMAN	UGT2B4	sp|P06133|UD2B4_HUMAN UDP-glucuronosyltransferase 2B4 OS=Homo sapiens OX=9606 GN=UGT2B4 PE=1 SV=2	2	14	12	10	30.5	60.512	5861600	117420	560800	876850		121130	239680	2179940	412553	5.28402	0.395845
sp|P62760|VISL1_HUMAN;sp|Q9UM19|HPCL4_HUMAN	VSNL1	sp|P62760|VISL1_HUMAN Visinin-like protein 1 OS=Homo sapiens OX=9606 GN=VSNL1 PE=1 SV=2	2	6	6	6	31.9	22.142	565150		56096	74659	110970	30436	22231	310623	59574	5.21407	0.1893
sp|Q02338|BDH_HUMAN	BDH1	sp|Q02338|BDH_HUMAN D-beta-hydroxybutyrate dehydrogenase, mitochondrial OS=Homo sapiens OX=9606 GN=BDH1 PE=1 SV=3	1	15	15	15	53.1	38.157	5588100	195400	1756100	1572300	4401.6	215170	161220	2513200	488273	5.14712	0.209892
sp|Q9P2M7|CING_HUMAN	CGN	sp|Q9P2M7|CING_HUMAN Cingulin OS=Homo sapiens OX=9606 GN=CGN PE=1 SV=2	1	21	21	21	23.2	136.38	783760	20098	62540	105320		37841	27112	288799	56757.7	5.08829	0.404127
sp|P11712|CP2C9_HUMAN	CYP2C9	sp|P11712|CP2C9_HUMAN Cytochrome P450 2C9 OS=Homo sapiens OX=9606 GN=CYP2C9 PE=1 SV=3	1	20	20	10	50.4	55.627	13363000	204090	2205000	3687700	11040	138160	301000	5.25736e+06	1034475	5.08216	0.291479
sp|Q7L5Y1|ENOF1_HUMAN	ENOSF1	sp|Q7L5Y1|ENOF1_HUMAN Mitochondrial enolase superfamily member 1 OS=Homo sapiens OX=9606 GN=ENOSF1 PE=1 SV=1	1	8	8	8	25.1	49.786	205380	12347	100180	16240	40585	6251.2		105969	21025.4	5.04005	0.20861
sp|Q96DG6|CMBL_HUMAN	CMBL	sp|Q96DG6|CMBL_HUMAN Carboxymethylenebutenolidase homolog OS=Homo sapiens OX=9606 GN=CMBL PE=1 SV=1	1	13	13	13	51.8	28.048	4120200	490630	865130	440180	205970	392010	434920	1825320	368270	4.95647	0.192022
sp|Q3LXA3|TKFC_HUMAN	TKFC	sp|Q3LXA3|TKFC_HUMAN Triokinase/FMN cyclase OS=Homo sapiens OX=9606 GN=TKFC PE=1 SV=2	1	23	23	23	59.3	58.946	15978000	1052900	4409400	1978200	1276100	1262500	1288700	7.14677e+06	1451375	4.92414	0.193023
sp|Q9UN36|NDRG2_HUMAN	NDRG2	sp|Q9UN36|NDRG2_HUMAN Protein NDRG2 OS=Homo sapiens OX=9606 GN=NDRG2 PE=1 SV=2	1	12	12	12	55.5	40.798	3005900	219780	387200	525000	70719	138390	255430	1.20429e+06	247385	4.8681	0.265771
sp|Q6EEV4|GL1AD_HUMAN	POLR2M	sp|Q6EEV4|GL1AD_HUMAN DNA-directed RNA polymerase II subunit GRINL1A, isoforms 4/5 OS=Homo sapiens OX=9606 GN=POLR2M PE=1 SV=1	1	2	2	2	25	15.131	21306	66804				12087	6102.7	44055	9094.85	4.84395	0.267061
sp|P10632|CP2C8_HUMAN	CYP2C8	sp|P10632|CP2C8_HUMAN Cytochrome P450 2C8 OS=Homo sapiens OX=9606 GN=CYP2C8 PE=1 SV=2	1	16	14	12	34.5	55.824	7003800	95473	1137000	1335400		110800	255830	2.74542e+06	567343	4.83909	0.375211
sp|O14975|S27A2_HUMAN	SLC27A2	sp|O14975|S27A2_HUMAN Very long-chain acyl-CoA synthetase OS=Homo sapiens OX=9606 GN=SLC27A2 PE=1 SV=2	1	23	23	23	42.6	70.311	3906200	43549	348200	918210	89900	78167	98763	1.43265e+06	296260	4.83579	0.335153
sp|Q86YB7|ECHD2_HUMAN	ECHDC2	sp|Q86YB7|ECHD2_HUMAN Enoyl-CoA hydratase domain-containing protein 2, mitochondrial OS=Homo sapiens OX=9606 GN=ECHDC2 PE=1 SV=2	1	10	10	10	45.5	31.126	2388700	30085	454590	689420	18345	53956	32088	957792	198452	4.82631	0.287056
sp|Q06520|ST2A1_HUMAN	SULT2A1	sp|Q06520|ST2A1_HUMAN Sulfotransferase 2A1 OS=Homo sapiens OX=9606 GN=SULT2A1 PE=1 SV=3	1	12	12	12	48.1	33.779	16170000	252080	3610400	3226900	48249	980320	1290700	6.67749e+06	1.38654e+06	4.81593	0.256287
sp|Q9P0Z9|SOX_HUMAN	PIPOX	sp|Q9P0Z9|SOX_HUMAN Peroxisomal sarcosine oxidase OS=Homo sapiens OX=9606 GN=PIPOX PE=1 SV=2	1	16	16	16	54.1	44.065	5278200	46488	777020	1504400	12543	138500	38144	2.0339e+06	423397	4.80377	0.312366
sp|Q03154|ACY1_HUMAN	ACY1	sp|Q03154|ACY1_HUMAN Aminoacylase-1 OS=Homo sapiens OX=9606 GN=ACY1 PE=1 SV=1	1	22	22	22	62.7	45.884	11964000	633670	3087900	2034700	584680	936130	801580	5.22852e+06	1.08927e+06	4.80001	0.213458
sp|P07099|HYEP_HUMAN	EPHX1	sp|P07099|HYEP_HUMAN Epoxide hydrolase 1 OS=Homo sapiens OX=9606 GN=EPHX1 PE=1 SV=1	1	28	28	28	63.5	52.948	54193000	1999400	6854900	9414800	2502700	2474000	3168800	2.10158e+07	4390075	4.78711	0.290483
sp|P00439|PH4H_HUMAN;sp|Q8IWU9|TPH2_HUMAN	PAH	sp|P00439|PH4H_HUMAN Phenylalanine-4-hydroxylase OS=Homo sapiens OX=9606 GN=PAH PE=1 SV=1	2	23	23	23	50	51.861	3863600	70796	586590	865560	127080	100840	166660	1.507e+06	315035	4.78358	0.294089
sp|Q9UBS3|DNJB9_HUMAN	DNAJB9	sp|Q9UBS3|DNJB9_HUMAN DnaJ homolog subfamily B member 9 OS=Homo sapiens OX=9606 GN=DNAJB9 PE=1 SV=1	1	8	8	8	39	25.518	1324200	62369	1018800	366830		62010	76251	801790	168364	4.76225	0.182162
sp|Q15392|DHC24_HUMAN	DHCR24	sp|Q15392|DHC24_HUMAN Delta(24)-sterol reductase OS=Homo sapiens OX=9606 GN=DHCR24 PE=1 SV=2	1	8	8	8	17.2	60.101	1437000	37188	127900	258490	56660	24469		534029	113206	4.71731	0.410305
sp|P35573|GDE_HUMAN	AGL	sp|P35573|GDE_HUMAN Glycogen debranching enzyme OS=Homo sapiens OX=9606 GN=AGL PE=1 SV=3	1	72	72	70	58.1	174.76	11826000	1004200	4037500	3050200	174470	704960	845670	5.62257e+06	1193825	4.70971	0.174483
sp|Q96HY7|DHTK1_HUMAN	DHTKD1	sp|Q96HY7|DHTK1_HUMAN Probable 2-oxoglutarate dehydrogenase E1 component DHKTD1, mitochondrial OS=Homo sapiens OX=9606 GN=DHTKD1 PE=1 SV=2	1	18	18	18	29.6	103.08	2198400	118420	376600	431360	103140	119870	111410	897807	191445	4.68963	0.259661
sp|Q9NRW4|DUS22_HUMAN	DUSP22	sp|Q9NRW4|DUS22_HUMAN Dual specificity protein phosphatase 22 OS=Homo sapiens OX=9606 GN=DUSP22 PE=1 SV=1	1	2	2	2	14.1	20.91	5623.7		75341	8013.6		9302.7		40482.3	8658.15	4.67564	0.457706
sp|O95340|PAPS2_HUMAN	PAPSS2	sp|O95340|PAPS2_HUMAN Bifunctional 3-phosphoadenosine 5-phosphosulfate synthase 2 OS=Homo sapiens OX=9606 GN=PAPSS2 PE=1 SV=2	1	15	15	15	28.5	69.5	1125500	61034	180550	195100	35337	83374	77198	455695	97752.2	4.66173	0.263993
sp|Q5VT66|MARC1_HUMAN	MTARC1	sp|Q5VT66|MARC1_HUMAN Mitochondrial amidoxime-reducing component 1 OS=Homo sapiens OX=9606 GN=MTARC1 PE=1 SV=1	1	5	4	4	18.7	37.499	365210	32210	662460	134710		19032		353293	76871	4.59592	0.331057
sp|P51690|ARSL_HUMAN	ARSL	sp|P51690|ARSL_HUMAN Arylsulfatase L OS=Homo sapiens OX=9606 GN=ARSL PE=1 SV=2	1	9	9	8	23.1	65.668	759530	21167	84147	209810	18264	11446	13082	288281	63150.5	4.56499	0.324326
sp|P51687|SUOX_HUMAN	SUOX	sp|P51687|SUOX_HUMAN Sulfite oxidase, mitochondrial OS=Homo sapiens OX=9606 GN=SUOX PE=1 SV=2	1	12	12	12	30.6	60.282	1245300	98797	307400	278150	54700	49141	102000	550499	120998	4.54966	0.213929
sp|P50440|GATM_HUMAN	GATM	sp|P50440|GATM_HUMAN Glycine amidinotransferase, mitochondrial OS=Homo sapiens OX=9606 GN=GATM PE=1 SV=1	1	21	21	21	53.2	48.455	13886000	347690	3944300	3950300	139670	631350	607220	6059330	1332135	4.54859	0.23976
sp|O15229|KMO_HUMAN	KMO	sp|O15229|KMO_HUMAN Kynurenine 3-monooxygenase OS=Homo sapiens OX=9606 GN=KMO PE=1 SV=2	1	11	11	11	29.2	55.809	829440		262480	268550	27447	66646		545960	120881	4.51651	0.164638
sp|Q15166|PON3_HUMAN	PON3	sp|Q15166|PON3_HUMAN Serum paraoxonase/lactonase 3 OS=Homo sapiens OX=9606 GN=PON3 PE=1 SV=3	1	12	12	12	48	39.607	5397400	158810	943780	1698200	35516	66010	120560	2.16666e+06	480072	4.51321	0.296356
sp|Q5R3I4|TTC38_HUMAN	TTC38	sp|Q5R3I4|TTC38_HUMAN Tetratricopeptide repeat protein 38 OS=Homo sapiens OX=9606 GN=TTC38 PE=1 SV=1	1	16	16	16	51.2	52.787	1399600	58299	316400	315620	18356	85858	106280	591433	131528	4.49661	0.24831
sp|P31327|CPSM_HUMAN	CPS1	sp|P31327|CPSM_HUMAN Carbamoyl-phosphate synthase [ammonia], mitochondrial OS=Homo sapiens OX=9606 GN=CPS1 PE=1 SV=2	1	100	100	97	74.1	164.94	224400000	11340000	75659000	66019000	1403900	11697000	13258000	1.038e+08	23094475	4.49457	0.205817
sp|P23141|EST1_HUMAN;sp|Q9UKY3|CES1P_HUMAN	CES1	sp|P23141|EST1_HUMAN Liver carboxylesterase 1 OS=Homo sapiens OX=9606 GN=CES1 PE=1 SV=2	2	37	37	37	58.6	62.52	74987000	2223000	18804000	18614000	438900	4245100	5296200	3.20047e+07	7148550	4.47709	0.24789
sp|P09467|F16P1_HUMAN	FBP1	sp|P09467|F16P1_HUMAN Fructose-1,6-bisphosphatase 1 OS=Homo sapiens OX=9606 GN=FBP1 PE=1 SV=5	1	18	18	17	57.4	36.842	18513000	740200	5495200	3313000	202500	1866500	2006700	8.24947e+06	1847175	4.46599	0.214791
sp|O14832|PAHX_HUMAN	PHYH	sp|O14832|PAHX_HUMAN Phytanoyl-CoA dioxygenase, peroxisomal OS=Homo sapiens OX=9606 GN=PHYH PE=1 SV=1	1	9	9	9	27.5	38.538	1143500	13082	236590	292530	23317	26490	74085	464391	104106	4.46077	0.281971
sp|P34896|GLYC_HUMAN	SHMT1	sp|P34896|GLYC_HUMAN Serine hydroxymethyltransferase, cytosolic OS=Homo sapiens OX=9606 GN=SHMT1 PE=1 SV=1	1	21	20	19	47.6	53.082	10708000	1133100	3526600	1858600	374870	1187600	1174100	5.12257e+06	1.14879e+06	4.45909	0.163428
sp|O95154|ARK73_HUMAN	AKR7A3	sp|O95154|ARK73_HUMAN Aflatoxin B1 aldehyde reductase member 3 OS=Homo sapiens OX=9606 GN=AKR7A3 PE=1 SV=2	1	11	11	7	50.8	37.206	5263800	229820	1278100	1212000	142540	257020	431920	2257240	510870	4.41842	0.241346
sp|Q16851|UGPA_HUMAN	UGP2	sp|Q16851|UGPA_HUMAN UTP--glucose-1-phosphate uridylyltransferase OS=Homo sapiens OX=9606 GN=UGP2 PE=1 SV=5	1	28	28	28	53.7	56.94	22552000	1809600	6152100	3201800	845140	2588000	2579800	1.01712e+07	2303685	4.4152	0.199122
sp|P04424|ARLY_HUMAN	ASL	sp|P04424|ARLY_HUMAN Argininosuccinate lyase OS=Homo sapiens OX=9606 GN=ASL PE=1 SV=4	1	19	19	19	43.5	51.657	6843300	318080	2142800	1559900	366600	456300	450510	3.10139e+06	708328	4.37847	0.209147
sp|P15735|PHKG2_HUMAN	PHKG2	sp|P15735|PHKG2_HUMAN Phosphorylase b kinase gamma catalytic chain, liver/testis isoform OS=Homo sapiens OX=9606 GN=PHKG2 PE=1 SV=1	1	9	9	9	29.1	46.442	329050	23657	74436	44455	19130	28877	37857	142381	32579.8	4.37023	0.224841
sp|A6NMZ7|CO6A6_HUMAN	COL6A6	sp|A6NMZ7|CO6A6_HUMAN Collagen alpha-6(VI) chain OS=Homo sapiens OX=9606 GN=COL6A6 PE=1 SV=2	1	8	8	8	5	247.17	152570		70842	20320		31004		111706	25662	4.35297	0.172056
sp|P14679|TYRO_HUMAN	TYR	sp|P14679|TYRO_HUMAN Tyrosinase OS=Homo sapiens OX=9606 GN=TYR PE=1 SV=3	1	11	11	11	26.5	60.393	6719.5	45580	2243200	32587	463130	31981		765166	175899	4.35003	0.47758
sp|Q9UJM8|HAOX1_HUMAN	HAO1	sp|Q9UJM8|HAOX1_HUMAN Hydroxyacid oxidase 1 OS=Homo sapiens OX=9606 GN=HAO1 PE=1 SV=1	1	18	18	18	60.8	40.924	11346000	316200	2193100	3163600	20391	556600	525680	4.61843e+06	1.06657e+06	4.33018	0.285596
sp|Q68CK6|ACS2B_HUMAN	ACSM2B	sp|Q68CK6|ACS2B_HUMAN Acyl-coenzyme A synthetase ACSM2B, mitochondrial OS=Homo sapiens OX=9606 GN=ACSM2B PE=1 SV=2	1	31	31	11	64.6	64.271	11860000	195730	1446700	3751100	15517	181430	218710	4500810	1.04169e+06	4.32068	0.338959
sp|Q9UDR5|AASS_HUMAN	AASS	sp|Q9UDR5|AASS_HUMAN Alpha-aminoadipic semialdehyde synthase, mitochondrial OS=Homo sapiens OX=9606 GN=AASS PE=1 SV=1	1	25	25	25	37.1	102.13	2040700	228660	685090	422550	243480	144550	102260	984817	228210	4.3154	0.163149
sp|Q9H0W9|CK054_HUMAN	C11orf54	sp|Q9H0W9|CK054_HUMAN Ester hydrolase C11orf54 OS=Homo sapiens OX=9606 GN=C11orf54 PE=1 SV=1	1	10	10	10	41.9	35.117	2214400	161610	666540	412390	167890	153300	206590	1.01418e+06	235042	4.31489	0.195443
sp|P34913|HYES_HUMAN	EPHX2	sp|P34913|HYES_HUMAN Bifunctional epoxide hydrolase 2 OS=Homo sapiens OX=9606 GN=EPHX2 PE=1 SV=2	1	23	23	23	56.2	62.615	6611000	439210	1476000	1513800	251930	432680	439310	2842070	659430	4.30989	0.238802
sp|Q6UX53|MET7B_HUMAN	METTL7B	sp|Q6UX53|MET7B_HUMAN Methyltransferase-like protein 7B OS=Homo sapiens OX=9606 GN=METTL7B PE=1 SV=2	1	7	7	7	31.6	27.775	2245600	111440	217480	322280	42041	241360	193740	858173	199855	4.29397	0.311647
sp|O75191|XYLB_HUMAN	XYLB	sp|O75191|XYLB_HUMAN Xylulose kinase OS=Homo sapiens OX=9606 GN=XYLB PE=1 SV=3	1	6	6	6	19.4	58.382	645000	51050	79477	83991			38313	258509	61152	4.22732	0.487953
sp|P10620|MGST1_HUMAN	MGST1	sp|P10620|MGST1_HUMAN Microsomal glutathione S-transferase 1 OS=Homo sapiens OX=9606 GN=MGST1 PE=1 SV=1	1	3	3	3	26.5	17.598	3534500	44807	694130	1164700	36230	92051	59091	1424479	338018	4.21421	0.306396
sp|Q9UGV2|NDRG3_HUMAN	NDRG3	sp|Q9UGV2|NDRG3_HUMAN Protein NDRG3 OS=Homo sapiens OX=9606 GN=NDRG3 PE=1 SV=2	1	5	5	5	23.7	41.408		88207	28736	22813	10020	14197	8504.1	58471.5	13883.5	4.21157	0.0770509
sp|P08910|ABHD2_HUMAN	ABHD2	sp|P08910|ABHD2_HUMAN Monoacylglycerol lipase ABHD2 OS=Homo sapiens OX=9606 GN=ABHD2 PE=1 SV=1	1	4	4	4	12.5	48.314	66013		4784.7	7609			9206.5	35398.8	8407.75	4.21026	0.471093
sp|Q16822|PCKGM_HUMAN	PCK2	sp|Q16822|PCKGM_HUMAN Phosphoenolpyruvate carboxykinase [GTP], mitochondrial OS=Homo sapiens OX=9606 GN=PCK2 PE=1 SV=4	1	35	35	31	60.6	70.698	40703000	1592200	7288900	9336900	2807000	1769600	1944400	1.6528e+07	3964475	4.16903	0.282167
sp|Q9Y619|ORNT1_HUMAN	SLC25A15	sp|Q9Y619|ORNT1_HUMAN Mitochondrial ornithine transporter 1 OS=Homo sapiens OX=9606 GN=SLC25A15 PE=1 SV=1	1	9	9	9	40.2	32.736	584860		114530	144470		23799		349695	84134.5	4.15638	0.388194
sp|Q658P3|STEA3_HUMAN	STEAP3	sp|Q658P3|STEA3_HUMAN Metalloreductase STEAP3 OS=Homo sapiens OX=9606 GN=STEAP3 PE=1 SV=2	1	10	10	10	27.3	54.6	1094400	29074	195940	281310	46168	52096	46449	439805	106506	4.1294	0.2953
sp|Q08426|ECHP_HUMAN	EHHADH	sp|Q08426|ECHP_HUMAN Peroxisomal bifunctional enzyme OS=Homo sapiens OX=9606 GN=EHHADH PE=1 SV=3	1	39	39	39	62.9	79.494	26961000	779290	4729100	8109800	660680	855380	908440	10823130	2633575	4.10967	0.304028
sp|Q9BVM4|GGACT_HUMAN	GGACT	sp|Q9BVM4|GGACT_HUMAN Gamma-glutamylaminecyclotransferase OS=Homo sapiens OX=9606 GN=GGACT PE=1 SV=2	1	4	4	4	28.1	17.328	184470		131490	8904.5	68126			157980	38515.2	4.10175	0.0950902
sp|Q9UL12|SARDH_HUMAN	SARDH	sp|Q9UL12|SARDH_HUMAN Sarcosine dehydrogenase, mitochondrial OS=Homo sapiens OX=9606 GN=SARDH PE=1 SV=1	1	33	33	33	48	101.04	4159300	149520	1201800	1164500	294510	130280	202550	1.83687e+06	447960	4.10053	0.240841
sp|O95210|STBD1_HUMAN	STBD1	sp|O95210|STBD1_HUMAN Starch-binding domain-containing protein 1 OS=Homo sapiens OX=9606 GN=STBD1 PE=1 SV=1	1	16	16	16	46.9	39.007	2333800	91503	267310	713150	30174	67263	65837	897538	219106	4.09636	0.332906
sp|P16455|MGMT_HUMAN	MGMT	sp|P16455|MGMT_HUMAN Methylated-DNA--protein-cysteine methyltransferase OS=Homo sapiens OX=9606 GN=MGMT PE=1 SV=1	1	6	6	6	42	21.646	371930	34530	260600	92365	41601	29248	56773	222353	54996.8	4.04303	0.104836
sp|O43294|TGFI1_HUMAN	TGFB1I1	sp|O43294|TGFI1_HUMAN Transforming growth factor beta-1-induced transcript 1 protein OS=Homo sapiens OX=9606 GN=TGFB1I1 PE=1 SV=2	1	7	7	7	24.3	49.814	1149200	298430	48693	131430	113550	90244	159150	498774	123594	4.0356	0.236819
sp|Q6P1X6|CH082_HUMAN	C8orf82	sp|Q6P1X6|CH082_HUMAN UPF0598 protein C8orf82 OS=Homo sapiens OX=9606 GN=C8orf82 PE=1 SV=2	1	8	8	8	45.8	23.889	437890	38884	137010	77074	87483	21994	17880	204595	51107.8	4.0032	0.19527
sp|Q8NI60|COQ8A_HUMAN	COQ8A	sp|Q8NI60|COQ8A_HUMAN Atypical kinase COQ8A, mitochondrial OS=Homo sapiens OX=9606 GN=COQ8A PE=1 SV=1	1	7	7	7	15.8	71.949	374730	17503	96959	105610	8602.5	8324		163064	40845.5	3.99221	0.340395
sp|P11226|MBL2_HUMAN	MBL2	sp|P11226|MBL2_HUMAN Mannose-binding protein C OS=Homo sapiens OX=9606 GN=MBL2 PE=1 SV=2	1	8	8	8	31.9	26.143	651120	20724	137840	163090	42399	37548	27540	269895	67644.2	3.98991	0.278257
sp|Q9UBX3|DIC_HUMAN	SLC25A10	sp|Q9UBX3|DIC_HUMAN Mitochondrial dicarboxylate carrier OS=Homo sapiens OX=9606 GN=SLC25A10 PE=1 SV=2	1	6	6	6	30.3	31.282	1061900	120590	234940	264900	142800	27232	39983	472477	118729	3.97946	0.226441
sp|Q9NR19|ACSA_HUMAN	ACSS2	sp|Q9NR19|ACSA_HUMAN Acetyl-coenzyme A synthetase, cytoplasmic OS=Homo sapiens OX=9606 GN=ACSS2 PE=1 SV=1	1	8	8	8	15.3	78.579	676120	64038	159530	115970	56480	63741	65456	299896	75411.8	3.97678	0.219272
sp|Q96G01|BICD1_HUMAN	BICD1	sp|Q96G01|BICD1_HUMAN Protein bicaudal D homolog 1 OS=Homo sapiens OX=9606 GN=BICD1 PE=1 SV=3	1	8	8	7	12.1	110.75		190110	40007	23621	26155	36425	29619	115058	28955	3.9737	0.135485
sp|Q16222|UAP1_HUMAN	UAP1	sp|Q16222|UAP1_HUMAN UDP-N-acetylhexosamine pyrophosphorylase OS=Homo sapiens OX=9606 GN=UAP1 PE=1 SV=3	1	6	5	5	14.4	58.768	193230	14443	63651	36543	11006		21302	90441.3	22950.3	3.94074	0.278236
sp|P23434|GCSH_HUMAN	GCSH	sp|P23434|GCSH_HUMAN Glycine cleavage system H protein, mitochondrial OS=Homo sapiens OX=9606 GN=GCSH PE=1 SV=2	1	2	2	2	17.3	18.884	1316800	200910	541940	276820	117150	155640	158450	686550	177015	3.87848	0.127623
sp|Q9NQ94|A1CF_HUMAN	A1CF	sp|Q9NQ94|A1CF_HUMAN APOBEC1 complementation factor OS=Homo sapiens OX=9606 GN=A1CF PE=1 SV=1	1	12	12	11	25.1	65.202	524430		92837	122120			37746	308634	79933	3.86115	0.407519
sp|Q14353|GAMT_HUMAN	GAMT	sp|Q14353|GAMT_HUMAN Guanidinoacetate N-methyltransferase OS=Homo sapiens OX=9606 GN=GAMT PE=1 SV=1	1	5	5	5	35.2	26.318	1253300	56551	427630	340040	73431	87582	99274	579160	150082	3.85897	0.218896
sp|P11168|GTR2_HUMAN	SLC2A2	sp|P11168|GTR2_HUMAN Solute carrier family 2, facilitated glucose transporter member 2 OS=Homo sapiens OX=9606 GN=SLC2A2 PE=1 SV=1	1	5	5	5	9	57.489	1052000	31058	335720	220770		59237	87986	472926	122664	3.85545	0.317108
sp|Q9UI17|M2GD_HUMAN	DMGDH	sp|Q9UI17|M2GD_HUMAN Dimethylglycine dehydrogenase, mitochondrial OS=Homo sapiens OX=9606 GN=DMGDH PE=1 SV=2	1	28	28	28	40.6	96.81	4919500	77219	2152100	2183900	27192	80458	182640	2.38294e+06	618548	3.85248	0.240937
sp|P16930|FAAA_HUMAN	FAH	sp|P16930|FAAA_HUMAN Fumarylacetoacetase OS=Homo sapiens OX=9606 GN=FAH PE=1 SV=2	1	16	16	16	57.8	46.374	3280400	599780	2243400	779150	149660	532470	682440	2.04119e+06	535930	3.80869	0.0755806
sp|O14545|TRAD1_HUMAN	TRAFD1	sp|O14545|TRAD1_HUMAN TRAF-type zinc finger domain-containing protein 1 OS=Homo sapiens OX=9606 GN=TRAFD1 PE=1 SV=1	1	3	3	3	6.2	64.84	273320		564080	19805		175420	138280	418700	111168	3.76636	0.0894885
sp|P55157|MTP_HUMAN	MTTP	sp|P55157|MTP_HUMAN Microsomal triglyceride transfer protein large subunit OS=Homo sapiens OX=9606 GN=MTTP PE=1 SV=1	1	37	37	37	48.4	99.35	10550000	260870	2480500	3767700	42705	563720	336740	4.43046e+06	1.17772e+06	3.76191	0.299448
sp|Q4G0N4|NAKD2_HUMAN	NADK2	sp|Q4G0N4|NAKD2_HUMAN NAD kinase 2, mitochondrial OS=Homo sapiens OX=9606 GN=NADK2 PE=1 SV=2	1	19	19	19	47.3	49.432	4851400	340350	952170	1384100	47715	384750	372000	2.04797e+06	547141	3.74304	0.277047
sp|Q9BWD1|THIC_HUMAN	ACAT2	sp|Q9BWD1|THIC_HUMAN Acetyl-CoA acetyltransferase, cytosolic OS=Homo sapiens OX=9606 GN=ACAT2 PE=1 SV=2	1	14	14	14	55.9	41.35	1907800	218730	391250	367860	57907	213410	261140	839260	225079	3.72873	0.235274
sp|Q14676|MDC1_HUMAN	MDC1	sp|Q14676|MDC1_HUMAN Mediator of DNA damage checkpoint protein 1 OS=Homo sapiens OX=9606 GN=MDC1 PE=1 SV=3	1	18	18	18	13.9	226.66	9964.7	76237	364880	62920	19409	39414		150361	40581	3.7052	0.373495
sp|P80404|GABT_HUMAN	ABAT	sp|P80404|GABT_HUMAN 4-aminobutyrate aminotransferase, mitochondrial OS=Homo sapiens OX=9606 GN=ABAT PE=1 SV=3	1	27	27	27	67.8	56.438	14789000	675840	4307700	5495600	59152	921240	692560	6.59085e+06	1792138	3.67764	0.266239
sp|Q5VWP3|MLIP_HUMAN	MLIP	sp|Q5VWP3|MLIP_HUMAN Muscular LMNA-interacting protein OS=Homo sapiens OX=9606 GN=MLIP PE=1 SV=3	1	4	4	4	14.2	50.428		54401	250050	8717.7	103700	11888		152226	41435.2	3.67382	0.275431
sp|Q6RFH5|WDR74_HUMAN	WDR74	sp|Q6RFH5|WDR74_HUMAN WD repeat-containing protein 74 OS=Homo sapiens OX=9606 GN=WDR74 PE=1 SV=1	1	5	5	5	17.4	42.441		45024	171760	33547	31387	23594		108392	29509.3	3.67314	0.194611
sp|P22413|ENPP1_HUMAN	ENPP1	sp|P22413|ENPP1_HUMAN Ectonucleotide pyrophosphatase/phosphodiesterase family member 1 OS=Homo sapiens OX=9606 GN=ENPP1 PE=1 SV=2	1	8	8	8	13.5	104.92	432420	43373	114800	93346		36987	30465	196864	53599.3	3.67289	0.302736
sp|Q93100|KPBB_HUMAN	PHKB	sp|Q93100|KPBB_HUMAN Phosphorylase b kinase regulatory subunit beta OS=Homo sapiens OX=9606 GN=PHKB PE=1 SV=3	1	9	9	9	12.4	124.88	247080	13253	44483	47922		19983	15313	101605	27739.3	3.66286	0.374665
sp|Q9ULC5|ACSL5_HUMAN	ACSL5	sp|Q9ULC5|ACSL5_HUMAN Long-chain-fatty-acid--CoA ligase 5 OS=Homo sapiens OX=9606 GN=ACSL5 PE=1 SV=1	1	19	17	17	39.7	75.99	2440400	28169	234870	731060	39543	84342	131520	901146	246616	3.65404	0.376018
sp|P07148|FABPL_HUMAN	FABP1	sp|P07148|FABPL_HUMAN Fatty acid-binding protein, liver OS=Homo sapiens OX=9606 GN=FABP1 PE=1 SV=1	1	11	11	11	84.3	14.208	38517000	1770900	18118000	10834000	245530	5001200	5245400	1.94686e+07	5.33153e+06	3.6516	0.187156
sp|Q8NEF9|SRFB1_HUMAN	SRFBP1	sp|Q8NEF9|SRFB1_HUMAN Serum response factor-binding protein 1 OS=Homo sapiens OX=9606 GN=SRFBP1 PE=1 SV=1	1	3	3	3	7.5	48.633	7809.1	36237	52309		8648.1	10269	7496.5	32118.4	8804.53	3.64794	0.148196
sp|O15431|COPT1_HUMAN	SLC31A1	sp|O15431|COPT1_HUMAN High affinity copper uptake protein 1 OS=Homo sapiens OX=9606 GN=SLC31A1 PE=1 SV=1	1	2	2	2	15.8	21.09	180230		26340	31134		23870	30290	103285	28431.3	3.63279	0.283435
sp|P14923|PLAK_HUMAN	JUP	sp|P14923|PLAK_HUMAN Junction plakoglobin OS=Homo sapiens OX=9606 GN=JUP PE=1 SV=3	1	15	11	11	26.7	81.744	632470	16614	140850	235900	15296	20420	21617	263311	73308.2	3.59184	0.314245
sp|Q00796|DHSO_HUMAN	SORD	sp|Q00796|DHSO_HUMAN Sorbitol dehydrogenase OS=Homo sapiens OX=9606 GN=SORD PE=1 SV=4	1	18	18	18	59.7	38.324	13853000	789640	2856500	2830500	1659300	1147900	900000	5.83305e+06	1634425	3.56887	0.275406
sp|P16083|NQO2_HUMAN	NQO2	sp|P16083|NQO2_HUMAN Ribosyldihydronicotinamide dehydrogenase [quinone] OS=Homo sapiens OX=9606 GN=NQO2 PE=1 SV=5	1	10	10	10	52.8	25.918	1936300	351420	746060	259380	233490	212070	432720	1011260	284415	3.55558	0.131128
sp|O94760|DDAH1_HUMAN	DDAH1	sp|O94760|DDAH1_HUMAN N(G),N(G)-dimethylarginine dimethylaminohydrolase 1 OS=Homo sapiens OX=9606 GN=DDAH1 PE=1 SV=3	1	17	17	17	67	31.121	2846900	265280	514590	657070	63533	260230	379950	1.20892e+06	340196	3.55361	0.27166
sp|O75356|ENTP5_HUMAN;REV__sp|Q5VUR7|A20A3_HUMAN;REV__sp|Q5TYW2|A20A1_HUMAN;REV__sp|Q5SQ80|A20A2_HUMAN;REV__sp|Q5CZ79|AN20B_HUMAN;REV__sp|Q4UJ75|A20A4_HUMAN;REV__sp|Q8N2N9|AN36B_HUMAN;REV__sp|A6QL64|AN36A_HUMAN	ENTPD5	sp|O75356|ENTP5_HUMAN Ectonucleoside triphosphate diphosphohydrolase 5 OS=Homo sapiens OX=9606 GN=ENTPD5 PE=1 SV=1	8	14	14	13	41.1	47.517	2042400	104130	412330	654740	54178	167860	90730	852953	241877	3.52639	0.300682
sp|Q16134|ETFD_HUMAN	ETFDH	sp|Q16134|ETFD_HUMAN Electron transfer flavoprotein-ubiquinone oxidoreductase, mitochondrial OS=Homo sapiens OX=9606 GN=ETFDH PE=1 SV=2	1	20	20	20	40	68.495	4138700	576320	1350800	1177200	348190	407660	378900	2021940	577988	3.49824	0.183358
sp|P51397|DAP1_HUMAN	DAP	sp|P51397|DAP1_HUMAN Death-associated protein 1 OS=Homo sapiens OX=9606 GN=DAP PE=1 SV=3	1	4	4	4	45.1	11.164		179950	25881		14610	40730	32976	102916	29438.7	3.49593	0.296546
sp|Q8TD22|SFXN5_HUMAN	SFXN5	sp|Q8TD22|SFXN5_HUMAN Sideroflexin-5 OS=Homo sapiens OX=9606 GN=SFXN5 PE=1 SV=1	1	5	5	5	17.9	37.124	196760	16535	33293	26333	20504	18912	28441	82196	23547.5	3.49065	0.277739
sp|Q969Z3|MARC2_HUMAN	MTARC2	sp|Q969Z3|MARC2_HUMAN Mitochondrial amidoxime reducing component 2 OS=Homo sapiens OX=9606 GN=MTARC2 PE=1 SV=1	1	12	12	11	33.1	38.023	1599000	95772	204410	516670	37933	79061	92783	633061	181612	3.48579	0.337927
sp|P09110|THIK_HUMAN	ACAA1	sp|P09110|THIK_HUMAN 3-ketoacyl-CoA thiolase, peroxisomal OS=Homo sapiens OX=9606 GN=ACAA1 PE=1 SV=2	1	18	18	18	64.4	44.292	15076000	872380	3124200	4270500	689450	1137700	1218400	6.35753e+06	1.82901e+06	3.47593	0.288384
sp|Q9UNU6|CP8B1_HUMAN	CYP8B1	sp|Q9UNU6|CP8B1_HUMAN 7-alpha-hydroxycholest-4-en-3-one 12-alpha-hydroxylase OS=Homo sapiens OX=9606 GN=CYP8B1 PE=1 SV=2	1	8	8	8	18.6	58.068	854310	14345	185600	263150		26087	14647	351418	101295	3.46927	0.404704
sp|P00167|CYB5_HUMAN	CYB5A	sp|P00167|CYB5_HUMAN Cytochrome b5 OS=Homo sapiens OX=9606 GN=CYB5A PE=1 SV=2	1	6	6	6	49.3	15.33	24091000	1352200	4524500	8034700	433340	1569100	1486400	9.98923e+06	2880885	3.46742	0.309979
sp|P30046|DOPD_HUMAN;sp|A6NHG4|DDTL_HUMAN	DDT	sp|P30046|DOPD_HUMAN D-dopachrome decarboxylase OS=Homo sapiens OX=9606 GN=DDT PE=1 SV=3;sp|A6NHG4|DDTL_HUMAN D-dopachrome decarboxylase-like protein OS=Homo sapiens OX=9606 GN=DDTL PE=2 SV=1	2	9	9	9	63.6	12.712	13842000	801870	2542600	2494300	1403600	1245800	1507500	5.72882e+06	1662800	3.44529	0.289884
sp|P00367|DHE3_HUMAN	GLUD1	sp|P00367|DHE3_HUMAN Glutamate dehydrogenase 1, mitochondrial OS=Homo sapiens OX=9606 GN=GLUD1 PE=1 SV=2	1	28	28	9	54.5	61.397	54257000	4367400	12492000	13902000	2234600	5747300	5834400	2.37055e+07	6929575	3.42091	0.26147
sp|Q9NUI1|DECR2_HUMAN	DECR2	sp|Q9NUI1|DECR2_HUMAN Peroxisomal 2,4-dienoyl-CoA reductase OS=Homo sapiens OX=9606 GN=DECR2 PE=1 SV=1	1	8	8	8	31.5	30.777	1101900	42170	256340	339570	55572	87626	63875	466803	136661	3.41578	0.295024
sp|Q15067|ACOX1_HUMAN	ACOX1	sp|Q15067|ACOX1_HUMAN Peroxisomal acyl-coenzyme A oxidase 1 OS=Homo sapiens OX=9606 GN=ACOX1 PE=1 SV=3	1	22	22	22	47.1	74.423	3853100	305640	672580	1054000	140250	432090	265800	1610440	473035	3.40448	0.294837
sp|Q9BY49|PECR_HUMAN	PECR	sp|Q9BY49|PECR_HUMAN Peroxisomal trans-2-enoyl-CoA reductase OS=Homo sapiens OX=9606 GN=PECR PE=1 SV=2	1	12	12	12	54.5	32.544	2859400	42073	429860	1193700	32140	61756	18969	1.11044e+06	326641	3.39958	0.379333
sp|P33121|ACSL1_HUMAN	ACSL1	sp|P33121|ACSL1_HUMAN Long-chain-fatty-acid--CoA ligase 1 OS=Homo sapiens OX=9606 GN=ACSL1 PE=1 SV=1	1	35	35	32	56.3	77.942	18691000	1316600	4361400	4040700	1698600	2027200	1846200	8123000	2403175	3.38011	0.262273
sp|O95602|RPA1_HUMAN	POLR1A	sp|O95602|RPA1_HUMAN DNA-directed RNA polymerase I subunit RPA1 OS=Homo sapiens OX=9606 GN=POLR1A PE=1 SV=2	1	9	9	9	7.2	194.81		557560	2104800	577560	403950	378280	222200	1331180	395498	3.36584	0.126592
sp|P78329|CP4F2_HUMAN	CYP4F2	sp|P78329|CP4F2_HUMAN Cytochrome P450 4F2 OS=Homo sapiens OX=9606 GN=CYP4F2 PE=1 SV=1	1	17	17	6	35.4	59.853	4294300	73417	664340	1303200		125000	72711	1.67735e+06	500304	3.35267	0.441558
sp|O15438|MRP3_HUMAN	ABCC3	sp|O15438|MRP3_HUMAN Canalicular multispecific organic anion transporter 2 OS=Homo sapiens OX=9606 GN=ABCC3 PE=1 SV=3	1	8	8	8	8.2	169.34	577780	266710		68922		109910	199080	422245	125971	3.35193	0.100341
sp|P30047|GFRP_HUMAN	GCHFR	sp|P30047|GFRP_HUMAN GTP cyclohydrolase 1 feedback regulatory protein OS=Homo sapiens OX=9606 GN=GCHFR PE=1 SV=3	1	5	5	5	82.1	9.6981	1193200	18652	355660	251880	22193	242060	109510	522504	156411	3.34059	0.275868
sp|Q709F0|ACD11_HUMAN	ACAD11	sp|Q709F0|ACD11_HUMAN Acyl-CoA dehydrogenase family member 11 OS=Homo sapiens OX=9606 GN=ACAD11 PE=1 SV=3	1	15	15	15	27.6	87.263	1085500	42302	46775	304040		22747	24921	391526	117236	3.33964	0.487813
sp|O60524|NEMF_HUMAN	NEMF	sp|O60524|NEMF_HUMAN Nuclear export mediator factor NEMF OS=Homo sapiens OX=9606 GN=NEMF PE=1 SV=4	1	4	4	4	4.6	122.95		60401	19722		13888		10488	40061.5	12188	3.28696	0.305352
sp|Q04446|GLGB_HUMAN	GBE1	sp|Q04446|GLGB_HUMAN 1,4-alpha-glucan-branching enzyme OS=Homo sapiens OX=9606 GN=GBE1 PE=1 SV=3	1	21	21	21	33.2	80.473	3545600	403480	1616200	970970	475350	408930	402660	1.85509e+06	564478	3.28639	0.159902
sp|Q8TEB1|DCA11_HUMAN	DCAF11	sp|Q8TEB1|DCA11_HUMAN DDB1- and CUL4-associated factor 11 OS=Homo sapiens OX=9606 GN=DCAF11 PE=1 SV=1	1	6	6	6	15.6	61.669	106490		16151	19639	15085	21027	19205	61320.5	18739	3.27235	0.199402
sp|Q96AB3|ISOC2_HUMAN	ISOC2	sp|Q96AB3|ISOC2_HUMAN Isochorismatase domain-containing protein 2 OS=Homo sapiens OX=9606 GN=ISOC2 PE=1 SV=1	1	4	4	4	37.6	22.337	835450	37188	91316	198180	150850	17928	27776	321318	98683.5	3.25605	0.361807
sp|P21549|SPYA_HUMAN	AGXT	sp|P21549|SPYA_HUMAN Serine--pyruvate aminotransferase OS=Homo sapiens OX=9606 GN=AGXT PE=1 SV=1	1	20	20	20	66.8	43.009	49654000	1683200	6672300	19257000	358060	2409000	1755400	19336500	5944865	3.25264	0.37605
sp|P15924|DESP_HUMAN	DSP	sp|P15924|DESP_HUMAN Desmoplakin OS=Homo sapiens OX=9606 GN=DSP PE=1 SV=3	1	57	57	57	25.5	331.77	2312900	412630	1730700	1059300	191440	465840	111010	1485410	456898	3.25108	0.112318
sp|P45954|ACDSB_HUMAN	ACADSB	sp|P45954|ACDSB_HUMAN Short/branched chain specific acyl-CoA dehydrogenase, mitochondrial OS=Homo sapiens OX=9606 GN=ACADSB PE=1 SV=1	1	14	14	14	42.6	47.485	9348000	653450	2489100	3442600	160670	663310	856170	4.16352e+06	1.28069e+06	3.251	0.279652
sp|O75607|NPM3_HUMAN	NPM3	sp|O75607|NPM3_HUMAN Nucleoplasmin-3 OS=Homo sapiens OX=9606 GN=NPM3 PE=1 SV=3	1	3	3	3	23.6	19.343		20905	189220	30770	84133	6111.3	8390.8	105062	32351.3	3.24755	0.280184
sp|P22760|AAAD_HUMAN	AADAC	sp|P22760|AAAD_HUMAN Arylacetamide deacetylase OS=Homo sapiens OX=9606 GN=AADAC PE=1 SV=5	1	15	15	15	47.1	45.733	2440200	84621	470320	655190		148130	126610	998380	309977	3.22082	0.41041
sp|O75521|ECI2_HUMAN	ECI2	sp|O75521|ECI2_HUMAN Enoyl-CoA delta isomerase 2 OS=Homo sapiens OX=9606 GN=ECI2 PE=1 SV=4	1	17	17	17	52.5	43.585	7303400	1140300	1922400	1943700	483050	956790	915980	3.45537e+06	1074880	3.21465	0.211363
sp|P05154|IPSP_HUMAN	SERPINA5	sp|P05154|IPSP_HUMAN Plasma serine protease inhibitor OS=Homo sapiens OX=9606 GN=SERPINA5 PE=1 SV=3	1	6	6	6	18.2	45.674	172160	121660	17585	19238	16908	17598	77249	103802	32748.2	3.16969	0.150915
sp|P21399|ACOC_HUMAN	ACO1	sp|P21399|ACOC_HUMAN Cytoplasmic aconitate hydratase OS=Homo sapiens OX=9606 GN=ACO1 PE=1 SV=3	1	24	24	24	35.4	98.398	6646300	785770	2283600	1509000	721490	850660	1020600	3.23856e+06	1.02544e+06	3.15822	0.196287
sp|P17174|AATC_HUMAN	GOT1	sp|P17174|AATC_HUMAN Aspartate aminotransferase, cytoplasmic OS=Homo sapiens OX=9606 GN=GOT1 PE=1 SV=3	1	19	19	19	62.7	46.247	10240000	1098400	3042100	2817200	699680	1251900	1303500	4793500	1518070	3.15763	0.228452
sp|P51649|SSDH_HUMAN	ALDH5A1	sp|P51649|SSDH_HUMAN Succinate-semialdehyde dehydrogenase, mitochondrial OS=Homo sapiens OX=9606 GN=ALDH5A1 PE=1 SV=2	1	14	14	14	25.8	57.214	3176300	242940	632110	1023000	197630	218700	272760	1350450	428022	3.15509	0.303588
sp|O75936|BODG_HUMAN	BBOX1	sp|O75936|BODG_HUMAN Gamma-butyrobetaine dioxygenase OS=Homo sapiens OX=9606 GN=BBOX1 PE=1 SV=1	1	6	6	6	19.1	44.714	415040		270500	69632		147890		342770	108761	3.15159	0.104381
sp|P50135|HNMT_HUMAN	HNMT	sp|P50135|HNMT_HUMAN Histamine N-methyltransferase OS=Homo sapiens OX=9606 GN=HNMT PE=1 SV=1	1	8	8	8	37.7	33.295	1353100	214080	623020	221980	115290	263180	327600	730067	232012	3.14667	0.139479
sp|Q13485|SMAD4_HUMAN	SMAD4	sp|Q13485|SMAD4_HUMAN Mothers against decapentaplegic homolog 4 OS=Homo sapiens OX=9606 GN=SMAD4 PE=1 SV=1	1	6	6	6	16.8	60.438	36191	357820	21965		29891	81220	21136	138659	44082.3	3.14545	0.443138
sp|Q9UI09|NDUAC_HUMAN	NDUFA12	sp|Q9UI09|NDUAC_HUMAN NADH dehydrogenase [ubiquinone] 1 alpha subcomplex subunit 12 OS=Homo sapiens OX=9606 GN=NDUFA12 PE=1 SV=1	1	9	9	9	73.1	17.114	883680	242890	685340	336040	129070	116370	188690	603970	192542	3.13681	0.0593671
sp|P49326|FMO5_HUMAN	FMO5	sp|P49326|FMO5_HUMAN Flavin-containing monooxygenase 5 OS=Homo sapiens OX=9606 GN=FMO5 PE=1 SV=2	1	19	19	19	40.2	60.22	4575500	138170	789930	1360200		117690	277430	1.83453e+06	585107	3.13538	0.433753
sp|P10451|OSTP_HUMAN;CON__P31096	SPP1	sp|P10451|OSTP_HUMAN Osteopontin OS=Homo sapiens OX=9606 GN=SPP1 PE=1 SV=1	2	6	6	6	32.8	35.422		288080	55506	121190		21221	22496	171793	54969	3.12527	0.313319
sp|Q9H2X3|CLC4M_HUMAN;sp|Q9NNX6|CD209_HUMAN	CLEC4M	sp|Q9H2X3|CLC4M_HUMAN C-type lectin domain family 4 member M OS=Homo sapiens OX=9606 GN=CLEC4M PE=1 SV=1	2	8	8	8	38.1	45.35	800170		295390	498790		20833	12085	547780	177236	3.09068	0.277731
sp|Q96DC8|ECHD3_HUMAN	ECHDC3	sp|Q96DC8|ECHD3_HUMAN Enoyl-CoA hydratase domain-containing protein 3, mitochondrial OS=Homo sapiens OX=9606 GN=ECHDC3 PE=1 SV=2	1	9	9	9	36.6	32.633	3095600	444990	759300	955670	235100	376190	290740	1.4333e+06	464425	3.08617	0.239948
sp|Q5JTJ3|COA6_HUMAN	COA6	sp|Q5JTJ3|COA6_HUMAN Cytochrome c oxidase assembly factor 6 homolog OS=Homo sapiens OX=9606 GN=COA6 PE=1 SV=1	1	2	2	2	21.6	14.116	73206		233880	44004		55561		153543	49782.5	3.08428	0.326587
sp|O60701|UGDH_HUMAN	UGDH	sp|O60701|UGDH_HUMAN UDP-glucose 6-dehydrogenase OS=Homo sapiens OX=9606 GN=UGDH PE=1 SV=1	1	23	23	23	55.7	55.023	9922100	1365800	2809800	2378400	1198200	1155900	1369200	4.69923e+06	1525425	3.08061	0.215463
sp|P36871|PGM1_HUMAN	PGM1	sp|P36871|PGM1_HUMAN Phosphoglucomutase-1 OS=Homo sapiens OX=9606 GN=PGM1 PE=1 SV=3	1	30	30	30	59.1	61.448	17174000	3742700	4277800	3013100	946910	3373500	3638400	8.39817e+06	2.74298e+06	3.0617	0.191335
sp|Q08830|FGL1_HUMAN	FGL1	sp|Q08830|FGL1_HUMAN Fibrinogen-like protein 1 OS=Homo sapiens OX=9606 GN=FGL1 PE=1 SV=3	1	5	5	5	19.6	36.379	280320		56970	101830	40916	23069		168645	55271.7	3.0512	0.291321
sp|Q02252|MMSA_HUMAN	ALDH6A1	sp|Q02252|MMSA_HUMAN Methylmalonate-semialdehyde dehydrogenase [acylating], mitochondrial OS=Homo sapiens OX=9606 GN=ALDH6A1 PE=1 SV=2	1	27	27	27	55.3	57.839	24846000	2673500	5858400	8453200	1565700	2392300	2180400	1.1126e+07	3647900	3.04996	0.274581
sp|Q03426|KIME_HUMAN	MVK	sp|Q03426|KIME_HUMAN Mevalonate kinase OS=Homo sapiens OX=9606 GN=MVK PE=1 SV=1	1	9	9	9	32.8	42.45	622090	84047	131450	97139	124000	73002	72822	279196	91740.8	3.04331	0.251507
sp|Q9H477|RBSK_HUMAN	RBKS	sp|Q9H477|RBSK_HUMAN Ribokinase OS=Homo sapiens OX=9606 GN=RBKS PE=1 SV=1	1	3	3	3	14.3	34.143	329650	67555	28785	46231		40461	53588	141997	46760	3.03671	0.370877
sp|Q99622|C10_HUMAN	C12orf57	sp|Q99622|C10_HUMAN Protein C10 OS=Homo sapiens OX=9606 GN=C12orf57 PE=1 SV=1	1	4	4	4	50.8	13.178		47996	88552	18817		13130	35557	68274	22501.3	3.03422	0.0786331
sp|P19022|CADH2_HUMAN;sp|P55283|CADH4_HUMAN	CDH2	sp|P19022|CADH2_HUMAN Cadherin-2 OS=Homo sapiens OX=9606 GN=CDH2 PE=1 SV=4	2	9	9	9	14.9	99.808	565630	28154	129050	188610		34052	15742	240945	79468	3.03197	0.405452
sp|A3KMH1|VWA8_HUMAN	VWA8	sp|A3KMH1|VWA8_HUMAN von Willebrand factor A domain-containing protein 8 OS=Homo sapiens OX=9606 GN=VWA8 PE=1 SV=2	1	42	42	42	28.7	214.82	1315700	59941	448870	459880	182850	100930	60121	608170	200945	3.02655	0.269834
sp|P25325|THTM_HUMAN	MPST	sp|P25325|THTM_HUMAN 3-mercaptopyruvate sulfurtransferase OS=Homo sapiens OX=9606 GN=MPST PE=1 SV=3	1	12	12	12	59.3	33.178	6541900	672530	2531600	2109100	621340	822250	796470	3.24868e+06	1087290	2.98787	0.210427
sp|Q9BSE5|SPEB_HUMAN	AGMAT	sp|Q9BSE5|SPEB_HUMAN Agmatinase, mitochondrial OS=Homo sapiens OX=9606 GN=AGMAT PE=1 SV=2	1	10	10	10	37.8	37.66	1143000	9070.7	302280	447060		19406	20402	484784	162289	2.98716	0.430829
sp|P53602|MVD1_HUMAN	MVD	sp|P53602|MVD1_HUMAN Diphosphomevalonate decarboxylase OS=Homo sapiens OX=9606 GN=MVD PE=1 SV=1	1	6	6	6	20.2	43.404	212380	82740	84531	33379	74985	33009	28167	126550	42385	2.98573	0.0785744
sp|A6NDB9|PALM3_HUMAN	PALM3	sp|A6NDB9|PALM3_HUMAN Paralemmin-3 OS=Homo sapiens OX=9606 GN=PALM3 PE=1 SV=2	1	11	11	11	22.6	71.695	508920	33573	112280	83283	77340	59894		218258	73505.7	2.96926	0.381286
sp|Q9Y6L6|SO1B1_HUMAN	SLCO1B1	sp|Q9Y6L6|SO1B1_HUMAN Solute carrier organic anion transporter family member 1B1 OS=Homo sapiens OX=9606 GN=SLCO1B1 PE=1 SV=2	1	8	8	8	16.2	76.448	595790	36864	60028	67945		81658	85904	230894	78502.3	2.94124	0.451023
sp|Q86U10|LPP60_HUMAN	ASPG	sp|Q86U10|LPP60_HUMAN 60 kDa lysophospholipase OS=Homo sapiens OX=9606 GN=ASPG PE=1 SV=3	1	5	5	5	13.4	60.882	99620		21092	17807			23314	60356	20560.5	2.93553	0.418419
sp|Q8IYQ7|THNS1_HUMAN	THNSL1	sp|Q8IYQ7|THNS1_HUMAN Threonine synthase-like 1 OS=Homo sapiens OX=9606 GN=THNSL1 PE=1 SV=2	1	13	13	13	23	83.069	508760	73885	197240	144290	116170	53111	41365	259962	88734	2.92967	0.187351
sp|Q9BV57|MTND_HUMAN	ADI1	sp|Q9BV57|MTND_HUMAN 1,2-dihydroxy-3-keto-5-methylthiopentene dioxygenase OS=Homo sapiens OX=9606 GN=ADI1 PE=1 SV=1	1	7	7	7	49.2	21.498	653320	117600	368800	220660	36065	130770	132090	379907	129896	2.92469	0.127467
sp|P05166|PCCB_HUMAN	PCCB	sp|P05166|PCCB_HUMAN Propionyl-CoA carboxylase beta chain, mitochondrial OS=Homo sapiens OX=9606 GN=PCCB PE=1 SV=3	1	15	15	15	40.8	58.215	1926100	95650	693540	796610	136170	201290	107140	905097	310302	2.91682	0.279454
sp|Q96EY8|MMAB_HUMAN	MMAB	sp|Q96EY8|MMAB_HUMAN Corrinoid adenosyltransferase OS=Homo sapiens OX=9606 GN=MMAB PE=1 SV=1	1	5	5	5	29.6	27.388	536800	223250	176600	181850		105540	33813	312217	107068	2.91607	0.164972
sp|P30084|ECHM_HUMAN	ECHS1	sp|P30084|ECHM_HUMAN Enoyl-CoA hydratase, mitochondrial OS=Homo sapiens OX=9606 GN=ECHS1 PE=1 SV=4	1	15	15	15	55.2	31.387	14121000	2030800	7099500	4045700	1470500	2666500	2496400	7.75043e+06	2669775	2.90303	0.151001
sp|P82970|HMGN5_HUMAN	HMGN5	sp|P82970|HMGN5_HUMAN High mobility group nucleosome-binding domain-containing protein 5 OS=Homo sapiens OX=9606 GN=HMGN5 PE=1 SV=1	1	5	5	5	20.6	31.524	102740	50825	123900	40879		15248	39464	92488.3	31863.7	2.90263	0.0595597
sp|Q96LZ7|RMD2_HUMAN	RMDN2	sp|Q96LZ7|RMD2_HUMAN Regulator of microtubule dynamics protein 2 OS=Homo sapiens OX=9606 GN=RMDN2 PE=1 SV=2	1	10	10	10	30	47.399	640920	66968	176410	155720	51897	93865	105130	294766	101653	2.89973	0.252526
sp|Q08431|MFGM_HUMAN	MFGE8	sp|Q08431|MFGM_HUMAN Lactadherin OS=Homo sapiens OX=9606 GN=MFGE8 PE=1 SV=3	1	14	14	14	43.7	43.104	19639	2323900	139000	73384	60475	517650	490460	827513	285492	2.89855	0.438528
sp|Q92506|DHB8_HUMAN	HSD17B8	sp|Q92506|DHB8_HUMAN Estradiol 17-beta-dehydrogenase 8 OS=Homo sapiens OX=9606 GN=HSD17B8 PE=1 SV=2	1	7	7	7	37.2	26.973	686200	169620	474310	280670	119940	115950	95819	443377	153095	2.89609	0.0847206
sp|Q8N4T8|CBR4_HUMAN	CBR4	sp|Q8N4T8|CBR4_HUMAN Carbonyl reductase family member 4 OS=Homo sapiens OX=9606 GN=CBR4 PE=1 SV=3	1	6	6	6	41.4	25.301	733160	145380	363560	232380	113270	115710	111070	414033	143108	2.89316	0.126238
sp|P00352|AL1A1_HUMAN	ALDH1A1	sp|P00352|AL1A1_HUMAN Retinal dehydrogenase 1 OS=Homo sapiens OX=9606 GN=ALDH1A1 PE=1 SV=2	1	32	32	28	72.1	54.861	63600000	3910600	11294000	12946000	2783800	10248000	10413000	26268200	9097700	2.88735	0.330359
sp|Q16762|THTR_HUMAN	TST	sp|Q16762|THTR_HUMAN Thiosulfate sulfurtransferase OS=Homo sapiens OX=9606 GN=TST PE=1 SV=4	1	13	13	13	56.2	33.429	13312000	926470	3475500	4271600	1467000	1552900	895910	5.90466e+06	2.04685e+06	2.88475	0.29292
sp|P27338|AOFB_HUMAN	MAOB	sp|P27338|AOFB_HUMAN Amine oxidase [flavin-containing] B OS=Homo sapiens OX=9606 GN=MAOB PE=1 SV=3	1	20	20	19	50	58.762	6247900	888170	1913100	2047800	192060	694180	1337200	3016390	1067810	2.82484	0.237956
sp|Q14914|PTGR1_HUMAN	PTGR1	sp|Q14914|PTGR1_HUMAN Prostaglandin reductase 1 OS=Homo sapiens OX=9606 GN=PTGR1 PE=1 SV=2	1	11	11	11	41.3	35.869	8682600	1339000	1576400	2004600	922650	1279200	1277900	3866000	1.37109e+06	2.81966	0.274494
sp|P07902|GALT_HUMAN	GALT	sp|P07902|GALT_HUMAN Galactose-1-phosphate uridylyltransferase OS=Homo sapiens OX=9606 GN=GALT PE=1 SV=3	1	8	8	8	28.2	43.363	1025700	35948	434840	336630	138310	99675	133460	498829	177019	2.81795	0.252468
sp|Q9UBQ7|GRHPR_HUMAN	GRHPR	sp|Q9UBQ7|GRHPR_HUMAN Glyoxylate reductase/hydroxypyruvate reductase OS=Homo sapiens OX=9606 GN=GRHPR PE=1 SV=1	1	15	15	15	53	35.668	18446000	6878200	5822800	4267700	1040700	4650900	4855900	1.03823e+07	3703800	2.80316	0.118289
sp|P09417|DHPR_HUMAN	QDPR	sp|P09417|DHPR_HUMAN Dihydropteridine reductase OS=Homo sapiens OX=9606 GN=QDPR PE=1 SV=2	1	8	8	8	50.8	25.789	2364800	136020	674930	568130	365520	238480	345520	1.05858e+06	379412	2.79006	0.285104
sp|Q9UJ83|HACL1_HUMAN	HACL1	sp|Q9UJ83|HACL1_HUMAN 2-hydroxyacyl-CoA lyase 1 OS=Homo sapiens OX=9606 GN=HACL1 PE=1 SV=2	1	10	10	10	23	63.728	906870	5003.9	43935	200880		27945		318603	114412	2.78469	0.63297
sp|Q9H6R3|ACSS3_HUMAN	ACSS3	sp|Q9H6R3|ACSS3_HUMAN Acyl-CoA synthetase short-chain family member 3, mitochondrial OS=Homo sapiens OX=9606 GN=ACSS3 PE=1 SV=1	1	20	20	20	41.4	74.777	2196600	24866	315560	1017700	48966	84758	66443	845675	304467	2.77756	0.433119
sp|P46019|KPB2_HUMAN	PHKA2	sp|P46019|KPB2_HUMAN Phosphorylase b kinase regulatory subunit alpha, liver isoform OS=Homo sapiens OX=9606 GN=PHKA2 PE=1 SV=1	1	12	12	12	12.9	138.41	365170		46409	173260	24792	61192	38179	205790	74355.8	2.76763	0.298119
sp|P18433|PTPRA_HUMAN	PTPRA	sp|P18433|PTPRA_HUMAN Receptor-type tyrosine-protein phosphatase alpha OS=Homo sapiens OX=9606 GN=PTPRA PE=1 SV=3	1	4	4	3	6.2	90.718		72978	21605	21909	10525	19063		47291.5	17165.7	2.75501	0.22275
sp|Q8N335|GPD1L_HUMAN	GPD1L	sp|Q8N335|GPD1L_HUMAN Glycerol-3-phosphate dehydrogenase 1-like protein OS=Homo sapiens OX=9606 GN=GPD1L PE=1 SV=1	1	6	6	6	17.7	38.418		305830	162890	31619	45691	113260	151500	234360	85517.5	2.74049	0.0711351
sp|P11586|C1TC_HUMAN	MTHFD1	sp|P11586|C1TC_HUMAN C-1-tetrahydrofolate synthase, cytoplasmic OS=Homo sapiens OX=9606 GN=MTHFD1 PE=1 SV=3	1	47	47	46	59.5	101.56	24345000	2501800	6761200	6608700	3199200	3480400	3118200	1.12027e+07	4101625	2.73128	0.266608
sp|P30038|AL4A1_HUMAN	ALDH4A1	sp|P30038|AL4A1_HUMAN Delta-1-pyrroline-5-carboxylate dehydrogenase, mitochondrial OS=Homo sapiens OX=9606 GN=ALDH4A1 PE=1 SV=3	1	27	27	27	59.9	61.719	16765000	999910	4807200	6354100	1159600	2345700	1184700	7.52404e+06	2761025	2.72509	0.311435
sp|Q6NUM9|RETST_HUMAN	RETSAT	sp|Q6NUM9|RETST_HUMAN All-trans-retinol 13,14-reductase OS=Homo sapiens OX=9606 GN=RETSAT PE=1 SV=2	1	8	8	8	18.7	66.819	762960	90169	240370	246740	103800	106420	79019	364500	133995	2.72025	0.248276
sp|P12107|COBA1_HUMAN	COL11A1	sp|P12107|COBA1_HUMAN Collagen alpha-1(XI) chain OS=Homo sapiens OX=9606 GN=COL11A1 PE=1 SV=4	1	6	6	6	5	181.06	42650	248800		79329		34973	47262	145725	53854.7	2.70589	0.32742
sp|Q5SRE7|PHYD1_HUMAN	PHYHD1	sp|Q5SRE7|PHYD1_HUMAN Phytanoyl-CoA dioxygenase domain-containing protein 1 OS=Homo sapiens OX=9606 GN=PHYHD1 PE=1 SV=2	1	8	8	8	41.6	32.41	498630	67895	139740	169730	68028	42689	68096	235422	87135.8	2.70178	0.258491
sp|Q9NP74|PALMD_HUMAN	PALMD	sp|Q9NP74|PALMD_HUMAN Palmdelphin OS=Homo sapiens OX=9606 GN=PALMD PE=1 SV=1	1	9	9	9	29.2	62.757	317190	232440	22028	121940	62937	51915	45798	190553	70647.5	2.69723	0.176693
sp|Q6XQN6|PNCB_HUMAN	NAPRT	sp|Q6XQN6|PNCB_HUMAN Nicotinate phosphoribosyltransferase OS=Homo sapiens OX=9606 GN=NAPRT PE=1 SV=2	1	16	16	16	41.8	57.578	1081400	191820	805420	282950	256220	232820	258730	692880	257680	2.68892	0.105165
sp|P62834|RAP1A_HUMAN	RAP1A	sp|P62834|RAP1A_HUMAN Ras-related protein Rap-1A OS=Homo sapiens OX=9606 GN=RAP1A PE=1 SV=1	1	11	3	3	52.2	20.987	480980	227610	154160	42078	84521	142890	158530	287583	107005	2.68758	0.097435
sp|P04040|CATA_HUMAN	CAT	sp|P04040|CATA_HUMAN Catalase OS=Homo sapiens OX=9606 GN=CAT PE=1 SV=3	1	28	28	28	52	59.755	50003000	1872000	9777800	13261000	2737500	5647000	9044600	2.05509e+07	7672525	2.67851	0.358904
sp|Q6ZXV5|TMTC3_HUMAN	TMTC3	sp|Q6ZXV5|TMTC3_HUMAN Protein O-mannosyl-transferase TMTC3 OS=Homo sapiens OX=9606 GN=TMTC3 PE=1 SV=2	1	6	6	6	9.6	104.01	40932	127700	37060	35638	16776	22512	27480	68564	25601.5	2.67812	0.148988
sp|P50225|ST1A1_HUMAN;sp|O75897|ST1C4_HUMAN	SULT1A1	sp|P50225|ST1A1_HUMAN Sulfotransferase 1A1 OS=Homo sapiens OX=9606 GN=SULT1A1 PE=1 SV=3	2	16	16	3	59.3	34.165	9401300	464060	2535000	2959400	1590500	675320	956960	4.13345e+06	1545545	2.67443	0.318828
sp|Q8N668|COMD1_HUMAN	COMMD1	sp|Q8N668|COMD1_HUMAN COMM domain-containing protein 1 OS=Homo sapiens OX=9606 GN=COMMD1 PE=1 SV=1	1	3	3	3	25.3	21.178		123350	48340			39261	24988	85845	32124.5	2.67226	0.294676
sp|Q9BVL4|SELO_HUMAN	SELENOO	sp|Q9BVL4|SELO_HUMAN Protein adenylyltransferase SelO, mitochondrial OS=Homo sapiens OX=9606 GN=SELENOO PE=1 SV=3	1	6	6	6	12	73.488	377000	36103	239710	110680	111460	61496	42677	217604	81578.2	2.66743	0.172031
sp|O75190|DNJB6_HUMAN;sp|Q8WWF6|DNJB3_HUMAN;sp|Q8NHS0|DNJB8_HUMAN	DNAJB6	sp|O75190|DNJB6_HUMAN DnaJ homolog subfamily B member 6 OS=Homo sapiens OX=9606 GN=DNAJB6 PE=1 SV=2	3	3	2	2	10.4	36.087	2525900	1126800		369390	750340	937370		1826350	685700	2.66348	0.136471
sp|Q15274|NADC_HUMAN	QPRT	sp|Q15274|NADC_HUMAN Nicotinate-nucleotide pyrophosphorylase [carboxylating] OS=Homo sapiens OX=9606 GN=QPRT PE=1 SV=3	1	8	8	8	35.7	30.845	800410	193610	152900	105310	34594	190600	246410	382307	144228	2.6507	0.25151
sp|P00441|SODC_HUMAN	SOD1	sp|P00441|SODC_HUMAN Superoxide dismutase [Cu-Zn] OS=Homo sapiens OX=9606 GN=SOD1 PE=1 SV=2	1	8	8	8	67.5	15.936	9209200	4137200	4300400	2971400	779750	2048500	3085700	5.88227e+06	2.22134e+06	2.64807	0.0620323
sp|P28288|ABCD3_HUMAN	ABCD3	sp|P28288|ABCD3_HUMAN ATP-binding cassette sub-family D member 3 OS=Homo sapiens OX=9606 GN=ABCD3 PE=1 SV=1	1	15	15	15	25.6	75.475	3580400	447620	589640	1225200	254000	503510	350320	1539220	583258	2.63901	0.3335
sp|Q9NQR4|NIT2_HUMAN	NIT2	sp|Q9NQR4|NIT2_HUMAN Omega-amidase NIT2 OS=Homo sapiens OX=9606 GN=NIT2 PE=1 SV=1	1	17	17	17	71.7	30.608	4275800	724650	1894200	948820	996130	763990	774910	2.29822e+06	870962	2.63871	0.164576
sp|Q15306|IRF4_HUMAN	IRF4	sp|Q15306|IRF4_HUMAN Interferon regulatory factor 4 OS=Homo sapiens OX=9606 GN=IRF4 PE=1 SV=1	1	7	7	7	21.5	51.772		71495	152420	39674	55810	40403	34672	111958	42639.8	2.62566	0.0543071
sp|Q99489|OXDD_HUMAN	DDO	sp|Q99489|OXDD_HUMAN D-aspartate oxidase OS=Homo sapiens OX=9606 GN=DDO PE=1 SV=1	1	6	6	6	29.9	37.534	129530		28285	31603		28564		78907.5	30083.5	2.62295	0.436742
sp|Q16775|GLO2_HUMAN	HAGH	sp|Q16775|GLO2_HUMAN Hydroxyacylglutathione hydrolase, mitochondrial OS=Homo sapiens OX=9606 GN=HAGH PE=1 SV=2	1	9	9	9	40.9	33.805	2005200	307570	773740	567100	248350	384920	371430	1.02884e+06	392950	2.61824	0.199906
sp|O00748|EST2_HUMAN;sp|Q5XG92|EST4A_HUMAN;sp|P22303|ACES_HUMAN	CES2	sp|O00748|EST2_HUMAN Cocaine esterase OS=Homo sapiens OX=9606 GN=CES2 PE=1 SV=1	3	17	17	17	30.1	61.806	8079200	564470	1954500	3073300		533240	443830	3.53272e+06	1.35012e+06	2.61659	0.42578
sp|P49327|FAS_HUMAN	FASN	sp|P49327|FAS_HUMAN Fatty acid synthase OS=Homo sapiens OX=9606 GN=FASN PE=1 SV=3	1	98	98	98	52.1	273.42	16731000	3381300	11473000	4394400	4358800	4520800	2898200	1.05284e+07	4043050	2.60408	0.104936
sp|O15514|RPB4_HUMAN	POLR2D	sp|O15514|RPB4_HUMAN DNA-directed RNA polymerase II subunit RPB4 OS=Homo sapiens OX=9606 GN=POLR2D PE=1 SV=1	1	3	3	3	35.9	16.311	11744	42318	76449			13034	20386	43503.7	16710	2.60345	0.350392
sp|P11498|PYC_HUMAN	PC	sp|P11498|PYC_HUMAN Pyruvate carboxylase, mitochondrial OS=Homo sapiens OX=9606 GN=PC PE=1 SV=2	1	51	51	51	57.8	129.63	19719000	1552600	4823800	9105800	397270	2299500	1576900	8.69847e+06	3.34487e+06	2.60054	0.352178
sp|P05549|AP2A_HUMAN;sp|Q92481|AP2B_HUMAN;sp|Q6VUC0|AP2E_HUMAN	TFAP2A	sp|P05549|AP2A_HUMAN Transcription factor AP-2-alpha OS=Homo sapiens OX=9606 GN=TFAP2A PE=1 SV=1	3	8	8	7	24.7	48.062	85480	217170	377540	96299	110990	98280	43942	226730	87377.8	2.59483	0.113781
sp|P37059|DHB2_HUMAN	HSD17B2	sp|P37059|DHB2_HUMAN 17-beta-hydroxysteroid dehydrogenase type 2 OS=Homo sapiens OX=9606 GN=HSD17B2 PE=1 SV=1	1	10	10	10	28.7	42.785	1417000	16433	231610	701350	32093	50486	72247	555014	214044	2.59299	0.445611
sp|P42765|THIM_HUMAN	ACAA2	sp|P42765|THIM_HUMAN 3-ketoacyl-CoA thiolase, mitochondrial OS=Homo sapiens OX=9606 GN=ACAA2 PE=1 SV=2	1	22	22	22	73.3	41.924	24124000	6790200	7957700	7745800	979510	5889000	5389400	12957300	5.00093e+06	2.59098	0.170839
sp|Q9UDY8|MALT1_HUMAN	MALT1	sp|Q9UDY8|MALT1_HUMAN Mucosa-associated lymphoid tissue lymphoma translocation protein 1 OS=Homo sapiens OX=9606 GN=MALT1 PE=1 SV=1	1	7	7	7	10.9	92.271	97402	236890		76609		48378	68735	167146	64574	2.58844	0.148954
sp|Q6UXB4|CLC4G_HUMAN	CLEC4G	sp|Q6UXB4|CLC4G_HUMAN C-type lectin domain family 4 member G OS=Homo sapiens OX=9606 GN=CLEC4G PE=1 SV=1	1	4	4	4	15	32.561	182550	60841	36294	36233	36432		36181	93228.3	36282	2.56955	0.276387
sp|Q6YN16|HSDL2_HUMAN	HSDL2	sp|Q6YN16|HSDL2_HUMAN Hydroxysteroid dehydrogenase-like protein 2 OS=Homo sapiens OX=9606 GN=HSDL2 PE=1 SV=1	1	16	16	16	49.5	45.394	4116000	657440	1269300	1194100	489430	790560	670330	2.01425e+06	786105	2.56231	0.234547
sp|Q92947|GCDH_HUMAN	GCDH	sp|Q92947|GCDH_HUMAN Glutaryl-CoA dehydrogenase, mitochondrial OS=Homo sapiens OX=9606 GN=GCDH PE=1 SV=1	1	8	8	8	32.4	48.127	1558300	214600	481820	394070	153110	387140	241530	751573	293962	2.5567	0.248573
sp|P22033|MUTA_HUMAN	MMUT	sp|P22033|MUTA_HUMAN Methylmalonyl-CoA mutase, mitochondrial OS=Homo sapiens OX=9606 GN=MMUT PE=1 SV=4	1	23	23	23	39.1	83.134	8355700	1563800	3187400	2981500	846130	1564400	1451300	4.36897e+06	1.71083e+06	2.55371	0.19868
sp|Q8N0X4|CLYBL_HUMAN	CLYBL	sp|Q8N0X4|CLYBL_HUMAN Citramalyl-CoA lyase, mitochondrial OS=Homo sapiens OX=9606 GN=CLYBL PE=1 SV=2	1	11	11	11	42.4	37.359	1342600	92609	274010	413320	239270	142180	100870	569740	223910	2.5445	0.351157
sp|Q86TX2|ACOT1_HUMAN;sp|P49753|ACOT2_HUMAN	ACOT1	sp|Q86TX2|ACOT1_HUMAN Acyl-coenzyme A thioesterase 1 OS=Homo sapiens OX=9606 GN=ACOT1 PE=1 SV=1;sp|P49753|ACOT2_HUMAN Acyl-coenzyme A thioesterase 2, mitochondrial OS=Homo sapiens OX=9606 GN=ACOT2 PE=1 SV=6	2	20	20	20	49.4	46.277	4583700	893000	1939800	1240000	1006900	828250	817670	2.47217e+06	973205	2.54023	0.166508
sp|O95822|DCMC_HUMAN	MLYCD	sp|O95822|DCMC_HUMAN Malonyl-CoA decarboxylase, mitochondrial OS=Homo sapiens OX=9606 GN=MLYCD PE=1 SV=3	1	13	13	13	36.9	55.003	994680	156400	295710	302310	214120	137040	108950	482263	190605	2.53017	0.247755
sp|Q9BYV7|BCDO2_HUMAN	BCO2	sp|Q9BYV7|BCDO2_HUMAN Beta,beta-carotene 9,10-oxygenase OS=Homo sapiens OX=9606 GN=BCO2 PE=1 SV=5	1	10	10	9	25	65.673	341550	105160	61525	63203			70726	169412	66964.5	2.52987	0.429017
sp|Q9UKS6|PACN3_HUMAN	PACSIN3	sp|Q9UKS6|PACN3_HUMAN Protein kinase C and casein kinase substrate in neurons protein 3 OS=Homo sapiens OX=9606 GN=PACSIN3 PE=1 SV=2	1	12	12	12	36.3	48.486	692600	104460	406450	466770	124550	17172	26301	401170	158698	2.52788	0.256073
sp|O14874|BCKD_HUMAN	BCKDK	sp|O14874|BCKD_HUMAN [3-methyl-2-oxobutanoate dehydrogenase [lipoamide]] kinase, mitochondrial OS=Homo sapiens OX=9606 GN=BCKDK PE=1 SV=2	1	8	8	8	23.1	46.36	627890	159350	170300	137930	134300	117900	116150	319180	126570	2.52177	0.196611
sp|P00505|AATM_HUMAN	GOT2	sp|P00505|AATM_HUMAN Aspartate aminotransferase, mitochondrial OS=Homo sapiens OX=9606 GN=GOT2 PE=1 SV=3	1	20	20	20	55.8	47.517	10862000	2136600	4235300	4257600	1158300	1867900	1828800	5.74463e+06	2278150	2.52162	0.198959
sp|Q15599|NHRF2_HUMAN	SLC9A3R2	sp|Q15599|NHRF2_HUMAN Na(+)/H(+) exchange regulatory cofactor NHE-RF2 OS=Homo sapiens OX=9606 GN=SLC9A3R2 PE=1 SV=2	1	10	10	10	39.8	37.413	761720	214090	300680	219570	159750	130760	165420	425497	168875	2.5196	0.134568
sp|P12694|ODBA_HUMAN	BCKDHA	sp|P12694|ODBA_HUMAN 2-oxoisovalerate dehydrogenase subunit alpha, mitochondrial OS=Homo sapiens OX=9606 GN=BCKDHA PE=1 SV=2	1	17	17	17	48.1	50.47	2461200	354970	709170	794360	389230	347720	338090	1.17511e+06	467350	2.51442	0.261984
sp|P49914|MTHFS_HUMAN	MTHFS	sp|P49914|MTHFS_HUMAN 5-formyltetrahydrofolate cyclo-ligase OS=Homo sapiens OX=9606 GN=MTHFS PE=1 SV=2	1	4	4	4	22.7	23.255	718270	105190	90397	169080	133630	57239	125860	304619	121452	2.50814	0.343882
sp|Q8IUZ5|AT2L2_HUMAN	PHYKPL	sp|Q8IUZ5|AT2L2_HUMAN 5-phosphohydroxy-L-lysine phospho-lyase OS=Homo sapiens OX=9606 GN=PHYKPL PE=1 SV=1	1	6	6	6	15.8	49.71	347990	70112	132600	105380	18722	54507	114580	183567	73297.2	2.50442	0.202843
sp|Q96RQ3|MCCA_HUMAN	MCCC1	sp|Q96RQ3|MCCA_HUMAN Methylcrotonoyl-CoA carboxylase subunit alpha, mitochondrial OS=Homo sapiens OX=9606 GN=MCCC1 PE=1 SV=3	1	23	23	23	51.6	80.472	5145000	604250	833320	1524000	729460	622940	629340	2194190	876435	2.50354	0.344268
sp|Q8NBX0|SCPDL_HUMAN	SCCPDH	sp|Q8NBX0|SCPDL_HUMAN Saccharopine dehydrogenase-like oxidoreductase OS=Homo sapiens OX=9606 GN=SCCPDH PE=1 SV=1	1	9	9	9	31.2	47.151	1934400	537340	445680	530190	88219	475610	461140	972473	388790	2.50128	0.223742
sp|Q68D91|MBLC2_HUMAN	MBLAC2	sp|Q68D91|MBLC2_HUMAN Metallo-beta-lactamase domain-containing protein 2 OS=Homo sapiens OX=9606 GN=MBLAC2 PE=1 SV=3	1	7	7	7	38	31.371	96041	167100	400600	87004	45686	117420	104390	221247	88625	2.49644	0.154678
sp|P11137|MTAP2_HUMAN	MAP2	sp|P11137|MTAP2_HUMAN Microtubule-associated protein 2 OS=Homo sapiens OX=9606 GN=MAP2 PE=1 SV=4	1	6	6	6	4.7	199.52	16601	126020	130840	15257		34629	59664	91153.7	36516.7	2.49622	0.238345
sp|Q9UM22|EPDR1_HUMAN	EPDR1	sp|Q9UM22|EPDR1_HUMAN Mammalian ependymin-related protein 1 OS=Homo sapiens OX=9606 GN=EPDR1 PE=1 SV=2	1	4	4	4	18.8	25.437	42762	24312	225090	40183	37944			97388	39063.5	2.49307	0.53158
sp|Q5T440|CAF17_HUMAN	IBA57	sp|Q5T440|CAF17_HUMAN Putative transferase CAF17, mitochondrial OS=Homo sapiens OX=9606 GN=IBA57 PE=1 SV=1	1	4	4	4	15.7	38.155	221750	72000	76261	50686	62274	35778		123337	49579.3	2.48767	0.212821
sp|Q8NHX9|TPC2_HUMAN	TPCN2	sp|Q8NHX9|TPC2_HUMAN Two pore calcium channel protein 2 OS=Homo sapiens OX=9606 GN=TPCN2 PE=1 SV=2	1	4	4	4	8.1	85.242	33686	226580		3749.3	14980	166850	23683	130133	52315.6	2.48746	0.398934
sp|P05783|K1C18_HUMAN;CON__H-INV:HIT000015463	KRT18	sp|P05783|K1C18_HUMAN Keratin, type I cytoskeletal 18 OS=Homo sapiens OX=9606 GN=KRT18 PE=1 SV=2	2	39	39	26	79.8	48.057	60936000	3564000	17560000	30417000	1102200	8240500	4353000	2.73533e+07	11028175	2.48031	0.366277
sp|Q92667|AKAP1_HUMAN	AKAP1	sp|Q92667|AKAP1_HUMAN A-kinase anchor protein 1, mitochondrial OS=Homo sapiens OX=9606 GN=AKAP1 PE=1 SV=1	1	9	9	9	13	97.34	103150	32269	69379	35682		21787	25362	68266	27610.3	2.47248	0.123481
sp|O43598|DNPH1_HUMAN	DNPH1	sp|O43598|DNPH1_HUMAN 2-deoxynucleoside 5-phosphate N-hydrolase 1 OS=Homo sapiens OX=9606 GN=DNPH1 PE=1 SV=1	1	2	2	2	20.1	19.108	455050	51256	917010	165600	222700	160710	220630	474439	192410	2.46577	0.237421
sp|Q9Y281|COF2_HUMAN	CFL2	sp|Q9Y281|COF2_HUMAN Cofilin-2 OS=Homo sapiens OX=9606 GN=CFL2 PE=1 SV=1	1	12	8	8	66.3	18.736	645340	114350	252270	148460	231870	57173	110170	337320	136918	2.46366	0.211777
sp|O43567|RNF13_HUMAN	RNF13	sp|O43567|RNF13_HUMAN E3 ubiquitin-protein ligase RNF13 OS=Homo sapiens OX=9606 GN=RNF13 PE=1 SV=1	1	3	3	3	11	42.813		11476	174780	20511	73752	32121	25111	93128	37873.8	2.45891	0.357985
sp|Q9Y3B8|ORN_HUMAN	REXO2	sp|Q9Y3B8|ORN_HUMAN Oligoribonuclease, mitochondrial OS=Homo sapiens OX=9606 GN=REXO2 PE=1 SV=3	1	9	9	8	43	26.832	84056	145920	302520	45704	125970	59412	59322	177499	72602	2.44482	0.132658
sp|Q8WUD4|CCD12_HUMAN	CCDC12	sp|Q8WUD4|CCD12_HUMAN Coiled-coil domain-containing protein 12 OS=Homo sapiens OX=9606 GN=CCDC12 PE=1 SV=1	1	3	3	3	30.1	19.181		111680	25699			24109	32187	68689.5	28148	2.4403	0.446895
sp|P15289|ARSA_HUMAN	ARSA	sp|P15289|ARSA_HUMAN Arylsulfatase A OS=Homo sapiens OX=9606 GN=ARSA PE=1 SV=3	1	7	7	7	23.3	53.588	342060	20826	936980	153660	501630	28472	28463	433289	178056	2.43344	0.372397
sp|O43772|MCAT_HUMAN	SLC25A20	sp|O43772|MCAT_HUMAN Mitochondrial carnitine/acylcarnitine carrier protein OS=Homo sapiens OX=9606 GN=SLC25A20 PE=1 SV=1	1	13	13	13	46.2	32.943	1651900	191950	542480	559450	206430	289250	255840	795443	327742	2.42704	0.272976
sp|P27169|PON1_HUMAN	PON1	sp|P27169|PON1_HUMAN Serum paraoxonase/arylesterase 1 OS=Homo sapiens OX=9606 GN=PON1 PE=1 SV=3	1	12	12	12	54.9	39.731	4123600	277900	665990	1336800	271830	527990	651450	1.68916e+06	697018	2.42342	0.391221
sp|O75954|TSN9_HUMAN	TSPAN9	sp|O75954|TSN9_HUMAN Tetraspanin-9 OS=Homo sapiens OX=9606 GN=TSPAN9 PE=1 SV=1	1	1	1	1	6.3	26.779	151780	45992	61927			23760	47769	86566.3	35764.5	2.42045	0.326711
sp|Q9BSH5|HDHD3_HUMAN	HDHD3	sp|Q9BSH5|HDHD3_HUMAN Haloacid dehalogenase-like hydrolase domain-containing protein 3 OS=Homo sapiens OX=9606 GN=HDHD3 PE=1 SV=1	1	9	9	9	54.2	28	872800	435880	282390	252350	96956	262570	265320	530357	219299	2.41842	0.102187
sp|Q96JY6|PDLI2_HUMAN	PDLIM2	sp|Q96JY6|PDLI2_HUMAN PDZ and LIM domain protein 2 OS=Homo sapiens OX=9606 GN=PDLIM2 PE=1 SV=1	1	9	9	9	41.8	37.458	590760	55394	110450	173730	62780	59929	121910	252201	104587	2.4114	0.357861
sp|O43708|MAAI_HUMAN	GSTZ1	sp|O43708|MAAI_HUMAN Maleylacetoacetate isomerase OS=Homo sapiens OX=9606 GN=GSTZ1 PE=1 SV=3	1	3	3	3	19.9	24.212	693240	27091	226910	145200	183580	104180	92590	315747	131388	2.40317	0.319732
sp|P48449|LSS_HUMAN	LSS	sp|P48449|LSS_HUMAN Lanosterol synthase OS=Homo sapiens OX=9606 GN=LSS PE=1 SV=1	1	22	22	22	32.7	83.308	1451700	40380	160800	572670	275070	31052	38574	550960	229342	2.40236	0.465222
sp|O75054|IGSF3_HUMAN	IGSF3	sp|O75054|IGSF3_HUMAN Immunoglobulin superfamily member 3 OS=Homo sapiens OX=9606 GN=IGSF3 PE=2 SV=3	1	7	7	7	8.5	135.19		194710	87839	36698	51407	90895	56257	141274	58814.2	2.40205	0.0895787
sp|P28290|ITPI2_HUMAN	ITPRID2	sp|P28290|ITPI2_HUMAN Protein ITPRID2 OS=Homo sapiens OX=9606 GN=ITPRID2 PE=1 SV=3	1	5	5	5	6	138.38	41971	9883.3	34597			13876	10173	28817.1	12024.5	2.39653	0.274877
sp|O95671|ASML_HUMAN	ASMTL	sp|O95671|ASML_HUMAN Probable bifunctional dTTP/UTP pyrophosphatase/methyltransferase protein OS=Homo sapiens OX=9606 GN=ASMTL PE=1 SV=3	1	13	13	13	25	68.856	491110	21328	189000	94724	139390	72136	84038	233813	97572	2.39631	0.294218
sp|Q9Y6B6|SAR1B_HUMAN	SAR1B	sp|Q9Y6B6|SAR1B_HUMAN GTP-binding protein SAR1b OS=Homo sapiens OX=9606 GN=SAR1B PE=1 SV=1	1	7	4	4	47	22.41	705490	104040	139860	140900	110180	217790	60212	316463	132270	2.39255	0.321804
sp|Q8N183|NDUF2_HUMAN	NDUFAF2	sp|Q8N183|NDUF2_HUMAN NADH dehydrogenase [ubiquinone] 1 alpha subcomplex assembly factor 2 OS=Homo sapiens OX=9606 GN=NDUFAF2 PE=1 SV=1	1	5	5	5	31.4	19.856	80822	240370	288090	75249	102390	24969	137950	203094	85139.5	2.38543	0.104359
sp|Q96GE9|DMAC1_HUMAN	DMAC1	sp|Q96GE9|DMAC1_HUMAN Distal membrane-arm assembly complex protein 1 OS=Homo sapiens OX=9606 GN=DMAC1 PE=1 SV=1	1	2	2	2	32.8	12.257		180220	305830	60779	97036	148890		243025	102235	2.37712	0.0910323
sp|P53370|NUDT6_HUMAN	NUDT6	sp|P53370|NUDT6_HUMAN Nucleoside diphosphate-linked moiety X motif 6 OS=Homo sapiens OX=9606 GN=NUDT6 PE=1 SV=2	1	3	3	3	12	35.678	122740		35855	39102		27636		79297.5	33369	2.37638	0.404563
sp|P22307|NLTP_HUMAN	SCP2	sp|P22307|NLTP_HUMAN Non-specific lipid-transfer protein OS=Homo sapiens OX=9606 GN=SCP2 PE=1 SV=2	1	28	28	28	59.2	58.993	12747000	1354300	2952300	5396800	942850	1719800	1524600	5.68453e+06	2.39601e+06	2.3725	0.352866
sp|Q86WA6|BPHL_HUMAN	BPHL	sp|Q86WA6|BPHL_HUMAN Valacyclovir hydrolase OS=Homo sapiens OX=9606 GN=BPHL PE=1 SV=1	1	9	9	9	29.9	32.542	1560500	492130	1077700	577100	595800	300200	289030	1.04344e+06	440532	2.3686	0.0814976
sp|Q96I15|SCLY_HUMAN	SCLY	sp|Q96I15|SCLY_HUMAN Selenocysteine lyase OS=Homo sapiens OX=9606 GN=SCLY PE=1 SV=4	1	13	13	13	47.2	48.148	969500	145970	145740	299760	52957	170830	187000	420403	177637	2.36665	0.353297
sp|Q9NNW7|TRXR2_HUMAN	TXNRD2	sp|Q9NNW7|TRXR2_HUMAN Thioredoxin reductase 2, mitochondrial OS=Homo sapiens OX=9606 GN=TXNRD2 PE=1 SV=3	1	13	12	12	30.2	56.506	1557800	33321	854010	758040	517690	53544	58322	815044	346899	2.34951	0.318534
sp|Q14571|ITPR2_HUMAN	ITPR2	sp|Q14571|ITPR2_HUMAN Inositol 1,4,5-trisphosphate receptor type 2 OS=Homo sapiens OX=9606 GN=ITPR2 PE=1 SV=2	1	33	33	30	16.5	308.06	800610	72683	277410	235730	53873	183110	181540	383568	163563	2.34507	0.292392
sp|P40261|NNMT_HUMAN	NNMT	sp|P40261|NNMT_HUMAN Nicotinamide N-methyltransferase OS=Homo sapiens OX=9606 GN=NNMT PE=1 SV=1	1	8	8	8	36.4	29.574	3746100	437010	1102300	1427900	43612	915320	618420	1.7618e+06	751313	2.34497	0.318339
sp|P11802|CDK4_HUMAN	CDK4	sp|P11802|CDK4_HUMAN Cyclin-dependent kinase 4 OS=Homo sapiens OX=9606 GN=CDK4 PE=1 SV=2	1	3	2	2	11.2	33.729	7161.3	65961		18499	18564	9765.3		36561.2	15609.4	2.34225	0.415575
sp|Q9UMS6|SYNP2_HUMAN	SYNPO2	sp|Q9UMS6|SYNP2_HUMAN Synaptopodin-2 OS=Homo sapiens OX=9606 GN=SYNPO2 PE=1 SV=2	1	9	9	9	11	117.51	406120	456890	2016800	355500		256990	621300	959937	411263	2.33412	0.366834
sp|Q06481|APLP2_HUMAN	APLP2	sp|Q06481|APLP2_HUMAN Amyloid-like protein 2 OS=Homo sapiens OX=9606 GN=APLP2 PE=1 SV=2	1	3	3	3	4.7	86.955	187250		368510	163660	138680	55494		277880	119278	2.32968	0.140535
sp|P55263|ADK_HUMAN	ADK	sp|P55263|ADK_HUMAN Adenosine kinase OS=Homo sapiens OX=9606 GN=ADK PE=1 SV=2	1	12	12	12	51.1	40.545	668260	156580	357000	180310	96845	192220	210780	393947	170039	2.31681	0.140806
sp|P05165|PCCA_HUMAN	PCCA	sp|P05165|PCCA_HUMAN Propionyl-CoA carboxylase alpha chain, mitochondrial OS=Homo sapiens OX=9606 GN=PCCA PE=1 SV=4	1	31	31	31	52.7	80.058	2878900	271260	1165900	1412600	292160	456700	324300	1.43869e+06	621440	2.31509	0.303777
sp|P07306|ASGR1_HUMAN	ASGR1	sp|P07306|ASGR1_HUMAN Asialoglycoprotein receptor 1 OS=Homo sapiens OX=9606 GN=ASGR1 PE=1 SV=2	1	7	7	7	28.2	33.186	1257000	46890	425710	460720		37524		576533	249122	2.31426	0.549984
sp|O75380|NDUS6_HUMAN	NDUFS6	sp|O75380|NDUS6_HUMAN NADH dehydrogenase [ubiquinone] iron-sulfur protein 6, mitochondrial OS=Homo sapiens OX=9606 GN=NDUFS6 PE=1 SV=1	1	4	4	4	44.4	13.711	552570	172360	449390	249080	132480	86990	210380	391440	169732	2.30622	0.0871993
sp|P49419|AL7A1_HUMAN	ALDH7A1	sp|P49419|AL7A1_HUMAN Alpha-aminoadipic semialdehyde dehydrogenase OS=Homo sapiens OX=9606 GN=ALDH7A1 PE=1 SV=5	1	24	24	24	48.8	58.486	9699000	1828200	2079100	3746500	1283500	1461400	1379100	4.53543e+06	1967625	2.30503	0.309747
sp|Q9Y2Z9|COQ6_HUMAN	COQ6	sp|Q9Y2Z9|COQ6_HUMAN Ubiquinone biosynthesis monooxygenase COQ6, mitochondrial OS=Homo sapiens OX=9606 GN=COQ6 PE=1 SV=2	1	5	5	5	13	50.869	195330	12254	22193	42422	44605	12948		76592.3	33325	2.29834	0.512771
sp|Q9BSH4|TACO1_HUMAN	TACO1	sp|Q9BSH4|TACO1_HUMAN Translational activator of cytochrome c oxidase 1 OS=Homo sapiens OX=9606 GN=TACO1 PE=1 SV=1	1	6	6	6	25.6	32.477	151390	86560	55395	55380	16910	60124	37977	97781.7	42597.8	2.29547	0.090345
sp|Q9BTZ2|DHRS4_HUMAN;sp|Q6PKH6|DR4L2_HUMAN;sp|P0CG22|DR4L1_HUMAN	DHRS4	sp|Q9BTZ2|DHRS4_HUMAN Dehydrogenase/reductase SDR family member 4 OS=Homo sapiens OX=9606 GN=DHRS4 PE=1 SV=3	3	7	7	7	32.7	29.537	816990	273690	198010	228240	90856	219000	213780	429563	187969	2.28529	0.208953
sp|Q96G23|CERS2_HUMAN	CERS2	sp|Q96G23|CERS2_HUMAN Ceramide synthase 2 OS=Homo sapiens OX=9606 GN=CERS2 PE=1 SV=1	1	4	4	4	13.9	44.876	798150	229970	171440	286590	166650	168570	78992	399853	175200	2.28226	0.254679
sp|O95757|HS74L_HUMAN	HSPA4L	sp|O95757|HS74L_HUMAN Heat shock 70 kDa protein 4L OS=Homo sapiens OX=9606 GN=HSPA4L PE=1 SV=3	1	17	14	14	28.2	94.511	138690	183650	72463	22787	42180	89061	77716	131601	57936	2.27149	0.0732801
sp|P09488|GSTM1_HUMAN	GSTM1	sp|P09488|GSTM1_HUMAN Glutathione S-transferase Mu 1 OS=Homo sapiens OX=9606 GN=GSTM1 PE=1 SV=3	1	14	9	4	68.8	25.712	3814900	499520	9306.1	739130	371970	539160	889820	1.44124e+06	635020	2.2696	0.460509
sp|Q02083|NAAA_HUMAN	NAAA	sp|Q02083|NAAA_HUMAN N-acylethanolamine-hydrolyzing acid amidase OS=Homo sapiens OX=9606 GN=NAAA PE=1 SV=3	1	5	5	5	16.2	40.066	195570		49448	92462	34268		35359	122509	54029.7	2.26744	0.335516
sp|P24752|THIL_HUMAN	ACAT1	sp|P24752|THIL_HUMAN Acetyl-CoA acetyltransferase, mitochondrial OS=Homo sapiens OX=9606 GN=ACAT1 PE=1 SV=1	1	19	19	19	56.7	45.199	26915000	3203200	10721000	11553000	2786100	5601900	4101900	1.36131e+07	6010725	2.2648	0.280507
sp|P02753|RET4_HUMAN	RBP4	sp|P02753|RET4_HUMAN Retinol-binding protein 4 OS=Homo sapiens OX=9606 GN=RBP4 PE=1 SV=3	1	5	5	5	29.9	23.01	1003900	131090	308610	287370		126270	225410	481200	213017	2.25898	0.377479
sp|Q9BPW8|NIPS1_HUMAN	NIPSNAP1	sp|Q9BPW8|NIPS1_HUMAN Protein NipSnap homolog 1 OS=Homo sapiens OX=9606 GN=NIPSNAP1 PE=1 SV=1	1	9	9	9	34.9	33.31	3115500	450220	1511200	1298500	729820	513070	462650	1.69231e+06	751010	2.25337	0.228738
sp|A6NCS6|CB072_HUMAN	C2orf72	sp|A6NCS6|CB072_HUMAN Uncharacterized protein C2orf72 OS=Homo sapiens OX=9606 GN=C2orf72 PE=1 SV=2	1	6	6	6	27.1	30.48	341540	123920	202080	93769	76012		126530	222513	98770.3	2.25284	0.131187
sp|P16219|ACADS_HUMAN	ACADS	sp|P16219|ACADS_HUMAN Short-chain specific acyl-CoA dehydrogenase, mitochondrial OS=Homo sapiens OX=9606 GN=ACADS PE=1 SV=1	1	17	17	17	55.1	44.297	7684100	838590	2164900	1879200	2559500	1027900	862610	3562530	1.5823e+06	2.25148	0.324964
sp|Q6NVY1|HIBCH_HUMAN	HIBCH	sp|Q6NVY1|HIBCH_HUMAN 3-hydroxyisobutyryl-CoA hydrolase, mitochondrial OS=Homo sapiens OX=9606 GN=HIBCH PE=1 SV=2	1	17	17	17	46.4	43.482	4444300	771550	1267200	1574600	1241900	560140	469340	2.16102e+06	961495	2.24756	0.289703
sp|O75874|IDHC_HUMAN	IDH1	sp|O75874|IDHC_HUMAN Isocitrate dehydrogenase [NADP] cytoplasmic OS=Homo sapiens OX=9606 GN=IDH1 PE=1 SV=2	1	22	22	21	63	46.659	22413000	3757300	7300000	5619400	5321200	4371100	4545100	1.11568e+07	4964200	2.24745	0.253375
sp|O15484|CAN5_HUMAN	CAPN5	sp|O15484|CAN5_HUMAN Calpain-5 OS=Homo sapiens OX=9606 GN=CAPN5 PE=1 SV=2	1	8	8	8	17.5	73.168	243870	115620	84969	41561	40678	71139	111390	148153	66192	2.23823	0.129742
sp|Q9Y223|GLCNE_HUMAN	GNE	sp|Q9Y223|GLCNE_HUMAN Bifunctional UDP-N-acetylglucosamine 2-epimerase/N-acetylmannosamine kinase OS=Homo sapiens OX=9606 GN=GNE PE=1 SV=1	1	10	10	10	17.7	79.274	420630	169660	118710	86412	42492	155310	139000	236333	105804	2.2337	0.180027
sp|O95810|CAVN2_HUMAN	CAVIN2	sp|O95810|CAVN2_HUMAN Caveolae-associated protein 2 OS=Homo sapiens OX=9606 GN=CAVIN2 PE=1 SV=3	1	11	11	11	31.5	47.173	691530	80780	289380	266110	145020	85355	138910	353897	158849	2.22788	0.26817
sp|Q96Q06|PLIN4_HUMAN	PLIN4	sp|Q96Q06|PLIN4_HUMAN Perilipin-4 OS=Homo sapiens OX=9606 GN=PLIN4 PE=1 SV=2	1	6	6	6	9.1	134.43	227260		30912		57357	58549		129086	57953	2.22743	0.544027
sp|O14936|CSKP_HUMAN	CASK	sp|O14936|CSKP_HUMAN Peripheral plasma membrane protein CASK OS=Homo sapiens OX=9606 GN=CASK PE=1 SV=3	1	17	17	17	23.7	105.12	249770	483870	156940	68408	43926	250320	170510	296860	133291	2.22716	0.159474
sp|O95071|UBR5_HUMAN	UBR5	sp|O95071|UBR5_HUMAN E3 ubiquitin-protein ligase UBR5 OS=Homo sapiens OX=9606 GN=UBR5 PE=1 SV=2	1	4	4	4	2.1	309.35		16560	83077	29047	19334		18796	49818.5	22392.3	2.2248	0.355403
sp|P38117|ETFB_HUMAN	ETFB	sp|P38117|ETFB_HUMAN Electron transfer flavoprotein subunit beta OS=Homo sapiens OX=9606 GN=ETFB PE=1 SV=3	1	15	15	15	58.4	27.843	6941700	1099900	2603800	2714800	1238200	1251200	1176000	3.54847e+06	1595050	2.22467	0.257898
sp|P02760|AMBP_HUMAN	AMBP	sp|P02760|AMBP_HUMAN Protein AMBP OS=Homo sapiens OX=9606 GN=AMBP PE=1 SV=1	1	9	9	9	34.9	38.999	936450	138060	241670	337970	142160	56852	253290	438727	197568	2.22064	0.32703
sp|Q8N4P3|MESH1_HUMAN	HDDC3	sp|Q8N4P3|MESH1_HUMAN Guanosine-3,5-bis(diphosphate) 3-pyrophosphohydrolase MESH1 OS=Homo sapiens OX=9606 GN=HDDC3 PE=1 SV=3	1	6	6	6	44.1	20.329	166560	9312.9	139560	80686	77076	10683	21375	105144	47455	2.21566	0.265433
sp|Q96LJ7|DHRS1_HUMAN	DHRS1	sp|Q96LJ7|DHRS1_HUMAN Dehydrogenase/reductase SDR family member 1 OS=Homo sapiens OX=9606 GN=DHRS1 PE=1 SV=1	1	15	15	15	59.1	33.909	2457800	486140	412600	653320	285830	609360	472580	1.11885e+06	505272	2.21434	0.330038
sp|Q9H6S3|ES8L2_HUMAN	EPS8L2	sp|Q9H6S3|ES8L2_HUMAN Epidermal growth factor receptor kinase substrate 8-like protein 2 OS=Homo sapiens OX=9606 GN=EPS8L2 PE=1 SV=2	1	11	11	11	23.2	80.62	625240	196550	162110	217910	123770	136390	114630	327967	148175	2.21337	0.21832
sp|Q92859|NEO1_HUMAN	NEO1	sp|Q92859|NEO1_HUMAN Neogenin OS=Homo sapiens OX=9606 GN=NEO1 PE=1 SV=2	1	6	6	6	6	160.01	20840	165900	177520	48051		52711	64407	121420	55056.3	2.20538	0.260177
sp|Q9HBK9|AS3MT_HUMAN	AS3MT	sp|Q9HBK9|AS3MT_HUMAN Arsenite methyltransferase OS=Homo sapiens OX=9606 GN=AS3MT PE=1 SV=3	1	8	8	8	23.7	41.747	260080		76521	116270	41785		71472	168300	76509	2.19975	0.302436
sp|Q9Y244|POMP_HUMAN	POMP	sp|Q9Y244|POMP_HUMAN Proteasome maturation protein OS=Homo sapiens OX=9606 GN=POMP PE=1 SV=1	1	4	4	4	42.6	15.789		11716	52492	14216	15048			32104	14632	2.1941	0.481832
sp|Q13884|SNTB1_HUMAN	SNTB1	sp|Q13884|SNTB1_HUMAN Beta-1-syntrophin OS=Homo sapiens OX=9606 GN=SNTB1 PE=1 SV=3	1	19	19	18	41.6	58.06	903380	92723	189070	283610	99430	189910	148680	395058	180408	2.18981	0.371731
sp|P61457|PHS_HUMAN	PCBD1	sp|P61457|PHS_HUMAN Pterin-4-alpha-carbinolamine dehydratase OS=Homo sapiens OX=9606 GN=PCBD1 PE=1 SV=2	1	6	6	6	57.7	11.999	2097000	384820	975470	583130	463150	528400	534900	1152430	527395	2.18514	0.197868
sp|Q96D53|COQ8B_HUMAN	COQ8B	sp|Q96D53|COQ8B_HUMAN Atypical kinase COQ8B, mitochondrial OS=Homo sapiens OX=9606 GN=COQ8B PE=1 SV=2	1	4	4	4	12.9	60.069		6549.4	59553		13853	16432		33051.2	15142.5	2.18268	0.569276
sp|O43895|XPP2_HUMAN	XPNPEP2	sp|O43895|XPP2_HUMAN Xaa-Pro aminopeptidase 2 OS=Homo sapiens OX=9606 GN=XPNPEP2 PE=1 SV=3	1	2	2	2	3.6	75.624	35608		6274.7	11603	7602.1			20941.3	9602.55	2.18081	0.523728
sp|Q14684|RRP1B_HUMAN	RRP1B	sp|Q14684|RRP1B_HUMAN Ribosomal RNA processing protein 1 homolog B OS=Homo sapiens OX=9606 GN=RRP1B PE=1 SV=3	1	7	7	7	11.7	84.427	51219	24409	102380	32524	29742	24603	22054	59336	27230.8	2.17901	0.15783
sp|P30711|GSTT1_HUMAN	GSTT1	sp|P30711|GSTT1_HUMAN Glutathione S-transferase theta-1 OS=Homo sapiens OX=9606 GN=GSTT1 PE=1 SV=4	1	8	8	8	33.8	27.335	1303100		576210	287990	576090			939655	432040	2.17493	0.323696
sp|Q9H4G0|E41L1_HUMAN	EPB41L1	sp|Q9H4G0|E41L1_HUMAN Band 4.1-like protein 1 OS=Homo sapiens OX=9606 GN=EPB41L1 PE=1 SV=2	1	6	4	4	8.9	98.502	30485		64333	17479	26226			47409	21852.5	2.1695	0.281234
sp|A4D1E9|GTPBA_HUMAN	GTPBP10	sp|A4D1E9|GTPBA_HUMAN GTP-binding protein 10 OS=Homo sapiens OX=9606 GN=GTPBP10 PE=1 SV=1	1	3	3	3	8.3	42.932	9762.6		34314	7068.2	15806	10935	6937.1	22038.3	10186.6	2.16347	0.219332
sp|P34897|GLYM_HUMAN	SHMT2	sp|P34897|GLYM_HUMAN Serine hydroxymethyltransferase, mitochondrial OS=Homo sapiens OX=9606 GN=SHMT2 PE=1 SV=3	1	22	22	21	53	55.992	4527700	1140400	2639200	1904500	629850	1390100	1197800	2769100	1.28056e+06	2.16241	0.150429
sp|P28072|PSB6_HUMAN	PSMB6	sp|P28072|PSB6_HUMAN Proteasome subunit beta type-6 OS=Homo sapiens OX=9606 GN=PSMB6 PE=1 SV=4	1	6	6	6	26.8	25.357	591150	358200	529980	137020	561240	106520	108490	493110	228318	2.15976	0.125169
sp|P0CG08|GPHRB_HUMAN;sp|B7ZAQ6|GPHRA_HUMAN	GPR89B	sp|P0CG08|GPHRB_HUMAN Golgi pH regulator B OS=Homo sapiens OX=9606 GN=GPR89B PE=1 SV=1;sp|B7ZAQ6|GPHRA_HUMAN Golgi pH regulator A OS=Homo sapiens OX=9606 GN=GPR89A PE=1 SV=2	2	4	4	4	10.5	52.916	91604	29733			33856	29186	21510	60668.5	28184	2.15259	0.261156
sp|Q9NVS9|PNPO_HUMAN	PNPO	sp|Q9NVS9|PNPO_HUMAN Pyridoxine-5-phosphate oxidase OS=Homo sapiens OX=9606 GN=PNPO PE=1 SV=1	1	15	15	15	40.6	29.988	2270000	253670	542760	710250	342800	381290	468240	1.02214e+06	475645	2.14896	0.354394
sp|P13804|ETFA_HUMAN	ETFA	sp|P13804|ETFA_HUMAN Electron transfer flavoprotein subunit alpha, mitochondrial OS=Homo sapiens OX=9606 GN=ETFA PE=1 SV=1	1	15	15	15	62.2	35.079	9974900	2870800	5150000	4359200	1563200	2834200	2431200	5.99857e+06	2796950	2.14468	0.149935
sp|Q13228|SBP1_HUMAN	SELENBP1	sp|Q13228|SBP1_HUMAN Methanethiol oxidase OS=Homo sapiens OX=9606 GN=SELENBP1 PE=1 SV=2	1	29	29	29	75.8	52.39	13118000	2489600	5094800	3127600	3029500	3204600	3520900	6900800	3220650	2.14267	0.227898
sp|Q16853|AOC3_HUMAN;sp|O75106|AOC2_HUMAN	AOC3	sp|Q16853|AOC3_HUMAN Membrane primary amine oxidase OS=Homo sapiens OX=9606 GN=AOC3 PE=1 SV=3	2	9	9	9	14.5	84.621	799220	99344	173550	332470	53065	53678	227980	357371	166798	2.14254	0.390508
sp|P55061|BI1_HUMAN	TMBIM6	sp|P55061|BI1_HUMAN Bax inhibitor 1 OS=Homo sapiens OX=9606 GN=TMBIM6 PE=1 SV=2	1	3	3	3	13.1	26.537	372870		69354	213200	23242	73202		221112	103215	2.14225	0.446282
sp|Q687X5|STEA4_HUMAN	STEAP4	sp|Q687X5|STEA4_HUMAN Metalloreductase STEAP4 OS=Homo sapiens OX=9606 GN=STEAP4 PE=1 SV=1	1	6	6	6	20.9	51.981	567770	33672	68204	152320		62807	97583	223215	104237	2.14143	0.53283
sp|P20674|COX5A_HUMAN	COX5A	sp|P20674|COX5A_HUMAN Cytochrome c oxidase subunit 5A, mitochondrial OS=Homo sapiens OX=9606 GN=COX5A PE=1 SV=2	1	4	4	4	27.3	16.762	2749600	372020	751600	862740	594880	433670	521680	1.29107e+06	603242	2.14022	0.322383
sp|O15061|SYNEM_HUMAN	SYNM	sp|O15061|SYNEM_HUMAN Synemin OS=Homo sapiens OX=9606 GN=SYNM PE=1 SV=2	1	26	26	26	26.9	172.77	32103	680100	453040	26820	39062	418170	241900	388414	181488	2.14017	0.333205
sp|P51659|DHB4_HUMAN	HSD17B4	sp|P51659|DHB4_HUMAN Peroxisomal multifunctional enzyme type 2 OS=Homo sapiens OX=9606 GN=HSD17B4 PE=1 SV=3	1	30	30	30	53.4	79.685	16368000	1693000	3162200	7008500	1126900	2922300	2177300	7074400	3308750	2.13809	0.410037
sp|Q14651|PLSI_HUMAN	PLS1	sp|Q14651|PLSI_HUMAN Plastin-1 OS=Homo sapiens OX=9606 GN=PLS1 PE=1 SV=2	1	7	4	4	14.9	70.253	307370		138520	94043			115630	222945	104836	2.1266	0.299621
sp|P06737|PYGL_HUMAN	PYGL	sp|P06737|PYGL_HUMAN Glycogen phosphorylase, liver form OS=Homo sapiens OX=9606 GN=PYGL PE=1 SV=4	1	45	38	37	54.8	97.147	17046000	5542600	7055500	4035300	4667100	5411600	4487500	9.88137e+06	4650375	2.12485	0.145749
sp|P48740|MASP1_HUMAN	MASP1	sp|P48740|MASP1_HUMAN Mannan-binding lectin serine protease 1 OS=Homo sapiens OX=9606 GN=MASP1 PE=1 SV=3	1	7	6	5	13	79.246	144020	55744	40729	46535		28933		80164.3	37734	2.12446	0.387877
sp|P16435|NCPR_HUMAN	POR	sp|P16435|NCPR_HUMAN NADPH--cytochrome P450 reductase OS=Homo sapiens OX=9606 GN=POR PE=1 SV=2	1	30	30	30	51.8	76.689	9627100	1196800	1886900	3884300	1220400	1621000	1287500	4.23693e+06	2003300	2.11498	0.391419
sp|P28074|PSB5_HUMAN	PSMB5	sp|P28074|PSB5_HUMAN Proteasome subunit beta type-5 OS=Homo sapiens OX=9606 GN=PSMB5 PE=1 SV=3	1	7	7	7	31.6	28.48	392540	271720	568640	125280	478390	78173	96372	410967	194554	2.11236	0.166353
sp|P51648|AL3A2_HUMAN;sp|P48448|AL3B2_HUMAN;sp|P30838|AL3A1_HUMAN	ALDH3A2	sp|P51648|AL3A2_HUMAN Aldehyde dehydrogenase family 3 member A2 OS=Homo sapiens OX=9606 GN=ALDH3A2 PE=1 SV=1	3	15	15	14	32.6	54.847	54045000	9570100	11988000	22522000	4101800	9446300	11733000	2.5201e+07	11950775	2.10874	0.352094
sp|P30086|PEBP1_HUMAN	PEBP1	sp|P30086|PEBP1_HUMAN Phosphatidylethanolamine-binding protein 1 OS=Homo sapiens OX=9606 GN=PEBP1 PE=1 SV=3	1	13	13	13	80.7	21.057	47094000	30524000	16790000	8701900	16176000	18568000	16377000	3.14693e+07	14955725	2.10417	0.086624
sp|Q7Z406|MYH14_HUMAN	MYH14	sp|Q7Z406|MYH14_HUMAN Myosin-14 OS=Homo sapiens OX=9606 GN=MYH14 PE=1 SV=2	1	64	55	55	38.4	227.87	2067000	1006100	2295700	1390400	420160	1011200	588010	1789600	852442	2.09938	0.076486
sp|Q16698|DECR_HUMAN	DECR1	sp|Q16698|DECR_HUMAN 2,4-dienoyl-CoA reductase, mitochondrial OS=Homo sapiens OX=9606 GN=DECR1 PE=1 SV=1	1	16	16	16	49.3	36.067	14284000	4334400	7611000	4661400	3451200	4541700	4012100	8.74313e+06	4166600	2.09839	0.123231
sp|P05091|ALDH2_HUMAN	ALDH2	sp|P05091|ALDH2_HUMAN Aldehyde dehydrogenase, mitochondrial OS=Homo sapiens OX=9606 GN=ALDH2 PE=1 SV=2	1	30	26	25	60.3	56.381	28633000	3535000	7062100	9044600	2243100	6654400	6994100	13076700	6234050	2.09763	0.359056
sp|P22105|TENX_HUMAN;sp|Q16473|TENXA_HUMAN	TNXB	sp|P22105|TENX_HUMAN Tenascin-X OS=Homo sapiens OX=9606 GN=TNXB PE=1 SV=5	2	61	61	61	24.2	458.38	2717600	400540	364220	714880	285580	320440	903800	1.16079e+06	556175	2.08709	0.411759
sp|P21439|MDR3_HUMAN	ABCB4	sp|P21439|MDR3_HUMAN Phosphatidylcholine translocator ABCB4 OS=Homo sapiens OX=9606 GN=ABCB4 PE=1 SV=2	1	11	8	8	10.6	141.52	184520	47076		39306			71762	115798	55534	2.08517	0.483314
sp|P11310|ACADM_HUMAN	ACADM	sp|P11310|ACADM_HUMAN Medium-chain specific acyl-CoA dehydrogenase, mitochondrial OS=Homo sapiens OX=9606 GN=ACADM PE=1 SV=1	1	17	17	17	43	46.588	3762600	805450	1795900	1346700	798610	1018900	915180	2.12132e+06	1.01985e+06	2.08003	0.196965
sp|Q15796|SMAD2_HUMAN;sp|P84022|SMAD3_HUMAN;sp|O15198|SMAD9_HUMAN	SMAD2	sp|Q15796|SMAD2_HUMAN Mothers against decapentaplegic homolog 2 OS=Homo sapiens OX=9606 GN=SMAD2 PE=1 SV=1;sp|P84022|SMAD3_HUMAN Mothers against decapentaplegic homolog 3 OS=Homo sapiens OX=9606 GN=SMAD3 PE=1 SV=1	3	5	5	5	13.3	52.306	16747	468520	127450	38616	27432	235180	92146	204239	98343.5	2.07679	0.442387
sp|Q9NPJ3|ACO13_HUMAN	ACOT13	sp|Q9NPJ3|ACO13_HUMAN Acyl-coenzyme A thioesterase 13 OS=Homo sapiens OX=9606 GN=ACOT13 PE=1 SV=1	1	5	5	5	62.1	14.96	874850	447780	630520	294700	67908	402780	489240	651050	313657	2.07568	0.0735245
sp|Q9BQP7|MGME1_HUMAN	MGME1	sp|Q9BQP7|MGME1_HUMAN Mitochondrial genome maintenance exonuclease 1 OS=Homo sapiens OX=9606 GN=MGME1 PE=1 SV=1	1	5	5	5	18.3	39.42	18972	111550	120670	36733	33014	51430		83730.7	40392.3	2.07293	0.258979
sp|Q9H1B7|I2BPL_HUMAN	IRF2BPL	sp|Q9H1B7|I2BPL_HUMAN Probable E3 ubiquitin-protein ligase IRF2BPL OS=Homo sapiens OX=9606 GN=IRF2BPL PE=1 SV=1	1	8	8	7	13.4	82.658		107980	139400	27234	102920	78860	30360	123690	59843.5	2.06689	0.0964787
sp|O43826|G6PT1_HUMAN	SLC37A4	sp|O43826|G6PT1_HUMAN Glucose-6-phosphate exchanger SLC37A4 OS=Homo sapiens OX=9606 GN=SLC37A4 PE=1 SV=1	1	4	4	4	12.1	46.36	601450	6649.3	59884	192370	23422			222661	107896	2.06366	0.68121
sp|Q9NX20|RM16_HUMAN	MRPL16	sp|Q9NX20|RM16_HUMAN 39S ribosomal protein L16, mitochondrial OS=Homo sapiens OX=9606 GN=MRPL16 PE=1 SV=1	1	3	3	3	14.3	28.449	12171	107020	58874	18663	32723	23444	40229	59355	28764.8	2.06346	0.251596
sp|Q9NWU1|OXSM_HUMAN	OXSM	sp|Q9NWU1|OXSM_HUMAN 3-oxoacyl-[acyl-carrier-protein] synthase, mitochondrial OS=Homo sapiens OX=9606 GN=OXSM PE=1 SV=1	1	5	5	5	22	48.842	215660	110410	97066	43825	65471	78711	85787	141045	68448.5	2.06061	0.0805928
sp|O14841|OPLA_HUMAN	OPLAH	sp|O14841|OPLA_HUMAN 5-oxoprolinase OS=Homo sapiens OX=9606 GN=OPLAH PE=1 SV=3	1	21	21	21	24.2	137.46	1516700	61747	229170	505090	572120	63189	31276	602539	292919	2.05702	0.49409
sp|P21964|COMT_HUMAN	COMT	sp|P21964|COMT_HUMAN Catechol O-methyltransferase OS=Homo sapiens OX=9606 GN=COMT PE=1 SV=2	1	17	17	17	68.6	30.037	2754100	1295600	2634000	833260	1808800	697730	1003300	2227900	1.08577e+06	2.0519	0.0669915
sp|Q9HC52|CBX8_HUMAN	CBX8	sp|Q9HC52|CBX8_HUMAN Chromobox protein homolog 8 OS=Homo sapiens OX=9606 GN=CBX8 PE=1 SV=3	1	3	3	3	14.1	43.395		23722	66959	26229	22326	17753		45340.5	22102.7	2.05136	0.251969
sp|Q8N4Q0|PTGR3_HUMAN	ZADH2	sp|Q8N4Q0|PTGR3_HUMAN Prostaglandin reductase 3 OS=Homo sapiens OX=9606 GN=ZADH2 PE=1 SV=1	1	3	3	3	12.2	40.14	123870	20700	76375	32416			39576	73648.3	35996	2.04601	0.401085
sp|Q9H936|GHC1_HUMAN	SLC25A22	sp|Q9H936|GHC1_HUMAN Mitochondrial glutamate carrier 1 OS=Homo sapiens OX=9606 GN=SLC25A22 PE=1 SV=1	1	5	2	2	17	34.47	94077		68098	45061	34303			81087.5	39682	2.04343	0.0985454
sp|Q08257|QOR_HUMAN	CRYZ	sp|Q08257|QOR_HUMAN Quinone oxidoreductase OS=Homo sapiens OX=9606 GN=CRYZ PE=1 SV=1	1	19	19	19	72.9	35.206	9098300	2199100	2749400	3226800	2292300	1840600	1826700	4.68227e+06	2296600	2.03878	0.263071
sp|Q9Y2D0|CAH5B_HUMAN	CA5B	sp|Q9Y2D0|CAH5B_HUMAN Carbonic anhydrase 5B, mitochondrial OS=Homo sapiens OX=9606 GN=CA5B PE=1 SV=1	1	5	5	5	19.6	36.433	24852	376890	89060	17754	99572	164580	39078	163601	80246	2.03874	0.436613
sp|Q86VR2|RETR3_HUMAN	RETREG3	sp|Q86VR2|RETR3_HUMAN Reticulophagy regulator 3 OS=Homo sapiens OX=9606 GN=RETREG3 PE=1 SV=1	1	6	6	6	18	51.396	222190	126140	76078	50136	61815	100850	65201	141469	69500.5	2.03552	0.117746
sp|O14737|PDCD5_HUMAN	PDCD5	sp|O14737|PDCD5_HUMAN Programmed cell death protein 5 OS=Homo sapiens OX=9606 GN=PDCD5 PE=1 SV=3	1	6	6	6	50.4	14.285	303870	671940	227340	94653	74726	255640	363230	401050	197062	2.03514	0.206588
sp|O43933|PEX1_HUMAN	PEX1	sp|O43933|PEX1_HUMAN Peroxisome biogenesis factor 1 OS=Homo sapiens OX=9606 GN=PEX1 PE=1 SV=1	1	3	3	3	2.6	142.87	44336	8933.5	7659.3	13089		7615.4	9234.6	20309.6	9979.67	2.0351	0.442346
sp|Q63HM1|KFA_HUMAN	AFMID	sp|Q63HM1|KFA_HUMAN Kynurenine formamidase OS=Homo sapiens OX=9606 GN=AFMID PE=1 SV=2	1	9	9	9	38.9	33.991	624770	155940	173660	108200		171950	188920	318123	156357	2.0346	0.356571
sp|O15254|ACOX3_HUMAN	ACOX3	sp|O15254|ACOX3_HUMAN Peroxisomal acyl-coenzyme A oxidase 3 OS=Homo sapiens OX=9606 GN=ACOX3 PE=1 SV=2	1	10	10	10	21	77.628	373410	10817	17739	214040	17510	15813	16111	133989	65868.5	2.03418	0.582469
sp|Q99447|PCY2_HUMAN	PCYT2	sp|Q99447|PCY2_HUMAN Ethanolamine-phosphate cytidylyltransferase OS=Homo sapiens OX=9606 GN=PCYT2 PE=1 SV=1	1	20	20	20	68.1	43.835	1209200	1229100	404650	252310	122120	769900	723910	947650	467060	2.02897	0.168657
sp|P14324|FPPS_HUMAN	FDPS	sp|P14324|FPPS_HUMAN Farnesyl pyrophosphate synthase OS=Homo sapiens OX=9606 GN=FDPS PE=1 SV=4	1	5	5	5	14.3	48.275	1469900	276270	600380	349280	330570	393270	470150	782183	385818	2.02734	0.244208
sp|Q96HC4|PDLI5_HUMAN	PDLIM5	sp|Q96HC4|PDLI5_HUMAN PDZ and LIM domain protein 5 OS=Homo sapiens OX=9606 GN=PDLIM5 PE=1 SV=5	1	18	18	18	41.6	63.944	1594000	962070	842450	616480	130070	516730	975500	1132840	559695	2.02403	0.09912
sp|O75884|RBBP9_HUMAN	RBBP9	sp|O75884|RBBP9_HUMAN Serine hydrolase RBBP9 OS=Homo sapiens OX=9606 GN=RBBP9 PE=1 SV=2	1	3	3	3	29	21	295200	219090	92985	64748	77397	119580	139270	202425	100249	2.01923	0.114452
sp|Q8WW59|SPRY4_HUMAN	SPRYD4	sp|Q8WW59|SPRY4_HUMAN SPRY domain-containing protein 4 OS=Homo sapiens OX=9606 GN=SPRYD4 PE=1 SV=2	1	8	8	8	44	23.128	609870	185490	143080	199310	237300	106950	76783	312813	155086	2.01703	0.287243
sp|Q8IWV8|UBR2_HUMAN	UBR2	sp|Q8IWV8|UBR2_HUMAN E3 ubiquitin-protein ligase UBR2 OS=Homo sapiens OX=9606 GN=UBR2 PE=1 SV=1	1	3	3	3	2.3	200.54	9533	24898	16724	9522		7395.9		17051.7	8458.95	2.01581	0.234108
sp|Q96CN7|ISOC1_HUMAN	ISOC1	sp|Q96CN7|ISOC1_HUMAN Isochorismatase domain-containing protein 1 OS=Homo sapiens OX=9606 GN=ISOC1 PE=1 SV=3	1	11	11	11	40.9	32.236	1641700	326000	355430	699770	92159	351250	394750	774377	384482	2.01408	0.365209
sp|O95394|AGM1_HUMAN	PGM3	sp|O95394|AGM1_HUMAN Phosphoacetylglucosamine mutase OS=Homo sapiens OX=9606 GN=PGM3 PE=1 SV=1	1	13	13	13	29	59.851	575280	242750	170910	231140	74517	157200	192540	329647	163849	2.01189	0.196994
sp|Q8NDI1|EHBP1_HUMAN	EHBP1	sp|Q8NDI1|EHBP1_HUMAN EH domain-binding protein 1 OS=Homo sapiens OX=9606 GN=EHBP1 PE=1 SV=3	1	10	10	9	9.6	140.02	190850	43747	79499	50477	57464	51547	48832	104699	52080	2.01034	0.215589
sp|Q96SY0|INT14_HUMAN	INTS14	sp|Q96SY0|INT14_HUMAN Integrator complex subunit 14 OS=Homo sapiens OX=9606 GN=INTS14 PE=1 SV=2	1	5	5	5	13.5	57.47	25254	60199	88286	23062	27295	41960	23102	57913	28854.8	2.00705	0.131851
sp|Q9BXY0|MAK16_HUMAN	MAK16	sp|Q9BXY0|MAK16_HUMAN Protein MAK16 homolog OS=Homo sapiens OX=9606 GN=MAK16 PE=1 SV=2	1	8	8	8	33	35.368	45685	108710	384290	68855	118550	81121		179562	89508.7	2.00608	0.439585
sp|Q13576|IQGA2_HUMAN	IQGAP2	sp|Q13576|IQGA2_HUMAN Ras GTPase-activating-like protein IQGAP2 OS=Homo sapiens OX=9606 GN=IQGAP2 PE=1 SV=4	1	65	63	63	46.5	180.58	14504000	1624300	3413000	4668300	1960100	3461200	2910200	6.51377e+06	3249950	2.00427	0.385802
sp|Q9BYG3|MK67I_HUMAN	NIFK	sp|Q9BYG3|MK67I_HUMAN MKI67 FHA domain-interacting nucleolar phosphoprotein OS=Homo sapiens OX=9606 GN=NIFK PE=1 SV=1	1	5	5	5	23.9	34.222	32878	211210	166440	64924	73271	71225	63959	136843	68344.8	2.00224	0.187622
sp|Q8IZQ5|SELH_HUMAN	SELENOH	sp|Q8IZQ5|SELH_HUMAN Selenoprotein H OS=Homo sapiens OX=9606 GN=SELENOH PE=1 SV=2	1	7	7	7	36.1	13.453	94600	311190	719950	127990	211320	208600	202640	375247	187638	1.99985	0.280781
sp|Q13131|AAPK1_HUMAN;sp|P54646|AAPK2_HUMAN	PRKAA1	sp|Q13131|AAPK1_HUMAN 5-AMP-activated protein kinase catalytic subunit alpha-1 OS=Homo sapiens OX=9606 GN=PRKAA1 PE=1 SV=4	2	15	15	15	37.7	64.009	1004900	594550	392900	289080	204870	446680	390770	664117	332850	1.99524	0.0986032
sp|Q16836|HCDH_HUMAN	HADH	sp|Q16836|HCDH_HUMAN Hydroxyacyl-coenzyme A dehydrogenase, mitochondrial OS=Homo sapiens OX=9606 GN=HADH PE=1 SV=3	1	16	16	16	72	34.293	7857300	3219100	3579600	3115300	1309100	2810600	2587300	4.88533e+06	2455575	1.98949	0.127719
sp|Q15050|RRS1_HUMAN	RRS1	sp|Q15050|RRS1_HUMAN Ribosome biogenesis regulatory protein homolog OS=Homo sapiens OX=9606 GN=RRS1 PE=1 SV=2	1	9	9	9	26.8	41.193	52084	75283	260340	73955	78623	53447	54234	129236	65064.8	1.98626	0.301167
sp|P31930|QCR1_HUMAN	UQCRC1	sp|P31930|QCR1_HUMAN Cytochrome b-c1 complex subunit 1, mitochondrial OS=Homo sapiens OX=9606 GN=UQCRC1 PE=1 SV=3	1	21	21	20	59.6	52.645	5393200	3171100	3854000	2659600	1071500	2325100	2282600	4.13943e+06	2084700	1.98563	0.0304122
sp|P16989|YBOX3_HUMAN;sp|Q9Y2T7|YBOX2_HUMAN	YBX3	sp|P16989|YBOX3_HUMAN Y-box-binding protein 3 OS=Homo sapiens OX=9606 GN=YBX3 PE=1 SV=4	2	8	4	4	26.1	40.089	64114	227210	274890	52163	33723	136490	158770	188738	95286.5	1.98074	0.207867
sp|Q5U5X0|LYRM7_HUMAN	LYRM7	sp|Q5U5X0|LYRM7_HUMAN Complex III assembly factor LYRM7 OS=Homo sapiens OX=9606 GN=LYRM7 PE=1 SV=1	1	3	3	3	39.4	11.955	41050	54376	27239	17230			24251	40888.3	20740.5	1.97142	0.149372
sp|Q13595|TRA2A_HUMAN	TRA2A	sp|Q13595|TRA2A_HUMAN Transformer-2 protein homolog alpha OS=Homo sapiens OX=9606 GN=TRA2A PE=1 SV=1	1	5	4	4	15.2	32.688	29273	218170	219890	36565	62624	147990	70175	155778	79338.5	1.96346	0.259045
sp|Q5HYI8|RABL3_HUMAN	RABL3	sp|Q5HYI8|RABL3_HUMAN Rab-like protein 3 OS=Homo sapiens OX=9606 GN=RABL3 PE=1 SV=1	1	7	7	7	41.5	26.422	133070	61973	82279	83150	55962	20983	28649	92440.7	47186	1.95907	0.122226
sp|P12277|KCRB_HUMAN	CKB	sp|P12277|KCRB_HUMAN Creatine kinase B-type OS=Homo sapiens OX=9606 GN=CKB PE=1 SV=1	1	9	9	9	35.7	42.644	264060	28532	23035			11418	96070	105209	53744	1.9576	0.664285
sp|Q7L7X3|TAOK1_HUMAN	TAOK1	sp|Q7L7X3|TAOK1_HUMAN Serine/threonine-protein kinase TAO1 OS=Homo sapiens OX=9606 GN=TAOK1 PE=1 SV=1	1	7	5	4	8.1	116.07		165910	71070	67417	112590	31628	30972	118490	60651.8	1.95361	0.231131
sp|P53677|AP3M2_HUMAN	AP3M2	sp|P53677|AP3M2_HUMAN AP-3 complex subunit mu-2 OS=Homo sapiens OX=9606 GN=AP3M2 PE=1 SV=1	1	5	4	4	15.3	46.977		87622	36971		22116	41679		62296.5	31897.5	1.95302	0.379252
sp|O75153|CLU_HUMAN;sp|Q9Y5I4|PCDC2_HUMAN	CLUH	sp|O75153|CLU_HUMAN Clustered mitochondria protein homolog OS=Homo sapiens OX=9606 GN=CLUH PE=1 SV=2	2	16	16	16	18.1	146.67	405680	94713	162050	178190	172390	71672	30521	220814	113193	1.95077	0.286584
sp|Q8NFH5|NUP35_HUMAN	NUP35	sp|Q8NFH5|NUP35_HUMAN Nucleoporin NUP35 OS=Homo sapiens OX=9606 GN=NUP35 PE=1 SV=1	1	5	5	5	23.6	34.773	74408	115860	374150	130660	111890	43600	100150	188139	96575	1.94812	0.312415
sp|P07954|FUMH_HUMAN	FH	sp|P07954|FUMH_HUMAN Fumarate hydratase, mitochondrial OS=Homo sapiens OX=9606 GN=FH PE=1 SV=3	1	18	18	18	55.1	54.636	10723000	3890500	4513200	3589300	2403300	3850000	3249600	6.37557e+06	3273050	1.9479	0.15664
sp|Q9Y237|PIN4_HUMAN	PIN4	sp|Q9Y237|PIN4_HUMAN Peptidyl-prolyl cis-trans isomerase NIMA-interacting 4 OS=Homo sapiens OX=9606 GN=PIN4 PE=1 SV=1	1	4	4	4	40.5	13.81	106940	107330	250590	51524		88843	98324	154953	79563.7	1.94754	0.205407
sp|P07307|ASGR2_HUMAN	ASGR2	sp|P07307|ASGR2_HUMAN Asialoglycoprotein receptor 2 OS=Homo sapiens OX=9606 GN=ASGR2 PE=1 SV=2	1	6	6	6	33.4	35.092	292180	35685	84243	140780		52427	18615	137369	70607.3	1.94554	0.484167
sp|Q9H098|F107B_HUMAN	FAM107B	sp|Q9H098|F107B_HUMAN Protein FAM107B OS=Homo sapiens OX=9606 GN=FAM107B PE=1 SV=1	1	2	2	2	16	15.558	122500	20850	22429	19389			37531	55259.7	28460	1.94166	0.584937
sp|Q12959|DLG1_HUMAN;sp|Q15700|DLG2_HUMAN	DLG1	sp|Q12959|DLG1_HUMAN Disks large homolog 1 OS=Homo sapiens OX=9606 GN=DLG1 PE=1 SV=2	2	11	11	11	18.6	100.45	192230	152130	175470	97845	65507	113770	80554	173277	89419	1.93781	0.00312695
sp|Q92597|NDRG1_HUMAN	NDRG1	sp|Q92597|NDRG1_HUMAN Protein NDRG1 OS=Homo sapiens OX=9606 GN=NDRG1 PE=1 SV=1	1	11	11	11	44.2	42.835	527620	598780	2487000	774840	774380	391810	545390	1.20447e+06	621605	1.93767	0.336257
sp|P11182|ODB2_HUMAN	DBT	sp|P11182|ODB2_HUMAN Lipoamide acyltransferase component of branched-chain alpha-keto acid dehydrogenase complex, mitochondrial OS=Homo sapiens OX=9606 GN=DBT PE=1 SV=3	1	18	18	18	46.9	53.486	1702200	467890	697800	616640	486100	444720	426520	955963	493495	1.93713	0.209356
sp|Q96M96|FGD4_HUMAN	FGD4	sp|Q96M96|FGD4_HUMAN FYVE, RhoGEF and PH domain-containing protein 4 OS=Homo sapiens OX=9606 GN=FGD4 PE=1 SV=2	1	10	10	10	19.8	86.625	86660	103260	83779	40844	41648	48764	57169	91233	47106.2	1.93675	0.00128006
sp|Q01650|LAT1_HUMAN;sp|Q9UM01|YLAT1_HUMAN;sp|Q92536|YLAT2_HUMAN	SLC7A5	sp|Q01650|LAT1_HUMAN Large neutral amino acids transporter small subunit 1 OS=Homo sapiens OX=9606 GN=SLC7A5 PE=1 SV=2	3	4	4	4	10.1	55.01		939110	236000	91134	254370	620180	249570	587555	303814	1.93393	0.357555
sp|Q8NBM4|UBAC2_HUMAN	UBAC2	sp|Q8NBM4|UBAC2_HUMAN Ubiquitin-associated domain-containing protein 2 OS=Homo sapiens OX=9606 GN=UBAC2 PE=1 SV=1	1	2	2	2	9.9	38.963	11415	115540		11616		54116		63477.5	32866	1.9314	0.640763
sp|Q9BYD3|RM04_HUMAN	MRPL4	sp|Q9BYD3|RM04_HUMAN 39S ribosomal protein L4, mitochondrial OS=Homo sapiens OX=9606 GN=MRPL4 PE=1 SV=1	1	4	4	4	17.4	34.919	53286	159930	180840	55385	63930	85884	67108	131352	68076.8	1.92947	0.121041
sp|Q9NWQ8|PHAG1_HUMAN	PAG1	sp|Q9NWQ8|PHAG1_HUMAN Phosphoprotein associated with glycosphingolipid-enriched microdomains 1 OS=Homo sapiens OX=9606 GN=PAG1 PE=1 SV=2	1	11	11	11	37.5	46.98	65475	271590	485860	45198	314880	97471	111260	274308	142202	1.929	0.333365
sp|Q99757|THIOM_HUMAN	TXN2	sp|Q99757|THIOM_HUMAN Thioredoxin, mitochondrial OS=Homo sapiens OX=9606 GN=TXN2 PE=1 SV=2	1	3	3	3	24.1	18.383	389510	214210	481300	159530	173040	224440	193160	361673	187542	1.92849	0.0497765
sp|P07093|GDN_HUMAN	SERPINE2	sp|P07093|GDN_HUMAN Glia-derived nexin OS=Homo sapiens OX=9606 GN=SERPINE2 PE=1 SV=1	1	7	7	7	22.1	44.002	28506	698080	822020	49350	529120	168280	327150	516202	268475	1.92272	0.349375
sp|Q14678|KANK1_HUMAN	KANK1	sp|Q14678|KANK1_HUMAN KN motif and ankyrin repeat domain-containing protein 1 OS=Homo sapiens OX=9606 GN=KANK1 PE=1 SV=3	1	3	3	3	3.6	147.29	41859	11760	25086		11983	10614	18350	26235	13649	1.92212	0.235742
sp|Q9NZN5|ARHGC_HUMAN	ARHGEF12	sp|Q9NZN5|ARHGC_HUMAN Rho guanine nucleotide exchange factor 12 OS=Homo sapiens OX=9606 GN=ARHGEF12 PE=1 SV=1	1	9	9	9	7.5	173.23	102220	51258	68779	53980	39681	22041		74085.7	38567.3	1.92094	0.113334
sp|Q6QNY0|BL1S3_HUMAN	BLOC1S3	sp|Q6QNY0|BL1S3_HUMAN Biogenesis of lysosome-related organelles complex 1 subunit 3 OS=Homo sapiens OX=9606 GN=BLOC1S3 PE=1 SV=1	1	2	2	2	16.3	21.255		103590	65131	30498		40487	60783	84360.5	43922.7	1.92066	0.11513
sp|Q8WWI1|LMO7_HUMAN	LMO7	sp|Q8WWI1|LMO7_HUMAN LIM domain only protein 7 OS=Homo sapiens OX=9606 GN=LMO7 PE=1 SV=3	1	17	17	17	13.7	192.69	492680	16214	24363	309200	26731	13135	21620	177752	92671.5	1.91809	0.611252
sp|Q9Y5Z4|HEBP2_HUMAN	HEBP2	sp|Q9Y5Z4|HEBP2_HUMAN Heme-binding protein 2 OS=Homo sapiens OX=9606 GN=HEBP2 PE=1 SV=1	1	5	5	5	30.7	22.875	555900	70680	152470	217400	73784	86764	163780	259683	135432	1.91744	0.388747
sp|Q86W92|LIPB1_HUMAN	PPFIBP1	sp|Q86W92|LIPB1_HUMAN Liprin-beta-1 OS=Homo sapiens OX=9606 GN=PPFIBP1 PE=1 SV=2	1	25	25	23	35.2	114.02	170020	278780	1101600	190600	436460	194250	257310	516800	269655	1.91652	0.377533
sp|Q8WWI5|CTL1_HUMAN	SLC44A1	sp|Q8WWI5|CTL1_HUMAN Choline transporter-like protein 1 OS=Homo sapiens OX=9606 GN=SLC44A1 PE=1 SV=1	1	6	6	6	12.2	73.301	36448	140470	50792			44461	34853	75903.3	39657	1.914	0.453263
sp|Q96IU4|ABHEB_HUMAN	ABHD14B	sp|Q96IU4|ABHEB_HUMAN Protein ABHD14B OS=Homo sapiens OX=9606 GN=ABHD14B PE=1 SV=1	1	7	7	7	44.3	22.345	9607100	3458500	6494000	4036900	2988400	2879700	3740600	6.51987e+06	3411400	1.9112	0.0966374
sp|Q9Y4B6|DCAF1_HUMAN	DCAF1	sp|Q9Y4B6|DCAF1_HUMAN DDB1- and CUL4-associated factor 1 OS=Homo sapiens OX=9606 GN=DCAF1 PE=1 SV=3	1	5	5	5	5.3	169.01	30121	51835	33982	20925	19040	20797	20186	38646	20237	1.90967	0.0220429
sp|Q9UKD2|MRT4_HUMAN	MRTO4	sp|Q9UKD2|MRT4_HUMAN mRNA turnover protein 4 homolog OS=Homo sapiens OX=9606 GN=MRTO4 PE=1 SV=2	1	7	7	7	35.1	27.56	34733	210510	272050	126390	157260	61533	16224	172431	90351.8	1.90844	0.296009
sp|O43175|SERA_HUMAN	PHGDH	sp|O43175|SERA_HUMAN D-3-phosphoglycerate dehydrogenase OS=Homo sapiens OX=9606 GN=PHGDH PE=1 SV=4	1	23	23	23	53.3	56.65	7437700	5622400	2302000	2516900	1032200	3852600	3335500	5120700	2684300	1.90765	0.15457
sp|P49748|ACADV_HUMAN	ACADVL	sp|P49748|ACADV_HUMAN Very long-chain specific acyl-CoA dehydrogenase, mitochondrial OS=Homo sapiens OX=9606 GN=ACADVL PE=1 SV=1	1	29	29	29	52.5	70.389	8577500	789690	2786000	4232600	1691400	1346600	1226100	4.05106e+06	2124175	1.90712	0.406466
sp|Q9UJ68|MSRA_HUMAN	MSRA	sp|Q9UJ68|MSRA_HUMAN Mitochondrial peptide methionine sulfoxide reductase OS=Homo sapiens OX=9606 GN=MSRA PE=1 SV=1	1	8	8	8	50.6	26.132	959840	497880	697820	384420	333970	368580	421360	718513	377082	1.90545	0.0302242
sp|Q9BQG2|NUD12_HUMAN	NUDT12	sp|Q9BQG2|NUD12_HUMAN NAD-capped RNA hydrolase NUDT12 OS=Homo sapiens OX=9606 GN=NUDT12 PE=1 SV=1	1	4	4	4	11.9	52.075	86718	17825	33322	28765		20095	23568	45955	24142.7	1.90348	0.357985
sp|Q9UNP9|PPIE_HUMAN	PPIE	sp|Q9UNP9|PPIE_HUMAN Peptidyl-prolyl cis-trans isomerase E OS=Homo sapiens OX=9606 GN=PPIE PE=1 SV=1	1	7	7	6	30.9	33.43	113300	156400	142400	74742	60410	113020	41044	137367	72304	1.89985	0.0265231
sp|P62633|CNBP_HUMAN	CNBP	sp|P62633|CNBP_HUMAN Cellular nucleic acid-binding protein OS=Homo sapiens OX=9606 GN=CNBP PE=1 SV=1	1	5	5	5	35	19.463	104220	131600	71860	78210	37011	37304	63691	102560	54054	1.89736	0.0495914
sp|Q9NZW5|MPP6_HUMAN	MPP6	sp|Q9NZW5|MPP6_HUMAN MAGUK p55 subfamily member 6 OS=Homo sapiens OX=9606 GN=MPP6 PE=1 SV=2	1	9	8	8	23.3	61.116	95492	24095	146910	82334	38589	19695		88832.3	46872.7	1.89518	0.355004
sp|Q8NE62|CHDH_HUMAN	CHDH	sp|Q8NE62|CHDH_HUMAN Choline dehydrogenase, mitochondrial OS=Homo sapiens OX=9606 GN=CHDH PE=1 SV=2	1	12	12	12	27.3	65.358	892620	41718	151920	492300	129320	85324	57983	362086	191232	1.89344	0.530541
sp|Q9Y6C9|MTCH2_HUMAN	MTCH2	sp|Q9Y6C9|MTCH2_HUMAN Mitochondrial carrier homolog 2 OS=Homo sapiens OX=9606 GN=MTCH2 PE=1 SV=1	1	11	11	11	42.6	33.331	1548300	603670	905110	651930	536800	517380	452020	1.01903e+06	539532	1.88872	0.100285
sp|Q12882|DPYD_HUMAN	DPYD	sp|Q12882|DPYD_HUMAN Dihydropyrimidine dehydrogenase [NADP(+)] OS=Homo sapiens OX=9606 GN=DPYD PE=1 SV=2	1	17	17	17	23.9	111.4	950330	99620	183760	202870	27982	260100	381450	411237	218100	1.88554	0.462003
sp|P22897|MRC1_HUMAN	MRC1	sp|P22897|MRC1_HUMAN Macrophage mannose receptor 1 OS=Homo sapiens OX=9606 GN=MRC1 PE=1 SV=1	1	20	20	19	15.9	166.01	607030	119530	243510	250000	65305	154670	216330	323357	171576	1.88462	0.300438
sp|Q96PE7|MCEE_HUMAN	MCEE	sp|Q96PE7|MCEE_HUMAN Methylmalonyl-CoA epimerase, mitochondrial OS=Homo sapiens OX=9606 GN=MCEE PE=1 SV=1	1	3	3	3	18.2	18.749	259220	72224	80910	171880	34274	42513	43281	137451	72987	1.88323	0.361663
sp|P11532|DMD_HUMAN	DMD	sp|P11532|DMD_HUMAN Dystrophin OS=Homo sapiens OX=9606 GN=DMD PE=1 SV=3	1	17	16	16	6.1	426.74	6699100	1087400	3843200	1484700	3009600	2695400	1045100	3.87657e+06	2058700	1.88302	0.2699
sp|P0DPB6|RPAC2_HUMAN;sp|P0DPB5|RPC22_HUMAN	POLR1D	sp|P0DPB6|RPAC2_HUMAN DNA-directed RNA polymerases I and III subunit RPAC2 OS=Homo sapiens OX=9606 GN=POLR1D PE=1 SV=1	2	5	5	5	50.4	15.237	29871	170850	176460	51921	60480	115920	38828	125727	66787.2	1.8825	0.246009
sp|P43155|CACP_HUMAN	CRAT	sp|P43155|CACP_HUMAN Carnitine O-acetyltransferase OS=Homo sapiens OX=9606 GN=CRAT PE=1 SV=5	1	22	22	22	39.6	70.857	4416400	768540	1209900	1867800	828750	997680	839490	2.13161e+06	1133430	1.88067	0.366395
sp|Q8IVH4|MMAA_HUMAN	MMAA	sp|Q8IVH4|MMAA_HUMAN Methylmalonic aciduria type A protein, mitochondrial OS=Homo sapiens OX=9606 GN=MMAA PE=1 SV=1	1	10	10	10	31.1	46.538	373270	107560	141410	141970	117200	90881	91962	207413	110503	1.87699	0.232293
sp|P26232|CTNA2_HUMAN	CTNNA2	sp|P26232|CTNA2_HUMAN Catenin alpha-2 OS=Homo sapiens OX=9606 GN=CTNNA2 PE=1 SV=5	1	10	1	1	12.2	105.31	183180	123610	70902	37302		96988		125897	67145	1.87501	0.303382
sp|Q9NPI6|DCP1A_HUMAN	DCP1A	sp|Q9NPI6|DCP1A_HUMAN mRNA-decapping enzyme 1A OS=Homo sapiens OX=9606 GN=DCP1A PE=1 SV=3	1	5	5	5	12.5	63.278		37599	50758		21706	17081	31904	44178.5	23563.7	1.87486	0.0704666
sp|P41214|EIF2D_HUMAN	EIF2D	sp|P41214|EIF2D_HUMAN Eukaryotic translation initiation factor 2D OS=Homo sapiens OX=9606 GN=EIF2D PE=1 SV=3	1	4	4	4	11	64.706	32490	31593		9731.6	33033		8639	32041.5	17134.5	1.87	0.242765
sp|P05186|PPBT_HUMAN	ALPL	sp|P05186|PPBT_HUMAN Alkaline phosphatase, tissue-nonspecific isozyme OS=Homo sapiens OX=9606 GN=ALPL PE=1 SV=4	1	12	12	12	28.2	57.304	348040	17389	29529	164020	41192	49619	27356	131653	70546.8	1.86618	0.560025
sp|P27144|KAD4_HUMAN	AK4	sp|P27144|KAD4_HUMAN Adenylate kinase 4, mitochondrial OS=Homo sapiens OX=9606 GN=AK4 PE=1 SV=1	1	11	11	11	65	25.268	1917100	520210	401820	628490	295570	550280	558080	946377	508105	1.86256	0.340478
sp|P09471|GNAO_HUMAN	GNAO1	sp|P09471|GNAO_HUMAN Guanine nucleotide-binding protein G(o) subunit alpha OS=Homo sapiens OX=9606 GN=GNAO1 PE=1 SV=4	1	11	9	9	37.9	40.05	117190	495810	204930	83090	25653	323980	153380	272643	146526	1.86072	0.350605
sp|Q96T37|RBM15_HUMAN	RBM15	sp|Q96T37|RBM15_HUMAN RNA-binding protein 15 OS=Homo sapiens OX=9606 GN=RBM15 PE=1 SV=2	1	9	9	9	13.7	107.19	86571	99209	138790	72378	44846	65926	49826	108190	58244	1.85753	0.0220757
sp|Q9BZE9|ASPC1_HUMAN	ASPSCR1	sp|Q9BZE9|ASPC1_HUMAN Tether containing UBX domain for GLUT4 OS=Homo sapiens OX=9606 GN=ASPSCR1 PE=1 SV=1	1	8	8	7	28.8	60.182	33213	197940		30972	27893	125600	64545	115576	62252.5	1.85658	0.430297
sp|Q96FV2|SCRN2_HUMAN	SCRN2	sp|Q96FV2|SCRN2_HUMAN Secernin-2 OS=Homo sapiens OX=9606 GN=SCRN2 PE=1 SV=3	1	10	10	10	33.2	46.596	235350	115820	175410	72054	87714	113550	105300	175527	94654.5	1.85439	0.0471553
sp|Q14126|DSG2_HUMAN	DSG2	sp|Q14126|DSG2_HUMAN Desmoglein-2 OS=Homo sapiens OX=9606 GN=DSG2 PE=1 SV=2	1	10	10	10	16.5	122.29	210470	13242	31581	68440	23387			85097.7	45913.5	1.85343	0.66883
sp|Q9UKL0|RCOR1_HUMAN	RCOR1	sp|Q9UKL0|RCOR1_HUMAN REST corepressor 1 OS=Homo sapiens OX=9606 GN=RCOR1 PE=1 SV=2	1	4	4	3	12.4	53.327		45737	75837	27841	32764	37798		60787	32801	1.85321	0.0986295
sp|P26440|IVD_HUMAN	IVD	sp|P26440|IVD_HUMAN Isovaleryl-CoA dehydrogenase, mitochondrial OS=Homo sapiens OX=9606 GN=IVD PE=1 SV=2	1	16	16	16	46.7	46.65	2837200	258430	758150	1018100	866720	533290	359130	1.28459e+06	694310	1.85017	0.427772
sp|P48506|GSH1_HUMAN	GCLC	sp|P48506|GSH1_HUMAN Glutamate--cysteine ligase catalytic subunit OS=Homo sapiens OX=9606 GN=GCLC PE=1 SV=2	1	19	19	19	34.5	72.765	1235000	279410	617170	316230	234060	433830	552680	710527	384200	1.84937	0.245516
sp|Q8N573|OXR1_HUMAN	OXR1	sp|Q8N573|OXR1_HUMAN Oxidation resistance protein 1 OS=Homo sapiens OX=9606 GN=OXR1 PE=1 SV=2	1	16	16	16	26.4	97.969	144010	131710	401580	78447	182820	94741	132560	225767	122142	1.8484	0.244296
sp|P07947|YES_HUMAN	YES1	sp|P07947|YES_HUMAN Tyrosine-protein kinase Yes OS=Homo sapiens OX=9606 GN=YES1 PE=1 SV=3	1	5	4	2	9.6	60.801	60566	62218	137270	39177		48872	52713	86684.7	46920.7	1.84747	0.195537
sp|Q00577|PURA_HUMAN	PURA	sp|Q00577|PURA_HUMAN Transcriptional activator protein Pur-alpha OS=Homo sapiens OX=9606 GN=PURA PE=1 SV=2	1	6	6	6	23.3	34.91	332640	566520	485170	123060	89062	374910	412490	461443	249880	1.84666	0.123705
sp|O75674|TM1L1_HUMAN	TOM1L1	sp|O75674|TM1L1_HUMAN TOM1-like protein 1 OS=Homo sapiens OX=9606 GN=TOM1L1 PE=1 SV=2	1	4	4	4	11.8	52.988	40387		29211			18738	19122	34799	18930	1.8383	0.10496
sp|Q8N465|D2HDH_HUMAN	D2HGDH	sp|Q8N465|D2HDH_HUMAN D-2-hydroxyglutarate dehydrogenase, mitochondrial OS=Homo sapiens OX=9606 GN=D2HGDH PE=1 SV=3	1	3	3	3	7.9	56.415	195040		68436	69245	74088			131738	71666.5	1.83821	0.44308
sp|P35914|HMGCL_HUMAN	HMGCL	sp|P35914|HMGCL_HUMAN Hydroxymethylglutaryl-CoA lyase, mitochondrial OS=Homo sapiens OX=9606 GN=HMGCL PE=1 SV=2	1	10	10	10	40.6	34.36	3309700	504820	996350	1323400	968160	655020	544260	1.60362e+06	872710	1.83752	0.376035
sp|Q99436|PSB7_HUMAN	PSMB7	sp|Q99436|PSB7_HUMAN Proteasome subunit beta type-7 OS=Homo sapiens OX=9606 GN=PSMB7 PE=1 SV=1	1	5	5	5	21.7	29.965	613050	605470	463330	76244	558110	284250	303390	560617	305498	1.83509	0.0940467
sp|Q96EL2|RT24_HUMAN	MRPS24	sp|Q96EL2|RT24_HUMAN 28S ribosomal protein S24, mitochondrial OS=Homo sapiens OX=9606 GN=MRPS24 PE=1 SV=1	1	3	3	3	28.1	19.015		139100	35693	9515.2		94698	38850	87396.5	47687.7	1.83268	0.487134
sp|O95563|MPC2_HUMAN	MPC2	sp|O95563|MPC2_HUMAN Mitochondrial pyruvate carrier 2 OS=Homo sapiens OX=9606 GN=MPC2 PE=1 SV=1	1	4	4	4	30.7	14.279	766280	81294	178800	255160		118770		342125	186965	1.82989	0.619103
sp|Q13740|CD166_HUMAN	ALCAM	sp|Q13740|CD166_HUMAN CD166 antigen OS=Homo sapiens OX=9606 GN=ALCAM PE=1 SV=2	1	6	6	6	11.7	65.102	287310		58241	212560	72463	32991	59731	172776	94436.2	1.82955	0.444829
sp|Q9NY61|AATF_HUMAN	AATF	sp|Q9NY61|AATF_HUMAN Protein AATF OS=Homo sapiens OX=9606 GN=AATF PE=1 SV=1	1	6	6	6	16.1	63.132	25403	64884	138680	52086	31165	49053	34590	76322.3	41723.5	1.82924	0.278146
sp|P78324|SHPS1_HUMAN;sp|Q5TFQ8|SIRBL_HUMAN;sp|O00241|SIRB1_HUMAN	SIRPA	sp|P78324|SHPS1_HUMAN Tyrosine-protein phosphatase non-receptor type substrate 1 OS=Homo sapiens OX=9606 GN=SIRPA PE=1 SV=2;sp|Q5TFQ8|SIRBL_HUMAN Signal-regulatory protein beta-1 isoform 3 OS=Homo sapiens OX=9606 GN=SIRPB1 PE=1 SV=1	3	12	12	11	32.9	54.966		893880	208330	68432	172810	607950	356940	551105	301533	1.82768	0.415202
sp|P63096|GNAI1_HUMAN	GNAI1	sp|P63096|GNAI1_HUMAN Guanine nucleotide-binding protein G(i) subunit alpha-1 OS=Homo sapiens OX=9606 GN=GNAI1 PE=1 SV=2	1	10	3	3	35.6	40.361	120230	72754		21124		84828		96492	52976	1.82143	0.387628
sp|Q15738|NSDHL_HUMAN	NSDHL	sp|Q15738|NSDHL_HUMAN Sterol-4-alpha-carboxylate 3-dehydrogenase, decarboxylating OS=Homo sapiens OX=9606 GN=NSDHL PE=1 SV=2	1	9	9	9	31.6	41.9	413920	193810	174660	126280	135520	139440	172000	260797	143310	1.81981	0.131867
sp|P68363|TBA1B_HUMAN;sp|A6NHL2|TBAL3_HUMAN;sp|Q9H853|TBA4B_HUMAN	TUBA1B	sp|P68363|TBA1B_HUMAN Tubulin alpha-1B chain OS=Homo sapiens OX=9606 GN=TUBA1B PE=1 SV=1	3	27	4	0	70.1	50.151	1688700	5297200	2719400	1223800	1261200	2184400	2461600	3235100	1782750	1.81467	0.195773
sp|P47985|UCRI_HUMAN;sp|P0C7P4|UCRIL_HUMAN	UQCRFS1	sp|P47985|UCRI_HUMAN Cytochrome b-c1 complex subunit Rieske, mitochondrial OS=Homo sapiens OX=9606 GN=UQCRFS1 PE=1 SV=2;sp|P0C7P4|UCRIL_HUMAN Putative cytochrome b-c1 complex subunit Rieske-like protein 1 OS=Homo sapiens OX=9606 GN=UQCRFS1P1 PE=5 SV=1	2	11	11	11	33.6	29.668	1368400	1265300	1022700	734470	391010	929280	640340	1218800	673775	1.80891	0.0180984
sp|Q9NZN3|EHD3_HUMAN	EHD3	sp|Q9NZN3|EHD3_HUMAN EH domain-containing protein 3 OS=Homo sapiens OX=9606 GN=EHD3 PE=1 SV=2	1	22	18	11	50.1	60.886	1511200	286590	287230	612440	246720	290070	387750	695007	384245	1.80876	0.4212
sp|Q9BW83|IFT27_HUMAN	IFT27	sp|Q9BW83|IFT27_HUMAN Intraflagellar transport protein 27 homolog OS=Homo sapiens OX=9606 GN=IFT27 PE=1 SV=1	1	4	4	4	28	20.48	60569	28871	102270		39709	30521	35852	63903.3	35360.7	1.80719	0.253534
sp|O75208|COQ9_HUMAN	COQ9	sp|O75208|COQ9_HUMAN Ubiquinone biosynthesis protein COQ9, mitochondrial OS=Homo sapiens OX=9606 GN=COQ9 PE=1 SV=1	1	6	6	6	27.4	35.509	778200	120460	272340	312310	204640	180060	167020	390333	216008	1.80704	0.354451
sp|Q15427|SF3B4_HUMAN	SF3B4	sp|Q15427|SF3B4_HUMAN Splicing factor 3B subunit 4 OS=Homo sapiens OX=9606 GN=SF3B4 PE=1 SV=1	1	3	3	3	13.4	44.385		96793	167850			78450	68276	132322	73363	1.80365	0.242152
sp|P48735|IDHP_HUMAN	IDH2	sp|P48735|IDHP_HUMAN Isocitrate dehydrogenase [NADP], mitochondrial OS=Homo sapiens OX=9606 GN=IDH2 PE=1 SV=2	1	21	20	20	44.2	50.909	14514000	3299400	7698500	6227100	3329400	4660200	4649700	8.50397e+06	4716600	1.80299	0.236722
sp|Q96GK7|FAH2A_HUMAN	FAHD2A	sp|Q96GK7|FAH2A_HUMAN Fumarylacetoacetate hydrolase domain-containing protein 2A OS=Homo sapiens OX=9606 GN=FAHD2A PE=1 SV=1	1	11	11	3	55.4	34.596	2238800	3403300	1197500	672260	577610	2027000	1786400	2.27987e+06	1.26582e+06	1.8011	0.20304
sp|O95298|NDUC2_HUMAN;sp|E9PQ53|NDUCR_HUMAN	NDUFC2	sp|O95298|NDUC2_HUMAN NADH dehydrogenase [ubiquinone] 1 subunit C2 OS=Homo sapiens OX=9606 GN=NDUFC2 PE=1 SV=1	2	4	4	4	22.7	14.187	984750	180530	567680	488500	200550	268600	325500	577653	320788	1.80074	0.270597
sp|Q16718|NDUA5_HUMAN	NDUFA5	sp|Q16718|NDUA5_HUMAN NADH dehydrogenase [ubiquinone] 1 alpha subcomplex subunit 5 OS=Homo sapiens OX=9606 GN=NDUFA5 PE=1 SV=3	1	7	7	7	67.2	13.459	1026700	1007600	1351100	602060	315990	804780	785420	1.12847e+06	627062	1.79961	0.0277716
sp|Q6IQ49|SDE2_HUMAN	SDE2	sp|Q6IQ49|SDE2_HUMAN Replication stress response regulator SDE2 OS=Homo sapiens OX=9606 GN=SDE2 PE=1 SV=1	1	5	5	5	16.6	49.741		59192	27882	25410		28199	19018	43537	24209	1.79838	0.210866
sp|Q9NP92|RT30_HUMAN	MRPS30	sp|Q9NP92|RT30_HUMAN 39S ribosomal protein S30, mitochondrial OS=Homo sapiens OX=9606 GN=MRPS30 PE=1 SV=2	1	2	2	2	5.2	50.364	133850	78508	113730	80498	48901	52060		108696	60486.3	1.79703	0.0645235
sp|Q92576|PHF3_HUMAN	PHF3	sp|Q92576|PHF3_HUMAN PHD finger protein 3 OS=Homo sapiens OX=9606 GN=PHF3 PE=1 SV=3	1	10	10	10	6.4	229.48	31521	41801	91644	19413		34028	38369	54988.7	30603.3	1.79682	0.277822
sp|Q8IW45|NNRD_HUMAN	NAXD	sp|Q8IW45|NNRD_HUMAN ATP-dependent (S)-NAD(P)H-hydrate dehydratase OS=Homo sapiens OX=9606 GN=NAXD PE=1 SV=1	1	11	11	11	48.1	36.576	483990	172810	312870	159580	228320	174380	157730	323223	180002	1.79566	0.124934
sp|O00165|HAX1_HUMAN	HAX1	sp|O00165|HAX1_HUMAN HCLS1-associated protein X-1 OS=Homo sapiens OX=9606 GN=HAX1 PE=1 SV=2	1	4	4	4	22.6	31.62		104600	59004	19244	48033	59698	55669	81802	45661	1.79151	0.138335
sp|Q9NVH0|EXD2_HUMAN	EXD2	sp|Q9NVH0|EXD2_HUMAN Exonuclease 3-5 domain-containing protein 2 OS=Homo sapiens OX=9606 GN=EXD2 PE=1 SV=2	1	3	3	3	6	70.352		25322	37298	9762.4	34631		8182.4	31310	17525.3	1.78656	0.331373
sp|Q9NUQ6|SPS2L_HUMAN	SPATS2L	sp|Q9NUQ6|SPS2L_HUMAN SPATS2-like protein OS=Homo sapiens OX=9606 GN=SPATS2L PE=1 SV=2	1	8	8	8	18.6	61.728	183510	169660	18743	91115	23393	96799	66287	123971	69398.5	1.78636	0.310427
sp|P23508|CRCM_HUMAN	MCC	sp|P23508|CRCM_HUMAN Colorectal mutant cancer protein OS=Homo sapiens OX=9606 GN=MCC PE=1 SV=2	1	4	4	4	6.3	93.026		60001	18012	17921	28496	17728	23267	39006.5	21853	1.78495	0.270231
sp|Q9UBN7|HDAC6_HUMAN	HDAC6	sp|Q9UBN7|HDAC6_HUMAN Histone deacetylase 6 OS=Homo sapiens OX=9606 GN=HDAC6 PE=1 SV=2	1	11	11	11	13.9	131.42	560040	196790	126820	216820	86938	206200	150910	294550	165217	1.78281	0.32211
sp|P49790|NU153_HUMAN	NUP153	sp|P49790|NU153_HUMAN Nuclear pore complex protein Nup153 OS=Homo sapiens OX=9606 GN=NUP153 PE=1 SV=2	1	16	16	16	16.4	153.94	77046	143770	481550	118950	156800	105120	145000	234122	131468	1.78084	0.375987
sp|Q9BWD3|RTL8A_HUMAN;sp|A6ZKI3|RTL8C_HUMAN;sp|Q17RB0|RTL8B_HUMAN	RTL8A	sp|Q9BWD3|RTL8A_HUMAN Retrotransposon Gag-like protein 8A OS=Homo sapiens OX=9606 GN=RTL8A PE=1 SV=3;sp|A6ZKI3|RTL8C_HUMAN Retrotransposon Gag-like protein 8C OS=Homo sapiens OX=9606 GN=RTL8C PE=1 SV=1;sp|Q17RB0|RTL8B_HUMAN Retrotransposon Gag-like protein	3	2	2	2	17.7	13.188		59455	18241			14775	28889	38848	21832	1.77941	0.516475
sp|Q3ZCM7|TBB8_HUMAN	TUBB8	sp|Q3ZCM7|TBB8_HUMAN Tubulin beta-8 chain OS=Homo sapiens OX=9606 GN=TUBB8 PE=1 SV=2	1	10	2	2	28.2	49.775	697580	1684700	875670	635460	616090	578570	616130	1.08598e+06	611562	1.77575	0.121346
sp|P15144|AMPN_HUMAN	ANPEP	sp|P15144|AMPN_HUMAN Aminopeptidase N OS=Homo sapiens OX=9606 GN=ANPEP PE=1 SV=4	1	27	27	27	28.1	109.54	2608800	322340	910720	1342300	166250	582710	794470	1280620	721432	1.77511	0.423873
sp|P13716|HEM2_HUMAN	ALAD	sp|P13716|HEM2_HUMAN Delta-aminolevulinic acid dehydratase OS=Homo sapiens OX=9606 GN=ALAD PE=1 SV=1	1	15	15	15	45.5	36.294	3046500	572220	967650	1178400	476900	745230	1046800	1528790	861832	1.77388	0.364177
sp|Q86WR0|CCD25_HUMAN	CCDC25	sp|Q86WR0|CCD25_HUMAN Coiled-coil domain-containing protein 25 OS=Homo sapiens OX=9606 GN=CCDC25 PE=1 SV=2	1	3	3	3	18.8	24.479	291210	131330	96640	110980	135160	66814	77296	173060	97562.5	1.77384	0.216938
sp|O60563|CCNT1_HUMAN	CCNT1	sp|O60563|CCNT1_HUMAN Cyclin-T1 OS=Homo sapiens OX=9606 GN=CCNT1 PE=1 SV=1	1	4	4	4	9.1	80.684		51718	26467		22803		21281	39092.5	22042	1.77355	0.310032
sp|Q9NV31|IMP3_HUMAN	IMP3	sp|Q9NV31|IMP3_HUMAN U3 small nucleolar ribonucleoprotein protein IMP3 OS=Homo sapiens OX=9606 GN=IMP3 PE=1 SV=1	1	4	4	4	30.4	21.85		65875	116640	48347	64460	41901		91257.5	51569.3	1.76961	0.152511
sp|Q9UHI6|DDX20_HUMAN	DDX20	sp|Q9UHI6|DDX20_HUMAN Probable ATP-dependent RNA helicase DDX20 OS=Homo sapiens OX=9606 GN=DDX20 PE=1 SV=2	1	5	5	5	6.8	92.239		16891	40961	27419		5288		28926	16353.5	1.7688	0.522286
sp|Q9Y3C1|NOP16_HUMAN	NOP16	sp|Q9Y3C1|NOP16_HUMAN Nucleolar protein 16 OS=Homo sapiens OX=9606 GN=NOP16 PE=1 SV=2	1	3	3	3	23.6	21.188	40208	62191	38663	37696	13850	18669	36121	47020.7	26584	1.76876	0.0858972
sp|Q13011|ECH1_HUMAN	ECH1	sp|Q13011|ECH1_HUMAN Delta(3,5)-Delta(2,4)-dienoyl-CoA isomerase, mitochondrial OS=Homo sapiens OX=9606 GN=ECH1 PE=1 SV=2	1	12	12	12	54	35.816	4724500	1454800	2617000	2528200	1341500	1436600	1327300	2932100	1658400	1.76803	0.203726
sp|P42785|PCP_HUMAN	PRCP	sp|P42785|PCP_HUMAN Lysosomal Pro-X carboxypeptidase OS=Homo sapiens OX=9606 GN=PRCP PE=1 SV=1	1	8	8	8	20.8	55.799	254670	246280	525020	230290	127340	214550	203290	341990	193868	1.76404	0.127826
sp|Q6SZW1|SARM1_HUMAN	SARM1	sp|Q6SZW1|SARM1_HUMAN NAD(+) hydrolase SARM1 OS=Homo sapiens OX=9606 GN=SARM1 PE=1 SV=1	1	3	3	3	6.5	79.387		12714	26434			11950	10283	19574	11116.5	1.76081	0.345613
sp|Q969G5|CAVN3_HUMAN	CAVIN3	sp|Q969G5|CAVN3_HUMAN Caveolae-associated protein 3 OS=Homo sapiens OX=9606 GN=CAVIN3 PE=1 SV=3	1	4	4	4	16.1	27.701	79782	84613		31754	34693	22878	97411	82197.5	46684	1.76072	0.238939
sp|Q8NEZ2|VP37A_HUMAN	VPS37A	sp|Q8NEZ2|VP37A_HUMAN Vacuolar protein sorting-associated protein 37A OS=Homo sapiens OX=9606 GN=VPS37A PE=1 SV=1	1	4	4	4	15.9	44.314	57654	6136.1	23141	21007	8859.4	14028	21964	28977	16464.6	1.75996	0.3866
sp|Q9UBB5|MBD2_HUMAN	MBD2	sp|Q9UBB5|MBD2_HUMAN Methyl-CpG-binding domain protein 2 OS=Homo sapiens OX=9606 GN=MBD2 PE=1 SV=1	1	5	5	5	16.3	43.254		89366	65978	28484	36904	76229	34997	77672	44153.5	1.75914	0.132336
sp|Q99611|SPS2_HUMAN	SEPHS2	sp|Q99611|SPS2_HUMAN Selenide, water dikinase 2 OS=Homo sapiens OX=9606 GN=SEPHS2 PE=1 SV=3	1	8	8	8	29.2	47.305	431130	376260	231900	183420	126940	256080	221340	346430	196945	1.75902	0.0537053
sp|O75608|LYPA1_HUMAN	LYPLA1	sp|O75608|LYPA1_HUMAN Acyl-protein thioesterase 1 OS=Homo sapiens OX=9606 GN=LYPLA1 PE=1 SV=1	1	6	6	6	39.1	24.669	361570	174900	851260	255390	335360	226100	237480	462577	263582	1.75496	0.297653
sp|P22792|CPN2_HUMAN	CPN2	sp|P22792|CPN2_HUMAN Carboxypeptidase N subunit 2 OS=Homo sapiens OX=9606 GN=CPN2 PE=1 SV=3	1	3	3	3	7.7	60.556	81035		43798	58935	18178	29566	35667	62416.5	35586.5	1.75394	0.193795
sp|P19404|NDUV2_HUMAN	NDUFV2	sp|P19404|NDUV2_HUMAN NADH dehydrogenase [ubiquinone] flavoprotein 2, mitochondrial OS=Homo sapiens OX=9606 GN=NDUFV2 PE=1 SV=2	1	8	8	8	38.2	27.391	1421800	754040	1232800	754260	433280	771310	635540	1.13621e+06	648598	1.7518	0.0503232
sp|Q9H3Q1|BORG4_HUMAN	CDC42EP4	sp|Q9H3Q1|BORG4_HUMAN Cdc42 effector protein 4 OS=Homo sapiens OX=9606 GN=CDC42EP4 PE=1 SV=1	1	8	8	8	38.8	37.979	17412	293860	33204	30484	49433	93476	88850	114825	65560.8	1.75143	0.551205
sp|O95081|AGFG2_HUMAN	AGFG2	sp|O95081|AGFG2_HUMAN Arf-GAP domain and FG repeat-containing protein 2 OS=Homo sapiens OX=9606 GN=AGFG2 PE=1 SV=2	1	2	2	2	4.4	48.962	75601	6235	19585	21825		22069	14196	33807	19363.3	1.74593	0.536826
sp|Q14320|FA50A_HUMAN	FAM50A	sp|Q14320|FA50A_HUMAN Protein FAM50A OS=Homo sapiens OX=9606 GN=FAM50A PE=1 SV=2	1	4	4	3	16.5	40.241	48651	256250	157170	52780	75961	112190	112420	154024	88337.8	1.74358	0.270673
sp|P15907|SIAT1_HUMAN	ST6GAL1	sp|P15907|SIAT1_HUMAN Beta-galactoside alpha-2,6-sialyltransferase 1 OS=Homo sapiens OX=9606 GN=ST6GAL1 PE=1 SV=1	1	5	5	5	16.3	46.604	185110	14353	93218	98853	43714	25913	55381	97560.3	55965.2	1.74323	0.399522
sp|Q92692|NECT2_HUMAN	NECTIN2	sp|Q92692|NECT2_HUMAN Nectin-2 OS=Homo sapiens OX=9606 GN=NECTIN2 PE=1 SV=1	1	4	4	4	12.3	57.741	77904	33131	38315	31375		25800		49783.3	28587.5	1.74144	0.332197
sp|Q92917|GPKOW_HUMAN	GPKOW	sp|Q92917|GPKOW_HUMAN G-patch domain and KOW motifs-containing protein OS=Homo sapiens OX=9606 GN=GPKOW PE=1 SV=2	1	10	10	10	33.6	52.228	30159	93909	92943	26924	37073	59831	42412	72337	41560	1.74054	0.174152
sp|P18827|SDC1_HUMAN	SDC1	sp|P18827|SDC1_HUMAN Syndecan-1 OS=Homo sapiens OX=9606 GN=SDC1 PE=1 SV=3	1	4	4	4	10.6	32.461	83927	92828	84540	60392	52768	52810	34198	87098.3	50042	1.7405	0.00325308
sp|Q9NXA8|SIR5_HUMAN	SIRT5	sp|Q9NXA8|SIR5_HUMAN NAD-dependent protein deacylase sirtuin-5, mitochondrial OS=Homo sapiens OX=9606 GN=SIRT5 PE=1 SV=2	1	9	9	9	37.4	33.881	418500	118970	288280	183190	272740	107600	69172	275250	158176	1.74016	0.249788
sp|Q9NQX3|GEPH_HUMAN	GPHN	sp|Q9NQX3|GEPH_HUMAN Gephyrin OS=Homo sapiens OX=9606 GN=GPHN PE=1 SV=1	1	16	16	16	28.7	79.748	579300	131890	298560	85814	293570	197130	197310	336583	193456	1.73984	0.287291
sp|O95169|NDUB8_HUMAN	NDUFB8	sp|O95169|NDUB8_HUMAN NADH dehydrogenase [ubiquinone] 1 beta subcomplex subunit 8, mitochondrial OS=Homo sapiens OX=9606 GN=NDUFB8 PE=1 SV=1	1	6	6	6	38.7	21.766	421420	104120	583160	220960	183080	225890	220000	369567	212482	1.73928	0.241599
sp|Q9NRY4|RHG35_HUMAN	ARHGAP35	sp|Q9NRY4|RHG35_HUMAN Rho GTPase-activating protein 35 OS=Homo sapiens OX=9606 GN=ARHGAP35 PE=1 SV=3	1	10	10	10	9.9	170.51	99356	71008	136750	91424	48169	46144	49815	102371	58888	1.73841	0.0870769
sp|O60656|UD19_HUMAN;sp|Q9HAW9|UD18_HUMAN;sp|Q9HAW8|UD110_HUMAN	UGT1A9	sp|O60656|UD19_HUMAN UDP-glucuronosyltransferase 1A9 OS=Homo sapiens OX=9606 GN=UGT1A9 PE=1 SV=1;sp|Q9HAW9|UD18_HUMAN UDP-glucuronosyltransferase 1A8 OS=Homo sapiens OX=9606 GN=UGT1A8 PE=1 SV=1	3	10	6	4	22.6	59.94	440760		70074	152550	219710	69041		255417	147100	1.73635	0.520267
sp|Q13427|PPIG_HUMAN	PPIG	sp|Q13427|PPIG_HUMAN Peptidyl-prolyl cis-trans isomerase G OS=Homo sapiens OX=9606 GN=PPIG PE=1 SV=2	1	5	5	5	10.9	88.616	32137	83104	81409	40047	24515	62900	23558	65550	37755	1.73619	0.177475
sp|P55196|AFAD_HUMAN	AFDN	sp|P55196|AFAD_HUMAN Afadin OS=Homo sapiens OX=9606 GN=AFDN PE=1 SV=3	1	16	16	15	11.5	206.8	478310	215960	463600	278550	181880	267700	161690	385957	222455	1.73499	0.0944166
sp|O95299|NDUAA_HUMAN	NDUFA10	sp|O95299|NDUAA_HUMAN NADH dehydrogenase [ubiquinone] 1 alpha subcomplex subunit 10, mitochondrial OS=Homo sapiens OX=9606 GN=NDUFA10 PE=1 SV=1	1	12	12	12	39.7	40.75	738210	547760	1012700	373720	405160	549230	441860	766223	442492	1.73161	0.0447829
sp|Q5JRA6|TGO1_HUMAN	MIA3	sp|Q5JRA6|TGO1_HUMAN Transport and Golgi organization protein 1 homolog OS=Homo sapiens OX=9606 GN=MIA3 PE=1 SV=1	1	27	27	27	17.7	213.7	801580	191500	331610	267870	205990	279190	267660	441563	255178	1.73042	0.284676
sp|Q99643|C560_HUMAN	SDHC	sp|Q99643|C560_HUMAN Succinate dehydrogenase cytochrome b560 subunit, mitochondrial OS=Homo sapiens OX=9606 GN=SDHC PE=1 SV=1	1	3	3	3	21.9	18.61	474910	68296	117760	194810	132940	94885	87410	220322	127511	1.72786	0.441334
sp|P54819|KAD2_HUMAN	AK2	sp|P54819|KAD2_HUMAN Adenylate kinase 2, mitochondrial OS=Homo sapiens OX=9606 GN=AK2 PE=1 SV=2	1	17	17	17	74.5	26.477	5652100	3927700	4350700	2338700	2447200	3045000	2920400	4643500	2687825	1.72761	0.00961231
sp|Q9NWM8|FKB14_HUMAN	FKBP14	sp|Q9NWM8|FKB14_HUMAN Peptidyl-prolyl cis-trans isomerase FKBP14 OS=Homo sapiens OX=9606 GN=FKBP14 PE=1 SV=1	1	4	4	4	24.2	24.171		56611	37427	22948	15812	34059	36158	47019	27244.2	1.72583	0.100045
sp|P50613|CDK7_HUMAN	CDK7	sp|P50613|CDK7_HUMAN Cyclin-dependent kinase 7 OS=Homo sapiens OX=9606 GN=CDK7 PE=1 SV=1	1	3	3	3	9	39.038		72462	128910	70509		36175	68457	100686	58380.3	1.72466	0.195264
sp|Q8NFW8|NEUA_HUMAN	CMAS	sp|Q8NFW8|NEUA_HUMAN N-acylneuraminate cytidylyltransferase OS=Homo sapiens OX=9606 GN=CMAS PE=1 SV=2	1	8	8	8	24.4	48.379	268100	251830	280760	115910	154840	147790	200550	266897	154772	1.72445	0.00363867
sp|P32322|P5CR1_HUMAN	PYCR1	sp|P32322|P5CR1_HUMAN Pyrroline-5-carboxylate reductase 1, mitochondrial OS=Homo sapiens OX=9606 GN=PYCR1 PE=1 SV=2	1	14	14	13	58	33.36	60908	1818100	123780	275070	128150	623030	522440	667596	387172	1.72429	0.598954
sp|P49768|PSN1_HUMAN	PSEN1	sp|P49768|PSN1_HUMAN Presenilin-1 OS=Homo sapiens OX=9606 GN=PSEN1 PE=1 SV=1	1	4	4	3	13.5	52.667	83830	80511	64007	31921	67961	32603		76116	44161.7	1.72358	0.075418
sp|Q9NPH0|PPA6_HUMAN	ACP6	sp|Q9NPH0|PPA6_HUMAN Lysophosphatidic acid phosphatase type 6 OS=Homo sapiens OX=9606 GN=ACP6 PE=1 SV=3	1	4	4	4	12.9	48.886	42569	87367	39855	23848	16875	58050	32730	56597	32875.8	1.72154	0.215104
sp|Q9Y232|CDYL_HUMAN	CDYL	sp|Q9Y232|CDYL_HUMAN Chromodomain Y-like protein OS=Homo sapiens OX=9606 GN=CDYL PE=1 SV=2	1	3	3	3	7.9	66.481		14741	33172	13838	14037			23956.5	13937.5	1.71885	0.390546
sp|P05106|ITB3_HUMAN	ITGB3	sp|P05106|ITB3_HUMAN Integrin beta-3 OS=Homo sapiens OX=9606 GN=ITGB3 PE=1 SV=2	1	10	10	10	15.4	87.057	145930	41591	641840	343550	157580	113340	30540	276454	161252	1.71441	0.536325
sp|O00401|WASL_HUMAN	WASL	sp|O00401|WASL_HUMAN Neural Wiskott-Aldrich syndrome protein OS=Homo sapiens OX=9606 GN=WASL PE=1 SV=2	1	5	5	5	10.1	54.826	35755	81028	67208	34753	37700	38199	32704	61330.3	35839	1.71127	0.0739416
sp|O95831|AIFM1_HUMAN	AIFM1	sp|O95831|AIFM1_HUMAN Apoptosis-inducing factor 1, mitochondrial OS=Homo sapiens OX=9606 GN=AIFM1 PE=1 SV=1	1	19	19	19	39.5	66.9	10793000	2702300	4482600	4385600	3750900	3466100	2407200	5.99263e+06	3502450	1.71098	0.291189
sp|Q96DB5|RMD1_HUMAN	RMDN1	sp|Q96DB5|RMD1_HUMAN Regulator of microtubule dynamics protein 1 OS=Homo sapiens OX=9606 GN=RMDN1 PE=1 SV=1	1	10	10	10	38.2	35.808	235760	329680	1471500	352530	597440	358290	279300	678980	396890	1.71075	0.44734
sp|Q9NRG7|D39U1_HUMAN	SDR39U1	sp|Q9NRG7|D39U1_HUMAN Epimerase family protein SDR39U1 OS=Homo sapiens OX=9606 GN=SDR39U1 PE=1 SV=3	1	3	3	3	12.3	31.076	90130	83231	34990	44898	34475	37331	45685	69450.3	40597.2	1.71072	0.110188
sp|P49773|HINT1_HUMAN	HINT1	sp|P49773|HINT1_HUMAN Histidine triad nucleotide-binding protein 1 OS=Homo sapiens OX=9606 GN=HINT1 PE=1 SV=2	1	9	9	9	80.2	13.802	5248500	2253500	1679600	1966900	1191100	1678800	2326500	3.06053e+06	1790825	1.70901	0.246726
sp|P54619|AAKG1_HUMAN;sp|Q9UGJ0|AAKG2_HUMAN	PRKAG1	sp|P54619|AAKG1_HUMAN 5-AMP-activated protein kinase subunit gamma-1 OS=Homo sapiens OX=9606 GN=PRKAG1 PE=1 SV=1	2	10	10	10	36.6	37.579	488480	290310	219190	213050	193380	218050	154260	332660	194685	1.70871	0.104088
sp|Q9BUB7|TMM70_HUMAN	TMEM70	sp|Q9BUB7|TMM70_HUMAN Transmembrane protein 70, mitochondrial OS=Homo sapiens OX=9606 GN=TMEM70 PE=1 SV=2	1	3	3	3	15.8	28.969	42242	12558	50097	14775	35167	11493		34965.7	20478.3	1.70745	0.347424
sp|Q14554|PDIA5_HUMAN	PDIA5	sp|Q14554|PDIA5_HUMAN Protein disulfide-isomerase A5 OS=Homo sapiens OX=9606 GN=PDIA5 PE=1 SV=1	1	17	17	16	39.7	59.594	1520500	226900	605540	936950	272120	294230	335200	784313	459625	1.70642	0.423479
sp|O00566|MPP10_HUMAN	MPHOSPH10	sp|O00566|MPP10_HUMAN U3 small nucleolar ribonucleoprotein protein MPP10 OS=Homo sapiens OX=9606 GN=MPHOSPH10 PE=1 SV=2	1	5	5	5	11.6	78.863	21881	104820	92671	37658	63231	36063	34782	73124	42933.5	1.70319	0.247758
sp|Q8WVQ1|CANT1_HUMAN	CANT1	sp|Q8WVQ1|CANT1_HUMAN Soluble calcium-activated nucleotidase 1 OS=Homo sapiens OX=9606 GN=CANT1 PE=1 SV=1	1	6	6	6	21.4	44.839	8577.4	136140	18616	12673		51278		54444.5	31975.5	1.70269	0.709263
sp|Q8NI22|MCFD2_HUMAN	MCFD2	sp|Q8NI22|MCFD2_HUMAN Multiple coagulation factor deficiency protein 2 OS=Homo sapiens OX=9606 GN=MCFD2 PE=1 SV=1	1	2	2	2	25.3	16.39	912870	683260	481340	416910	47443	538370	629610	692490	408083	1.69693	0.182361
sp|O43818|U3IP2_HUMAN	RRP9	sp|O43818|U3IP2_HUMAN U3 small nucleolar RNA-interacting protein 2 OS=Homo sapiens OX=9606 GN=RRP9 PE=1 SV=1	1	4	4	4	10.7	51.84		88216	100460	78105	38394	60992	44936	94338	55606.8	1.69652	0.0487973
sp|Q5T5P2|SKT_HUMAN	KIAA1217	sp|Q5T5P2|SKT_HUMAN Sickle tail protein homolog OS=Homo sapiens OX=9606 GN=KIAA1217 PE=1 SV=2	1	10	10	10	7.7	214.11	74664	41659	25424			34115	21601	47249	27858	1.69607	0.388516
sp|Q6UWY5|OLFL1_HUMAN	OLFML1	sp|Q6UWY5|OLFL1_HUMAN Olfactomedin-like protein 1 OS=Homo sapiens OX=9606 GN=OLFML1 PE=1 SV=2	1	8	8	8	25.4	45.95	116660	138840			36509	41585	147980	127750	75358	1.69524	0.351761
sp|Q0VF96|CGNL1_HUMAN	CGNL1	sp|Q0VF96|CGNL1_HUMAN Cingulin-like protein 1 OS=Homo sapiens OX=9606 GN=CGNL1 PE=1 SV=2	1	19	19	19	19.1	149.08	648620	122460	116330	356280		64171	103200	295803	174550	1.69466	0.574791
sp|P14927|QCR7_HUMAN	UQCRB	sp|P14927|QCR7_HUMAN Cytochrome b-c1 complex subunit 7 OS=Homo sapiens OX=9606 GN=UQCRB PE=1 SV=2	1	5	5	5	43.2	13.53	1322500	1270200	1603400	854350	455000	1058300	935570	1398700	825805	1.69374	0.0230491
sp|Q9NR56|MBNL1_HUMAN;sp|Q5VZF2|MBNL2_HUMAN	MBNL1	sp|Q9NR56|MBNL1_HUMAN Muscleblind-like protein 1 OS=Homo sapiens OX=9606 GN=MBNL1 PE=1 SV=2	2	5	5	5	21.4	41.817		100850	68497	36304		61558	52329	84673.5	50063.7	1.69132	0.109688
sp|Q9NZQ3|SPN90_HUMAN	NCKIPSD	sp|Q9NZQ3|SPN90_HUMAN NCK-interacting protein with SH3 domain OS=Homo sapiens OX=9606 GN=NCKIPSD PE=1 SV=1	1	3	3	3	3.6	78.959	21196	32462		15600		16364	15642	26829	15868.7	1.69069	0.080173
sp|O00560|SDCB1_HUMAN	SDCBP	sp|O00560|SDCB1_HUMAN Syntenin-1 OS=Homo sapiens OX=9606 GN=SDCBP PE=1 SV=1	1	10	10	10	62.1	32.444	449470	825260	11793000	936700	7906300	862170	605100	4355910	2.57757e+06	1.68993	0.655877
sp|Q96A26|F162A_HUMAN	FAM162A	sp|Q96A26|F162A_HUMAN Protein FAM162A OS=Homo sapiens OX=9606 GN=FAM162A PE=1 SV=2	1	6	6	6	32.5	17.342	689680	266560	312020	340960	192890	220310	246500	422753	250165	1.6899	0.205009
sp|Q9H6Y2|WDR55_HUMAN	WDR55	sp|Q9H6Y2|WDR55_HUMAN WD repeat-containing protein 55 OS=Homo sapiens OX=9606 GN=WDR55 PE=1 SV=2	1	7	7	7	26.9	42.07		43090	206920	126810	86322	40212	42591	125005	73983.8	1.68963	0.435075
sp|P05026|AT1B1_HUMAN	ATP1B1	sp|P05026|AT1B1_HUMAN Sodium/potassium-transporting ATPase subunit beta-1 OS=Homo sapiens OX=9606 GN=ATP1B1 PE=1 SV=1	1	7	7	7	26.7	35.061	654460	124060	232610	249840	194820	200310	154490	337043	199865	1.68635	0.363636
sp|P62253|UB2G1_HUMAN	UBE2G1	sp|P62253|UB2G1_HUMAN Ubiquitin-conjugating enzyme E2 G1 OS=Homo sapiens OX=9606 GN=UBE2G1 PE=1 SV=3	1	2	2	2	17.6	19.509	50619	64834		13592	43822	44303	35286	57726.5	34250.8	1.68541	0.113717
sp|P42126|ECI1_HUMAN	ECI1	sp|P42126|ECI1_HUMAN Enoyl-CoA delta isomerase 1, mitochondrial OS=Homo sapiens OX=9606 GN=ECI1 PE=1 SV=1	1	8	8	8	31.5	32.816	3467300	582010	1293500	1614800	1343200	677570	592180	1.78094e+06	1.05694e+06	1.685	0.398281
sp|Q9NQ55|SSF1_HUMAN	PPAN	sp|Q9NQ55|SSF1_HUMAN Suppressor of SWI4 1 homolog OS=Homo sapiens OX=9606 GN=PPAN PE=2 SV=1	1	3	3	3	6.8	53.193	38205	200530	209790	49343	82155	134510	89129	149508	88784.2	1.68395	0.287433
sp|Q9HCC0|MCCB_HUMAN	MCCC2	sp|Q9HCC0|MCCB_HUMAN Methylcrotonoyl-CoA carboxylase beta chain, mitochondrial OS=Homo sapiens OX=9606 GN=MCCC2 PE=1 SV=1	1	22	22	22	47.1	61.332	3236300	745400	982300	1431900	1008600	874660	620810	1.65467e+06	983992	1.68158	0.378084
sp|Q8NHU6|TDRD7_HUMAN	TDRD7	sp|Q8NHU6|TDRD7_HUMAN Tudor domain-containing protein 7 OS=Homo sapiens OX=9606 GN=TDRD7 PE=1 SV=2	1	7	7	7	9	123.58		34320	111170	64019	18631	46921	43496	72745	43266.8	1.68131	0.342553
sp|P51570|GALK1_HUMAN	GALK1	sp|P51570|GALK1_HUMAN Galactokinase OS=Homo sapiens OX=9606 GN=GALK1 PE=1 SV=1	1	19	19	19	50	42.272	3074900	1345400	2164200	1781900	1126100	1190900	1133700	2.19483e+06	1308150	1.67781	0.110697
sp|Q07075|AMPE_HUMAN	ENPEP	sp|Q07075|AMPE_HUMAN Glutamyl aminopeptidase OS=Homo sapiens OX=9606 GN=ENPEP PE=1 SV=3	1	8	8	8	10.6	109.24	151280	52087	19450	87852		21952	23086	74272.3	44296.7	1.6767	0.54373
sp|Q9Y680|FKBP7_HUMAN	FKBP7	sp|Q9Y680|FKBP7_HUMAN Peptidyl-prolyl cis-trans isomerase FKBP7 OS=Homo sapiens OX=9606 GN=FKBP7 PE=1 SV=2	1	8	8	8	31.1	25.794	49500	230240	241760	57449	60466	130070	166880	173833	103716	1.67605	0.302738
sp|Q5VW38|GP107_HUMAN	GPR107	sp|Q5VW38|GP107_HUMAN Protein GPR107 OS=Homo sapiens OX=9606 GN=GPR107 PE=1 SV=1	1	4	4	4	7.7	66.99		124460	49652	22194	113900	52494	19335	87056	51980.8	1.67477	0.431347
sp|O95425|SVIL_HUMAN	SVIL	sp|O95425|SVIL_HUMAN Supervillin OS=Homo sapiens OX=9606 GN=SVIL PE=1 SV=2	1	18	18	18	12.5	247.74	234620	264930	181380	81808	180500	135770	144100	226977	135544	1.67455	0.0340554
sp|Q9NYJ1|COA4_HUMAN	COA4	sp|Q9NYJ1|COA4_HUMAN Cytochrome c oxidase assembly factor 4 homolog, mitochondrial OS=Homo sapiens OX=9606 GN=COA4 PE=1 SV=2	1	3	3	3	32.2	10.134	98199	61463	47604	23644	37921	50174	53344	69088.7	41270.8	1.67403	0.121733
sp|O43768|ENSA_HUMAN	ENSA	sp|O43768|ENSA_HUMAN Alpha-endosulfine OS=Homo sapiens OX=9606 GN=ENSA PE=1 SV=1	1	6	6	5	50.4	13.389	327220	414480	182320	51536	286190	189550	208780	308007	184014	1.67382	0.186059
sp|P09455|RET1_HUMAN	RBP1	sp|P09455|RET1_HUMAN Retinol-binding protein 1 OS=Homo sapiens OX=9606 GN=RBP1 PE=1 SV=2	1	9	9	9	68.9	15.85	1036900	245110	302230	360010	49381	242060	612670	528080	316030	1.67098	0.443203
sp|Q9Y6I3|EPN1_HUMAN;sp|Q9H201|EPN3_HUMAN	EPN1	sp|Q9Y6I3|EPN1_HUMAN Epsin-1 OS=Homo sapiens OX=9606 GN=EPN1 PE=1 SV=2	2	6	6	6	15.5	60.293	277170	146100	144620	106290	99655	130020	117460	189297	113356	1.66993	0.0993873
sp|Q9UBQ5|EIF3K_HUMAN	EIF3K	sp|Q9UBQ5|EIF3K_HUMAN Eukaryotic translation initiation factor 3 subunit K OS=Homo sapiens OX=9606 GN=EIF3K PE=1 SV=1	1	5	5	5	26.1	25.059	251440	230580	325240	107730	121190	167830	248570	269087	161330	1.66793	0.0605929
sp|Q8N5N7|RM50_HUMAN	MRPL50	sp|Q8N5N7|RM50_HUMAN 39S ribosomal protein L50, mitochondrial OS=Homo sapiens OX=9606 GN=MRPL50 PE=1 SV=2	1	5	5	5	49.4	18.325	76107	175840	178070	51034	88874	99919	104870	143339	86174.2	1.66336	0.130312
sp|Q96CM8|ACSF2_HUMAN	ACSF2	sp|Q96CM8|ACSF2_HUMAN Medium-chain acyl-CoA ligase ACSF2, mitochondrial OS=Homo sapiens OX=9606 GN=ACSF2 PE=1 SV=2	1	17	17	17	39.8	68.124	987120	240060	242210	356920	182410	342040	298870	489797	295060	1.65999	0.403
sp|Q6DKI1|RL7L_HUMAN	RPL7L1	sp|Q6DKI1|RL7L_HUMAN 60S ribosomal protein L7-like 1 OS=Homo sapiens OX=9606 GN=RPL7L1 PE=1 SV=2	1	4	4	4	19.6	29.669	51456	115190	225380	102480	80902	78862	52674	130675	78729.5	1.6598	0.292639
sp|Q9Y673|ALG5_HUMAN	ALG5	sp|Q9Y673|ALG5_HUMAN Dolichyl-phosphate beta-glucosyltransferase OS=Homo sapiens OX=9606 GN=ALG5 PE=1 SV=1	1	8	8	8	29.6	36.946	370680	372660	122200	58948	116320	310090	210530	288513	173972	1.65839	0.283392
sp|Q13308|PTK7_HUMAN	PTK7	sp|Q13308|PTK7_HUMAN Inactive tyrosine-protein kinase 7 OS=Homo sapiens OX=9606 GN=PTK7 PE=1 SV=2	1	13	13	13	17.5	118.39	134070	269760	349370	190160	83359	119910	213060	251067	151622	1.65587	0.178448
sp|Q6ZUJ8|BCAP_HUMAN	PIK3AP1	sp|Q6ZUJ8|BCAP_HUMAN Phosphoinositide 3-kinase adapter protein 1 OS=Homo sapiens OX=9606 GN=PIK3AP1 PE=1 SV=2	1	10	10	10	18.1	90.397	489560	8455.7	20971	162890		111190	39840	172996	104640	1.65325	0.695265
sp|O60888|CUTA_HUMAN	CUTA	sp|O60888|CUTA_HUMAN Protein CutA OS=Homo sapiens OX=9606 GN=CUTA PE=1 SV=2	1	5	5	5	40.8	19.116	560860	514900	675180	281480	163140	264520	705200	583647	353585	1.65065	0.179737
sp|P0DMV9|HS71B_HUMAN;sp|P0DMV8|HS71A_HUMAN	HSPA1B	sp|P0DMV9|HS71B_HUMAN Heat shock 70 kDa protein 1B OS=Homo sapiens OX=9606 GN=HSPA1B PE=1 SV=1;sp|P0DMV8|HS71A_HUMAN Heat shock 70 kDa protein 1A OS=Homo sapiens OX=9606 GN=HSPA1A PE=1 SV=1	2	33	33	18	59.6	70.051	9980300	26407000	24092000	8664000	9460700	14458000	16297000	2.01598e+07	12219925	1.64975	0.16116
sp|O43823|AKAP8_HUMAN	AKAP8	sp|O43823|AKAP8_HUMAN A-kinase anchor protein 8 OS=Homo sapiens OX=9606 GN=AKAP8 PE=1 SV=1	1	6	6	6	14.2	76.107	36308	66673	119300	54922	31214	37120	56638	74093.7	44973.5	1.6475	0.236135
sp|P82933|RT09_HUMAN	MRPS9	sp|P82933|RT09_HUMAN 28S ribosomal protein S9, mitochondrial OS=Homo sapiens OX=9606 GN=MRPS9 PE=1 SV=2	1	10	10	10	32.3	45.834	157470	163450	97980	83455	91905	136040	27828	139633	84807	1.64648	0.142981
sp|P15104|GLNA_HUMAN	GLUL	sp|P15104|GLNA_HUMAN Glutamine synthetase OS=Homo sapiens OX=9606 GN=GLUL PE=1 SV=4	1	7	7	7	26	42.064	1672800	126170	382970	716270	119700	711840	219400	727313	441802	1.64624	0.546876
sp|P51911|CNN1_HUMAN	CNN1	sp|P51911|CNN1_HUMAN Calponin-1 OS=Homo sapiens OX=9606 GN=CNN1 PE=1 SV=2	1	7	7	7	33	33.17	315770	272930	63007	32719		76092	287200	217236	132004	1.64568	0.484675
sp|P06132|DCUP_HUMAN	UROD	sp|P06132|DCUP_HUMAN Uroporphyrinogen decarboxylase OS=Homo sapiens OX=9606 GN=UROD PE=1 SV=2	1	7	7	7	31.3	40.786	341210	291350	266460	148810	119130	236560	223990	299673	182122	1.64545	0.0282673
sp|Q7Z4S6|KI21A_HUMAN	KIF21A	sp|Q7Z4S6|KI21A_HUMAN Kinesin-like protein KIF21A OS=Homo sapiens OX=9606 GN=KIF21A PE=1 SV=2	1	6	6	6	5.4	187.18	116680	119430		43659		76193	95828	118055	71893.3	1.64209	0.100554
sp|Q9P0V9|SEP10_HUMAN	SEPTIN10	sp|Q9P0V9|SEP10_HUMAN Septin-10 OS=Homo sapiens OX=9606 GN=SEPTIN10 PE=1 SV=2	1	13	12	12	43.8	52.592	152490	550170	286180	171870	90200	271720	269280	329613	200768	1.64177	0.296263
sp|Q9NXH9|TRM1_HUMAN	TRMT1	sp|Q9NXH9|TRM1_HUMAN tRNA (guanine(26)-N(2))-dimethyltransferase OS=Homo sapiens OX=9606 GN=TRMT1 PE=1 SV=1	1	5	5	5	9.3	72.233	27301	57232	66520	25039	35817	31167		50351	30674.3	1.64147	0.183137
sp|P0DPI2|GAL3A_HUMAN;sp|A0A0B4J2D5|GAL3B_HUMAN	GATD3A	sp|P0DPI2|GAL3A_HUMAN Glutamine amidotransferase-like class 1 domain-containing protein 3A, mitochondrial OS=Homo sapiens OX=9606 GN=GATD3A PE=1 SV=1;sp|A0A0B4J2D5|GAL3B_HUMAN Glutamine amidotransferase-like class 1 domain-containing protein 3B, mitochondr	2	10	10	10	52.2	28.17	4497400	1298100	2065300	1855000	1754500	1357400	1418300	2.62027e+06	1596300	1.64146	0.266931
sp|Q96PU8|QKI_HUMAN	QKI	sp|Q96PU8|QKI_HUMAN Protein quaking OS=Homo sapiens OX=9606 GN=QKI PE=1 SV=1	1	10	10	10	29.3	37.67	248150	288440	605150	228230	232920	337860	130090	380580	232275	1.63849	0.224232
sp|O75170|PP6R2_HUMAN	PPP6R2	sp|O75170|PP6R2_HUMAN Serine/threonine-protein phosphatase 6 regulatory subunit 2 OS=Homo sapiens OX=9606 GN=PPP6R2 PE=1 SV=2	1	10	10	10	14.9	104.94	223590	39956	85009	87725	69544	56031	70837	116185	71034.2	1.63562	0.379571
sp|P32519|ELF1_HUMAN	ELF1	sp|P32519|ELF1_HUMAN ETS-related transcription factor Elf-1 OS=Homo sapiens OX=9606 GN=ELF1 PE=1 SV=2	1	9	9	9	23.6	67.497		87351	151230	64527	92095	56287	78985	119290	72973.5	1.63471	0.11293
sp|Q9UI26|IPO11_HUMAN	IPO11	sp|Q9UI26|IPO11_HUMAN Importin-11 OS=Homo sapiens OX=9606 GN=IPO11 PE=1 SV=1	1	3	3	3	4	112.53		46435	72654	37180	14805	47615	46153	59544.5	36438.2	1.63412	0.171964
sp|Q9H9B4|SFXN1_HUMAN	SFXN1	sp|Q9H9B4|SFXN1_HUMAN Sideroflexin-1 OS=Homo sapiens OX=9606 GN=SFXN1 PE=1 SV=4	1	11	11	11	39.8	35.619	2736800	819290	1113800	1440800	691220	896180	785780	1556630	953495	1.63255	0.312255
sp|P07108|ACBP_HUMAN	DBI	sp|P07108|ACBP_HUMAN Acyl-CoA-binding protein OS=Homo sapiens OX=9606 GN=DBI PE=1 SV=2	1	4	4	4	50.6	10.044	8284100	5573600	4169400	1864500	2033000	5603400	5241000	6.00903e+06	3685475	1.63046	0.196861
sp|P09972|ALDOC_HUMAN	ALDOC	sp|P09972|ALDOC_HUMAN Fructose-bisphosphate aldolase C OS=Homo sapiens OX=9606 GN=ALDOC PE=1 SV=2	1	19	14	14	61	39.455	3830800	1006100	1252700	1505100	1008700	1005200	1464300	2.02987e+06	1245825	1.62934	0.357109
sp|P14854|CX6B1_HUMAN	COX6B1	sp|P14854|CX6B1_HUMAN Cytochrome c oxidase subunit 6B1 OS=Homo sapiens OX=9606 GN=COX6B1 PE=1 SV=2	1	4	4	4	57	10.192	312830	66816	88734	65625		126140		156127	95882.5	1.62831	0.602895
sp|O15085|ARHGB_HUMAN	ARHGEF11	sp|O15085|ARHGB_HUMAN Rho guanine nucleotide exchange factor 11 OS=Homo sapiens OX=9606 GN=ARHGEF11 PE=1 SV=1	1	14	14	14	12.9	167.7	35002	216730	47615	46863	40654	79292	78449	99782.3	61314.5	1.62739	0.480467
sp|Q8N142|PURA1_HUMAN	ADSS1	sp|Q8N142|PURA1_HUMAN Adenylosuccinate synthetase isozyme 1 OS=Homo sapiens OX=9606 GN=ADSS1 PE=1 SV=1	1	10	9	9	30.2	50.208	905010	862460	654740	391640	591120	418020	586030	807403	496702	1.62553	0.0184669
sp|Q969X5|ERGI1_HUMAN	ERGIC1	sp|Q969X5|ERGI1_HUMAN Endoplasmic reticulum-Golgi intermediate compartment protein 1 OS=Homo sapiens OX=9606 GN=ERGIC1 PE=1 SV=1	1	10	10	10	45.2	32.592	941980	679370	609120	512300	224790	559880	536540	743490	458378	1.622	0.0726139
sp|P53597|SUCA_HUMAN	SUCLG1	sp|P53597|SUCA_HUMAN Succinate--CoA ligase [ADP/GDP-forming] subunit alpha, mitochondrial OS=Homo sapiens OX=9606 GN=SUCLG1 PE=1 SV=4	1	9	9	9	35.5	36.249	3219700	1555800	2054500	1316100	1676900	1309800	1316900	2.27667e+06	1404925	1.62049	0.0962075
sp|Q9UHJ6|SHPK_HUMAN	SHPK	sp|Q9UHJ6|SHPK_HUMAN Sedoheptulokinase OS=Homo sapiens OX=9606 GN=SHPK PE=1 SV=3	1	11	11	11	32.4	51.49	415120	250390	176240	307030	222640	150840	13938	280583	173612	1.61615	0.307782
sp|O60716|CTND1_HUMAN	CTNND1	sp|O60716|CTND1_HUMAN Catenin delta-1 OS=Homo sapiens OX=9606 GN=CTNND1 PE=1 SV=1	1	35	35	35	50.4	108.17	2079300	2282000	2280300	1580500	1597000	1450600	860720	2.21387e+06	1372205	1.61336	0.0108332
sp|Q9NQT4|EXOS5_HUMAN	EXOSC5	sp|Q9NQT4|EXOS5_HUMAN Exosome complex component RRP46 OS=Homo sapiens OX=9606 GN=EXOSC5 PE=1 SV=1	1	4	4	4	19.1	25.249	20939	83840	59861	32050	37045	54538	12610	54880	34060.8	1.61124	0.309627
sp|Q96PC5|MIA2_HUMAN;sp|A4FU28|CTGE9_HUMAN;sp|Q86UF2|CTGE6_HUMAN;sp|A4D2H0|CTGEF_HUMAN;sp|Q8IX94|CTGE4_HUMAN;sp|P0CG41|CTGE8_HUMAN;sp|Q8IX95|CTGE3_HUMAN	MIA2	sp|Q96PC5|MIA2_HUMAN Melanoma inhibitory activity protein 2 OS=Homo sapiens OX=9606 GN=MIA2 PE=1 SV=4	7	25	25	16	21	159.83	612690	145340	328970	306630	131730	216200	245180	362333	224935	1.61084	0.309753
sp|Q9NZ01|TECR_HUMAN	TECR	sp|Q9NZ01|TECR_HUMAN Very-long-chain enoyl-CoA reductase OS=Homo sapiens OX=9606 GN=TECR PE=1 SV=1	1	9	9	9	23.4	36.034	907480	489680	377540	427910	315830	437880	287470	591567	367272	1.6107	0.175905
sp|P56199|ITA1_HUMAN	ITGA1	sp|P56199|ITA1_HUMAN Integrin alpha-1 OS=Homo sapiens OX=9606 GN=ITGA1 PE=1 SV=2	1	17	17	17	15.3	130.85	996220	391440	372860	516800	106060	278840	555730	586840	364358	1.61062	0.342152
sp|O00499|BIN1_HUMAN	BIN1	sp|O00499|BIN1_HUMAN Myc box-dependent-interacting protein 1 OS=Homo sapiens OX=9606 GN=BIN1 PE=1 SV=1	1	8	8	8	21.1	64.699	221060	606210	74280	100150	165410	148700	334510	300517	187192	1.60539	0.472128
sp|Q15031|SYLM_HUMAN	LARS2	sp|Q15031|SYLM_HUMAN Probable leucine--tRNA ligase, mitochondrial OS=Homo sapiens OX=9606 GN=LARS2 PE=1 SV=2	1	9	9	9	12.4	101.97	141780	500140	231420	68670	103590	389550	164050	291113	181465	1.60424	0.417292
sp|Q9NRN5|OLFL3_HUMAN	OLFML3	sp|Q9NRN5|OLFL3_HUMAN Olfactomedin-like protein 3 OS=Homo sapiens OX=9606 GN=OLFML3 PE=2 SV=1	1	4	4	4	15	46.01	223730	183460				98885	155000	203595	126942	1.60384	0.15664
sp|Q9Y5L4|TIM13_HUMAN	TIMM13	sp|Q9Y5L4|TIM13_HUMAN Mitochondrial import inner membrane translocase subunit Tim13 OS=Homo sapiens OX=9606 GN=TIMM13 PE=1 SV=1	1	5	5	5	65.3	10.5	1178900	431370	686570	567710	676640	360070	307630	765613	478012	1.60166	0.22978
sp|Q9Y5J7|TIM9_HUMAN	TIMM9	sp|Q9Y5J7|TIM9_HUMAN Mitochondrial import inner membrane translocase subunit Tim9 OS=Homo sapiens OX=9606 GN=TIMM9 PE=1 SV=1	1	2	2	2	25.8	10.378	73580	183840	222900	80235	114950	82782	121980	160107	99986.8	1.60128	0.188677
sp|Q86WJ1|CHD1L_HUMAN	CHD1L	sp|Q86WJ1|CHD1L_HUMAN Chromodomain-helicase-DNA-binding protein 1-like OS=Homo sapiens OX=9606 GN=CHD1L PE=1 SV=3	1	7	7	7	11.7	101		124910	52776	56341	72825	47165	45752	88843	55520.8	1.60018	0.237009
sp|Q8N3V7|SYNPO_HUMAN	SYNPO	sp|Q8N3V7|SYNPO_HUMAN Synaptopodin OS=Homo sapiens OX=9606 GN=SYNPO PE=1 SV=2	1	9	9	9	14.1	99.462	157740	87586	151480	74483	86585	73707	95937	132269	82678	1.5998	0.0540072
sp|Q9BXK5|B2L13_HUMAN	BCL2L13	sp|Q9BXK5|B2L13_HUMAN Bcl-2-like protein 13 OS=Homo sapiens OX=9606 GN=BCL2L13 PE=1 SV=1	1	17	17	17	56.5	52.723	720140	2460300	2576700	511230	1602000	1250100	1436000	1.91905e+06	1.19983e+06	1.59943	0.268052
sp|Q9BRX8|PXL2A_HUMAN	PRXL2A	sp|Q9BRX8|PXL2A_HUMAN Peroxiredoxin-like 2A OS=Homo sapiens OX=9606 GN=PRXL2A PE=1 SV=3	1	6	6	6	27.9	25.764	1089100	442380	498200	667080	422450	341780	261570	676560	423220	1.5986	0.264818
sp|Q9GZL7|WDR12_HUMAN	WDR12	sp|Q9GZL7|WDR12_HUMAN Ribosome biogenesis protein WDR12 OS=Homo sapiens OX=9606 GN=WDR12 PE=1 SV=2	1	10	10	10	34.3	47.707	29961	176950	438080	103810	209890	140700	83866	214997	134566	1.5977	0.478652
sp|Q8WW22|DNJA4_HUMAN	DNAJA4	sp|Q8WW22|DNJA4_HUMAN DnaJ homolog subfamily A member 4 OS=Homo sapiens OX=9606 GN=DNAJA4 PE=1 SV=1	1	16	16	16	40.1	44.797	47729	1769200	791760	366300	387300	759840	665740	869563	544795	1.59613	0.487168
sp|Q69YQ0|CYTSA_HUMAN	SPECC1L	sp|Q69YQ0|CYTSA_HUMAN Cytospin-A OS=Homo sapiens OX=9606 GN=SPECC1L PE=1 SV=2	1	9	9	9	10.5	124.6	110550	70508	183860	81631	68424	75732	79424	121639	76302.8	1.59417	0.166061
sp|P63167|DYL1_HUMAN	DYNLL1	sp|P63167|DYL1_HUMAN Dynein light chain 1, cytoplasmic OS=Homo sapiens OX=9606 GN=DYNLL1 PE=1 SV=1	1	3	3	1	49.4	10.366	295100	209880	432190	182010	210740	191580	199650	312390	195995	1.59387	0.0864482
sp|O15488|GLYG2_HUMAN	GYG2	sp|O15488|GLYG2_HUMAN Glycogenin-2 OS=Homo sapiens OX=9606 GN=GYG2 PE=1 SV=2	1	5	5	5	14	55.183	190710	141330	92217	66557		100040	100030	141419	88875.7	1.5912	0.160503
sp|Q9BVS5|TR61B_HUMAN	TRMT61B	sp|Q9BVS5|TR61B_HUMAN tRNA (adenine(58)-N(1))-methyltransferase, mitochondrial OS=Homo sapiens OX=9606 GN=TRMT61B PE=1 SV=2	1	4	4	4	12.4	52.965	15867	28367	24162	15904	22437	11692	7441	22798.7	14368.5	1.58671	0.144186
sp|Q9BRQ6|MIC25_HUMAN	CHCHD6	sp|Q9BRQ6|MIC25_HUMAN MICOS complex subunit MIC25 OS=Homo sapiens OX=9606 GN=CHCHD6 PE=1 SV=1	1	3	3	3	15.3	26.457	106120	82172	53806	29855	44629	68971	60003	80699.3	50864.5	1.58656	0.125787
sp|Q9H8H2|DDX31_HUMAN	DDX31	sp|Q9H8H2|DDX31_HUMAN Probable ATP-dependent RNA helicase DDX31 OS=Homo sapiens OX=9606 GN=DDX31 PE=1 SV=2	1	4	4	4	6.8	94.086		61279	49160	63203	30243	30333	15485	55219.5	34816	1.58604	0.260386
sp|Q9BQI0|AIF1L_HUMAN	AIF1L	sp|Q9BQI0|AIF1L_HUMAN Allograft inflammatory factor 1-like OS=Homo sapiens OX=9606 GN=AIF1L PE=1 SV=1	1	3	3	3	28.7	17.068		105130	81623		57210	71629	47820	93376.5	58886.3	1.58571	0.0704058
sp|Q9Y6M9|NDUB9_HUMAN	NDUFB9	sp|Q9Y6M9|NDUB9_HUMAN NADH dehydrogenase [ubiquinone] 1 beta subcomplex subunit 9 OS=Homo sapiens OX=9606 GN=NDUFB9 PE=1 SV=3	1	9	9	9	57	21.831	1083600	596340	1124200	817490	408510	664620	471230	934713	590462	1.58302	0.113626
sp|Q96J01|THOC3_HUMAN	THOC3	sp|Q96J01|THOC3_HUMAN THO complex subunit 3 OS=Homo sapiens OX=9606 GN=THOC3 PE=1 SV=1	1	5	5	5	19.4	38.771	68681	91307	159200	128980	55595	38771	45738	106396	67271	1.5816	0.296376
sp|Q9BTX1|NDC1_HUMAN	NDC1	sp|Q9BTX1|NDC1_HUMAN Nucleoporin NDC1 OS=Homo sapiens OX=9606 GN=NDC1 PE=1 SV=2	1	2	2	2	5	76.304	20755		59594	27350		33846	15023	40174.5	25406.3	1.58128	0.427498
sp|Q9NQH7|XPP3_HUMAN	XPNPEP3	sp|Q9NQH7|XPP3_HUMAN Xaa-Pro aminopeptidase 3 OS=Homo sapiens OX=9606 GN=XPNPEP3 PE=1 SV=1	1	7	7	7	22.7	57.033	112200	58065	86018	48574	62729	59097	45986	85427.7	54096.5	1.57917	0.0742508
sp|Q16795|NDUA9_HUMAN	NDUFA9	sp|Q16795|NDUA9_HUMAN NADH dehydrogenase [ubiquinone] 1 alpha subcomplex subunit 9, mitochondrial OS=Homo sapiens OX=9606 GN=NDUFA9 PE=1 SV=2	1	15	15	15	45.4	42.509	873730	418790	694460	562570	321490	431680	362190	662327	419482	1.57891	0.114367
sp|O43236|SEPT4_HUMAN	SEPTIN4	sp|O43236|SEPT4_HUMAN Septin-4 OS=Homo sapiens OX=9606 GN=SEPTIN4 PE=1 SV=1	1	4	3	3	9.6	55.098	22369	69304	5284.7	11597		21580	28264	32319.2	20480.3	1.57806	0.581032
sp|P62330|ARF6_HUMAN	ARF6	sp|P62330|ARF6_HUMAN ADP-ribosylation factor 6 OS=Homo sapiens OX=9606 GN=ARF6 PE=1 SV=2	1	7	7	7	44.6	20.082	1091000	525060	320010	419440	395060	473570	348100	645357	409042	1.57773	0.280465
sp|Q8WW12|PCNP_HUMAN	PCNP	sp|Q8WW12|PCNP_HUMAN PEST proteolytic signal-containing nuclear protein OS=Homo sapiens OX=9606 GN=PCNP PE=1 SV=2	1	6	6	6	35.4	18.925	80109	197550	283770	95833	100570	130170	148410	187143	118746	1.576	0.241839
sp|Q9Y639|NPTN_HUMAN	NPTN	sp|Q9Y639|NPTN_HUMAN Neuroplastin OS=Homo sapiens OX=9606 GN=NPTN PE=1 SV=2	1	5	5	5	14.6	44.387	62224	62633	38324		28491	15465	59604	54393.7	34520	1.57571	0.265439
sp|Q9NWT1|PK1IP_HUMAN	PAK1IP1	sp|Q9NWT1|PK1IP_HUMAN p21-activated protein kinase-interacting protein 1 OS=Homo sapiens OX=9606 GN=PAK1IP1 PE=1 SV=2	1	3	3	3	10.2	43.963		23555	48564	28500		13118	27037	36059.5	22885	1.57568	0.326686
sp|Q99729|ROAA_HUMAN	HNRNPAB	sp|Q99729|ROAA_HUMAN Heterogeneous nuclear ribonucleoprotein A/B OS=Homo sapiens OX=9606 GN=HNRNPAB PE=1 SV=2	1	4	4	4	16.3	36.224	162770	587720	1182600	299490	557450	490720	290110	644363	409442	1.57376	0.407755
sp|Q9ULX9|MAFF_HUMAN	MAFF	sp|Q9ULX9|MAFF_HUMAN Transcription factor MafF OS=Homo sapiens OX=9606 GN=MAFF PE=1 SV=2	1	6	6	5	51.2	17.76		146080	45966			64030	58028	96023	61029	1.5734	0.557499
sp|P60981|DEST_HUMAN	DSTN	sp|P60981|DEST_HUMAN Destrin OS=Homo sapiens OX=9606 GN=DSTN PE=1 SV=3	1	8	7	7	54.5	18.506	577790	1741100	619080	441940	740650	759120	548000	979323	622428	1.57339	0.330871
sp|O75381|PEX14_HUMAN	PEX14	sp|O75381|PEX14_HUMAN Peroxisomal membrane protein PEX14 OS=Homo sapiens OX=9606 GN=PEX14 PE=1 SV=1	1	6	6	6	29.4	41.236	264180	106900	69528	134340	59930	88606	90571	146869	93361.8	1.57312	0.35986
sp|Q4VC31|CCD58_HUMAN	CCDC58	sp|Q4VC31|CCD58_HUMAN Coiled-coil domain-containing protein 58 OS=Homo sapiens OX=9606 GN=CCDC58 PE=1 SV=1	1	4	4	4	37.5	16.62	361140	148310	220810	185370	151070	152150	130500	243420	154772	1.57276	0.161365
sp|Q5SNT2|TM201_HUMAN	TMEM201	sp|Q5SNT2|TM201_HUMAN Transmembrane protein 201 OS=Homo sapiens OX=9606 GN=TMEM201 PE=1 SV=1	1	6	6	6	10.8	72.235		289310	163440	132950	198160	111240	133970	226375	144080	1.57118	0.159776
sp|Q9BQC6|RT63_HUMAN	MRPL57	sp|Q9BQC6|RT63_HUMAN Ribosomal protein 63, mitochondrial OS=Homo sapiens OX=9606 GN=MRPL57 PE=1 SV=1	1	1	1	1	12.7	12.266	34170	94089		41153	14366	46885	61022	64129.5	40856.5	1.56963	0.377677
sp|O14561|ACPM_HUMAN	NDUFAB1	sp|O14561|ACPM_HUMAN Acyl carrier protein, mitochondrial OS=Homo sapiens OX=9606 GN=NDUFAB1 PE=1 SV=3	1	3	3	3	15.4	17.417	1115300	734550	796260	451260	445260	642300	711210	882037	562508	1.56804	0.0533624
sp|Q6P1N9|TATD1_HUMAN	TATDN1	sp|Q6P1N9|TATD1_HUMAN Putative deoxyribonuclease TATDN1 OS=Homo sapiens OX=9606 GN=TATDN1 PE=1 SV=2	1	7	7	7	25.6	33.601	97865	155740	232830	57388	185630	83913	87040	162145	103493	1.56673	0.264654
sp|Q8WUY1|THEM6_HUMAN	THEM6	sp|Q8WUY1|THEM6_HUMAN Protein THEM6 OS=Homo sapiens OX=9606 GN=THEM6 PE=1 SV=2	1	7	7	7	33.2	23.865	500670	167050	267780	288300	183130	115830	209030	311833	199072	1.56643	0.278546
sp|Q96RS6|NUDC1_HUMAN	NUDCD1	sp|Q96RS6|NUDC1_HUMAN NudC domain-containing protein 1 OS=Homo sapiens OX=9606 GN=NUDCD1 PE=1 SV=2	1	15	15	15	33.3	66.755	71316	109940	724210	415400	126070	132190	97171	301822	192708	1.56622	0.604853
sp|Q6PJT7|ZC3HE_HUMAN	ZC3H14	sp|Q6PJT7|ZC3HE_HUMAN Zinc finger CCCH domain-containing protein 14 OS=Homo sapiens OX=9606 GN=ZC3H14 PE=1 SV=1	1	9	9	9	15.8	82.875	78998	118840	116010	40301	75216	74806	76922	104616	66811.2	1.56584	0.0531301
sp|Q04760|LGUL_HUMAN	GLO1	sp|Q04760|LGUL_HUMAN Lactoylglutathione lyase OS=Homo sapiens OX=9606 GN=GLO1 PE=1 SV=4	1	11	11	11	66.8	20.777	1644400	5209300	2720400	750020	881220	3048600	3481900	3.19137e+06	2040435	1.56406	0.389355
sp|P22695|QCR2_HUMAN	UQCRC2	sp|P22695|QCR2_HUMAN Cytochrome b-c1 complex subunit 2, mitochondrial OS=Homo sapiens OX=9606 GN=UQCRC2 PE=1 SV=3	1	15	15	15	43	48.442	4995200	3091300	4013100	3043300	1811100	2933300	2538300	4033200	2581500	1.56235	0.050336
sp|Q99624|S38A3_HUMAN	SLC38A3	sp|Q99624|S38A3_HUMAN Sodium-coupled neutral amino acid transporter 3 OS=Homo sapiens OX=9606 GN=SLC38A3 PE=1 SV=1	1	3	3	3	6.9	55.772	210300		54733	136950		32729		132516	84839.5	1.56197	0.661214
sp|O76031|CLPX_HUMAN	CLPX	sp|O76031|CLPX_HUMAN ATP-dependent Clp protease ATP-binding subunit clpX-like, mitochondrial OS=Homo sapiens OX=9606 GN=CLPX PE=1 SV=2	1	14	14	14	26.1	69.223	382080	217460	328720	213810	266110	185410	128040	309420	198342	1.56003	0.0900973
sp|Q969S9|RRF2M_HUMAN	GFM2	sp|Q969S9|RRF2M_HUMAN Ribosome-releasing factor 2, mitochondrial OS=Homo sapiens OX=9606 GN=GFM2 PE=1 SV=1	1	4	4	4	7.3	86.6	22125	18438	20042		13595		12321	20201.7	12958	1.55901	0.0156469
sp|P14174|MIF_HUMAN	MIF	sp|P14174|MIF_HUMAN Macrophage migration inhibitory factor OS=Homo sapiens OX=9606 GN=MIF PE=1 SV=4	1	4	4	4	53.9	12.476	868600	1492700	2188000	689310	1158800	992360	1050700	1.51643e+06	972792	1.55885	0.171048
sp|Q96LW7|CAR19_HUMAN	CARD19	sp|Q96LW7|CAR19_HUMAN Caspase recruitment domain-containing protein 19 OS=Homo sapiens OX=9606 GN=CARD19 PE=1 SV=1	1	2	2	2	9.2	25.589		40449	27552	11344		19886	34211	34000.5	21813.7	1.55868	0.304531
sp|P57105|SYJ2B_HUMAN	SYNJ2BP	sp|P57105|SYJ2B_HUMAN Synaptojanin-2-binding protein OS=Homo sapiens OX=9606 GN=SYNJ2BP PE=1 SV=2	1	3	3	3	22.1	15.928	322930	92514	259150	193860	151320	132850	99170	224865	144300	1.55831	0.250692
sp|Q5JTD0|TJAP1_HUMAN	TJAP1	sp|Q5JTD0|TJAP1_HUMAN Tight junction-associated protein 1 OS=Homo sapiens OX=9606 GN=TJAP1 PE=1 SV=1	1	2	2	2	5.2	61.82		50350	13707			20408	20707	32028.5	20557.5	1.558	0.595193
sp|P06748|NPM_HUMAN	NPM1	sp|P06748|NPM_HUMAN Nucleophosmin OS=Homo sapiens OX=9606 GN=NPM1 PE=1 SV=2	1	12	12	12	52.4	32.575	3185800	12060000	22081000	7720600	6599400	9411500	8227400	1.24423e+07	7989725	1.55728	0.37927
sp|P40126|TYRP2_HUMAN	DCT	sp|P40126|TYRP2_HUMAN L-dopachrome tautomerase OS=Homo sapiens OX=9606 GN=DCT PE=1 SV=1	1	11	11	11	24.5	59.145	33722	1154100	362270	23066	672680	490720	140890	516697	331839	1.55707	0.60013
sp|O43678|NDUA2_HUMAN	NDUFA2	sp|O43678|NDUA2_HUMAN NADH dehydrogenase [ubiquinone] 1 alpha subcomplex subunit 2 OS=Homo sapiens OX=9606 GN=NDUFA2 PE=1 SV=3	1	3	3	3	40.4	10.921	749650	442110	688090	415450	379900	422820	392380	626617	402638	1.55628	0.0372007
sp|P62877|RBX1_HUMAN	RBX1	sp|P62877|RBX1_HUMAN E3 ubiquitin-protein ligase RBX1 OS=Homo sapiens OX=9606 GN=RBX1 PE=1 SV=1	1	4	4	4	30.6	12.274	49679	219810	180720		64407	128510		150070	96458.5	1.5558	0.502768
sp|Q4G176|ACSF3_HUMAN	ACSF3	sp|Q4G176|ACSF3_HUMAN Malonate--CoA ligase ACSF3, mitochondrial OS=Homo sapiens OX=9606 GN=ACSF3 PE=1 SV=3	1	12	12	12	27.1	64.129	321270		122620	141620	331580	38562	59311	221945	142768	1.55458	0.53622
sp|Q9NUP9|LIN7C_HUMAN;sp|Q9HAP6|LIN7B_HUMAN	LIN7C	sp|Q9NUP9|LIN7C_HUMAN Protein lin-7 homolog C OS=Homo sapiens OX=9606 GN=LIN7C PE=1 SV=1	2	7	7	3	45.2	21.834	224740	320820	298120	191740	191650	114670	226040	281227	181025	1.55352	0.0421741
sp|Q15417|CNN3_HUMAN	CNN3	sp|Q15417|CNN3_HUMAN Calponin-3 OS=Homo sapiens OX=9606 GN=CNN3 PE=1 SV=1	1	10	10	10	40.7	36.413	420230	1071200	527890	406000	444440	386060	496760	673107	433315	1.55339	0.219763
sp|P35754|GLRX1_HUMAN	GLRX	sp|P35754|GLRX1_HUMAN Glutaredoxin-1 OS=Homo sapiens OX=9606 GN=GLRX PE=1 SV=2	1	3	3	3	31.1	11.776	330860	81207	24820			97076	90442	145629	93759	1.55323	0.698052
sp|O75369|FLNB_HUMAN	FLNB	sp|O75369|FLNB_HUMAN Filamin-B OS=Homo sapiens OX=9606 GN=FLNB PE=1 SV=2	1	107	99	97	54.8	278.16	17486000	4748800	6233000	12115000	3106400	4456700	4771200	9.48927e+06	6112325	1.55248	0.451365
sp|P49006|MRP_HUMAN	MARCKSL1	sp|P49006|MRP_HUMAN MARCKS-related protein OS=Homo sapiens OX=9606 GN=MARCKSL1 PE=1 SV=2	1	4	4	4	49.2	19.529	212970	336660	576760	188660	397150	193380	188430	375463	241905	1.55211	0.272402
sp|P52735|VAV2_HUMAN	VAV2	sp|P52735|VAV2_HUMAN Guanine nucleotide exchange factor VAV2 OS=Homo sapiens OX=9606 GN=VAV2 PE=1 SV=2	1	9	9	9	13.4	101.29	288870	15015	17096	106490	31440			106994	68965	1.55142	0.773334
sp|P25398|RS12_HUMAN	RPS12	sp|P25398|RS12_HUMAN 40S ribosomal protein S12 OS=Homo sapiens OX=9606 GN=RPS12 PE=1 SV=3	1	6	6	6	53	14.515	918380	1893300	1517900	850400	1046000	952530	874380	1.44319e+06	930828	1.55044	0.0889928
sp|Q6UB35|C1TM_HUMAN	MTHFD1L	sp|Q6UB35|C1TM_HUMAN Monofunctional C1-tetrahydrofolate synthase, mitochondrial OS=Homo sapiens OX=9606 GN=MTHFD1L PE=1 SV=1	1	11	10	10	13.2	105.79	28270	290530	191470		104040	117870	107410	170090	109773	1.54947	0.474921
sp|Q9Y2S7|PDIP2_HUMAN	POLDIP2	sp|Q9Y2S7|PDIP2_HUMAN Polymerase delta-interacting protein 2 OS=Homo sapiens OX=9606 GN=POLDIP2 PE=1 SV=1	1	9	9	9	30.4	42.033	246920	186500	192640	135320	148480	140690	114570	208687	134765	1.54852	0.00973873
sp|Q01459|DIAC_HUMAN	CTBS	sp|Q01459|DIAC_HUMAN Di-N-acetylchitobiase OS=Homo sapiens OX=9606 GN=CTBS PE=1 SV=1	1	7	7	7	25.7	43.759	102400	55902	199860	31481	177730	64860	34346	119387	77104.2	1.54839	0.468941
sp|Q9H1K4|GHC2_HUMAN	SLC25A18	sp|Q9H1K4|GHC2_HUMAN Mitochondrial glutamate carrier 2 OS=Homo sapiens OX=9606 GN=SLC25A18 PE=1 SV=1	1	7	7	4	23.8	33.848	297600	157520	89528	177450	106700	113490	72210	181549	117462	1.54559	0.315357
sp|P35241|RADI_HUMAN	RDX	sp|P35241|RADI_HUMAN Radixin OS=Homo sapiens OX=9606 GN=RDX PE=1 SV=1	1	29	17	17	42.7	68.563	1028500	540290	980490	526480	513140	680640	479990	849760	550062	1.54484	0.0857163
sp|Q9C0C2|TB182_HUMAN	TNKS1BP1	sp|Q9C0C2|TB182_HUMAN 182 kDa tankyrase-1-binding protein OS=Homo sapiens OX=9606 GN=TNKS1BP1 PE=1 SV=4	1	35	35	35	31.4	181.79	891760	638190	388800	360860	565040	301690	428750	639583	414085	1.54457	0.164984
sp|P17568|NDUB7_HUMAN	NDUFB7	sp|P17568|NDUB7_HUMAN NADH dehydrogenase [ubiquinone] 1 beta subcomplex subunit 7 OS=Homo sapiens OX=9606 GN=NDUFB7 PE=1 SV=4	1	3	3	3	19.7	16.402	374770	85707	311650	242760	42998	174770	206030	257376	166640	1.54451	0.357949
sp|P23297|S10A1_HUMAN	S100A1	sp|P23297|S10A1_HUMAN Protein S100-A1 OS=Homo sapiens OX=9606 GN=S100A1 PE=1 SV=2	1	2	2	2	38.3	10.546		3778600	1030800		347450	1990000	2339700	2404700	1559050	1.54241	0.56036
sp|O60232|ZNRD2_HUMAN	ZNRD2	sp|O60232|ZNRD2_HUMAN Protein ZNRD2 OS=Homo sapiens OX=9606 GN=ZNRD2 PE=1 SV=1	1	4	4	4	27.6	21.474	81782	115700	93137	47450	45264	80066	78592	96873	62843	1.54151	0.0596871
sp|P10114|RAP2A_HUMAN	RAP2A	sp|P10114|RAP2A_HUMAN Ras-related protein Rap-2a OS=Homo sapiens OX=9606 GN=RAP2A PE=1 SV=1	1	9	4	4	57.4	20.615		204330	346190	123720		197520	214650	275260	178630	1.54095	0.228063
sp|Q5RKV6|EXOS6_HUMAN	EXOSC6	sp|Q5RKV6|EXOS6_HUMAN Exosome complex component MTR3 OS=Homo sapiens OX=9606 GN=EXOSC6 PE=1 SV=1	1	4	4	4	23.9	28.235		70953	94147	70985	65411	44515	33476	82550	53596.8	1.54021	0.125578
sp|Q9GZM7|TINAL_HUMAN	TINAGL1	sp|Q9GZM7|TINAL_HUMAN Tubulointerstitial nephritis antigen-like OS=Homo sapiens OX=9606 GN=TINAGL1 PE=1 SV=1	1	4	4	4	13.1	52.387	143050	115930	63588		39406	45901	124230	107523	69845.7	1.53943	0.352835
sp|P04350|TBB4A_HUMAN	TUBB4A	sp|P04350|TBB4A_HUMAN Tubulin beta-4A chain OS=Homo sapiens OX=9606 GN=TUBB4A PE=1 SV=2	1	23	6	3	61.3	49.585	227740	5801600	2003100	204370	690590	3090900	2980700	2677480	1741640	1.53733	0.592827
sp|P29144|TPP2_HUMAN	TPP2	sp|P29144|TPP2_HUMAN Tripeptidyl-peptidase 2 OS=Homo sapiens OX=9606 GN=TPP2 PE=1 SV=4	1	29	29	29	30.7	138.35	1477500	640340	1088400	686050	585310	736260	775500	1.06875e+06	695780	1.53604	0.13312
sp|O75947|ATP5H_HUMAN	ATP5PD	sp|O75947|ATP5H_HUMAN ATP synthase subunit d, mitochondrial OS=Homo sapiens OX=9606 GN=ATP5PD PE=1 SV=3	1	9	9	9	65.2	18.491	4420300	3095800	4117000	2393400	1927100	3107600	2686800	3877700	2528725	1.53346	0.029214
sp|Q9UFN0|NPS3A_HUMAN	NIPSNAP3A	sp|Q9UFN0|NPS3A_HUMAN Protein NipSnap homolog 3A OS=Homo sapiens OX=9606 GN=NIPSNAP3A PE=1 SV=2	1	11	11	9	52.2	28.466	901530	498170	506920	406260	351450	453940	447310	635540	414740	1.53238	0.112293
sp|Q9UHR5|S30BP_HUMAN	SAP30BP	sp|Q9UHR5|S30BP_HUMAN SAP30-binding protein OS=Homo sapiens OX=9606 GN=SAP30BP PE=1 SV=1	1	3	3	3	14	33.87	23421	96285	69452	38869	34229	50010	41713	63052.7	41205.2	1.53021	0.2844
sp|Q9H7B2|RPF2_HUMAN	RPF2	sp|Q9H7B2|RPF2_HUMAN Ribosome production factor 2 homolog OS=Homo sapiens OX=9606 GN=RPF2 PE=1 SV=2	1	6	6	6	20.9	35.582	52165	141820	195980	81698	102940	83326	71867	129988	84957.8	1.53004	0.2654
sp|Q9UI10|EI2BD_HUMAN	EIF2B4	sp|Q9UI10|EI2BD_HUMAN Translation initiation factor eIF-2B subunit delta OS=Homo sapiens OX=9606 GN=EIF2B4 PE=1 SV=2	1	8	8	8	23.7	57.557	124340	119170	82256	76227	62011	71992	74420	108589	71162.5	1.52593	0.0240574
sp|P08648|ITA5_HUMAN	ITGA5	sp|P08648|ITA5_HUMAN Integrin alpha-5 OS=Homo sapiens OX=9606 GN=ITGA5 PE=1 SV=2	1	3	3	3	4.4	114.54	229140		56817	128030	181270	38775	27075	142978	93787.5	1.52449	0.554845
sp|Q8TC12|RDH11_HUMAN	RDH11	sp|Q8TC12|RDH11_HUMAN Retinol dehydrogenase 11 OS=Homo sapiens OX=9606 GN=RDH11 PE=1 SV=2	1	7	7	7	30.8	35.386	634670	263210	424610	247670	386200	275250	248760	440830	289470	1.52289	0.18319
sp|Q14558|KPRA_HUMAN	PRPSAP1	sp|Q14558|KPRA_HUMAN Phosphoribosyl pyrophosphate synthase-associated protein 1 OS=Homo sapiens OX=9606 GN=PRPSAP1 PE=1 SV=2	1	10	9	9	42.4	39.393	724210	247400	239870	332250	146670	248410	333660	403827	265248	1.52245	0.379789
sp|Q99766|ATP5S_HUMAN	DMAC2L	sp|Q99766|ATP5S_HUMAN ATP synthase subunit s, mitochondrial OS=Homo sapiens OX=9606 GN=DMAC2L PE=1 SV=3	1	4	4	4	17.2	24.866	105540	100010	113250	51638	94410	63482		106267	69843.3	1.5215	0.0521548
sp|P17661|DESM_HUMAN	DES	sp|P17661|DESM_HUMAN Desmin OS=Homo sapiens OX=9606 GN=DES PE=1 SV=3	1	15	9	9	30.6	53.535	246200	82599	44213	85170	92039		67964	124337	81724.3	1.52142	0.531817
sp|Q9H6W3|RIOX1_HUMAN	RIOX1	sp|Q9H6W3|RIOX1_HUMAN Ribosomal oxygenase 1 OS=Homo sapiens OX=9606 GN=RIOX1 PE=1 SV=2	1	7	7	7	13.1	71.085		37923	207600	40680	176550		24883	122762	80704.3	1.52113	0.667638
sp|P07919|QCR6_HUMAN;sp|A0A096LP55|QCR6L_HUMAN	UQCRH	sp|P07919|QCR6_HUMAN Cytochrome b-c1 complex subunit 6, mitochondrial OS=Homo sapiens OX=9606 GN=UQCRH PE=1 SV=2	2	3	3	3	36.3	10.739	301170	520210	308800	159460	176800	320960	334730	376727	247988	1.51914	0.174187
sp|O00273|DFFA_HUMAN	DFFA	sp|O00273|DFFA_HUMAN DNA fragmentation factor subunit alpha OS=Homo sapiens OX=9606 GN=DFFA PE=1 SV=1	1	8	8	8	30.8	36.521	144910	202450	368640	146620	137440	154690	189950	238667	157175	1.51848	0.217229
sp|P59768|GBG2_HUMAN	GNG2	sp|P59768|GBG2_HUMAN Guanine nucleotide-binding protein G(I)/G(S)/G(O) subunit gamma-2 OS=Homo sapiens OX=9606 GN=GNG2 PE=1 SV=2	1	4	4	4	69	7.8501	256360	491580	715820	108690	215380	411160	550090	487920	321330	1.51844	0.348457
sp|Q92599|SEPT8_HUMAN	SEPTIN8	sp|Q92599|SEPT8_HUMAN Septin-8 OS=Homo sapiens OX=9606 GN=SEPTIN8 PE=1 SV=4	1	13	10	10	34.4	55.756	145850	981350	549970	202720	206240	525300	539680	559057	368485	1.51718	0.446692
sp|Q92734|TFG_HUMAN	TFG	sp|Q92734|TFG_HUMAN Protein TFG OS=Homo sapiens OX=9606 GN=TFG PE=1 SV=2	1	8	8	8	29	43.447	1172100	532960	699220	520630	417780	627100	548500	801427	528502	1.51641	0.165503
sp|Q8WVY7|UBCP1_HUMAN	UBLCP1	sp|Q8WVY7|UBCP1_HUMAN Ubiquitin-like domain-containing CTD phosphatase 1 OS=Homo sapiens OX=9606 GN=UBLCP1 PE=1 SV=2	1	6	6	6	22	36.804		167010	175140	59511	127590	122860	141320	171075	112820	1.51635	0.100712
sp|Q8NFH4|NUP37_HUMAN	NUP37	sp|Q8NFH4|NUP37_HUMAN Nucleoporin Nup37 OS=Homo sapiens OX=9606 GN=NUP37 PE=1 SV=1	1	6	6	6	26.1	36.707	75431	85798	198410	106510	67694	69518	72558	119880	79070	1.51612	0.292497
sp|P50416|CPT1A_HUMAN	CPT1A	sp|P50416|CPT1A_HUMAN Carnitine O-palmitoyltransferase 1, liver isoform OS=Homo sapiens OX=9606 GN=CPT1A PE=1 SV=2	1	17	17	17	26.4	88.367	1597400	457420	564380	977010	577510	344460	405270	873067	576062	1.51558	0.432014
sp|Q7Z4V5|HDGR2_HUMAN	HDGFL2	sp|Q7Z4V5|HDGR2_HUMAN Hepatoma-derived growth factor-related protein 2 OS=Homo sapiens OX=9606 GN=HDGFL2 PE=1 SV=1	1	10	9	8	18.6	74.316	130710	295340	502490	129940	359700	157520	169930	309513	204272	1.5152	0.37997
sp|P03905|NU4M_HUMAN	MT-ND4	sp|P03905|NU4M_HUMAN NADH-ubiquinone oxidoreductase chain 4 OS=Homo sapiens OX=9606 GN=MT-ND4 PE=1 SV=1	1	3	3	3	6.3	51.58	69404		27786	36497	44126	15600		48595	32074.3	1.51507	0.448962
sp|Q9UKK9|NUDT5_HUMAN	NUDT5	sp|Q9UKK9|NUDT5_HUMAN ADP-sugar pyrophosphatase OS=Homo sapiens OX=9606 GN=NUDT5 PE=1 SV=1	1	9	9	9	43.8	24.327	1881400	710370	1466000	745300	1084600	823710	918680	1352590	893072	1.51454	0.185564
sp|Q9P2E9|RRBP1_HUMAN;REV__sp|Q9P2M7|CING_HUMAN;sp|Q8N4C6|NIN_HUMAN	RRBP1	sp|Q9P2E9|RRBP1_HUMAN Ribosome-binding protein 1 OS=Homo sapiens OX=9606 GN=RRBP1 PE=1 SV=5	3	57	57	57	43.3	152.45	17932000	10427000	7002000	8557400	5729900	8792400	8085600	11787000	7791325	1.51284	0.216462
sp|O14548|COX7R_HUMAN	COX7A2L	sp|O14548|COX7R_HUMAN Cytochrome c oxidase subunit 7A-related protein, mitochondrial OS=Homo sapiens OX=9606 GN=COX7A2L PE=1 SV=2	1	4	4	4	48.2	12.615	238660	80047	48485	78793		88116	75811	122397	80906.7	1.51282	0.520404
sp|Q9BV79|MECR_HUMAN	MECR	sp|Q9BV79|MECR_HUMAN Enoyl-[acyl-carrier-protein] reductase, mitochondrial OS=Homo sapiens OX=9606 GN=MECR PE=1 SV=2	1	5	5	5	12.9	40.461	99883	82650	109340	61286	108190	65316	22489	97291	64320.2	1.5126	0.189803
sp|Q15041|AR6P1_HUMAN	ARL6IP1	sp|Q15041|AR6P1_HUMAN ADP-ribosylation factor-like protein 6-interacting protein 1 OS=Homo sapiens OX=9606 GN=ARL6IP1 PE=1 SV=2	1	2	2	2	8.9	23.362	518330	294120	214870	288710		186760	203850	342440	226440	1.51228	0.294266
sp|Q9Y3I1|FBX7_HUMAN	FBXO7	sp|Q9Y3I1|FBX7_HUMAN F-box only protein 7 OS=Homo sapiens OX=9606 GN=FBXO7 PE=1 SV=1	1	6	6	6	13.4	58.502	26014	35045	220520	106810	58070	47914	35641	93859.7	62108.8	1.51121	0.59617
sp|Q9C0B0|UNK_HUMAN	UNK	sp|Q9C0B0|UNK_HUMAN RING finger protein unkempt homolog OS=Homo sapiens OX=9606 GN=UNK PE=1 SV=2	1	4	4	4	5.1	88.084		60544	26632	36193	28237	26747	24244	43588	28855.2	1.51057	0.254444
sp|P14550|AK1A1_HUMAN	AKR1A1	sp|P14550|AK1A1_HUMAN Aldo-keto reductase family 1 member A1 OS=Homo sapiens OX=9606 GN=AKR1A1 PE=1 SV=3	1	19	19	19	68.3	36.573	9531400	2856300	3091900	3058200	2764300	3957000	3889600	5.15987e+06	3417275	1.50994	0.392637
sp|O95396|MOCS3_HUMAN	MOCS3	sp|O95396|MOCS3_HUMAN Adenylyltransferase and sulfurtransferase MOCS3 OS=Homo sapiens OX=9606 GN=MOCS3 PE=1 SV=1	1	4	4	4	12	49.669	93161	108560	39860	65856	27715	72877	46896	80527	53336	1.50981	0.254981
sp|Q03001|DYST_HUMAN	DST	sp|Q03001|DYST_HUMAN Dystonin OS=Homo sapiens OX=9606 GN=DST PE=1 SV=4	1	83	81	81	13.9	860.65	492270	2922100	258520	173600	899250	1262400	910300	1.2243e+06	811388	1.50889	0.611234
sp|Q8IYB7|DI3L2_HUMAN	DIS3L2	sp|Q8IYB7|DI3L2_HUMAN DIS3-like exonuclease 2 OS=Homo sapiens OX=9606 GN=DIS3L2 PE=1 SV=4	1	4	4	4	6.2	99.278	42808	44609	28952	41506	15520	20513	25459	38789.7	25749.5	1.50642	0.157256
sp|Q9BY77|PDIP3_HUMAN	POLDIP3	sp|Q9BY77|PDIP3_HUMAN Polymerase delta-interacting protein 3 OS=Homo sapiens OX=9606 GN=POLDIP3 PE=1 SV=2	1	11	11	11	36.1	46.089	124030	455430	550650	176310	319550	325600	178880	376703	250085	1.5063	0.335911
sp|Q14160|SCRIB_HUMAN	SCRIB	sp|Q14160|SCRIB_HUMAN Protein scribble homolog OS=Homo sapiens OX=9606 GN=SCRIB PE=1 SV=4	1	22	22	21	20.4	174.88	210410	566940	697510	325430	288000	443700	248520	491620	326412	1.50613	0.264814
sp|P51858|HDGF_HUMAN	HDGF	sp|P51858|HDGF_HUMAN Hepatoma-derived growth factor OS=Homo sapiens OX=9606 GN=HDGF PE=1 SV=1	1	14	14	13	64.6	26.788	2554400	4065400	3062800	1476800	1736900	2782800	2577600	3.22753e+06	2143525	1.50571	0.0952544
sp|P28331|NDUS1_HUMAN	NDUFS1	sp|P28331|NDUS1_HUMAN NADH-ubiquinone oxidoreductase 75 kDa subunit, mitochondrial OS=Homo sapiens OX=9606 GN=NDUFS1 PE=1 SV=3	1	31	31	31	49.1	79.467	3259400	2348100	3520300	2142700	1503200	2335900	2101900	3042600	2020925	1.50555	0.0382667
sp|Q8TAE8|G45IP_HUMAN	GADD45GIP1	sp|Q8TAE8|G45IP_HUMAN Growth arrest and DNA damage-inducible proteins-interacting protein 1 OS=Homo sapiens OX=9606 GN=GADD45GIP1 PE=1 SV=1	1	4	4	4	25.7	25.384		141480	116450	46554	98238	144000	54004	128965	85699	1.50486	0.27998
sp|P48681|NEST_HUMAN	NES	sp|P48681|NEST_HUMAN Nestin OS=Homo sapiens OX=9606 GN=NES PE=1 SV=2	1	56	56	56	42.1	177.44	355840	8983100	4207000	565260	2544500	3416600	5481100	4.51531e+06	3001865	1.50417	0.557723
sp|Q99541|PLIN2_HUMAN	PLIN2	sp|Q99541|PLIN2_HUMAN Perilipin-2 OS=Homo sapiens OX=9606 GN=PLIN2 PE=1 SV=2	1	14	14	14	43.5	48.075	880810	126520	230490	309630		201680	311820	412607	274377	1.5038	0.593722
sp|P51178|PLCD1_HUMAN	PLCD1	sp|P51178|PLCD1_HUMAN 1-phosphatidylinositol 4,5-bisphosphate phosphodiesterase delta-1 OS=Homo sapiens OX=9606 GN=PLCD1 PE=1 SV=2	1	5	5	5	9.8	85.664	43591	42669	32295	32038	21187	12659	39264	39518.3	26287	1.50334	0.14114
sp|P39687|AN32A_HUMAN;sp|O43423|AN32C_HUMAN;sp|O95626|AN32D_HUMAN	ANP32A	sp|P39687|AN32A_HUMAN Acidic leucine-rich nuclear phosphoprotein 32 family member A OS=Homo sapiens OX=9606 GN=ANP32A PE=1 SV=1	3	12	12	10	39	28.585	1337500	2978300	4376700	1288800	2184700	1967300	2270900	2897500	1927925	1.50291	0.269239
sp|Q9NZ45|CISD1_HUMAN	CISD1	sp|Q9NZ45|CISD1_HUMAN CDGSH iron-sulfur domain-containing protein 1 OS=Homo sapiens OX=9606 GN=CISD1 PE=1 SV=1	1	5	5	5	44.4	12.199	683110	422360	593850	422450	82806	488550	513900	566440	376926	1.50279	0.217706
sp|Q9NZJ7|MTCH1_HUMAN	MTCH1	sp|Q9NZJ7|MTCH1_HUMAN Mitochondrial carrier homolog 1 OS=Homo sapiens OX=9606 GN=MTCH1 PE=1 SV=1	1	4	4	4	13.4	41.544	29000	101190	128160	59340	79557	50491	39832	86116.7	57305	1.50278	0.329748
sp|P31040|SDHA_HUMAN	SDHA	sp|P31040|SDHA_HUMAN Succinate dehydrogenase [ubiquinone] flavoprotein subunit, mitochondrial OS=Homo sapiens OX=9606 GN=SDHA PE=1 SV=2	1	26	26	26	53.3	72.691	6778800	2373400	2587600	3750900	1839200	2626000	2213200	3.91327e+06	2607325	1.50087	0.359808
sp|P53701|CCHL_HUMAN	HCCS	sp|P53701|CCHL_HUMAN Cytochrome c-type heme lyase OS=Homo sapiens OX=9606 GN=HCCS PE=1 SV=1	1	6	6	6	26.1	30.601	109250	84764	75116	69234	66658	52992	50243	89710	59781.8	1.50063	0.032551
sp|Q96I99|SUCB2_HUMAN	SUCLG2	sp|Q96I99|SUCB2_HUMAN Succinate--CoA ligase [GDP-forming] subunit beta, mitochondrial OS=Homo sapiens OX=9606 GN=SUCLG2 PE=1 SV=2	1	22	22	22	50.7	46.51	8890800	2956900	4210100	3872700	4791500	3014000	2591200	5352600	3567350	1.50044	0.319876
sp|Q96TA2|YMEL1_HUMAN	YME1L1	sp|Q96TA2|YMEL1_HUMAN ATP-dependent zinc metalloprotease YME1L1 OS=Homo sapiens OX=9606 GN=YME1L1 PE=1 SV=2	1	6	6	6	11.4	86.454	51505	68404	128500	63442	51802	62930	42760	82803	55233.5	1.49914	0.23459
sp|Q5K4L6|S27A3_HUMAN	SLC27A3	sp|Q5K4L6|S27A3_HUMAN Solute carrier family 27 member 3 OS=Homo sapiens OX=9606 GN=SLC27A3 PE=1 SV=4	1	5	5	5	12.9	73.55	126200	26372	54940	59190	62454	16790		69170.7	46144.7	1.499	0.52527
sp|Q16719|KYNU_HUMAN	KYNU	sp|Q16719|KYNU_HUMAN Kynureninase OS=Homo sapiens OX=9606 GN=KYNU PE=1 SV=1	1	12	12	12	29.7	52.351	665410	58198	103260	131010		213460	207190	275623	183887	1.49887	0.665861
sp|Q9BTE6|AASD1_HUMAN	AARSD1	sp|Q9BTE6|AASD1_HUMAN Alanyl-tRNA editing protein Aarsd1 OS=Homo sapiens OX=9606 GN=AARSD1 PE=1 SV=2	1	6	6	6	19.4	45.479	79833	110650	118790	76968	53254	89468	55461	103091	68787.8	1.49868	0.0619842
sp|O14745|NHRF1_HUMAN	SLC9A3R1	sp|O14745|NHRF1_HUMAN Na(+)/H(+) exchange regulatory cofactor NHE-RF1 OS=Homo sapiens OX=9606 GN=SLC9A3R1 PE=1 SV=4	1	12	12	12	48	38.868	897030	332060	237140	293880	182520	395450	432810	488743	326165	1.49845	0.419022
sp|P27695|APEX1_HUMAN	APEX1	sp|P27695|APEX1_HUMAN DNA-(apurinic or apyrimidinic site) endonuclease OS=Homo sapiens OX=9606 GN=APEX1 PE=1 SV=2	1	17	17	17	59.1	35.554	1372400	4367000	3568700	882000	2580400	2513100	2308100	3102700	2070900	1.49824	0.296923
sp|Q5T3I0|GPTC4_HUMAN	GPATCH4	sp|Q5T3I0|GPTC4_HUMAN G patch domain-containing protein 4 OS=Homo sapiens OX=9606 GN=GPATCH4 PE=1 SV=2	1	2	2	2	7.2	50.381		51885	20055	25088		23016		35970	24052	1.49551	0.532811
sp|P09486|SPRC_HUMAN	SPARC	sp|P09486|SPRC_HUMAN SPARC OS=Homo sapiens OX=9606 GN=SPARC PE=1 SV=1	1	2	2	2	10.9	34.632		105610	44893	28107		55158	67784	75251.5	50349.7	1.49458	0.427563
sp|Q9Y617|SERC_HUMAN	PSAT1	sp|Q9Y617|SERC_HUMAN Phosphoserine aminotransferase OS=Homo sapiens OX=9606 GN=PSAT1 PE=1 SV=2	1	15	15	15	51.9	40.422	2948200	835480	620980	655990	1796000	905260	579230	1468220	984120	1.49191	0.522146
sp|Q8IWL3|HSC20_HUMAN	HSCB	sp|Q8IWL3|HSC20_HUMAN Iron-sulfur cluster co-chaperone protein HscB OS=Homo sapiens OX=9606 GN=HSCB PE=1 SV=3	1	4	4	4	21.3	27.422	107530	28237	103980	42671	78151	40027		79915.7	53616.3	1.49051	0.410317
sp|Q6NYC1|JMJD6_HUMAN	JMJD6	sp|Q6NYC1|JMJD6_HUMAN Bifunctional arginine demethylase and lysyl-hydroxylase JMJD6 OS=Homo sapiens OX=9606 GN=JMJD6 PE=1 SV=1	1	4	4	4	12.4	46.461		165930	13301	14232		73466	93123	89615.5	60273.7	1.48681	0.680502
sp|O60231|DHX16_HUMAN	DHX16	sp|O60231|DHX16_HUMAN Pre-mRNA-splicing factor ATP-dependent RNA helicase DHX16 OS=Homo sapiens OX=9606 GN=DHX16 PE=1 SV=2	1	11	10	10	14.2	119.26	39504	93565	123390	74701	33706	70172	51583	85486.3	57540.5	1.48567	0.285049
sp|Q9ULR3|PPM1H_HUMAN	PPM1H	sp|Q9ULR3|PPM1H_HUMAN Protein phosphatase 1H OS=Homo sapiens OX=9606 GN=PPM1H PE=1 SV=2	1	8	8	8	19.8	56.447	218910	370300	93307	72750	259610	147540	132890	227506	153198	1.48505	0.402867
sp|Q9UJS0|CMC2_HUMAN	SLC25A13	sp|Q9UJS0|CMC2_HUMAN Calcium-binding mitochondrial carrier protein Aralar2 OS=Homo sapiens OX=9606 GN=SLC25A13 PE=1 SV=2	1	31	31	25	49.6	74.175	9123000	1421500	2699600	4004900	4915300	1721000	1252000	4414700	2973300	1.48478	0.550159
sp|P05090|APOD_HUMAN	APOD	sp|P05090|APOD_HUMAN Apolipoprotein D OS=Homo sapiens OX=9606 GN=APOD PE=1 SV=1	1	6	6	6	34.4	21.275	1340800	874650	1724500	1281500	825580	687480	749550	1.31332e+06	886028	1.48225	0.16149
sp|P49903|SPS1_HUMAN	SEPHS1	sp|P49903|SPS1_HUMAN Selenide, water dikinase 1 OS=Homo sapiens OX=9606 GN=SEPHS1 PE=1 SV=2	1	10	10	10	42.6	42.91	405230	343440	486270	173880	155880	365120	416850	411647	277932	1.4811	0.179255
sp|Q8NBS9|TXND5_HUMAN	TXNDC5	sp|Q8NBS9|TXND5_HUMAN Thioredoxin domain-containing protein 5 OS=Homo sapiens OX=9606 GN=TXNDC5 PE=1 SV=2	1	15	15	15	47.9	47.628	2428900	2484900	4123500	1750700	1727900	2032500	2626600	3.01243e+06	2034425	1.48073	0.1225
sp|P56182|RRP1_HUMAN	RRP1	sp|P56182|RRP1_HUMAN Ribosomal RNA processing protein 1 homolog A OS=Homo sapiens OX=9606 GN=RRP1 PE=1 SV=1	1	6	6	6	14.5	52.839	38417	152210	242420	133940	89936	92795	73617	144349	97572	1.47941	0.406764
sp|P49257|LMAN1_HUMAN	LMAN1	sp|P49257|LMAN1_HUMAN Protein ERGIC-53 OS=Homo sapiens OX=9606 GN=LMAN1 PE=1 SV=2	1	20	20	19	46.7	57.548	4646100	4265400	2664200	2327900	1249000	3470400	3391300	3.85857e+06	2609650	1.47858	0.179542
sp|Q7Z434|MAVS_HUMAN	MAVS	sp|Q7Z434|MAVS_HUMAN Mitochondrial antiviral-signaling protein OS=Homo sapiens OX=9606 GN=MAVS PE=1 SV=2	1	10	10	10	26.3	56.527	291950	374460	354540	179590	317860	235770	187560	340317	230195	1.47838	0.0503571
sp|Q9UHG3|PCYOX_HUMAN	PCYOX1	sp|Q9UHG3|PCYOX_HUMAN Prenylcysteine oxidase 1 OS=Homo sapiens OX=9606 GN=PCYOX1 PE=1 SV=3	1	18	18	18	41.4	56.639	1885600	1105500	590510	812800	753580	756260	908090	1193870	807682	1.47814	0.278621
sp|Q86TU7|SETD3_HUMAN	SETD3	sp|Q86TU7|SETD3_HUMAN Actin-histidine N-methyltransferase OS=Homo sapiens OX=9606 GN=SETD3 PE=1 SV=1	1	4	4	4	8.6	67.256	315560	463320	360130	50930	377320	351550	247830	379670	256908	1.47785	0.253033
sp|P13591|NCAM1_HUMAN	NCAM1	sp|P13591|NCAM1_HUMAN Neural cell adhesion molecule 1 OS=Homo sapiens OX=9606 GN=NCAM1 PE=1 SV=3	1	5	5	5	6.9	94.573	598440	1232300	170050	190810			711790	666930	451300	1.4778	0.659876
sp|P49448|DHE4_HUMAN	GLUD2	sp|P49448|DHE4_HUMAN Glutamate dehydrogenase 2, mitochondrial OS=Homo sapiens OX=9606 GN=GLUD2 PE=1 SV=2	1	24	5	5	49.6	61.433	224210	77192	32186	121500	39581	82637	57398	111196	75279	1.47712	0.527059
sp|Q99714|HCD2_HUMAN	HSD17B10	sp|Q99714|HCD2_HUMAN 3-hydroxyacyl-CoA dehydrogenase type-2 OS=Homo sapiens OX=9606 GN=HSD17B10 PE=1 SV=3	1	15	15	15	89.3	26.923	4554700	3457600	2121500	1930600	1099100	3198200	2922400	3.37793e+06	2287575	1.47664	0.240286
sp|Q96EC8|YIPF6_HUMAN	YIPF6	sp|Q96EC8|YIPF6_HUMAN Protein YIPF6 OS=Homo sapiens OX=9606 GN=YIPF6 PE=1 SV=2	1	2	2	2	5.9	26.256		54594	19176	32854		36444	5707.6	36885	25001.9	1.47529	0.560319
sp|P20290|BTF3_HUMAN	BTF3	sp|P20290|BTF3_HUMAN Transcription factor BTF3 OS=Homo sapiens OX=9606 GN=BTF3 PE=1 SV=1	1	5	5	5	49.5	22.168	389400	495140	944480	327010	424790	462580	439000	609673	413345	1.47497	0.23836
sp|Q9HC35|EMAL4_HUMAN	EML4	sp|Q9HC35|EMAL4_HUMAN Echinoderm microtubule-associated protein-like 4 OS=Homo sapiens OX=9606 GN=EML4 PE=1 SV=3	1	19	19	19	26.1	108.91	1855700	465100	506840	773600	324810	691570	766530	942547	639128	1.47474	0.484745
sp|Q9UHA4|LTOR3_HUMAN	LAMTOR3	sp|Q9UHA4|LTOR3_HUMAN Ragulator complex protein LAMTOR3 OS=Homo sapiens OX=9606 GN=LAMTOR3 PE=1 SV=1	1	5	5	5	49.2	13.623		800660	104870	337450	348060	503070	39526	452765	307026	1.47468	0.602161
sp|O94855|SC24D_HUMAN	SEC24D	sp|O94855|SC24D_HUMAN Protein transport protein Sec24D OS=Homo sapiens OX=9606 GN=SEC24D PE=1 SV=2	1	16	16	16	21.8	113.01	793680	274650	257000	365630	100510	321780	411570	441777	299872	1.47322	0.437735
sp|P13984|T2FB_HUMAN	GTF2F2	sp|P13984|T2FB_HUMAN General transcription factor IIF subunit 2 OS=Homo sapiens OX=9606 GN=GTF2F2 PE=1 SV=2	1	10	10	10	52.2	28.38	42779	297230	410540	108040	158210	248030	165490	250183	169942	1.47216	0.446793
sp|P52888|THOP1_HUMAN	THOP1	sp|P52888|THOP1_HUMAN Thimet oligopeptidase OS=Homo sapiens OX=9606 GN=THOP1 PE=1 SV=2	1	10	10	10	17.1	78.839	331920	166580	232690	235930	168420	123390	134590	243730	165582	1.47196	0.179837
sp|Q13057|COASY_HUMAN	COASY	sp|Q13057|COASY_HUMAN Bifunctional coenzyme A synthase OS=Homo sapiens OX=9606 GN=COASY PE=1 SV=4	1	9	9	9	23.8	62.328	704980	194150	235250	451710	196010	183480	196670	378127	256968	1.4715	0.475644
sp|Q02952|AKA12_HUMAN	AKAP12	sp|Q02952|AKA12_HUMAN A-kinase anchor protein 12 OS=Homo sapiens OX=9606 GN=AKAP12 PE=1 SV=4	1	51	51	51	45.5	191.48	618900	1988300	559850	139000	659840	1115900	956310	1.05568e+06	717762	1.4708	0.500732
sp|P09211|GSTP1_HUMAN	GSTP1	sp|P09211|GSTP1_HUMAN Glutathione S-transferase P OS=Homo sapiens OX=9606 GN=GSTP1 PE=1 SV=2	1	16	16	16	67.6	23.356	1419000	60440000	4181000	2641800	5873900	27469000	23894000	2.20133e+07	14969675	1.47053	0.707295
sp|P30260|CDC27_HUMAN	CDC27	sp|P30260|CDC27_HUMAN Cell division cycle protein 27 homolog OS=Homo sapiens OX=9606 GN=CDC27 PE=1 SV=2	1	3	3	3	5.6	91.866		50186	32763	39219	23090	29326	21227	41474.5	28215.5	1.46992	0.176639
sp|O75347|TBCA_HUMAN	TBCA	sp|O75347|TBCA_HUMAN Tubulin-specific chaperone A OS=Homo sapiens OX=9606 GN=TBCA PE=1 SV=3	1	9	9	9	46.3	12.855	862610	1271300	1675000	472910	693740	1175600	1115700	1.26964e+06	864488	1.46866	0.207663
sp|P52943|CRIP2_HUMAN	CRIP2	sp|P52943|CRIP2_HUMAN Cysteine-rich protein 2 OS=Homo sapiens OX=9606 GN=CRIP2 PE=1 SV=1	1	7	7	7	51.9	22.492	862870	1229500	665430	522550	613480	348500	1019900	919267	626108	1.46822	0.236245
sp|P78316|NOP14_HUMAN	NOP14	sp|P78316|NOP14_HUMAN Nucleolar protein 14 OS=Homo sapiens OX=9606 GN=NOP14 PE=1 SV=3	1	6	6	6	7.5	97.667	28463	69435	134880	68561	72308	41393	29149	77592.7	52852.8	1.46809	0.428697
sp|P23193|TCEA1_HUMAN;sp|Q15560|TCEA2_HUMAN	TCEA1	sp|P23193|TCEA1_HUMAN Transcription elongation factor A protein 1 OS=Homo sapiens OX=9606 GN=TCEA1 PE=1 SV=2	2	11	11	11	43.9	33.969	252080	175440	690590	215600	407210	186270	206860	372703	253985	1.46742	0.457204
sp|P40939|ECHA_HUMAN	HADHA	sp|P40939|ECHA_HUMAN Trifunctional enzyme subunit alpha, mitochondrial OS=Homo sapiens OX=9606 GN=HADHA PE=1 SV=2	1	35	35	35	59.6	82.999	18156000	7926800	10477000	9648900	8638400	7252300	7691000	12186600	8307650	1.46691	0.202856
sp|Q9P0J0|NDUAD_HUMAN	NDUFA13	sp|Q9P0J0|NDUAD_HUMAN NADH dehydrogenase [ubiquinone] 1 alpha subcomplex subunit 13 OS=Homo sapiens OX=9606 GN=NDUFA13 PE=1 SV=3	1	9	9	9	65.3	16.698	617870	413190	779260	501300	295560	466090	383080	603440	411508	1.46641	0.124108
sp|Q9NVH6|TMLH_HUMAN	TMLHE	sp|Q9NVH6|TMLH_HUMAN Trimethyllysine dioxygenase, mitochondrial OS=Homo sapiens OX=9606 GN=TMLHE PE=1 SV=1	1	5	5	5	14.7	49.517	79839	94505	65199	16099		89335	58068	79847.7	54500.7	1.46508	0.32934
sp|P78345|RPP38_HUMAN	RPP38	sp|P78345|RPP38_HUMAN Ribonuclease P protein subunit p38 OS=Homo sapiens OX=9606 GN=RPP38 PE=1 SV=2	1	3	3	3	14.1	31.834		15374	37595	16568	19590			26484.5	18079	1.46493	0.531656
sp|P38435|VKGC_HUMAN	GGCX	sp|P38435|VKGC_HUMAN Vitamin K-dependent gamma-carboxylase OS=Homo sapiens OX=9606 GN=GGCX PE=1 SV=2	1	7	7	7	9.9	87.56	334200	26400	48770	286370	44751	19733	22033	136457	93221.8	1.46379	0.71722
sp|P53007|TXTP_HUMAN	SLC25A1	sp|P53007|TXTP_HUMAN Tricarboxylate transport protein, mitochondrial OS=Homo sapiens OX=9606 GN=SLC25A1 PE=1 SV=2	1	9	9	9	29.3	34.012	2287100	460770	1135000	1406700	1165800	520180	444210	1294290	884222	1.46376	0.472021
sp|Q9ULV0|MYO5B_HUMAN	MYO5B	sp|Q9ULV0|MYO5B_HUMAN Unconventional myosin-Vb OS=Homo sapiens OX=9606 GN=MYO5B PE=1 SV=3	1	12	8	8	8.6	213.67	29195	163340		10420		96687	90398	96267.5	65835	1.46225	0.654771
sp|P16220|CREB1_HUMAN;sp|P18846|ATF1_HUMAN	CREB1	sp|P16220|CREB1_HUMAN Cyclic AMP-responsive element-binding protein 1 OS=Homo sapiens OX=9606 GN=CREB1 PE=1 SV=3	2	3	3	3	15.3	35.136	28136	98022	94520	24655			76073	73559.3	50364	1.46055	0.55542
sp|P53985|MOT1_HUMAN	SLC16A1	sp|P53985|MOT1_HUMAN Monocarboxylate transporter 1 OS=Homo sapiens OX=9606 GN=SLC16A1 PE=1 SV=3	1	4	4	4	7	53.944	276080	330780	260300	358710	94050	163920	175320	289053	198000	1.45987	0.245338
sp|P98082|DAB2_HUMAN	DAB2	sp|P98082|DAB2_HUMAN Disabled homolog 2 OS=Homo sapiens OX=9606 GN=DAB2 PE=1 SV=3	1	12	12	12	25.2	82.447	113180	324000	135110	79834	78207	181170	183680	190763	130723	1.4593	0.406025
sp|Q9UIJ7|KAD3_HUMAN	AK3	sp|Q9UIJ7|KAD3_HUMAN GTP:AMP phosphotransferase AK3, mitochondrial OS=Homo sapiens OX=9606 GN=AK3 PE=1 SV=4	1	15	15	15	61.2	25.565	2218600	545420	970970	1133600	928220	669900	680890	1.245e+06	853152	1.45929	0.414029
sp|P62879|GBB2_HUMAN	GNB2	sp|P62879|GBB2_HUMAN Guanine nucleotide-binding protein G(I)/G(S)/G(T) subunit beta-2 OS=Homo sapiens OX=9606 GN=GNB2 PE=1 SV=3	1	10	4	2	38.2	37.331	1001500	1525400	859870	514070	374980	1075700	1134900	1.12892e+06	774912	1.45684	0.268557
sp|P33316|DUT_HUMAN	DUT	sp|P33316|DUT_HUMAN Deoxyuridine 5-triphosphate nucleotidohydrolase, mitochondrial OS=Homo sapiens OX=9606 GN=DUT PE=1 SV=4	1	8	8	8	44.8	26.563	87912	255690	825900	345760	311800	242530	170270	389834	267590	1.45683	0.553232
sp|Q96BW5|PTER_HUMAN	PTER	sp|Q96BW5|PTER_HUMAN Phosphotriesterase-related protein OS=Homo sapiens OX=9606 GN=PTER PE=1 SV=1	1	8	8	8	30.9	39.017	160520	107720	79684	36984	73586	66678	141210	115975	79614.5	1.4567	0.317207
sp|Q8IXT5|RB12B_HUMAN	RBM12B	sp|Q8IXT5|RB12B_HUMAN RNA-binding protein 12B OS=Homo sapiens OX=9606 GN=RBM12B PE=1 SV=2	1	6	6	6	7.2	118.1	41580	44696	158400	65766	69392	32824		81558.7	55994	1.45656	0.558945
sp|Q9ULR0|ISY1_HUMAN	ISY1	sp|Q9ULR0|ISY1_HUMAN Pre-mRNA-splicing factor ISY1 homolog OS=Homo sapiens OX=9606 GN=ISY1 PE=1 SV=3	1	3	3	3	16.1	32.992	11935	50803	35421	13943	22525	17324	36107	32719.7	22474.8	1.45584	0.397419
sp|Q8NBQ5|DHB11_HUMAN	HSD17B11	sp|Q8NBQ5|DHB11_HUMAN Estradiol 17-beta-dehydrogenase 11 OS=Homo sapiens OX=9606 GN=HSD17B11 PE=1 SV=3	1	13	13	13	55.3	32.935	2618500	684400	974350	1668800	938860	713950	596140	1425750	979438	1.45568	0.4754
sp|Q7Z5L9|I2BP2_HUMAN	IRF2BP2	sp|Q7Z5L9|I2BP2_HUMAN Interferon regulatory factor 2-binding protein 2 OS=Homo sapiens OX=9606 GN=IRF2BP2 PE=1 SV=2	1	5	4	4	16.7	61.024	57556	58666	66639	25962	39867	55300	46384	60953.7	41878.2	1.4555	0.0558098
sp|Q5SY16|NOL9_HUMAN	NOL9	sp|Q5SY16|NOL9_HUMAN Polynucleotide 5-hydroxyl-kinase NOL9 OS=Homo sapiens OX=9606 GN=NOL9 PE=1 SV=1	1	6	6	6	12.4	79.322		96635	114550	125040	56156	70319	38699	105592	72553.5	1.45537	0.310998
sp|Q9Y3E5|PTH2_HUMAN	PTRH2	sp|Q9Y3E5|PTH2_HUMAN Peptidyl-tRNA hydrolase 2, mitochondrial OS=Homo sapiens OX=9606 GN=PTRH2 PE=1 SV=1	1	4	4	4	39.7	19.193	231740	132550	272970	199480	144970	140060	99354	212420	145966	1.45527	0.178776
sp|Q8N3U4|STAG2_HUMAN;sp|Q9UJ98|STAG3_HUMAN	STAG2	sp|Q8N3U4|STAG2_HUMAN Cohesin subunit SA-2 OS=Homo sapiens OX=9606 GN=STAG2 PE=1 SV=3	2	13	13	8	12.5	141.32	324740	108810	202440	191150	80774	139250	171610	211997	145696	1.45506	0.316536
sp|Q9NQC3|RTN4_HUMAN	RTN4	sp|Q9NQC3|RTN4_HUMAN Reticulon-4 OS=Homo sapiens OX=9606 GN=RTN4 PE=1 SV=2	1	12	12	12	15.9	129.93	4237400	2342100	1209300	1142600	1432800	2353100	2213800	2.59627e+06	1785575	1.45402	0.366761
sp|Q13601|KRR1_HUMAN	KRR1	sp|Q13601|KRR1_HUMAN KRR1 small subunit processome component homolog OS=Homo sapiens OX=9606 GN=KRR1 PE=1 SV=4	1	5	5	5	12.9	43.664	25515	122270	151500	60654	119140	63071	31799	99761.7	68666	1.45285	0.455854
sp|O95104|SCAF4_HUMAN	SCAF4	sp|O95104|SCAF4_HUMAN SR-related and CTD-associated factor 4 OS=Homo sapiens OX=9606 GN=SCAF4 PE=1 SV=3	1	6	6	5	7.1	125.87	44013	166400	97585	67379	69625	97134	48757	102666	70723.8	1.45165	0.362587
sp|Q8WTV0|SCRB1_HUMAN	SCARB1	sp|Q8WTV0|SCRB1_HUMAN Scavenger receptor class B member 1 OS=Homo sapiens OX=9606 GN=SCARB1 PE=1 SV=1	1	5	5	5	8.5	60.877	274330	233910	107810	128390	54315	240320	142820	205350	141461	1.45163	0.347891
sp|P21912|SDHB_HUMAN	SDHB	sp|P21912|SDHB_HUMAN Succinate dehydrogenase [ubiquinone] iron-sulfur subunit, mitochondrial OS=Homo sapiens OX=9606 GN=SDHB PE=1 SV=3	1	14	14	14	48.6	31.629	3748900	1179700	1398000	2216600	1121400	1299700	1177200	2.10887e+06	1453725	1.45066	0.423665
sp|P22570|ADRO_HUMAN	FDXR	sp|P22570|ADRO_HUMAN NADPH:adrenodoxin oxidoreductase, mitochondrial OS=Homo sapiens OX=9606 GN=FDXR PE=1 SV=3	1	15	15	15	38.1	53.836	743510	641520	387740	311600	251480	601890	465420	590923	407598	1.44977	0.213395
sp|Q9NX58|LYAR_HUMAN	LYAR	sp|Q9NX58|LYAR_HUMAN Cell growth-regulating nucleolar protein OS=Homo sapiens OX=9606 GN=LYAR PE=1 SV=2	1	5	5	5	17.9	43.614	34142	80363	58662	48943	53203	33180	24045	57722.3	39842.8	1.44875	0.250735
sp|Q8NEZ5|FBX22_HUMAN	FBXO22	sp|Q8NEZ5|FBX22_HUMAN F-box only protein 22 OS=Homo sapiens OX=9606 GN=FBXO22 PE=1 SV=1	1	5	5	5	16.9	44.508	73950	191460	73965	68234	51397	89256	103480	113125	78091.8	1.44862	0.368654
sp|P07237|PDIA1_HUMAN	P4HB	sp|P07237|PDIA1_HUMAN Protein disulfide-isomerase OS=Homo sapiens OX=9606 GN=P4HB PE=1 SV=3	1	34	34	34	69.9	57.116	46569000	26441000	19429000	22067000	16286000	24349000	22424000	30813000	21281500	1.44788	0.237715
sp|P13688|CEAM1_HUMAN;sp|P40199|CEAM6_HUMAN;sp|P31997|CEAM8_HUMAN;sp|P06731|CEAM5_HUMAN	CEACAM1	sp|P13688|CEAM1_HUMAN Carcinoembryonic antigen-related cell adhesion molecule 1 OS=Homo sapiens OX=9606 GN=CEACAM1 PE=1 SV=2	4	4	4	4	12	57.56	77591		44613	35832		48629		61102	42230.5	1.44687	0.397722
sp|Q969P0|IGSF8_HUMAN	IGSF8	sp|Q969P0|IGSF8_HUMAN Immunoglobulin superfamily member 8 OS=Homo sapiens OX=9606 GN=IGSF8 PE=1 SV=1	1	4	4	4	10.1	65.033	69747	216420	51049	57331	113410	88581	51496	112405	77704.5	1.44657	0.493109
sp|P29558|RBMS1_HUMAN;sp|Q15434|RBMS2_HUMAN;sp|Q6XE24|RBMS3_HUMAN	RBMS1	sp|P29558|RBMS1_HUMAN RNA-binding motif, single-stranded-interacting protein 1 OS=Homo sapiens OX=9606 GN=RBMS1 PE=1 SV=3;sp|Q15434|RBMS2_HUMAN RNA-binding motif, single-stranded-interacting protein 2 OS=Homo sapiens OX=9606 GN=RBMS2 PE=1 SV=1;sp|Q6XE24|RB	3	2	2	2	5.9	44.505		31572	89264			45704	37829	60418	41766.5	1.44657	0.587359
sp|Q92820|GGH_HUMAN	GGH	sp|Q92820|GGH_HUMAN Gamma-glutamyl hydrolase OS=Homo sapiens OX=9606 GN=GGH PE=1 SV=2	1	11	11	11	39.6	35.964	954270	1202400	2664000	1251800	1476700	914650	801830	1606890	1111245	1.44603	0.351325
sp|Q96S19|MTL26_HUMAN	METTL26	sp|Q96S19|MTL26_HUMAN Methyltransferase-like 26 OS=Homo sapiens OX=9606 GN=METTL26 PE=1 SV=2	1	4	4	4	28.9	22.578	100060	42430	18926	49667	20865		41121	53805.3	37217.7	1.44569	0.551892
sp|P11766|ADHX_HUMAN	ADH5	sp|P11766|ADHX_HUMAN Alcohol dehydrogenase class-3 OS=Homo sapiens OX=9606 GN=ADH5 PE=1 SV=4	1	14	14	14	38.2	39.724	6990500	4266700	2906200	4157600	2296500	3278400	3330600	4.72113e+06	3265775	1.44564	0.243451
sp|Q9BX68|HINT2_HUMAN	HINT2	sp|Q9BX68|HINT2_HUMAN Histidine triad nucleotide-binding protein 2, mitochondrial OS=Homo sapiens OX=9606 GN=HINT2 PE=1 SV=1	1	6	6	6	57.7	17.162	1544600	1558100	444720	632080	749390	1158900	731590	1.18247e+06	817990	1.44558	0.330179
sp|P85037|FOXK1_HUMAN	FOXK1	sp|P85037|FOXK1_HUMAN Forkhead box protein K1 OS=Homo sapiens OX=9606 GN=FOXK1 PE=1 SV=1	1	8	8	8	12.3	75.456	36536	106910	179650	74992	93356		55178	107699	74508.7	1.44545	0.480981
sp|P57772|SELB_HUMAN	EEFSEC	sp|P57772|SELB_HUMAN Selenocysteine-specific elongation factor OS=Homo sapiens OX=9606 GN=EEFSEC PE=1 SV=4	1	10	10	10	21.3	65.304	167500	38812	166800	159830	67186	58595	58603	124371	86053.5	1.44527	0.444575
sp|P60059|SC61G_HUMAN	SEC61G	sp|P60059|SC61G_HUMAN Protein transport protein Sec61 subunit gamma OS=Homo sapiens OX=9606 GN=SEC61G PE=1 SV=1	1	2	2	2	36.8	7.7412	404190	169810	318360	322330	154910	230160	116040	297453	205860	1.44493	0.296409
sp|Q9UBI6|GBG12_HUMAN	GNG12	sp|Q9UBI6|GBG12_HUMAN Guanine nucleotide-binding protein G(I)/G(S)/G(O) subunit gamma-12 OS=Homo sapiens OX=9606 GN=GNG12 PE=1 SV=3	1	4	4	4	66.7	8.0061	556460	1057500	574440	594290	244940	547850	632560	729467	504910	1.44475	0.249922
sp|O95363|SYFM_HUMAN	FARS2	sp|O95363|SYFM_HUMAN Phenylalanine--tRNA ligase, mitochondrial OS=Homo sapiens OX=9606 GN=FARS2 PE=1 SV=1	1	2	2	2	5.3	52.356		36214	19079	17299			21056	27646.5	19177.5	1.44161	0.436133
sp|Q9NUN5|LMBD1_HUMAN	LMBRD1	sp|Q9NUN5|LMBD1_HUMAN Lysosomal cobalamin transport escort protein LMBD1 OS=Homo sapiens OX=9606 GN=LMBRD1 PE=1 SV=1	1	1	1	1	3.3	61.388	87091	62395	25510	35667	35571	43856	46806	58332	40475	1.44119	0.297185
sp|Q96C86|DCPS_HUMAN	DCPS	sp|Q96C86|DCPS_HUMAN m7GpppX diphosphatase OS=Homo sapiens OX=9606 GN=DCPS PE=1 SV=2	1	10	10	10	37.1	38.608	253790	717990	1155500	422200	524380	541770	483930	709093	493070	1.43812	0.371369
sp|Q9H1K1|ISCU_HUMAN	ISCU	sp|Q9H1K1|ISCU_HUMAN Iron-sulfur cluster assembly enzyme ISCU, mitochondrial OS=Homo sapiens OX=9606 GN=ISCU PE=1 SV=2	1	4	4	4	32.3	17.999	50202	104600	32945	32400	69321	38824	33578	62582.3	43530.8	1.43766	0.401657
sp|O95297|MPZL1_HUMAN	MPZL1	sp|O95297|MPZL1_HUMAN Myelin protein zero-like protein 1 OS=Homo sapiens OX=9606 GN=MPZL1 PE=1 SV=1	1	3	3	3	20.1	29.082	10065	35595		18076		13691		22830	15883.5	1.43734	0.645401
sp|Q9Y3D3|RT16_HUMAN	MRPS16	sp|Q9Y3D3|RT16_HUMAN 28S ribosomal protein S16, mitochondrial OS=Homo sapiens OX=9606 GN=MRPS16 PE=1 SV=1	1	2	2	2	19	15.345		100690	81230	50858	84495	89692	28203	90960	63312	1.43669	0.288154
sp|Q9P2B2|FPRP_HUMAN	PTGFRN	sp|Q9P2B2|FPRP_HUMAN Prostaglandin F2 receptor negative regulator OS=Homo sapiens OX=9606 GN=PTGFRN PE=1 SV=2	1	8	8	8	10.6	98.555	138800	65174	12331	99637	37809	38308	25092	72101.7	50211.5	1.43596	0.575138
sp|P56537|IF6_HUMAN	EIF6	sp|P56537|IF6_HUMAN Eukaryotic translation initiation factor 6 OS=Homo sapiens OX=9606 GN=EIF6 PE=1 SV=1	1	8	8	8	56.7	26.599	539840	951660	842510	431710	350570	692320	694920	778003	542380	1.43442	0.17044
sp|Q03135|CAV1_HUMAN;sp|P56539|CAV3_HUMAN	CAV1	sp|Q03135|CAV1_HUMAN Caveolin-1 OS=Homo sapiens OX=9606 GN=CAV1 PE=1 SV=4	2	7	7	7	44.9	20.471	589060	502560	160270	199680	423070	260990	280250	417297	290998	1.43402	0.351516
sp|P62937|PPIA_HUMAN;sp|Q9Y536|PAL4A_HUMAN;sp|P0DN26|PAL4F_HUMAN;sp|F5H284|PAL4D_HUMAN;sp|A0A0B4J2A2|PAL4C_HUMAN;sp|A0A075B767|PAL4H_HUMAN;sp|A0A075B759|PAL4E_HUMAN;sp|P0DN37|PAL4G_HUMAN	PPIA	sp|P62937|PPIA_HUMAN Peptidyl-prolyl cis-trans isomerase A OS=Homo sapiens OX=9606 GN=PPIA PE=1 SV=2	8	13	13	13	74.5	18.012	6705200	20102000	24028000	7369000	6310600	17116000	16492000	1.69451e+07	11821900	1.43336	0.399149
sp|Q9HAT2|SIAE_HUMAN	SIAE	sp|Q9HAT2|SIAE_HUMAN Sialate O-acetylesterase OS=Homo sapiens OX=9606 GN=SIAE PE=1 SV=1	1	7	7	7	15.9	58.314	206880	114920	193320	46286	296560	81357	55011	171707	119804	1.43324	0.515696
sp|Q96JB2|COG3_HUMAN	COG3	sp|Q96JB2|COG3_HUMAN Conserved oligomeric Golgi complex subunit 3 OS=Homo sapiens OX=9606 GN=COG3 PE=1 SV=3	1	10	10	10	17.6	94.095	86861	135100	98482	74356	58719	90994	74123	106814	74548	1.43283	0.0758316
sp|Q8NCA5|FA98A_HUMAN	FAM98A	sp|Q8NCA5|FA98A_HUMAN Protein FAM98A OS=Homo sapiens OX=9606 GN=FAM98A PE=1 SV=2	1	7	5	5	19.5	55.272	62048	158000	138410	136530	73691	74697	48799	119486	83429.2	1.43218	0.324297
sp|Q9NYK5|RM39_HUMAN	MRPL39	sp|Q9NYK5|RM39_HUMAN 39S ribosomal protein L39, mitochondrial OS=Homo sapiens OX=9606 GN=MRPL39 PE=1 SV=3	1	6	6	6	18.9	38.711	44163	100720	112840	53775	50215	92406	43540	85907.7	59984	1.43218	0.291387
sp|P43251|BTD_HUMAN	BTD	sp|P43251|BTD_HUMAN Biotinidase OS=Homo sapiens OX=9606 GN=BTD PE=1 SV=2	1	4	4	4	9.6	61.132	94470	12827	62272	55344	32170	48944	21527	56523	39496.2	1.4311	0.47145
sp|P35222|CTNB1_HUMAN	CTNNB1	sp|P35222|CTNB1_HUMAN Catenin beta-1 OS=Homo sapiens OX=9606 GN=CTNNB1 PE=1 SV=1	1	22	22	18	40.5	85.496	1831900	1541800	949600	829730	1502000	1018500	677850	1441100	1007020	1.43105	0.212001
sp|P62256|UBE2H_HUMAN	UBE2H	sp|P62256|UBE2H_HUMAN Ubiquitin-conjugating enzyme E2 H OS=Homo sapiens OX=9606 GN=UBE2H PE=1 SV=1	1	2	2	2	16.4	20.655	55102	120710	172700	52497	122090	87150	63039	116171	81194	1.43078	0.348507
sp|Q9H479|FN3K_HUMAN	FN3K	sp|Q9H479|FN3K_HUMAN Fructosamine-3-kinase OS=Homo sapiens OX=9606 GN=FN3K PE=1 SV=1	1	8	8	8	32.7	35.171	512410	569090	304830	257660	96234	471310	466790	462110	322998	1.43069	0.321434
sp|Q15056|IF4H_HUMAN	EIF4H	sp|Q15056|IF4H_HUMAN Eukaryotic translation initiation factor 4H OS=Homo sapiens OX=9606 GN=EIF4H PE=1 SV=5	1	4	4	4	25	27.385	487670	803640	750310	312170	445580	597130	551120	680540	476500	1.42821	0.125005
sp|O15321|TM9S1_HUMAN	TM9SF1	sp|O15321|TM9S1_HUMAN Transmembrane 9 superfamily member 1 OS=Homo sapiens OX=9606 GN=TM9SF1 PE=2 SV=2	1	3	3	3	7.6	68.86	45424	49039		28348	30075	50895	23096	47231.5	33103.5	1.42678	0.20086
sp|O43615|TIM44_HUMAN	TIMM44	sp|O43615|TIM44_HUMAN Mitochondrial import inner membrane translocase subunit TIM44 OS=Homo sapiens OX=9606 GN=TIMM44 PE=1 SV=2	1	11	11	11	30.5	51.355	589260	522340	446040	337420	258090	449380	412510	519213	364350	1.42504	0.0518279
sp|Q5T3F8|CSCL2_HUMAN	TMEM63B	sp|Q5T3F8|CSCL2_HUMAN CSC1-like protein 2 OS=Homo sapiens OX=9606 GN=TMEM63B PE=1 SV=1	1	5	5	5	7.2	94.957	22707	125030		43513	46152	66263	51464	73868.5	51848	1.42471	0.532149
sp|Q9BTC8|MTA3_HUMAN	MTA3	sp|Q9BTC8|MTA3_HUMAN Metastasis-associated protein MTA3 OS=Homo sapiens OX=9606 GN=MTA3 PE=1 SV=2	1	5	4	3	12.3	67.503		116770	67741	88290		60477	45524	92255.5	64763.7	1.42449	0.341912
sp|Q9UKU7|ACAD8_HUMAN	ACAD8	sp|Q9UKU7|ACAD8_HUMAN Isobutyryl-CoA dehydrogenase, mitochondrial OS=Homo sapiens OX=9606 GN=ACAD8 PE=1 SV=1	1	9	9	9	29.9	45.069	186000	83330	102510	112340	107630	80074	49254	123947	87324.5	1.41938	0.297327
sp|Q9BRJ2|RM45_HUMAN	MRPL45	sp|Q9BRJ2|RM45_HUMAN 39S ribosomal protein L45, mitochondrial OS=Homo sapiens OX=9606 GN=MRPL45 PE=1 SV=2	1	5	5	5	23.9	35.351	34782	103210	74315	32536	67000	57434	42534	70769	49876	1.4189	0.319524
sp|Q16595|FRDA_HUMAN	FXN	sp|Q16595|FRDA_HUMAN Frataxin, mitochondrial OS=Homo sapiens OX=9606 GN=FXN PE=1 SV=2	1	5	5	5	34.8	23.135	206050	114400	150400	62816	178690	118460	83284	156950	110812	1.41636	0.272205
sp|P51970|NDUA8_HUMAN	NDUFA8	sp|P51970|NDUA8_HUMAN NADH dehydrogenase [ubiquinone] 1 alpha subcomplex subunit 8 OS=Homo sapiens OX=9606 GN=NDUFA8 PE=1 SV=3	1	6	6	6	42.4	20.105	359800	270410	506740	288160	195280	312430	274830	378983	267675	1.41583	0.147397
sp|Q8N6M0|OTU6B_HUMAN	OTUD6B	sp|Q8N6M0|OTU6B_HUMAN Deubiquitinase OTUD6B OS=Homo sapiens OX=9606 GN=OTUD6B PE=1 SV=1	1	5	5	5	28	33.812		52428	113860	85916		52360	37995	83144	58757	1.41505	0.466679
sp|Q58FF8|H90B2_HUMAN	HSP90AB2P	sp|Q58FF8|H90B2_HUMAN Putative heat shock protein HSP 90-beta 2 OS=Homo sapiens OX=9606 GN=HSP90AB2P PE=1 SV=2	1	8	1	1	19.2	44.348	619640	1766600	2186800	1047200	885350	1259900	1117100	1.52435e+06	1.07739e+06	1.41485	0.317342
sp|P10809|CH60_HUMAN	HSPD1	sp|P10809|CH60_HUMAN 60 kDa heat shock protein, mitochondrial OS=Homo sapiens OX=9606 GN=HSPD1 PE=1 SV=2	1	38	38	38	75.2	61.054	39109000	31297000	34009000	26420000	23759000	24627000	23598000	34805000	24601000	1.41478	0.00430123
sp|P09429|HMGB1_HUMAN;sp|B2RPK0|HGB1A_HUMAN	HMGB1	sp|P09429|HMGB1_HUMAN High mobility group protein B1 OS=Homo sapiens OX=9606 GN=HMGB1 PE=1 SV=3;sp|B2RPK0|HGB1A_HUMAN Putative high mobility group protein B1-like 1 OS=Homo sapiens OX=9606 GN=HMGB1P1 PE=5 SV=1	2	11	11	9	29.8	24.893	2035200	4315500	5021400	2740900	2150800	2664900	3173100	3790700	2682425	1.41316	0.22141
sp|P10586|PTPRF_HUMAN;sp|P23468|PTPRD_HUMAN	PTPRF	sp|P10586|PTPRF_HUMAN Receptor-type tyrosine-protein phosphatase F OS=Homo sapiens OX=9606 GN=PTPRF PE=1 SV=2	2	7	7	6	4.8	212.88	696250	435890	1192900	613500		483440		775013	548470	1.41305	0.492675
sp|Q06187|BTK_HUMAN	BTK	sp|Q06187|BTK_HUMAN Tyrosine-protein kinase BTK OS=Homo sapiens OX=9606 GN=BTK PE=1 SV=3	1	4	4	4	7.7	76.28	54557	87550				51981	48634	71053.5	50307.5	1.41238	0.337384
sp|P52790|HXK3_HUMAN	HK3	sp|P52790|HXK3_HUMAN Hexokinase-3 OS=Homo sapiens OX=9606 GN=HK3 PE=1 SV=2	1	9	7	6	14	99.024	288020	67946	39449	51353	120830	144380	57176	131805	93434.8	1.41066	0.613029
sp|P04066|FUCO_HUMAN	FUCA1	sp|P04066|FUCO_HUMAN Tissue alpha-L-fucosidase OS=Homo sapiens OX=9606 GN=FUCA1 PE=1 SV=4	1	10	10	10	22.3	53.688	279780	76616	410630	90590	310040	198290	126640	255675	181390	1.40953	0.488601
sp|Q6PID6|TTC33_HUMAN	TTC33	sp|Q6PID6|TTC33_HUMAN Tetratricopeptide repeat protein 33 OS=Homo sapiens OX=9606 GN=TTC33 PE=1 SV=2	1	5	5	5	27.1	29.411	197790	325230	396770	156330	187640	308760		306597	217577	1.40914	0.297989
sp|Q9UNX4|WDR3_HUMAN	WDR3	sp|Q9UNX4|WDR3_HUMAN WD repeat-containing protein 3 OS=Homo sapiens OX=9606 GN=WDR3 PE=1 SV=1	1	10	10	10	14.1	106.1	100620	191650	493430	345870	116120	195100	86757	261900	185962	1.40835	0.556955
sp|Q9H910|JUPI2_HUMAN	JPT2	sp|Q9H910|JUPI2_HUMAN Jupiter microtubule associated homolog 2 OS=Homo sapiens OX=9606 GN=JPT2 PE=1 SV=1	1	5	5	4	37.4	20.063	158840	259200	224880	142360	199800	147930	118620	214307	152178	1.40827	0.108843
sp|Q9NY27|PP4R2_HUMAN	PPP4R2	sp|Q9NY27|PP4R2_HUMAN Serine/threonine-protein phosphatase 4 regulatory subunit 2 OS=Homo sapiens OX=9606 GN=PPP4R2 PE=1 SV=3	1	5	5	5	18.9	46.898	69485	58355	39254	18678	51597	40051	47929	55698	39563.8	1.4078	0.216988
sp|Q09472|EP300_HUMAN;sp|Q92793|CBP_HUMAN	EP300	sp|Q09472|EP300_HUMAN Histone acetyltransferase p300 OS=Homo sapiens OX=9606 GN=EP300 PE=1 SV=2;sp|Q92793|CBP_HUMAN CREB-binding protein OS=Homo sapiens OX=9606 GN=CREBBP PE=1 SV=3	2	5	5	5	2.4	264.16		64114	213750	54583	55592	227580	57113	138932	98717	1.40738	0.637778
sp|P40925|MDHC_HUMAN	MDH1	sp|P40925|MDHC_HUMAN Malate dehydrogenase, cytoplasmic OS=Homo sapiens OX=9606 GN=MDH1 PE=1 SV=4	1	12	12	12	41	36.426	5453600	5983300	6737100	1931100	4160800	5123400	6035800	6058000	4312775	1.40466	0.169726
sp|Q5TC12|ATPF1_HUMAN	ATPAF1	sp|Q5TC12|ATPF1_HUMAN ATP synthase mitochondrial F1 complex assembly factor 1 OS=Homo sapiens OX=9606 GN=ATPAF1 PE=1 SV=1	1	3	3	3	11	36.436	102010	72407	21145	53745	56920	51588	23439	65187.3	46423	1.4042	0.428341
sp|Q9UBU8|MO4L1_HUMAN	MORF4L1	sp|Q9UBU8|MO4L1_HUMAN Mortality factor 4-like protein 1 OS=Homo sapiens OX=9606 GN=MORF4L1 PE=1 SV=2	1	5	5	3	20.2	41.473	47595	136060	163620	78316	102160	65119	84391	115758	82496.5	1.40319	0.327536
sp|O76021|RL1D1_HUMAN	RSL1D1	sp|O76021|RL1D1_HUMAN Ribosomal L1 domain-containing protein 1 OS=Homo sapiens OX=9606 GN=RSL1D1 PE=1 SV=3	1	10	10	10	26.1	54.972	89259	304760	366440	227850	259190	150190	85466	253486	180674	1.403	0.426613
sp|P08708|RS17_HUMAN	RPS17	sp|P08708|RS17_HUMAN 40S ribosomal protein S17 OS=Homo sapiens OX=9606 GN=RPS17 PE=1 SV=2	1	7	7	7	57	15.55	586740	883860	877350	419130	249070	880770	682470	782650	557860	1.40295	0.277585
sp|Q9BVJ6|UT14A_HUMAN;sp|Q5TAP6|UT14C_HUMAN	UTP14A	sp|Q9BVJ6|UT14A_HUMAN U3 small nucleolar RNA-associated protein 14 homolog A OS=Homo sapiens OX=9606 GN=UTP14A PE=1 SV=1	2	7	7	7	11.8	87.977	28546	58394	74566		42147	34609		53835.3	38378	1.40277	0.445078
sp|Q13813|SPTN1_HUMAN	SPTAN1	sp|Q13813|SPTN1_HUMAN Spectrin alpha chain, non-erythrocytic 1 OS=Homo sapiens OX=9606 GN=SPTAN1 PE=1 SV=3	1	152	152	152	63.7	284.54	22027000	13612000	16078000	10233000	14502000	11588000	12913000	17239000	12309000	1.40052	0.0902388
sp|P68366|TBA4A_HUMAN	TUBA4A	sp|P68366|TBA4A_HUMAN Tubulin alpha-4A chain OS=Homo sapiens OX=9606 GN=TUBA4A PE=1 SV=1	1	24	4	4	58.3	49.924	655370	135340	272440	332090	88250	258290	333800	354383	253108	1.40013	0.521536
sp|Q96AC1|FERM2_HUMAN;sp|Q9BQL6|FERM1_HUMAN	FERMT2	sp|Q96AC1|FERM2_HUMAN Fermitin family homolog 2 OS=Homo sapiens OX=9606 GN=FERMT2 PE=1 SV=1	2	15	15	15	26.5	77.86	974400	303230	418740	461970	544680	199600	409630	565457	403970	1.39975	0.443037
sp|P03928|ATP8_HUMAN	MT-ATP8	sp|P03928|ATP8_HUMAN ATP synthase protein 8 OS=Homo sapiens OX=9606 GN=MT-ATP8 PE=1 SV=1	1	2	2	2	35.3	7.9916	140770	133500	151210	114600	85397	124980	80386	141827	101341	1.3995	0.0309452
sp|Q14137|BOP1_HUMAN	BOP1	sp|Q14137|BOP1_HUMAN Ribosome biogenesis protein BOP1 OS=Homo sapiens OX=9606 GN=BOP1 PE=1 SV=2	1	13	13	13	22.9	83.629	69662	99690	527760	193210	296420	91294	83328	232371	166063	1.39929	0.649458
sp|P49590|SYHM_HUMAN	HARS2	sp|P49590|SYHM_HUMAN Histidine--tRNA ligase, mitochondrial OS=Homo sapiens OX=9606 GN=HARS2 PE=1 SV=1	1	12	6	6	26.3	56.888	51531	157360	38151	27701	64572	84395	58805	82347.3	58868.2	1.39884	0.52606
sp|O00244|ATOX1_HUMAN	ATOX1	sp|O00244|ATOX1_HUMAN Copper transport protein ATOX1 OS=Homo sapiens OX=9606 GN=ATOX1 PE=1 SV=1	1	5	5	5	67.6	7.4016	681160	661370	573210	186870	405090	540360	694960	638580	456820	1.39788	0.222265
sp|P50897|PPT1_HUMAN	PPT1	sp|P50897|PPT1_HUMAN Palmitoyl-protein thioesterase 1 OS=Homo sapiens OX=9606 GN=PPT1 PE=1 SV=1	1	6	6	6	22.2	34.193	603730	1134300	1068300	320910	553110	869030	934050	935443	669275	1.3977	0.278986
sp|P01116|RASK_HUMAN	KRAS	sp|P01116|RASK_HUMAN GTPase KRas OS=Homo sapiens OX=9606 GN=KRAS PE=1 SV=1	1	7	4	3	47.6	21.656	102710	83907	61524	36091	43321	64336	93102	82713.7	59212.5	1.3969	0.251106
sp|Q16555|DPYL2_HUMAN	DPYSL2	sp|Q16555|DPYL2_HUMAN Dihydropyrimidinase-related protein 2 OS=Homo sapiens OX=9606 GN=DPYSL2 PE=1 SV=1	1	27	27	23	68.9	62.293	3431700	10516000	10875000	4559100	2617100	7195200	9334000	8.27423e+06	5926350	1.39618	0.420084
sp|P51580|TPMT_HUMAN	TPMT	sp|P51580|TPMT_HUMAN Thiopurine S-methyltransferase OS=Homo sapiens OX=9606 GN=TPMT PE=1 SV=1	1	9	9	9	40	28.18	825050	340660	548370	411930	476060	346860	402130	571360	409245	1.39613	0.239635
sp|O00483|NDUA4_HUMAN	NDUFA4	sp|O00483|NDUA4_HUMAN Cytochrome c oxidase subunit NDUFA4 OS=Homo sapiens OX=9606 GN=NDUFA4 PE=1 SV=1	1	5	5	5	46.9	9.3697	2229200	438810	1091500	1179600	1153300	685710	572030	1253170	897660	1.39604	0.488292
sp|Q96GQ7|DDX27_HUMAN	DDX27	sp|Q96GQ7|DDX27_HUMAN Probable ATP-dependent RNA helicase DDX27 OS=Homo sapiens OX=9606 GN=DDX27 PE=1 SV=2	1	13	13	13	18.8	89.834	105360	293180	424520	161950	305040	175990	143420	274353	196600	1.39549	0.421589
sp|P61604|CH10_HUMAN	HSPE1	sp|P61604|CH10_HUMAN 10 kDa heat shock protein, mitochondrial OS=Homo sapiens OX=9606 GN=HSPE1 PE=1 SV=2	1	7	7	7	66.7	10.932	8867400	10435000	8510000	2980400	4891100	10099000	8618000	9270800	6647125	1.39471	0.247407
sp|Q2TAA2|IAH1_HUMAN	IAH1	sp|Q2TAA2|IAH1_HUMAN Isoamyl acetate-hydrolyzing esterase 1 homolog OS=Homo sapiens OX=9606 GN=IAH1 PE=1 SV=1	1	5	5	5	26.2	27.598	286460	449830	345100	165080	302430	276550	290020	360463	258520	1.39433	0.121559
sp|Q9NVU7|SDA1_HUMAN	SDAD1	sp|Q9NVU7|SDA1_HUMAN Protein SDA1 homolog OS=Homo sapiens OX=9606 GN=SDAD1 PE=1 SV=3	1	4	4	4	6.3	79.87	69166	48734	62223	53093	66545	28500	24186	60041	43081	1.39368	0.247094
sp|P18615|NELFE_HUMAN	NELFE	sp|P18615|NELFE_HUMAN Negative elongation factor E OS=Homo sapiens OX=9606 GN=NELFE PE=1 SV=3	1	8	8	8	27.1	43.239	29986	96325	115260	38187	100840	38963	53132	80523.7	57780.5	1.39361	0.450505
sp|P50502|F10A1_HUMAN;sp|Q8NFI4|F10A5_HUMAN;sp|Q8IZP2|ST134_HUMAN	ST13	sp|P50502|F10A1_HUMAN Hsc70-interacting protein OS=Homo sapiens OX=9606 GN=ST13 PE=1 SV=2;sp|Q8NFI4|F10A5_HUMAN Putative protein FAM10A5 OS=Homo sapiens OX=9606 GN=ST13P5 PE=5 SV=1	3	13	13	13	39.3	41.331	2506100	6166800	3667200	1785500	2244600	3664600	4112700	4.11337e+06	2951850	1.39349	0.346478
sp|Q8WVJ2|NUDC2_HUMAN	NUDCD2	sp|Q8WVJ2|NUDC2_HUMAN NudC domain-containing protein 2 OS=Homo sapiens OX=9606 GN=NUDCD2 PE=1 SV=1	1	5	5	5	35.7	17.676	50014	161750	150720	79473	64907	97545	105160	120828	86771.2	1.39249	0.33061
sp|Q9NUJ1|ABHDA_HUMAN	ABHD10	sp|Q9NUJ1|ABHDA_HUMAN Palmitoyl-protein thioesterase ABHD10, mitochondrial OS=Homo sapiens OX=9606 GN=ABHD10 PE=1 SV=1	1	9	9	9	40.5	33.932	740570	505010	561090	531590	253040	490200	455840	602223	432668	1.39188	0.132008
sp|Q13084|RM28_HUMAN	MRPL28	sp|Q13084|RM28_HUMAN 39S ribosomal protein L28, mitochondrial OS=Homo sapiens OX=9606 GN=MRPL28 PE=1 SV=4	1	3	3	3	11.3	30.156	28150	79938	73717	44340	56549	56110	17166	60601.7	43541.2	1.39182	0.374182
sp|Q9NWS8|RMND1_HUMAN	RMND1	sp|Q9NWS8|RMND1_HUMAN Required for meiotic nuclear division protein 1 homolog OS=Homo sapiens OX=9606 GN=RMND1 PE=1 SV=2	1	7	7	7	17.8	51.603	115640	72771	18012	44648	29298	74159	49766	68807.7	49467.8	1.39096	0.491657
sp|Q8NB37|GALD1_HUMAN	GATD1	sp|Q8NB37|GALD1_HUMAN Glutamine amidotransferase-like class 1 domain-containing protein 1 OS=Homo sapiens OX=9606 GN=GATD1 PE=1 SV=1	1	4	4	4	30.5	23.297	89904	190970	182730		104190	121610	107700	154535	111167	1.39012	0.257086
sp|Q9BXN1|ASPN_HUMAN	ASPN	sp|Q9BXN1|ASPN_HUMAN Asporin OS=Homo sapiens OX=9606 GN=ASPN PE=1 SV=2	1	12	12	12	37.9	43.417	660810	1691200	74112	324770	479350	331290	1192400	808707	581952	1.38964	0.646351
sp|Q8N3F8|MILK1_HUMAN	MICALL1	sp|Q8N3F8|MILK1_HUMAN MICAL-like protein 1 OS=Homo sapiens OX=9606 GN=MICALL1 PE=1 SV=2	1	6	6	6	11.5	93.44		37873	53014		30917	33860	33401	45443.5	32726	1.38861	0.114522
sp|Q8WZA9|IRGQ_HUMAN	IRGQ	sp|Q8WZA9|IRGQ_HUMAN Immunity-related GTPase family Q protein OS=Homo sapiens OX=9606 GN=IRGQ PE=1 SV=1	1	5	5	5	10.9	62.717	90902	188030	67635	33370	71006	130470	98158	115522	83251	1.38764	0.449056
sp|Q13642|FHL1_HUMAN	FHL1	sp|Q13642|FHL1_HUMAN Four and a half LIM domains protein 1 OS=Homo sapiens OX=9606 GN=FHL1 PE=1 SV=4	1	6	6	6	22	36.263	344400	113880	105950	176480	91460	64219	210070	188077	135557	1.38743	0.525999
sp|Q9NZN4|EHD2_HUMAN	EHD2	sp|Q9NZN4|EHD2_HUMAN EH domain-containing protein 2 OS=Homo sapiens OX=9606 GN=EHD2 PE=1 SV=2	1	16	14	14	44	61.161	352210	114110	74292	200290	64415	70505	184360	180204	129892	1.38733	0.576612
sp|Q9BXW7|HDHD5_HUMAN	HDHD5	sp|Q9BXW7|HDHD5_HUMAN Haloacid dehalogenase-like hydrolase domain-containing 5 OS=Homo sapiens OX=9606 GN=HDHD5 PE=1 SV=1	1	13	13	13	44	46.321	636910	577170	808190	434560	552880	510890	447560	674090	486472	1.38567	0.0371631
sp|P49757|NUMB_HUMAN	NUMB	sp|P49757|NUMB_HUMAN Protein numb homolog OS=Homo sapiens OX=9606 GN=NUMB PE=1 SV=2	1	5	5	5	10.6	70.803	109500	34738	79807	57689	62241	58412	37295	74681.7	53909.2	1.38532	0.332421
sp|Q96A33|CCD47_HUMAN	CCDC47	sp|Q96A33|CCD47_HUMAN Coiled-coil domain-containing protein 47 OS=Homo sapiens OX=9606 GN=CCDC47 PE=1 SV=1	1	14	14	14	31.7	55.873	787560	299960	587300	565040	312040	350430	386520	558273	403508	1.38355	0.305562
sp|Q8IWA0|WDR75_HUMAN	WDR75	sp|Q8IWA0|WDR75_HUMAN WD repeat-containing protein 75 OS=Homo sapiens OX=9606 GN=WDR75 PE=1 SV=1	1	5	5	5	8.3	94.498		72316	94037	87096	35840	75518	42161	83176.5	60153.8	1.38273	0.311758
sp|P60033|CD81_HUMAN	CD81	sp|P60033|CD81_HUMAN CD81 antigen OS=Homo sapiens OX=9606 GN=CD81 PE=1 SV=1	1	4	4	4	28.4	25.809	1012700	803700	610080	590290	641720	491110	618070	808827	585298	1.38191	0.0862149
sp|Q9BW91|NUDT9_HUMAN	NUDT9	sp|Q9BW91|NUDT9_HUMAN ADP-ribose pyrophosphatase, mitochondrial OS=Homo sapiens OX=9606 GN=NUDT9 PE=1 SV=1	1	9	9	9	25.7	39.125	402250	321900	329650	181910	479120	202420	153680	351267	254282	1.3814	0.339997
sp|P49189|AL9A1_HUMAN	ALDH9A1	sp|P49189|AL9A1_HUMAN 4-trimethylaminobutyraldehyde dehydrogenase OS=Homo sapiens OX=9606 GN=ALDH9A1 PE=1 SV=3	1	19	19	19	39.9	53.801	5316200	3552000	2176100	1649100	1982500	3647900	3383500	3.68143e+06	2665750	1.38101	0.339464
sp|O43674|NDUB5_HUMAN	NDUFB5	sp|O43674|NDUB5_HUMAN NADH dehydrogenase [ubiquinone] 1 beta subcomplex subunit 5, mitochondrial OS=Homo sapiens OX=9606 GN=NDUFB5 PE=1 SV=1	1	3	3	3	16.9	21.75	317310	113950	180480	193470	164120	111880	121450	203913	147730	1.38031	0.353097
sp|O15013|ARHGA_HUMAN	ARHGEF10	sp|O15013|ARHGA_HUMAN Rho guanine nucleotide exchange factor 10 OS=Homo sapiens OX=9606 GN=ARHGEF10 PE=1 SV=4	1	4	3	3	4.5	151.61		23237	40436	28308		17841		31836.5	23074.5	1.37973	0.47586
sp|Q68CZ2|TENS3_HUMAN	TNS3	sp|Q68CZ2|TENS3_HUMAN Tensin-3 OS=Homo sapiens OX=9606 GN=TNS3 PE=1 SV=2	1	23	22	22	27.3	155.26	254620	309930	439950	269060	197630	286740	218070	334833	242875	1.37862	0.138564
sp|O75306|NDUS2_HUMAN	NDUFS2	sp|O75306|NDUS2_HUMAN NADH dehydrogenase [ubiquinone] iron-sulfur protein 2, mitochondrial OS=Homo sapiens OX=9606 GN=NDUFS2 PE=1 SV=2	1	16	16	16	43.6	52.545	809330	617300	885250	595530	438410	640680	563050	770627	559418	1.37755	0.0538515
sp|P23526|SAHH_HUMAN	AHCY	sp|P23526|SAHH_HUMAN Adenosylhomocysteinase OS=Homo sapiens OX=9606 GN=AHCY PE=1 SV=4	1	19	19	19	43.8	47.716	7431900	3214100	3873300	2577500	5023800	3166800	3287400	4.83977e+06	3513875	1.37733	0.341103
sp|P35221|CTNA1_HUMAN;sp|Q9UI47|CTNA3_HUMAN	CTNNA1	sp|P35221|CTNA1_HUMAN Catenin alpha-1 OS=Homo sapiens OX=9606 GN=CTNNA1 PE=1 SV=1	2	38	38	29	55.2	100.07	3443900	2977400	1910500	1910900	3254200	1764500	1145600	2.77727e+06	2018800	1.3757	0.29465
sp|O75781|PALM_HUMAN	PALM	sp|O75781|PALM_HUMAN Paralemmin-1 OS=Homo sapiens OX=9606 GN=PALM PE=1 SV=2	1	4	4	4	15.5	42.075	58099	8856.9		42118	18952	11458	24826	33477.9	24338.5	1.37551	0.637939
sp|Q9NY15|STAB1_HUMAN	STAB1	sp|Q9NY15|STAB1_HUMAN Stabilin-1 OS=Homo sapiens OX=9606 GN=STAB1 PE=1 SV=3	1	9	9	9	5	275.48	151960	91187	117870	127400	64618	48427	109510	120339	87488.8	1.37548	0.26883
sp|Q99567|NUP88_HUMAN	NUP88	sp|Q99567|NUP88_HUMAN Nuclear pore complex protein Nup88 OS=Homo sapiens OX=9606 GN=NUP88 PE=1 SV=2	1	10	10	10	17.9	83.541	192150	254100	494980	221230	280220	198930	212590	313743	228242	1.37461	0.334781
sp|Q9HC38|GLOD4_HUMAN	GLOD4	sp|Q9HC38|GLOD4_HUMAN Glyoxalase domain-containing protein 4 OS=Homo sapiens OX=9606 GN=GLOD4 PE=1 SV=1	1	13	13	13	54.6	34.793	1545300	2380400	1514700	671200	1282800	1631000	1692700	1.81347e+06	1319425	1.37444	0.233608
sp|Q14978|NOLC1_HUMAN	NOLC1	sp|Q14978|NOLC1_HUMAN Nucleolar and coiled-body phosphoprotein 1 OS=Homo sapiens OX=9606 GN=NOLC1 PE=1 SV=2	1	6	6	6	9.4	73.602	68539	83813	301380	79095	235080	63243	62906	151244	110081	1.37393	0.629033
sp|Q13126|MTAP_HUMAN	MTAP	sp|Q13126|MTAP_HUMAN S-methyl-5-thioadenosine phosphorylase OS=Homo sapiens OX=9606 GN=MTAP PE=1 SV=2	1	12	12	12	52.7	31.236	462180	458410	1002800	258290	643310	413400	554080	641130	467270	1.37208	0.381288
sp|Q8IZ07|AN13A_HUMAN;sp|Q6ZTN6|AN13D_HUMAN	ANKRD13A	sp|Q8IZ07|AN13A_HUMAN Ankyrin repeat domain-containing protein 13A OS=Homo sapiens OX=9606 GN=ANKRD13A PE=1 SV=3	2	5	5	4	10.8	67.618	85303	64217	46582	43351	31325	48658	67258	65367.3	47648	1.37188	0.227361
sp|O95182|NDUA7_HUMAN	NDUFA7	sp|O95182|NDUA7_HUMAN NADH dehydrogenase [ubiquinone] 1 alpha subcomplex subunit 7 OS=Homo sapiens OX=9606 GN=NDUFA7 PE=1 SV=3	1	4	4	4	37.2	12.551	261860	241600	270230	130090	206360	207770	208010	257897	188058	1.37137	0.0331512
sp|P36915|GNL1_HUMAN	GNL1	sp|P36915|GNL1_HUMAN Guanine nucleotide-binding protein-like 1 OS=Homo sapiens OX=9606 GN=GNL1 PE=1 SV=2	1	12	12	12	22.9	68.66	70830	157170	245260	135130	117190	82984	124840	157753	115036	1.37134	0.378201
sp|P18859|ATP5J_HUMAN	ATP5PF	sp|P18859|ATP5J_HUMAN ATP synthase-coupling factor 6, mitochondrial OS=Homo sapiens OX=9606 GN=ATP5PF PE=1 SV=1	1	7	7	7	52.8	12.587	1931300	1386100	1620400	1022600	962060	1337000	1488600	1.64593e+06	1202565	1.36869	0.0764469
sp|P07858|CATB_HUMAN	CTSB	sp|P07858|CATB_HUMAN Cathepsin B OS=Homo sapiens OX=9606 GN=CTSB PE=1 SV=3	1	11	11	11	41.9	37.821	5805200	2216400	4694100	2694600	3661900	2912600	3119500	4.23857e+06	3097150	1.36854	0.270105
sp|Q99497|PARK7_HUMAN	PARK7	sp|Q99497|PARK7_HUMAN Parkinson disease protein 7 OS=Homo sapiens OX=9606 GN=PARK7 PE=1 SV=2	1	11	11	11	65.1	19.891	3650200	2851800	2847900	1239000	2581700	2289900	3000700	3.11663e+06	2277825	1.36825	0.152578
sp|Q9Y2S2|CRYL1_HUMAN	CRYL1	sp|Q9Y2S2|CRYL1_HUMAN Lambda-crystallin homolog OS=Homo sapiens OX=9606 GN=CRYL1 PE=1 SV=3	1	14	14	13	52.4	35.419	2641300	2397500	1547800	1517600	2116500	1591100	1199500	2.19553e+06	1606175	1.36693	0.15976
sp|Q14692|BMS1_HUMAN	BMS1	sp|Q14692|BMS1_HUMAN Ribosome biogenesis protein BMS1 homolog OS=Homo sapiens OX=9606 GN=BMS1 PE=1 SV=1	1	12	12	12	11.9	145.81	33739	108110	234230	149200	84004	85196	48503	125360	91725.8	1.36668	0.566788
sp|Q9NX24|NHP2_HUMAN	NHP2	sp|Q9NX24|NHP2_HUMAN H/ACA ribonucleoprotein complex subunit 2 OS=Homo sapiens OX=9606 GN=NHP2 PE=1 SV=1	1	3	3	3	30.1	17.201	82417	426540	479490	286700	289240	277400	111110	329482	241112	1.36651	0.480974
sp|Q9BUK6|MSTO1_HUMAN	MSTO1	sp|Q9BUK6|MSTO1_HUMAN Protein misato homolog 1 OS=Homo sapiens OX=9606 GN=MSTO1 PE=1 SV=1	1	6	6	6	11.1	61.835		131450	31486	42808	48406	110560	36793	81468	59641.8	1.36596	0.614053
sp|P49023|PAXI_HUMAN	PXN	sp|P49023|PAXI_HUMAN Paxillin OS=Homo sapiens OX=9606 GN=PXN PE=1 SV=3	1	6	6	6	14.9	64.505	47643	86291	69013	42255	84561	28369	42955	67649	49535	1.36568	0.339184
sp|O75027|ABCB7_HUMAN	ABCB7	sp|O75027|ABCB7_HUMAN ATP-binding cassette sub-family B member 7, mitochondrial OS=Homo sapiens OX=9606 GN=ABCB7 PE=1 SV=2	1	7	7	7	11	82.64	106280	41239	54890	39554	32537	81153	44387	67469.7	49407.8	1.36557	0.42831
sp|Q9Y296|TPPC4_HUMAN	TRAPPC4	sp|Q9Y296|TPPC4_HUMAN Trafficking protein particle complex subunit 4 OS=Homo sapiens OX=9606 GN=TRAPPC4 PE=1 SV=1	1	2	2	2	12.8	24.34	36318	150800	63598	88265	32661	52898	71051	83572	61218.8	1.36514	0.51797
sp|Q9UPX6|MNAR1_HUMAN	MINAR1	sp|Q9UPX6|MNAR1_HUMAN Major intrinsically disordered Notch2-binding receptor 1 OS=Homo sapiens OX=9606 GN=MINAR1 PE=1 SV=3	1	2	2	2	1.7	102.99		86872	30863			37458	48799	58867.5	43128.5	1.36493	0.637058
sp|Q15024|EXOS7_HUMAN	EXOSC7	sp|Q15024|EXOS7_HUMAN Exosome complex component RRP42 OS=Homo sapiens OX=9606 GN=EXOSC7 PE=1 SV=3	1	6	6	6	26.5	31.821	34350	106990	94480	74206	44947	63684	47699	78606.7	57634	1.36389	0.352286
sp|P55735|SEC13_HUMAN	SEC13	sp|P55735|SEC13_HUMAN Protein SEC13 homolog OS=Homo sapiens OX=9606 GN=SEC13 PE=1 SV=3	1	14	14	14	58.4	35.54	1047000	608770	776770	699890	590360	577670	510220	810847	594535	1.36383	0.122408
sp|O15027|SC16A_HUMAN	SEC16A	sp|O15027|SC16A_HUMAN Protein transport protein Sec16A OS=Homo sapiens OX=9606 GN=SEC16A PE=1 SV=4	1	17	17	17	8.7	251.89	290200	350160	182270	134470	208490	228760	232730	274210	201112	1.36347	0.197386
sp|Q9Y276|BCS1_HUMAN	BCS1L	sp|Q9Y276|BCS1_HUMAN Mitochondrial chaperone BCS1 OS=Homo sapiens OX=9606 GN=BCS1L PE=1 SV=1	1	11	11	11	35.8	47.534	96238	108930	123630	98041	126390	46003	51267	109599	80425.2	1.36275	0.273929
sp|Q9Y314|NOSIP_HUMAN	NOSIP	sp|Q9Y314|NOSIP_HUMAN Nitric oxide synthase-interacting protein OS=Homo sapiens OX=9606 GN=NOSIP PE=1 SV=1	1	4	4	4	20.9	33.172	23419	10905	61950	31328		19396	19973	32091.3	23565.7	1.36178	0.619048
sp|Q9NQ48|LZTL1_HUMAN	LZTFL1	sp|Q9NQ48|LZTL1_HUMAN Leucine zipper transcription factor-like protein 1 OS=Homo sapiens OX=9606 GN=LZTFL1 PE=1 SV=1	1	7	7	7	30.1	34.592	171640	209250	159660	78775		128370	189870	180183	132338	1.36154	0.248284
sp|Q96H79|ZCCHL_HUMAN	ZC3HAV1L	sp|Q96H79|ZCCHL_HUMAN Zinc finger CCCH-type antiviral protein 1-like OS=Homo sapiens OX=9606 GN=ZC3HAV1L PE=1 SV=2	1	3	3	3	18.7	32.962		40192	59002	60867	43699	19704	21442	49597	36428	1.36151	0.451435
sp|O43660|PLRG1_HUMAN	PLRG1	sp|O43660|PLRG1_HUMAN Pleiotropic regulator 1 OS=Homo sapiens OX=9606 GN=PLRG1 PE=1 SV=1	1	8	8	8	31.5	57.193	73094	115720	132220	56367	90690	81041	86464	107011	78640.5	1.36077	0.162252
sp|O60684|IMA7_HUMAN;sp|O15131|IMA6_HUMAN	KPNA6	sp|O60684|IMA7_HUMAN Importin subunit alpha-7 OS=Homo sapiens OX=9606 GN=KPNA6 PE=1 SV=1;sp|O15131|IMA6_HUMAN Importin subunit alpha-6 OS=Homo sapiens OX=9606 GN=KPNA5 PE=1 SV=2	2	7	3	3	19.6	60.029	179480	310070	94298	129330	234600		65190	194616	143040	1.36057	0.553515
sp|P78417|GSTO1_HUMAN	GSTO1	sp|P78417|GSTO1_HUMAN Glutathione S-transferase omega-1 OS=Homo sapiens OX=9606 GN=GSTO1 PE=1 SV=2	1	11	11	11	39.8	27.566	7435000	2063600	3748200	3200700	2722200	3113000	3954000	4415600	3247475	1.3597	0.430118
sp|O95861|BPNT1_HUMAN	BPNT1	sp|O95861|BPNT1_HUMAN 3(2),5-bisphosphate nucleotidase 1 OS=Homo sapiens OX=9606 GN=BPNT1 PE=1 SV=1	1	10	10	10	40.6	33.392	447010	237270	271300	112890	322850	251160	251350	318527	234562	1.35796	0.315066
sp|P55010|IF5_HUMAN	EIF5	sp|P55010|IF5_HUMAN Eukaryotic translation initiation factor 5 OS=Homo sapiens OX=9606 GN=EIF5 PE=1 SV=2	1	17	17	17	41.8	49.222	706230	595190	452770	441840	331220	431770	517560	584730	430598	1.35795	0.0992339
sp|Q8IY37|DHX37_HUMAN	DHX37	sp|Q8IY37|DHX37_HUMAN Probable ATP-dependent RNA helicase DHX37 OS=Homo sapiens OX=9606 GN=DHX37 PE=1 SV=1	1	5	5	5	6.1	129.54		40573	27141	52090	22513	12410	12725	33857	24934.5	1.35784	0.574552
sp|Q9H8Y8|GORS2_HUMAN	GORASP2	sp|Q9H8Y8|GORS2_HUMAN Golgi reassembly-stacking protein 2 OS=Homo sapiens OX=9606 GN=GORASP2 PE=1 SV=3	1	9	9	9	27.7	47.145	510730	1117400	221790	282540	306880	640410	587840	616640	454418	1.35699	0.539848
sp|Q9UM00|TMCO1_HUMAN	TMCO1	sp|Q9UM00|TMCO1_HUMAN Calcium load-activated calcium channel OS=Homo sapiens OX=9606 GN=TMCO1 PE=1 SV=2	1	4	4	4	19.2	27.079	175790	126210	55013	75076	29150	126340	120300	119004	87716.5	1.35669	0.466421
sp|P43007|SATT_HUMAN	SLC1A4	sp|P43007|SATT_HUMAN Neutral amino acid transporter A OS=Homo sapiens OX=9606 GN=SLC1A4 PE=1 SV=1	1	6	6	6	17.7	55.722	48136	372020	29018	31325	50373	277170	82878	149725	110436	1.35575	0.745844
sp|Q9Y6I9|TX264_HUMAN	TEX264	sp|Q9Y6I9|TX264_HUMAN Testis-expressed protein 264 OS=Homo sapiens OX=9606 GN=TEX264 PE=1 SV=1	1	5	5	5	19.8	34.188	77739	264640	95762	49766	128540	167310	85441	146047	107764	1.35525	0.540187
sp|Q13405|RM49_HUMAN	MRPL49	sp|Q13405|RM49_HUMAN 39S ribosomal protein L49, mitochondrial OS=Homo sapiens OX=9606 GN=MRPL49 PE=1 SV=1	1	5	5	5	27.7	19.198	135010	196590	251610	149480	89977	188750	145590	194403	143449	1.35521	0.22732
sp|P78330|SERB_HUMAN	PSPH	sp|P78330|SERB_HUMAN Phosphoserine phosphatase OS=Homo sapiens OX=9606 GN=PSPH PE=1 SV=2	1	8	8	8	40.4	25.007	84221	746790	60261	53973	64033	373090	386450	297091	219386	1.35419	0.735846
sp|Q13426|XRCC4_HUMAN	XRCC4	sp|Q13426|XRCC4_HUMAN DNA repair protein XRCC4 OS=Homo sapiens OX=9606 GN=XRCC4 PE=1 SV=2	1	3	3	3	10.7	38.286	19324	32705	22414	18365	14030	23163	17753	24814.3	18327.8	1.35392	0.169835
sp|Q15637|SF01_HUMAN	SF1	sp|Q15637|SF01_HUMAN Splicing factor 1 OS=Homo sapiens OX=9606 GN=SF1 PE=1 SV=4	1	8	8	8	16.4	68.329	223510	519550	715510	203420	341180	426190	466600	486190	359348	1.35298	0.400297
sp|P09001|RM03_HUMAN	MRPL3	sp|P09001|RM03_HUMAN 39S ribosomal protein L3, mitochondrial OS=Homo sapiens OX=9606 GN=MRPL3 PE=1 SV=1	1	5	5	5	17.8	38.632	36603	83033	87022	28055	45996	80497	49146	68886	50923.5	1.35273	0.380808
sp|Q05397|FAK1_HUMAN	PTK2	sp|Q05397|FAK1_HUMAN Focal adhesion kinase 1 OS=Homo sapiens OX=9606 GN=PTK2 PE=1 SV=2	1	22	22	20	26.2	119.23	157400	124310	782120	273760	592660	100860	81775	354610	262264	1.35211	0.701273
sp|Q8TED0|UTP15_HUMAN	UTP15	sp|Q8TED0|UTP15_HUMAN U3 small nucleolar RNA-associated protein 15 homolog OS=Homo sapiens OX=9606 GN=UTP15 PE=1 SV=3	1	9	9	9	23.4	58.414	46928	101380	196310	85232	117500	90892	46212	114873	84959	1.3521	0.492848
sp|Q8N2U9|S66A2_HUMAN	SLC66A2	sp|Q8N2U9|S66A2_HUMAN Solute carrier family 66 member 2 OS=Homo sapiens OX=9606 GN=SLC66A2 PE=1 SV=1	1	3	3	3	12.9	30.477	36818	21856		36651	12247		16241	29337	21713	1.35113	0.546141
sp|Q13085|ACACA_HUMAN	ACACA	sp|Q13085|ACACA_HUMAN Acetyl-CoA carboxylase 1 OS=Homo sapiens OX=9606 GN=ACACA PE=1 SV=2	1	34	26	26	19.2	265.55	505740	148150	421480	492560	313090	144230	111430	358457	265328	1.351	0.528406
sp|Q9HDC9|APMAP_HUMAN	APMAP	sp|Q9HDC9|APMAP_HUMAN Adipocyte plasma membrane-associated protein OS=Homo sapiens OX=9606 GN=APMAP PE=1 SV=2	1	14	14	14	47.8	46.48	3258000	1479300	1000100	1691600	925410	1532100	1514200	1.91247e+06	1.41583e+06	1.35078	0.451285
sp|P43378|PTN9_HUMAN	PTPN9	sp|P43378|PTN9_HUMAN Tyrosine-protein phosphatase non-receptor type 9 OS=Homo sapiens OX=9606 GN=PTPN9 PE=1 SV=1	1	5	5	5	12.1	68.019	18626	91148	70067	40363	43931	44289	48953	59947	44384	1.35064	0.43013
sp|Q9UEY8|ADDG_HUMAN	ADD3	sp|Q9UEY8|ADDG_HUMAN Gamma-adducin OS=Homo sapiens OX=9606 GN=ADD3 PE=1 SV=1	1	12	12	12	21	79.154	208940	316890	261870	129740	143990	278160	225980	262567	194468	1.35018	0.22313
sp|Q9H3K2|GHITM_HUMAN	GHITM	sp|Q9H3K2|GHITM_HUMAN Growth hormone-inducible transmembrane protein OS=Homo sapiens OX=9606 GN=GHITM PE=1 SV=2	1	2	2	2	6.1	37.205	159970		102820	70214		159830	61954	131395	97332.7	1.34996	0.510339
sp|Q9H0V9|LMA2L_HUMAN	LMAN2L	sp|Q9H0V9|LMA2L_HUMAN VIP36-like protein OS=Homo sapiens OX=9606 GN=LMAN2L PE=1 SV=1	1	8	8	8	31.3	39.71	80484	138540	68815	38050	36143	66392	143760	95946.3	71086.2	1.34972	0.50744
sp|Q9H0R3|TM222_HUMAN	TMEM222	sp|Q9H0R3|TM222_HUMAN Transmembrane protein 222 OS=Homo sapiens OX=9606 GN=TMEM222 PE=1 SV=2	1	3	3	3	27.4	23.23	70540	65140	19668	52078	20951	25920	54792	51782.7	38435.2	1.34727	0.467963
sp|Q9UKX7|NUP50_HUMAN	NUP50	sp|Q9UKX7|NUP50_HUMAN Nuclear pore complex protein Nup50 OS=Homo sapiens OX=9606 GN=NUP50 PE=1 SV=2	1	12	12	12	34.2	50.144	128760	88399	261540	119790	147630	90024	116310	159566	118438	1.34725	0.411536
sp|P52434|RPAB3_HUMAN	POLR2H	sp|P52434|RPAB3_HUMAN DNA-directed RNA polymerases I, II, and III subunit RPABC3 OS=Homo sapiens OX=9606 GN=POLR2H PE=1 SV=4	1	5	5	5	43.3	17.143		103200	122280	124130	94035	52335	64620	112740	83780	1.34567	0.30719
sp|Q71UM5|RS27L_HUMAN	RPS27L	sp|Q71UM5|RS27L_HUMAN 40S ribosomal protein S27-like OS=Homo sapiens OX=9606 GN=RPS27L PE=1 SV=3	1	4	4	2	39.3	9.4771	1046500	953880	994330	733680	756200	775190	702510	998237	741895	1.34552	0.000311501
sp|P16152|CBR1_HUMAN	CBR1	sp|P16152|CBR1_HUMAN Carbonyl reductase [NADPH] 1 OS=Homo sapiens OX=9606 GN=CBR1 PE=1 SV=3	1	16	16	14	73.6	30.375	12181000	5589400	4622600	5361600	6192500	5488600	5147900	7.46433e+06	5547650	1.34549	0.382961
sp|Q9NQP4|PFD4_HUMAN	PFDN4	sp|Q9NQP4|PFD4_HUMAN Prefoldin subunit 4 OS=Homo sapiens OX=9606 GN=PFDN4 PE=1 SV=1	1	3	3	3	29.1	15.314	127350	278510	367580	47395		244540	282940	257813	191625	1.34541	0.548753
sp|Q8WWC4|MAIP1_HUMAN	MAIP1	sp|Q8WWC4|MAIP1_HUMAN m-AAA protease-interacting protein 1, mitochondrial OS=Homo sapiens OX=9606 GN=MAIP1 PE=1 SV=1	1	6	6	6	21	32.544	163020	89821	152360	138860	111530	102890	48353	135067	100408	1.34518	0.292556
sp|Q9BXV9|GON7_HUMAN	GON7	sp|Q9BXV9|GON7_HUMAN EKC/KEOPS complex subunit GON7 OS=Homo sapiens OX=9606 GN=GON7 PE=1 SV=2	1	3	3	3	57	10.859	84977	58135	116330	46207	23450	43701	143820	86480.7	64294.5	1.34507	0.55293
sp|P07305|H10_HUMAN	H1-0	sp|P07305|H10_HUMAN Histone H1.0 OS=Homo sapiens OX=9606 GN=H1-0 PE=1 SV=3	1	6	6	6	27.3	20.863	1467200	867400	1752500	898420	1657900	628370	871810	1.36237e+06	1014125	1.34339	0.355826
sp|O96005|CLPT1_HUMAN	CLPTM1	sp|O96005|CLPT1_HUMAN Cleft lip and palate transmembrane protein 1 OS=Homo sapiens OX=9606 GN=CLPTM1 PE=1 SV=1	1	4	4	3	10	76.096	272660	78336		276800	91697	120420	33683	175498	130650	1.34327	0.671101
sp|Q5HYK3|COQ5_HUMAN	COQ5	sp|Q5HYK3|COQ5_HUMAN 2-methoxy-6-polyprenyl-1,4-benzoquinol methylase, mitochondrial OS=Homo sapiens OX=9606 GN=COQ5 PE=1 SV=2	1	9	9	9	35.5	37.14	444210	66270	123900	234600	183330	116470	95499	211460	157475	1.34282	0.630044
sp|Q9BYD1|RM13_HUMAN	MRPL13	sp|Q9BYD1|RM13_HUMAN 39S ribosomal protein L13, mitochondrial OS=Homo sapiens OX=9606 GN=MRPL13 PE=1 SV=1	1	5	5	5	34.3	20.692	57536	138510	141900	82231	71410	108250	73982	112649	83968.2	1.34156	0.305404
sp|Q5TFE4|NT5D1_HUMAN	NT5DC1	sp|Q5TFE4|NT5D1_HUMAN 5-nucleotidase domain-containing protein 1 OS=Homo sapiens OX=9606 GN=NT5DC1 PE=1 SV=1	1	9	9	9	28.6	51.844	347310	161480	104230	111810	97784	197690	202240	204340	152381	1.34098	0.488656
sp|O95479|G6PE_HUMAN	H6PD	sp|O95479|G6PE_HUMAN GDH/6PGL endoplasmic bifunctional protein OS=Homo sapiens OX=9606 GN=H6PD PE=1 SV=2	1	25	25	25	38.3	88.892	2880700	435090	746470	1998200	755360	709970	578160	1.35409e+06	1.01042e+06	1.34012	0.667314
sp|Q14738|2A5D_HUMAN	PPP2R5D	sp|Q14738|2A5D_HUMAN Serine/threonine-protein phosphatase 2A 56 kDa regulatory subunit delta isoform OS=Homo sapiens OX=9606 GN=PPP2R5D PE=1 SV=1	1	9	9	6	16.1	69.991	156580	264080	382900	194240	204540	220350	180440	267853	199892	1.33999	0.275938
sp|O75391|SPAG7_HUMAN	SPAG7	sp|O75391|SPAG7_HUMAN Sperm-associated antigen 7 OS=Homo sapiens OX=9606 GN=SPAG7 PE=1 SV=2	1	6	6	6	29.5	26.034	64032	215390	80353	109720		69367		119925	89543.5	1.33929	0.666093
sp|P21980|TGM2_HUMAN;sp|P49221|TGM4_HUMAN;sp|O43548|TGM5_HUMAN	TGM2	sp|P21980|TGM2_HUMAN Protein-glutamine gamma-glutamyltransferase 2 OS=Homo sapiens OX=9606 GN=TGM2 PE=1 SV=2	3	31	31	31	48.5	77.328	10247000	2617400	3320300	4047600	882200	6104600	5087800	5394900	4030550	1.3385	0.599693
sp|Q99590|SCAFB_HUMAN	SCAF11	sp|Q99590|SCAFB_HUMAN Protein SCAF11 OS=Homo sapiens OX=9606 GN=SCAF11 PE=1 SV=2	1	8	8	8	6.8	164.65	87759	85691	110060		70824	71122	69886	94503.3	70610.7	1.33837	0.0376878
sp|Q9BY50|SC11C_HUMAN	SEC11C	sp|Q9BY50|SC11C_HUMAN Signal peptidase complex catalytic subunit SEC11C OS=Homo sapiens OX=9606 GN=SEC11C PE=1 SV=3	1	5	5	5	29.2	21.542	339700	202800	163560	116480	191150	270100	125680	235353	175852	1.33836	0.37666
sp|Q96FQ6|S10AG_HUMAN	S100A16	sp|Q96FQ6|S10AG_HUMAN Protein S100-A16 OS=Homo sapiens OX=9606 GN=S100A16 PE=1 SV=1	1	4	4	4	45.6	11.801	276200	389330	136700	123310		132170	343960	267410	199813	1.3383	0.546216
sp|O95486|SC24A_HUMAN	SEC24A	sp|O95486|SC24A_HUMAN Protein transport protein Sec24A OS=Homo sapiens OX=9606 GN=SEC24A PE=1 SV=2	1	16	16	15	18.7	119.75	312180	128850	127610	174960	96864	160810	134310	189547	141736	1.33732	0.425834
sp|P46109|CRKL_HUMAN	CRKL	sp|P46109|CRKL_HUMAN Crk-like protein OS=Homo sapiens OX=9606 GN=CRKL PE=1 SV=1	1	10	10	10	46.2	33.777	393750	396570	832100	390530	451580	366320	412500	540807	405232	1.33456	0.323135
sp|P48047|ATPO_HUMAN	ATP5PO	sp|P48047|ATPO_HUMAN ATP synthase subunit O, mitochondrial OS=Homo sapiens OX=9606 GN=ATP5PO PE=1 SV=1	1	8	8	8	54.5	23.277	2364500	1260800	2019400	1534600	1502300	1554900	1048200	1.88157e+06	1410000	1.33444	0.186405
sp|Q9UM54|MYO6_HUMAN	MYO6	sp|Q9UM54|MYO6_HUMAN Unconventional myosin-VI OS=Homo sapiens OX=9606 GN=MYO6 PE=1 SV=4	1	16	16	16	13.4	149.69	167480	115900	38391	61345	56008	86202	118020	107257	80393.8	1.33415	0.48427
sp|Q15185|TEBP_HUMAN	PTGES3	sp|Q15185|TEBP_HUMAN Prostaglandin E synthase 3 OS=Homo sapiens OX=9606 GN=PTGES3 PE=1 SV=1	1	6	6	6	46.2	18.697	819650	1109700	1114300	433080	943180	883800	783920	1014550	760995	1.33319	0.168907
sp|O00217|NDUS8_HUMAN	NDUFS8	sp|O00217|NDUS8_HUMAN NADH dehydrogenase [ubiquinone] iron-sulfur protein 8, mitochondrial OS=Homo sapiens OX=9606 GN=NDUFS8 PE=1 SV=1	1	3	3	3	15.2	23.705	295490	173000	278280	256020	160280	205570	125180	248923	186762	1.33283	0.237846
sp|Q5BKZ1|ZN326_HUMAN	ZNF326	sp|Q5BKZ1|ZN326_HUMAN DBIRD complex subunit ZNF326 OS=Homo sapiens OX=9606 GN=ZNF326 PE=1 SV=2	1	9	9	9	23.5	65.653	157510	324390	366020	244150	264400	168570	171290	282640	212102	1.33256	0.298299
sp|Q7Z460|CLAP1_HUMAN	CLASP1	sp|Q7Z460|CLAP1_HUMAN CLIP-associating protein 1 OS=Homo sapiens OX=9606 GN=CLASP1 PE=1 SV=1	1	15	11	11	13.3	169.45	77935	155690	138300	84751	74108	100160	113280	123975	93074.8	1.33199	0.222407
sp|Q13033|STRN3_HUMAN	STRN3	sp|Q13033|STRN3_HUMAN Striatin-3 OS=Homo sapiens OX=9606 GN=STRN3 PE=1 SV=3	1	9	8	8	16.7	87.208	123560	87825	146600	77245	66059	88161	127480	119328	89736.2	1.32977	0.223896
sp|P21589|5NTD_HUMAN	NT5E	sp|P21589|5NTD_HUMAN 5-nucleotidase OS=Homo sapiens OX=9606 GN=NT5E PE=1 SV=1	1	9	9	9	21.8	63.367	365020	155860	106170	251400	31865	121840	223690	209017	157199	1.32963	0.585947
sp|P23786|CPT2_HUMAN	CPT2	sp|P23786|CPT2_HUMAN Carnitine O-palmitoyltransferase 2, mitochondrial OS=Homo sapiens OX=9606 GN=CPT2 PE=1 SV=2	1	23	23	23	46	73.776	1170500	819850	928620	503000	362400	1104600	957310	972990	731828	1.32953	0.337345
sp|Q9H9J2|RM44_HUMAN	MRPL44	sp|Q9H9J2|RM44_HUMAN 39S ribosomal protein L44, mitochondrial OS=Homo sapiens OX=9606 GN=MRPL44 PE=1 SV=1	1	7	7	7	28	37.535	60134	174770	245960	91992	97283	174830	118160	160288	120566	1.32946	0.467447
sp|P51553|IDH3G_HUMAN	IDH3G	sp|P51553|IDH3G_HUMAN Isocitrate dehydrogenase [NAD] subunit gamma, mitochondrial OS=Homo sapiens OX=9606 GN=IDH3G PE=1 SV=1	1	10	10	10	40.5	42.794	145610	417740	287220	137740	154190	346690	214640	283523	213315	1.32913	0.453587
sp|Q9HAV7|GRPE1_HUMAN	GRPEL1	sp|Q9HAV7|GRPE1_HUMAN GrpE protein homolog 1, mitochondrial OS=Homo sapiens OX=9606 GN=GRPEL1 PE=1 SV=2	1	7	7	7	40.6	24.279	432290	253300	261740	249330	272460	234130	195170	315777	237772	1.32806	0.196984
sp|Q5QJE6|TDIF2_HUMAN	DNTTIP2	sp|Q5QJE6|TDIF2_HUMAN Deoxynucleotidyltransferase terminal-interacting protein 2 OS=Homo sapiens OX=9606 GN=DNTTIP2 PE=1 SV=2	1	10	10	10	19.6	84.468	29994	89983	148170	72559	68020	58578	70093	89382.3	67312.5	1.32787	0.477674
sp|P29992|GNA11_HUMAN;sp|O95837|GNA14_HUMAN;sp|P19086|GNAZ_HUMAN;sp|Q03113|GNA12_HUMAN	GNA11	sp|P29992|GNA11_HUMAN Guanine nucleotide-binding protein subunit alpha-11 OS=Homo sapiens OX=9606 GN=GNA11 PE=1 SV=2	4	11	6	6	38.4	42.123	198990	238050	177680	198280	152150	140380	126450	204907	154315	1.32785	0.0851365
sp|Q13363|CTBP1_HUMAN	CTBP1	sp|Q13363|CTBP1_HUMAN C-terminal-binding protein 1 OS=Homo sapiens OX=9606 GN=CTBP1 PE=1 SV=2	1	8	6	6	22	47.535	296770	177720	314990	229080	175430	181790	206560	263160	198215	1.32765	0.155321
sp|O94880|PHF14_HUMAN	PHF14	sp|O94880|PHF14_HUMAN PHD finger protein 14 OS=Homo sapiens OX=9606 GN=PHF14 PE=1 SV=2	1	5	5	5	7.9	100.05		38736	86011	57769	48343	34839		62373.5	46983.7	1.32756	0.489661
sp|P36405|ARL3_HUMAN	ARL3	sp|P36405|ARL3_HUMAN ADP-ribosylation factor-like protein 3 OS=Homo sapiens OX=9606 GN=ARL3 PE=1 SV=2	1	7	7	7	51.1	20.455	212960	230320	153800	130380	78543	169580	221480	199027	149996	1.32688	0.282292
sp|Q15345|LRC41_HUMAN	LRRC41	sp|Q15345|LRC41_HUMAN Leucine-rich repeat-containing protein 41 OS=Homo sapiens OX=9606 GN=LRRC41 PE=1 SV=3	1	4	4	4	7	88.649	273360	183060	67673	152960	140310	113220	120160	174698	131662	1.32686	0.436926
sp|Q9Y2V2|CHSP1_HUMAN	CARHSP1	sp|Q9Y2V2|CHSP1_HUMAN Calcium-regulated heat-stable protein 1 OS=Homo sapiens OX=9606 GN=CARHSP1 PE=1 SV=2	1	4	4	3	42.2	15.892	764890	372660	395920	571150	165710	349180	455620	511157	385415	1.32625	0.432141
sp|Q86UT6|NLRX1_HUMAN	NLRX1	sp|Q86UT6|NLRX1_HUMAN NLR family member X1 OS=Homo sapiens OX=9606 GN=NLRX1 PE=1 SV=1	1	5	5	5	7.6	107.61	83762	59934	96225	53752	69354	70721	47386	79973.7	60303.2	1.32619	0.140131
sp|Q9NW68|BSDC1_HUMAN	BSDC1	sp|Q9NW68|BSDC1_HUMAN BSD domain-containing protein 1 OS=Homo sapiens OX=9606 GN=BSDC1 PE=1 SV=1	1	3	3	3	10.7	47.163	25964	44905		17922			35533	35434.5	26727.5	1.32577	0.570131
sp|O75970|MPDZ_HUMAN	MPDZ	sp|O75970|MPDZ_HUMAN Multiple PDZ domain protein OS=Homo sapiens OX=9606 GN=MPDZ PE=1 SV=2	1	13	13	13	9.7	221.62	172460	49507	132710	79849	98548			118226	89198.5	1.32542	0.58269
sp|Q6UXV4|MIC27_HUMAN	APOOL	sp|Q6UXV4|MIC27_HUMAN MICOS complex subunit MIC27 OS=Homo sapiens OX=9606 GN=APOOL PE=1 SV=1	1	5	5	5	31	29.159	323270	116470	156530	169040	222080	132200	76931	198757	150063	1.32449	0.482035
sp|Q00059|TFAM_HUMAN	TFAM	sp|Q00059|TFAM_HUMAN Transcription factor A, mitochondrial OS=Homo sapiens OX=9606 GN=TFAM PE=1 SV=1	1	8	8	8	26	29.096	500460	578260	959970	398140	700490	550370	404310	679563	513328	1.32384	0.306246
sp|P99999|CYC_HUMAN;CON__P62894	CYCS	sp|P99999|CYC_HUMAN Cytochrome c OS=Homo sapiens OX=9606 GN=CYCS PE=1 SV=2	2	4	4	4	47.6	11.749	540920	725820	159190	193190	451130	460850	331000	475310	359042	1.32383	0.495006
sp|Q3ZCW2|LEGL_HUMAN	LGALSL	sp|Q3ZCW2|LEGL_HUMAN Galectin-related protein OS=Homo sapiens OX=9606 GN=LGALSL PE=1 SV=2	1	3	3	3	27.3	18.986	44306	101440	33423	10741	32888	73681	63218	59723	45132	1.3233	0.577388
sp|Q15436|SC23A_HUMAN	SEC23A	sp|Q15436|SC23A_HUMAN Protein transport protein Sec23A OS=Homo sapiens OX=9606 GN=SEC23A PE=1 SV=2	1	21	21	18	35.7	86.16	1941000	689410	902380	1069600	724180	843010	922890	1.1776e+06	889920	1.32326	0.429266
sp|Q9P0J1|PDP1_HUMAN	PDP1	sp|Q9P0J1|PDP1_HUMAN [Pyruvate dehydrogenase [acetyl-transferring]]-phosphatase 1, mitochondrial OS=Homo sapiens OX=9606 GN=PDP1 PE=1 SV=3	1	16	16	16	45.8	61.053	51028	296450	569010	177510	216960	226050	302970	305496	230872	1.32322	0.587894
sp|Q9H2W6|RM46_HUMAN	MRPL46	sp|Q9H2W6|RM46_HUMAN 39S ribosomal protein L46, mitochondrial OS=Homo sapiens OX=9606 GN=MRPL46 PE=1 SV=1	1	4	4	4	15.4	31.705	135830	163470	182340	117970	110880	136690	119840	160547	121345	1.32306	0.0297262
sp|Q9UGP8|SEC63_HUMAN	SEC63	sp|Q9UGP8|SEC63_HUMAN Translocation protein SEC63 homolog OS=Homo sapiens OX=9606 GN=SEC63 PE=1 SV=2	1	18	18	18	25.9	87.996	1405200	472240	426360	861160	466640	476250	518350	767933	580600	1.32265	0.545647
sp|P08236|BGLR_HUMAN	GUSB	sp|P08236|BGLR_HUMAN Beta-glucuronidase OS=Homo sapiens OX=9606 GN=GUSB PE=1 SV=2	1	13	13	13	25.2	74.731	1378100	157800	539650	513920	950830	252980	375190	691850	523230	1.32227	0.651404
sp|Q9NQZ2|SAS10_HUMAN	UTP3	sp|Q9NQZ2|SAS10_HUMAN Something about silencing protein 10 OS=Homo sapiens OX=9606 GN=UTP3 PE=1 SV=1	1	5	5	5	14.2	54.557	10666	59879	34525	27014	30188	26054	22736	35023.3	26498	1.32173	0.510045
sp|Q15814|TBCC_HUMAN	TBCC	sp|Q15814|TBCC_HUMAN Tubulin-specific chaperone C OS=Homo sapiens OX=9606 GN=TBCC PE=1 SV=2	1	3	3	3	11.8	39.248	26116	49302	37107		15469	40648	29034	37508.3	28383.7	1.32148	0.408345
sp|Q6PCB0|VWA1_HUMAN	VWA1	sp|Q6PCB0|VWA1_HUMAN von Willebrand factor A domain-containing protein 1 OS=Homo sapiens OX=9606 GN=VWA1 PE=1 SV=1	1	4	4	4	15.3	46.804		171920	102730	38040	52275	117690	207760	137325	103941	1.32118	0.617771
sp|Q6GQQ9|OTU7B_HUMAN;sp|Q8TE49|OTU7A_HUMAN	OTUD7B	sp|Q6GQQ9|OTU7B_HUMAN OTU domain-containing protein 7B OS=Homo sapiens OX=9606 GN=OTUD7B PE=1 SV=1	2	14	14	14	19.8	92.525	65764	681220	192060	139590	191280	379270	237630	313015	236942	1.32106	0.670433
sp|Q8NCN5|PDPR_HUMAN	PDPR	sp|Q8NCN5|PDPR_HUMAN Pyruvate dehydrogenase phosphatase regulatory subunit, mitochondrial OS=Homo sapiens OX=9606 GN=PDPR PE=1 SV=2	1	7	7	7	9.3	99.363	84208	132220	331660	75876	155510	183190	138840	182696	138354	1.3205	0.547997
sp|O75477|ERLN1_HUMAN	ERLIN1	sp|O75477|ERLN1_HUMAN Erlin-1 OS=Homo sapiens OX=9606 GN=ERLIN1 PE=1 SV=2	1	10	8	8	29.3	39.171	614350	194110	390030	484270	245050	250660	231710	399497	302922	1.31881	0.472395
sp|P10415|BCL2_HUMAN	BCL2	sp|P10415|BCL2_HUMAN Apoptosis regulator Bcl-2 OS=Homo sapiens OX=9606 GN=BCL2 PE=1 SV=2	1	2	2	2	11.3	26.266		183340	52029	51782		123920	92409	117684	89370.3	1.31682	0.647204
sp|P05023|AT1A1_HUMAN;sp|P13637|AT1A3_HUMAN;sp|P50993|AT1A2_HUMAN;sp|Q13733|AT1A4_HUMAN;sp|P20648|ATP4A_HUMAN;sp|P54707|AT12A_HUMAN	ATP1A1	sp|P05023|AT1A1_HUMAN Sodium/potassium-transporting ATPase subunit alpha-1 OS=Homo sapiens OX=9606 GN=ATP1A1 PE=1 SV=1	6	38	38	38	44.1	112.89	6027700	4931900	9225400	6753800	5126200	4509200	4050500	6.72833e+06	5109925	1.31672	0.263248
sp|P49591|SYSC_HUMAN	SARS1	sp|P49591|SYSC_HUMAN Serine--tRNA ligase, cytoplasmic OS=Homo sapiens OX=9606 GN=SARS1 PE=1 SV=3	1	21	21	21	45.5	58.777	2007800	1448300	1206400	1142000	1283100	1068700	1228800	1.55417e+06	1180650	1.31637	0.12997
sp|P13798|ACPH_HUMAN	APEH	sp|P13798|ACPH_HUMAN Acylamino-acid-releasing enzyme OS=Homo sapiens OX=9606 GN=APEH PE=1 SV=4	1	17	17	17	30.3	81.224	2262900	990680	1610700	944300	756040	1550500	1676500	1.62143e+06	1231835	1.31627	0.382093
sp|Q93052|LPP_HUMAN	LPP	sp|Q93052|LPP_HUMAN Lipoma-preferred partner OS=Homo sapiens OX=9606 GN=LPP PE=1 SV=1	1	12	12	12	35.8	65.746	924580	817090	660770	535510	764700	469140	664390	800813	608435	1.31619	0.115208
sp|P05455|LA_HUMAN	SSB	sp|P05455|LA_HUMAN Lupus La protein OS=Homo sapiens OX=9606 GN=SSB PE=1 SV=2	1	20	20	20	46.1	46.836	889290	3031000	3186200	1353500	1669700	1924800	2253400	2368830	1800350	1.31576	0.428382
sp|P08311|CATG_HUMAN	CTSG	sp|P08311|CATG_HUMAN Cathepsin G OS=Homo sapiens OX=9606 GN=CTSG PE=1 SV=2	1	6	6	6	27.5	28.837	235800		328190	428490		92765	121790	281995	214348	1.31559	0.668173
sp|P18428|LBP_HUMAN	LBP	sp|P18428|LBP_HUMAN Lipopolysaccharide-binding protein OS=Homo sapiens OX=9606 GN=LBP PE=1 SV=3	1	4	4	4	10.8	53.383	109730	10260		45850	29831	36133	70843	59995	45664.2	1.31383	0.689321
sp|Q9P2T1|GMPR2_HUMAN	GMPR2	sp|Q9P2T1|GMPR2_HUMAN GMP reductase 2 OS=Homo sapiens OX=9606 GN=GMPR2 PE=1 SV=1	1	5	5	5	18.1	37.874	378430	330370	79878	112970	380130	158530	149060	262893	200172	1.31333	0.578688
sp|P17706|PTN2_HUMAN	PTPN2	sp|P17706|PTN2_HUMAN Tyrosine-protein phosphatase non-receptor type 2 OS=Homo sapiens OX=9606 GN=PTPN2 PE=1 SV=2	1	6	6	6	19.5	48.473	63020	121670	75512	58594		82663	57096	86734	66117.7	1.31181	0.353657
sp|Q01082|SPTB2_HUMAN	SPTBN1	sp|Q01082|SPTB2_HUMAN Spectrin beta chain, non-erythrocytic 1 OS=Homo sapiens OX=9606 GN=SPTBN1 PE=1 SV=2	1	128	128	118	61.8	274.61	18703000	12056000	14380000	9748700	13886000	10962000	11295000	1.50463e+07	11472925	1.31146	0.122933
sp|O75531|BAF_HUMAN	BANF1	sp|O75531|BAF_HUMAN Barrier-to-autointegration factor OS=Homo sapiens OX=9606 GN=BANF1 PE=1 SV=1	1	8	8	8	62.9	10.058	535500	2540900	5559000	2010600	2069300	2375600	2328100	2.87847e+06	2195900	1.31084	0.601775
sp|O00330|ODPX_HUMAN	PDHX	sp|O00330|ODPX_HUMAN Pyruvate dehydrogenase protein X component, mitochondrial OS=Homo sapiens OX=9606 GN=PDHX PE=1 SV=3	1	13	13	13	33.1	54.122	588180	93804	433050	516200	268440	146840	203320	371678	283700	1.31011	0.596057
sp|P17301|ITA2_HUMAN	ITGA2	sp|P17301|ITA2_HUMAN Integrin alpha-2 OS=Homo sapiens OX=9606 GN=ITGA2 PE=1 SV=1	1	5	5	5	6.6	129.29		72498	26546			45442	30168	49522	37805	1.30993	0.676238
sp|Q9UDY2|ZO2_HUMAN	TJP2	sp|Q9UDY2|ZO2_HUMAN Tight junction protein ZO-2 OS=Homo sapiens OX=9606 GN=TJP2 PE=1 SV=2	1	21	21	21	21.4	133.96	429650	170630	183600	316790	294260	116700	70246	261293	199499	1.30975	0.570495
sp|P30044|PRDX5_HUMAN	PRDX5	sp|P30044|PRDX5_HUMAN Peroxiredoxin-5, mitochondrial OS=Homo sapiens OX=9606 GN=PRDX5 PE=1 SV=4	1	8	8	8	44.9	22.086	5819400	3663600	4272300	3244800	3837300	3121900	3805800	4585100	3502450	1.30911	0.121057
sp|P46087|NOP2_HUMAN	NOP2	sp|P46087|NOP2_HUMAN Probable 28S rRNA (cytosine(4447)-C(5))-methyltransferase OS=Homo sapiens OX=9606 GN=NOP2 PE=1 SV=2	1	15	15	15	25.1	89.301	231530	598910	807010	378370	495700	520170	273560	545817	416950	1.30907	0.446508
sp|Q5JTZ9|SYAM_HUMAN	AARS2	sp|Q5JTZ9|SYAM_HUMAN Alanine--tRNA ligase, mitochondrial OS=Homo sapiens OX=9606 GN=AARS2 PE=1 SV=1	1	19	19	19	25	107.34	197780	438930	538900	172070	320600	443940	261760	391870	299592	1.30801	0.432963
sp|Q9Y3D6|FIS1_HUMAN	FIS1	sp|Q9Y3D6|FIS1_HUMAN Mitochondrial fission 1 protein OS=Homo sapiens OX=9606 GN=FIS1 PE=1 SV=2	1	4	4	4	34.2	16.937	738130	763890	1558900	576820	1141900	826580	575140	1.02031e+06	780110	1.3079	0.423591
sp|Q9HD40|SPCS_HUMAN	SEPSECS	sp|Q9HD40|SPCS_HUMAN O-phosphoseryl-tRNA(Sec) selenium transferase OS=Homo sapiens OX=9606 GN=SEPSECS PE=1 SV=2	1	8	8	8	16.8	55.726	262570	25898	45176	111960			58370	111215	85165	1.30587	0.811298
sp|P50542|PEX5_HUMAN	PEX5	sp|P50542|PEX5_HUMAN Peroxisomal targeting signal 1 receptor OS=Homo sapiens OX=9606 GN=PEX5 PE=1 SV=3	1	8	8	8	20.7	70.864	88122	33277	58666	44339	47620	45972		60021.7	45977	1.30547	0.426297
sp|Q969X6|UTP4_HUMAN	UTP4	sp|Q969X6|UTP4_HUMAN U3 small nucleolar RNA-associated protein 4 homolog OS=Homo sapiens OX=9606 GN=UTP4 PE=1 SV=1	1	8	8	8	15.7	76.889	56413	65639	119060	90324	62030	57193	36811	80370.7	61589.5	1.30494	0.41021
sp|Q9UGM6|SYWM_HUMAN	WARS2	sp|Q9UGM6|SYWM_HUMAN Tryptophan--tRNA ligase, mitochondrial OS=Homo sapiens OX=9606 GN=WARS2 PE=1 SV=1	1	6	6	6	24.4	40.146	59542	119860	96960	33162	96160	79776	73453	92120.7	70637.8	1.30413	0.365739
sp|P00403|COX2_HUMAN	MT-CO2	sp|P00403|COX2_HUMAN Cytochrome c oxidase subunit 2 OS=Homo sapiens OX=9606 GN=MT-CO2 PE=1 SV=1	1	7	7	7	32.2	25.565	4204600	810630	1692500	2668100	1307800	1626200	1256700	2235910	1714700	1.30397	0.601287
sp|P26885|FKBP2_HUMAN	FKBP2	sp|P26885|FKBP2_HUMAN Peptidyl-prolyl cis-trans isomerase FKBP2 OS=Homo sapiens OX=9606 GN=FKBP2 PE=1 SV=2	1	6	6	6	57	15.649	665990	602430	427210	314300	368070	530030	522480	565210	433720	1.30317	0.195165
sp|Q15942|ZYX_HUMAN	ZYX	sp|Q15942|ZYX_HUMAN Zyxin OS=Homo sapiens OX=9606 GN=ZYX PE=1 SV=1	1	14	14	14	44.1	61.277	397650	583310	445460	295510	373200	397240	393750	475473	364925	1.30293	0.0977548
sp|O95168|NDUB4_HUMAN	NDUFB4	sp|O95168|NDUB4_HUMAN NADH dehydrogenase [ubiquinone] 1 beta subcomplex subunit 4 OS=Homo sapiens OX=9606 GN=NDUFB4 PE=1 SV=3	1	4	4	4	31.8	15.208	690070	294690	680570	711000	244300	371820	378270	555110	426348	1.30201	0.459227
sp|P38646|GRP75_HUMAN	HSPA9	sp|P38646|GRP75_HUMAN Stress-70 protein, mitochondrial OS=Homo sapiens OX=9606 GN=HSPA9 PE=1 SV=2	1	35	35	35	57.6	73.68	15383000	23688000	20133000	9810300	16767000	17043000	17009000	1.97347e+07	15157325	1.30199	0.17729
sp|P19338|NUCL_HUMAN	NCL	sp|P19338|NUCL_HUMAN Nucleolin OS=Homo sapiens OX=9606 GN=NCL PE=1 SV=3	1	22	22	22	32.1	76.613	4299000	12029000	15430000	6663900	8780000	8592400	8489300	10586000	8131400	1.30187	0.423321
sp|Q9H5X1|CIA2A_HUMAN	CIAO2A	sp|Q9H5X1|CIA2A_HUMAN Cytosolic iron-sulfur assembly component 2A OS=Homo sapiens OX=9606 GN=CIAO2A PE=1 SV=1	1	3	3	3	23.8	18.355	120600	18954	19422	49271	19905		52953	52992	40709.7	1.30171	0.746002
sp|Q14151|SAFB2_HUMAN	SAFB2	sp|Q14151|SAFB2_HUMAN Scaffold attachment factor B2 OS=Homo sapiens OX=9606 GN=SAFB2 PE=1 SV=1	1	12	4	4	15.4	107.47	182360	138680	221110	110680	166990			180717	138835	1.30167	0.342368
sp|P37837|TALDO_HUMAN	TALDO1	sp|P37837|TALDO_HUMAN Transaldolase OS=Homo sapiens OX=9606 GN=TALDO1 PE=1 SV=2	1	16	16	16	45.7	37.54	3356500	3128200	4551700	2237800	2796600	2754600	3516300	3678800	2826325	1.30162	0.13767
sp|Q9Y4C8|RBM19_HUMAN	RBM19	sp|Q9Y4C8|RBM19_HUMAN Probable RNA-binding protein 19 OS=Homo sapiens OX=9606 GN=RBM19 PE=1 SV=3	1	7	7	7	10.5	107.33	839670	4064400	2608200	1861400	1338600	2845400	1654900	2504090	1925075	1.30078	0.535054
sp|Q8NC51|PAIRB_HUMAN	SERBP1	sp|Q8NC51|PAIRB_HUMAN Plasminogen activator inhibitor 1 RNA-binding protein OS=Homo sapiens OX=9606 GN=SERBP1 PE=1 SV=2	1	17	17	17	51.7	44.965	1000300	1252200	1456100	790640	885250	960150	1165800	1236200	950460	1.30063	0.106067
sp|P34949|MPI_HUMAN	MPI	sp|P34949|MPI_HUMAN Mannose-6-phosphate isomerase OS=Homo sapiens OX=9606 GN=MPI PE=1 SV=2	1	13	13	13	43.3	46.655	391160	582710	803900	485620	401970	500120	435640	592590	455838	1.3	0.242886
sp|O75475|PSIP1_HUMAN	PSIP1	sp|O75475|PSIP1_HUMAN PC4 and SFRS1-interacting protein OS=Homo sapiens OX=9606 GN=PSIP1 PE=1 SV=1	1	12	11	11	28.1	60.103	156430	270950	538630	250580	186780	256610	297000	322003	247742	1.29975	0.484906
sp|Q7RTP6|MICA3_HUMAN	MICAL3	sp|Q7RTP6|MICA3_HUMAN [F-actin]-monooxygenase MICAL3 OS=Homo sapiens OX=9606 GN=MICAL3 PE=1 SV=2	1	14	14	14	8.2	224.29	33174	141250	151110	72157	68949	118650	74207	108511	83490.8	1.29968	0.501262
sp|P46783|RS10_HUMAN;sp|Q9NQ39|RS10L_HUMAN	RPS10	sp|P46783|RS10_HUMAN 40S ribosomal protein S10 OS=Homo sapiens OX=9606 GN=RPS10 PE=1 SV=1;sp|Q9NQ39|RS10L_HUMAN Putative 40S ribosomal protein S10-like OS=Homo sapiens OX=9606 GN=RPS10P5 PE=5 SV=1	2	6	6	6	38.2	18.898	1728100	1284500	1120100	1370200	1518900	783530	567660	1.37757e+06	1.06007e+06	1.2995	0.352659
sp|P30048|PRDX3_HUMAN	PRDX3	sp|P30048|PRDX3_HUMAN Thioredoxin-dependent peroxide reductase, mitochondrial OS=Homo sapiens OX=9606 GN=PRDX3 PE=1 SV=3	1	9	9	9	52	27.692	9465100	4037800	7252000	5005500	6009300	5268500	5015600	6918300	5324725	1.29928	0.290135
sp|O43148|MCES_HUMAN	RNMT	sp|O43148|MCES_HUMAN mRNA cap guanine-N7 methyltransferase OS=Homo sapiens OX=9606 GN=RNMT PE=1 SV=1	1	7	7	7	20	54.843	28422	85343	83220	29999	52573	64142	55546	65661.7	50565	1.29856	0.4353
sp|Q9NR30|DDX21_HUMAN	DDX21	sp|Q9NR30|DDX21_HUMAN Nucleolar RNA helicase 2 OS=Homo sapiens OX=9606 GN=DDX21 PE=1 SV=5	1	14	14	12	23.2	87.343	161460	350630	740180	486430	370040	211950	218010	417423	321608	1.29793	0.581135
sp|O75131|CPNE3_HUMAN;sp|Q8IYJ1|CPNE9_HUMAN;sp|Q96A23|CPNE4_HUMAN;sp|O95741|CPNE6_HUMAN;sp|Q9HCH3|CPNE5_HUMAN;sp|Q9UBL6|CPNE7_HUMAN	CPNE3	sp|O75131|CPNE3_HUMAN Copine-3 OS=Homo sapiens OX=9606 GN=CPNE3 PE=1 SV=1	6	13	13	12	26.1	60.13	783190	548960	1163700	724010	636200	590460	613670	831950	641085	1.29772	0.269636
sp|Q07157|ZO1_HUMAN	TJP1	sp|Q07157|ZO1_HUMAN Tight junction protein ZO-1 OS=Homo sapiens OX=9606 GN=TJP1 PE=1 SV=3	1	25	25	25	20.1	195.46	576100	272330	230130	316980	303660	244060	243790	359520	277122	1.29733	0.420863
sp|O60784|TOM1_HUMAN	TOM1	sp|O60784|TOM1_HUMAN Target of Myb protein 1 OS=Homo sapiens OX=9606 GN=TOM1 PE=1 SV=2	1	12	12	12	31.5	53.818	224960	514200	271970	183020	281150	330310	245790	337043	260068	1.29598	0.398672
sp|Q9NP58|ABCB6_HUMAN	ABCB6	sp|Q9NP58|ABCB6_HUMAN ATP-binding cassette sub-family B member 6, mitochondrial OS=Homo sapiens OX=9606 GN=ABCB6 PE=1 SV=1	1	6	6	6	11.5	93.884	73846	173620	194110	199840	126480	62658	65831	147192	113702	1.29454	0.526414
sp|Q13144|EI2BE_HUMAN	EIF2B5	sp|Q13144|EI2BE_HUMAN Translation initiation factor eIF-2B subunit epsilon OS=Homo sapiens OX=9606 GN=EIF2B5 PE=1 SV=3	1	8	8	8	17.2	80.379	88185	100390	103950	72327	89643	53577	85755	97508.3	75325.5	1.29449	0.0867561
sp|Q96JM3|CHAP1_HUMAN	CHAMP1	sp|Q96JM3|CHAP1_HUMAN Chromosome alignment-maintaining phosphoprotein 1 OS=Homo sapiens OX=9606 GN=CHAMP1 PE=1 SV=2	1	15	15	15	22	89.098	28627	116440	217360	113260	151170	66324	42576	120809	93332.5	1.29439	0.631809
sp|P13987|CD59_HUMAN	CD59	sp|P13987|CD59_HUMAN CD59 glycoprotein OS=Homo sapiens OX=9606 GN=CD59 PE=1 SV=1	1	2	2	2	15.6	14.177	142810	490600	358060	160680	239230	353750	267840	330490	255375	1.29414	0.473795
sp|Q96CT7|CC124_HUMAN	CCDC124	sp|Q96CT7|CC124_HUMAN Coiled-coil domain-containing protein 124 OS=Homo sapiens OX=9606 GN=CCDC124 PE=1 SV=1	1	7	7	7	32.3	25.835	137190	398060	307160	134930	234470	262090	236530	280803	217005	1.29399	0.416584
sp|Q13151|ROA0_HUMAN	HNRNPA0	sp|Q13151|ROA0_HUMAN Heterogeneous nuclear ribonucleoprotein A0 OS=Homo sapiens OX=9606 GN=HNRNPA0 PE=1 SV=1	1	6	6	6	32.8	30.84	564340	1079900	1566000	964070	850370	710630	783360	1070080	827108	1.29376	0.376099
sp|P46782|RS5_HUMAN	RPS5	sp|P46782|RS5_HUMAN 40S ribosomal protein S5 OS=Homo sapiens OX=9606 GN=RPS5 PE=1 SV=4	1	8	8	8	49.5	22.876	1030300	874740	1125100	725060	847620	787620	764080	1.01005e+06	781095	1.29312	0.0201588
sp|P31937|3HIDH_HUMAN	HIBADH	sp|P31937|3HIDH_HUMAN 3-hydroxyisobutyrate dehydrogenase, mitochondrial OS=Homo sapiens OX=9606 GN=HIBADH PE=1 SV=2	1	10	10	10	43.8	35.329	4005100	3192500	3772700	2698100	4384100	2457500	1774000	3.65677e+06	2828425	1.29286	0.281405
sp|P13667|PDIA4_HUMAN	PDIA4	sp|P13667|PDIA4_HUMAN Protein disulfide-isomerase A4 OS=Homo sapiens OX=9606 GN=PDIA4 PE=1 SV=2	1	41	41	41	57.2	72.932	16386000	5037200	7590100	8402100	7454200	7174900	6907200	9671100	7484600	1.29213	0.48507
sp|Q8IXQ4|GPAM1_HUMAN	GPALPP1	sp|Q8IXQ4|GPAM1_HUMAN GPALPP motifs-containing protein 1 OS=Homo sapiens OX=9606 GN=GPALPP1 PE=1 SV=1	1	2	2	2	7.4	38.141		31717	35409		31200	20760		33563	25980	1.29188	0.304324
sp|Q9Y3U8|RL36_HUMAN	RPL36	sp|Q9Y3U8|RL36_HUMAN 60S ribosomal protein L36 OS=Homo sapiens OX=9606 GN=RPL36 PE=1 SV=3	1	4	4	4	29.5	12.254	191050	503730	84831	272690	174710	157830	199860	259870	201272	1.29114	0.615092
sp|Q9Y2D5|AKAP2_HUMAN	AKAP2	sp|Q9Y2D5|AKAP2_HUMAN A-kinase anchor protein 2 OS=Homo sapiens OX=9606 GN=AKAP2 PE=1 SV=3	1	14	14	14	21.9	94.659	1649700	1736400	739810	813410	530150	1236200	1681500	1.3753e+06	1065315	1.29098	0.472913
sp|P36578|RL4_HUMAN	RPL4	sp|P36578|RL4_HUMAN 60S ribosomal protein L4 OS=Homo sapiens OX=9606 GN=RPL4 PE=1 SV=5	1	18	18	18	42.6	47.697	4076000	4290100	4391800	2961300	4410800	3041900	2770300	4.25263e+06	3296075	1.29021	0.0876851
sp|Q96EQ0|SGTB_HUMAN	SGTB	sp|Q96EQ0|SGTB_HUMAN Small glutamine-rich tetratricopeptide repeat-containing protein beta OS=Homo sapiens OX=9606 GN=SGTB PE=1 SV=1	1	5	5	5	22.4	33.429		254260	25988	90753	69627	137570	136540	140124	108622	1.29001	0.693721
sp|Q9HAV4|XPO5_HUMAN	XPO5	sp|Q9HAV4|XPO5_HUMAN Exportin-5 OS=Homo sapiens OX=9606 GN=XPO5 PE=1 SV=1	1	22	22	22	25.3	136.31	50932	810610	631200	260520	185380	637340	459680	497581	385730	1.28997	0.642431
sp|O14949|QCR8_HUMAN	UQCRQ	sp|O14949|QCR8_HUMAN Cytochrome b-c1 complex subunit 8 OS=Homo sapiens OX=9606 GN=UQCRQ PE=1 SV=4	1	3	3	3	35.4	9.9062	982520	947620	935850	731980	224430	928010	1078700	955330	740780	1.28963	0.37543
sp|Q86UP2|KTN1_HUMAN	KTN1	sp|Q86UP2|KTN1_HUMAN Kinectin OS=Homo sapiens OX=9606 GN=KTN1 PE=1 SV=1	1	53	53	53	45.6	156.27	2519500	2910800	2518300	1401200	1394600	2573000	2851100	2.64953e+06	2054975	1.28933	0.258806
sp|P62310|LSM3_HUMAN	LSM3	sp|P62310|LSM3_HUMAN U6 snRNA-associated Sm-like protein LSm3 OS=Homo sapiens OX=9606 GN=LSM3 PE=1 SV=2	1	3	3	3	21.6	11.845		292820	306420		376420	175160	145590	299620	232390	1.2893	0.525128
sp|Q96GD0|PLPP_HUMAN	PDXP	sp|Q96GD0|PLPP_HUMAN Pyridoxal phosphate phosphatase OS=Homo sapiens OX=9606 GN=PDXP PE=1 SV=2	1	7	6	6	34.8	31.698	154390	75092	142180	71261	148380	61903	103050	123887	96148.5	1.2885	0.411279
sp|P55084|ECHB_HUMAN	HADHB	sp|P55084|ECHB_HUMAN Trifunctional enzyme subunit beta, mitochondrial OS=Homo sapiens OX=9606 GN=HADHB PE=1 SV=3	1	21	21	21	50.8	51.294	9658900	4931000	6528500	6272800	5188500	4970400	5431300	7.03947e+06	5465750	1.28792	0.250006
sp|P08195|4F2_HUMAN	SLC3A2	sp|P08195|4F2_HUMAN 4F2 cell-surface antigen heavy chain OS=Homo sapiens OX=9606 GN=SLC3A2 PE=1 SV=3	1	21	21	21	41.4	67.993	509180	8510700	2497600	1377700	1998700	5646000	2909900	3839160	2983075	1.28698	0.725024
sp|O14618|CCS_HUMAN	CCS	sp|O14618|CCS_HUMAN Copper chaperone for superoxide dismutase OS=Homo sapiens OX=9606 GN=CCS PE=1 SV=1	1	5	5	5	16.1	29.04	202290	299270	198340	129450	101630	240830	253520	233300	181358	1.28641	0.374376
sp|P62318|SMD3_HUMAN	SNRPD3	sp|P62318|SMD3_HUMAN Small nuclear ribonucleoprotein Sm D3 OS=Homo sapiens OX=9606 GN=SNRPD3 PE=1 SV=1	1	4	4	4	47.6	13.916	570240	825840	629830	427710	568550	572340	532340	675303	525235	1.28572	0.105078
sp|Q9H9H4|VP37B_HUMAN	VPS37B	sp|Q9H9H4|VP37B_HUMAN Vacuolar protein sorting-associated protein 37B OS=Homo sapiens OX=9606 GN=VPS37B PE=1 SV=1	1	3	3	3	13.7	31.307	77833	95877	109090	59491	77511	83669	72994	94266.7	73416.2	1.284	0.0845625
sp|Q13283|G3BP1_HUMAN	G3BP1	sp|Q13283|G3BP1_HUMAN Ras GTPase-activating protein-binding protein 1 OS=Homo sapiens OX=9606 GN=G3BP1 PE=1 SV=1	1	14	14	13	40.6	52.164	776780	1469900	2073000	968130	1091400	1224100	1202800	1.43989e+06	1.12161e+06	1.28378	0.366898
sp|P10109|ADX_HUMAN	FDX1	sp|P10109|ADX_HUMAN Adrenodoxin, mitochondrial OS=Homo sapiens OX=9606 GN=FDX1 PE=1 SV=1	1	3	3	3	14.1	19.393	458070	92545	122090	195530	106580		221940	224235	174683	1.28367	0.706115
sp|P61586|RHOA_HUMAN	RHOA	sp|P61586|RHOA_HUMAN Transforming protein RhoA OS=Homo sapiens OX=9606 GN=RHOA PE=1 SV=1	1	10	10	4	47.2	21.768	1121700	2648500	995050	557670	905930	1636900	1852800	1.58842e+06	1238325	1.28271	0.56723
sp|Q02318|CP27A_HUMAN	CYP27A1	sp|Q02318|CP27A_HUMAN Sterol 26-hydroxylase, mitochondrial OS=Homo sapiens OX=9606 GN=CYP27A1 PE=1 SV=1	1	15	15	15	35.2	60.234	2326800	559750	462270	1203100	988220	845460	446770	1.11627e+06	870888	1.28177	0.669065
sp|Q9P015|RM15_HUMAN	MRPL15	sp|Q9P015|RM15_HUMAN 39S ribosomal protein L15, mitochondrial OS=Homo sapiens OX=9606 GN=MRPL15 PE=1 SV=1	1	6	6	6	26.4	33.419	54150	93751	85768	48048	84160	67854	43024	77889.7	60771.5	1.28168	0.308007
sp|P10599|THIO_HUMAN	TXN	sp|P10599|THIO_HUMAN Thioredoxin OS=Homo sapiens OX=9606 GN=TXN PE=1 SV=3	1	6	6	6	61	11.737	2497700	3096700	2031900	1371900	1646000	2368100	2547800	2542100	1983450	1.28166	0.242554
sp|O15239|NDUA1_HUMAN	NDUFA1	sp|O15239|NDUA1_HUMAN NADH dehydrogenase [ubiquinone] 1 alpha subcomplex subunit 1 OS=Homo sapiens OX=9606 GN=NDUFA1 PE=1 SV=1	1	1	1	1	18.6	8.0723	30155	20107		21216			18019	25131	19617.5	1.28105	0.40543
sp|P10253|LYAG_HUMAN	GAA	sp|P10253|LYAG_HUMAN Lysosomal alpha-glucosidase OS=Homo sapiens OX=9606 GN=GAA PE=1 SV=4	1	17	17	17	25.6	105.32	1284700	596810	550400	417350	871040	614940	628350	810637	632920	1.28079	0.469139
sp|P40855|PEX19_HUMAN	PEX19	sp|P40855|PEX19_HUMAN Peroxisomal biogenesis factor 19 OS=Homo sapiens OX=9606 GN=PEX19 PE=1 SV=1	1	10	10	10	44.8	32.806	162960	196510	90222	102120	80114	145540	140610	149897	117096	1.28012	0.354377
sp|Q15059|BRD3_HUMAN	BRD3	sp|Q15059|BRD3_HUMAN Bromodomain-containing protein 3 OS=Homo sapiens OX=9606 GN=BRD3 PE=1 SV=1	1	7	4	3	10.7	79.541	9041.4	18388	47523	25388	22256	17286	13146	24984.1	19519	1.27999	0.615344
sp|Q9BVV7|TIM21_HUMAN	TIMM21	sp|Q9BVV7|TIM21_HUMAN Mitochondrial import inner membrane translocase subunit Tim21 OS=Homo sapiens OX=9606 GN=TIMM21 PE=1 SV=1	1	4	4	4	18.5	28.202		70195	37261		35799	52802	37384	53728	41995	1.27939	0.467242
sp|P50402|EMD_HUMAN	EMD	sp|P50402|EMD_HUMAN Emerin OS=Homo sapiens OX=9606 GN=EMD PE=1 SV=1	1	9	9	9	46.9	28.994	303540	749530	1088500	447280	778740	479190	527430	713857	558160	1.27895	0.491841
sp|Q8IVS2|FABD_HUMAN	MCAT	sp|Q8IVS2|FABD_HUMAN Malonyl-CoA-acyl carrier protein transacylase, mitochondrial OS=Homo sapiens OX=9606 GN=MCAT PE=1 SV=2	1	6	6	6	21.8	42.961	102990	59831	140310	86055	104720	83586	41695	101044	79014	1.27881	0.418998
sp|Q969S3|ZN622_HUMAN	ZNF622	sp|Q969S3|ZN622_HUMAN Zinc finger protein 622 OS=Homo sapiens OX=9606 GN=ZNF622 PE=1 SV=1	1	4	4	4	12.6	54.271	29744	115060	33773	28272	41648	60213	56117	59525.7	46562.5	1.2784	0.623464
sp|P06733|ENOA_HUMAN	ENO1	sp|P06733|ENOA_HUMAN Alpha-enolase OS=Homo sapiens OX=9606 GN=ENO1 PE=1 SV=2	1	27	27	24	75.3	47.168	20327000	34701000	23580000	11996000	17930000	25129000	26959000	2.62027e+07	20503500	1.27796	0.344533
sp|Q99459|CDC5L_HUMAN	CDC5L	sp|Q99459|CDC5L_HUMAN Cell division cycle 5-like protein OS=Homo sapiens OX=9606 GN=CDC5L PE=1 SV=2	1	30	30	30	54	92.25	289690	829810	800740	383040	365950	645300	610070	640080	501090	1.27738	0.45227
sp|P41567|EIF1_HUMAN;sp|O60739|EIF1B_HUMAN	EIF1	sp|P41567|EIF1_HUMAN Eukaryotic translation initiation factor 1 OS=Homo sapiens OX=9606 GN=EIF1 PE=1 SV=1;sp|O60739|EIF1B_HUMAN Eukaryotic translation initiation factor 1b OS=Homo sapiens OX=9606 GN=EIF1B PE=1 SV=2	2	7	7	7	76.1	12.732	1034800	1319500	968030	584440	711110	994090	1179800	1.10744e+06	867360	1.2768	0.247095
sp|Q9Y250|LZTS1_HUMAN	LZTS1	sp|Q9Y250|LZTS1_HUMAN Leucine zipper putative tumor suppressor 1 OS=Homo sapiens OX=9606 GN=LZTS1 PE=1 SV=3	1	12	12	12	31.9	66.612	16174	118790	195390	84674	113630	97289	49399	110118	86248	1.27676	0.628415
sp|P28330|ACADL_HUMAN	ACADL	sp|P28330|ACADL_HUMAN Long-chain specific acyl-CoA dehydrogenase, mitochondrial OS=Homo sapiens OX=9606 GN=ACADL PE=1 SV=2	1	4	4	4	12.8	47.655	361560	144950	38962	186680			98214	181824	142447	1.27643	0.776668
sp|Q6UW68|TM205_HUMAN	TMEM205	sp|Q6UW68|TM205_HUMAN Transmembrane protein 205 OS=Homo sapiens OX=9606 GN=TMEM205 PE=1 SV=1	1	5	5	5	28	21.198	2414400	526610	592320	1604000	846940	793030	447760	1.17778e+06	922932	1.27612	0.684982
sp|Q96RP9|EFGM_HUMAN	GFM1	sp|Q96RP9|EFGM_HUMAN Elongation factor G, mitochondrial OS=Homo sapiens OX=9606 GN=GFM1 PE=1 SV=2	1	17	17	17	29.4	83.471	733080	360740	540950	366210	587910	386460	369020	544923	427400	1.27497	0.334651
sp|Q14671|PUM1_HUMAN	PUM1	sp|Q14671|PUM1_HUMAN Pumilio homolog 1 OS=Homo sapiens OX=9606 GN=PUM1 PE=1 SV=3	1	6	6	5	7.3	126.47		79068	73662	41358	112470	51756	34040	76365	59906	1.27475	0.573597
sp|Q8N684|CPSF7_HUMAN	CPSF7	sp|Q8N684|CPSF7_HUMAN Cleavage and polyadenylation specificity factor subunit 7 OS=Homo sapiens OX=9606 GN=CPSF7 PE=1 SV=1	1	8	8	8	21.7	52.049	95713	372540	186200	168180	172620	186270	157930	218151	171250	1.27387	0.524195
sp|Q96KR6|F210B_HUMAN	FAM210B	sp|Q96KR6|F210B_HUMAN Protein FAM210B, mitochondrial OS=Homo sapiens OX=9606 GN=FAM210B PE=1 SV=2	1	2	2	2	19.8	20.424		61586	43249			41306	41026	52417.5	41166	1.27332	0.344644
sp|Q92575|UBXN4_HUMAN	UBXN4	sp|Q92575|UBXN4_HUMAN UBX domain-containing protein 4 OS=Homo sapiens OX=9606 GN=UBXN4 PE=1 SV=2	1	5	5	5	17.5	56.777	185460	119370	94064	99825	138580	83853	95495	132965	104438	1.27314	0.335398
sp|O60216|RAD21_HUMAN;sp|Q9H4I0|RD21L_HUMAN	RAD21	sp|O60216|RAD21_HUMAN Double-strand-break repair protein rad21 homolog OS=Homo sapiens OX=9606 GN=RAD21 PE=1 SV=2	2	11	11	11	22.8	71.689	55158	121020	235850	92261	130870	128930	79526	137343	107897	1.27291	0.556552
sp|Q9UQ35|SRRM2_HUMAN	SRRM2	sp|Q9UQ35|SRRM2_HUMAN Serine/arginine repetitive matrix protein 2 OS=Homo sapiens OX=9606 GN=SRRM2 PE=1 SV=2	1	24	24	24	13	299.61	408050	631210	835350	313870	603110	555450	491690	624870	491030	1.27257	0.342086
sp|Q05519|SRS11_HUMAN	SRSF11	sp|Q05519|SRS11_HUMAN Serine/arginine-rich splicing factor 11 OS=Homo sapiens OX=9606 GN=SRSF11 PE=1 SV=1	1	4	4	4	13.8	53.542	75785	226530	178930	71950	189910	139050	103680	160415	126148	1.27165	0.505172
sp|Q9Y3D9|RT23_HUMAN	MRPS23	sp|Q9Y3D9|RT23_HUMAN 28S ribosomal protein S23, mitochondrial OS=Homo sapiens OX=9606 GN=MRPS23 PE=1 SV=2	1	5	5	5	32.1	21.77	84645	200850	157510	78069	83752	181850	120850	147668	116130	1.27158	0.466477
sp|Q3KQV9|UAP1L_HUMAN	UAP1L1	sp|Q3KQV9|UAP1L_HUMAN UDP-N-acetylhexosamine pyrophosphorylase-like protein 1 OS=Homo sapiens OX=9606 GN=UAP1L1 PE=1 SV=2	1	13	13	12	28.8	57.03	55226	561720	204590	109110	117340	357470	277620	273845	215385	1.27142	0.703649
sp|P61086|UBE2K_HUMAN	UBE2K	sp|P61086|UBE2K_HUMAN Ubiquitin-conjugating enzyme E2 K OS=Homo sapiens OX=9606 GN=UBE2K PE=1 SV=3	1	7	7	7	42.5	22.406	304250	62154	111190	84310	321580	59691	35271	159198	125213	1.27142	0.747307
sp|O95249|GOSR1_HUMAN	GOSR1	sp|O95249|GOSR1_HUMAN Golgi SNAP receptor complex member 1 OS=Homo sapiens OX=9606 GN=GOSR1 PE=1 SV=1	1	4	4	4	14.4	28.612	88981	78863	31067	90668		38458	27346	66303.7	52157.3	1.27122	0.621207
sp|Q03701|CEBPZ_HUMAN	CEBPZ	sp|Q03701|CEBPZ_HUMAN CCAAT/enhancer-binding protein zeta OS=Homo sapiens OX=9606 GN=CEBPZ PE=1 SV=3	1	12	12	12	14	120.97	31353	162280	280000	245260	135990	72773	42784	157878	124202	1.27114	0.691673
sp|P30041|PRDX6_HUMAN	PRDX6	sp|P30041|PRDX6_HUMAN Peroxiredoxin-6 OS=Homo sapiens OX=9606 GN=PRDX6 PE=1 SV=3	1	19	19	19	77.7	25.035	14056000	9251600	4057900	4694000	3940800	9286400	10794000	9.12183e+06	7178800	1.27066	0.562401
sp|Q9NUB1|ACS2L_HUMAN	ACSS1	sp|Q9NUB1|ACS2L_HUMAN Acetyl-coenzyme A synthetase 2-like, mitochondrial OS=Homo sapiens OX=9606 GN=ACSS1 PE=1 SV=2	1	9	9	9	20.5	74.856	30425	187330	182730	79516	57261	198430	85071	133495	105070	1.27054	0.640046
sp|P41223|BUD31_HUMAN	BUD31	sp|P41223|BUD31_HUMAN Protein BUD31 homolog OS=Homo sapiens OX=9606 GN=BUD31 PE=1 SV=2	1	3	3	3	20.1	17		45616	20171		19858	35453	22382	32893.5	25897.7	1.27013	0.581303
sp|O60343|TBCD4_HUMAN	TBC1D4	sp|O60343|TBCD4_HUMAN TBC1 domain family member 4 OS=Homo sapiens OX=9606 GN=TBC1D4 PE=1 SV=2	1	6	6	5	6	146.56	53622	28520	195730	20792		74975	123040	92624	72935.7	1.26994	0.758703
sp|P51531|SMCA2_HUMAN	SMARCA2	sp|P51531|SMCA2_HUMAN Probable global transcription activator SNF2L2 OS=Homo sapiens OX=9606 GN=SMARCA2 PE=1 SV=2	1	14	6	6	10.9	181.28	77630	65077	137910	59135	104660	39330	91891	93539	73754	1.26826	0.478132
sp|O95989|NUDT3_HUMAN	NUDT3	sp|O95989|NUDT3_HUMAN Diphosphoinositol polyphosphate phosphohydrolase 1 OS=Homo sapiens OX=9606 GN=NUDT3 PE=1 SV=1	1	3	3	3	26.2	19.471	45567	186140	182380	128360	170700		27554	138029	108871	1.26782	0.666471
sp|P41208|CETN2_HUMAN;sp|Q12798|CETN1_HUMAN	CETN2	sp|P41208|CETN2_HUMAN Centrin-2 OS=Homo sapiens OX=9606 GN=CETN2 PE=1 SV=1	2	3	3	3	22.7	19.738	64028	100840	68346	89543	35086		59343	77738	61324	1.26766	0.448875
sp|Q8N4Q1|MIA40_HUMAN	CHCHD4	sp|Q8N4Q1|MIA40_HUMAN Mitochondrial intermembrane space import and assembly protein 40 OS=Homo sapiens OX=9606 GN=CHCHD4 PE=1 SV=1	1	2	2	2	25.4	15.996	130450	80983	66493	58018	97669	50340	86347	92642	73093.5	1.26745	0.39428
sp|Q15019|SEPT2_HUMAN	SEPTIN2	sp|Q15019|SEPT2_HUMAN Septin-2 OS=Homo sapiens OX=9606 GN=SEPTIN2 PE=1 SV=1	1	20	19	19	72.9	41.487	1165600	5190800	2440600	1487500	997440	3391600	3380400	2.93233e+06	2314235	1.26709	0.639296
sp|Q13541|4EBP1_HUMAN	EIF4EBP1	sp|Q13541|4EBP1_HUMAN Eukaryotic translation initiation factor 4E-binding protein 1 OS=Homo sapiens OX=9606 GN=EIF4EBP1 PE=1 SV=3	1	2	2	2	33.1	12.58	62368	260660	33704	38735		48412	194540	118911	93895.7	1.26641	0.788834
sp|P28702|RXRB_HUMAN;sp|P19793|RXRA_HUMAN;sp|P48443|RXRG_HUMAN	RXRB	sp|P28702|RXRB_HUMAN Retinoic acid receptor RXR-beta OS=Homo sapiens OX=9606 GN=RXRB PE=1 SV=2;sp|P19793|RXRA_HUMAN Retinoic acid receptor RXR-alpha OS=Homo sapiens OX=9606 GN=RXRA PE=1 SV=1;sp|P48443|RXRG_HUMAN Retinoic acid receptor RXR-gamma OS=Homo sap	3	4	4	4	9	56.921	18721	25031	47194	35303	22566	28267	9651.1	30315.3	23946.8	1.26595	0.539185
sp|P82094|TMF1_HUMAN	TMF1	sp|P82094|TMF1_HUMAN TATA element modulatory factor OS=Homo sapiens OX=9606 GN=TMF1 PE=1 SV=2	1	15	15	15	18.4	122.84	20661	177230	39388	23232	61679	77995	87061	79093	62491.8	1.26566	0.724657
sp|Q8NBN7|RDH13_HUMAN	RDH13	sp|Q8NBN7|RDH13_HUMAN Retinol dehydrogenase 13 OS=Homo sapiens OX=9606 GN=RDH13 PE=1 SV=2	1	7	7	7	24.8	35.932	89408	95292	177560	71248	146410	93573	70897	120753	95532	1.26401	0.463151
sp|P12955|PEPD_HUMAN	PEPD	sp|P12955|PEPD_HUMAN Xaa-Pro dipeptidase OS=Homo sapiens OX=9606 GN=PEPD PE=1 SV=3	1	19	19	19	48.3	54.548	769980	789210	1193000	285610	825720	903460	888630	917397	725855	1.26388	0.40236
sp|P17050|NAGAB_HUMAN	NAGA	sp|P17050|NAGAB_HUMAN Alpha-N-acetylgalactosaminidase OS=Homo sapiens OX=9606 GN=NAGA PE=1 SV=2	1	5	5	5	14.4	46.564	325430	249740	529030	255280	529760	191510	188610	368067	291290	1.26357	0.545666
sp|Q14192|FHL2_HUMAN	FHL2	sp|Q14192|FHL2_HUMAN Four and a half LIM domains protein 2 OS=Homo sapiens OX=9606 GN=FHL2 PE=1 SV=3	1	8	8	8	36.9	32.193	16269	261260	24683	31989		37447	169760	100737	79732	1.26345	0.830718
sp|P31943|HNRH1_HUMAN	HNRNPH1	sp|P31943|HNRH1_HUMAN Heterogeneous nuclear ribonucleoprotein H OS=Homo sapiens OX=9606 GN=HNRNPH1 PE=1 SV=4	1	16	16	10	51.9	49.229	2137900	5647400	4652100	3231900	3244900	3405200	3251000	4145800	3283250	1.26271	0.369524
sp|P82650|RT22_HUMAN	MRPS22	sp|P82650|RT22_HUMAN 28S ribosomal protein S22, mitochondrial OS=Homo sapiens OX=9606 GN=MRPS22 PE=1 SV=1	1	12	12	12	39.4	41.28	155070	384650	410240	172320	285890	267990	277040	316653	250810	1.26252	0.418596
sp|P02686|MBP_HUMAN	MBP	sp|P02686|MBP_HUMAN Myelin basic protein OS=Homo sapiens OX=9606 GN=MBP PE=1 SV=3	1	5	5	5	23.7	33.117	52717	73059		41088	66405	48993	42837	62888	49830.8	1.26203	0.288363
sp|Q9Y5X1|SNX9_HUMAN	SNX9	sp|Q9Y5X1|SNX9_HUMAN Sorting nexin-9 OS=Homo sapiens OX=9606 GN=SNX9 PE=1 SV=1	1	9	9	9	21.5	66.591	328620	226670	202050	174310	123990	207300	294910	252447	200128	1.26143	0.372769
sp|P49674|KC1E_HUMAN	CSNK1E	sp|P49674|KC1E_HUMAN Casein kinase I isoform epsilon OS=Homo sapiens OX=9606 GN=CSNK1E PE=1 SV=1	1	3	3	1	9.4	47.315		60237	31552	52451	38920	22694	31503	45894.5	36392	1.26112	0.502152
sp|P78318|IGBP1_HUMAN	IGBP1	sp|P78318|IGBP1_HUMAN Immunoglobulin-binding protein 1 OS=Homo sapiens OX=9606 GN=IGBP1 PE=1 SV=1	1	8	8	8	28.6	39.221	35655	136840	100540	44011	81503	75658	87538	91011.7	72177.5	1.26094	0.520828
sp|Q9H1Z9|TSN10_HUMAN	TSPAN10	sp|Q9H1Z9|TSN10_HUMAN Tetraspanin-10 OS=Homo sapiens OX=9606 GN=TSPAN10 PE=2 SV=1	1	7	7	7	23.1	36.498		479710	185550	121390	540420	266410	127870	332630	264022	1.25985	0.711015
sp|Q9UBI1|COMD3_HUMAN	COMMD3	sp|Q9UBI1|COMD3_HUMAN COMM domain-containing protein 3 OS=Homo sapiens OX=9606 GN=COMMD3 PE=1 SV=1	1	7	7	7	44.1	22.151	102460	227090	147910	123830	43384	213470	125110	159153	126448	1.25864	0.550806
sp|Q86UE4|LYRIC_HUMAN	MTDH	sp|Q86UE4|LYRIC_HUMAN Protein LYRIC OS=Homo sapiens OX=9606 GN=MTDH PE=1 SV=2	1	21	21	21	47.3	63.836	1428500	2044700	2075600	1220900	1878700	1373800	1404800	1849600	1469550	1.25862	0.179623
sp|P60468|SC61B_HUMAN	SEC61B	sp|P60468|SC61B_HUMAN Protein transport protein Sec61 subunit beta OS=Homo sapiens OX=9606 GN=SEC61B PE=1 SV=2	1	3	3	3	37.5	9.9743	750440	334850	449060	567810	328060	370480	359120	511450	406368	1.25859	0.428985
sp|P00846|ATP6_HUMAN	MT-ATP6	sp|P00846|ATP6_HUMAN ATP synthase subunit a OS=Homo sapiens OX=9606 GN=MT-ATP6 PE=1 SV=1	1	2	2	2	8.4	24.817	343530	167510		241920	229390	188650	152240	255520	203050	1.25841	0.444884
sp|Q9C040|TRIM2_HUMAN	TRIM2	sp|Q9C040|TRIM2_HUMAN Tripartite motif-containing protein 2 OS=Homo sapiens OX=9606 GN=TRIM2 PE=1 SV=1	1	19	19	18	40.1	81.529	98578	1409400	439600	682340	190580	692770	498030	649193	515930	1.2583	0.723969
sp|Q6PD62|CTR9_HUMAN	CTR9	sp|Q6PD62|CTR9_HUMAN RNA polymerase-associated protein CTR9 homolog OS=Homo sapiens OX=9606 GN=CTR9 PE=1 SV=1	1	4	4	4	4.3	133.5		41866	48254		24086	52871	30512	45060	35823	1.25785	0.480973
sp|P06576|ATPB_HUMAN	ATP5F1B	sp|P06576|ATPB_HUMAN ATP synthase subunit beta, mitochondrial OS=Homo sapiens OX=9606 GN=ATP5F1B PE=1 SV=3	1	23	23	23	65.8	56.559	30973000	26664000	29056000	22538000	18124000	26590000	24700000	2.88977e+07	22988000	1.25708	0.0565672
sp|P48507|GSH0_HUMAN	GCLM	sp|P48507|GSH0_HUMAN Glutamate--cysteine ligase regulatory subunit OS=Homo sapiens OX=9606 GN=GCLM PE=1 SV=1	1	7	7	7	36.1	30.727	276790	144400	100570	159660	72343	120780	201020	173920	138451	1.25619	0.547061
sp|O94888|UBXN7_HUMAN	UBXN7	sp|O94888|UBXN7_HUMAN UBX domain-containing protein 7 OS=Homo sapiens OX=9606 GN=UBXN7 PE=1 SV=2	1	5	5	5	15.5	54.862		22762	75388	18899	46076	36424	54991	49075	39097.5	1.2552	0.641605
sp|P61970|NTF2_HUMAN	NUTF2	sp|P61970|NTF2_HUMAN Nuclear transport factor 2 OS=Homo sapiens OX=9606 GN=NUTF2 PE=1 SV=1	1	4	4	4	51.2	14.478	794820	1167600	1515200	423990	573530	1144200	1553100	1.15921e+06	923705	1.25495	0.535799
sp|O43759|SNG1_HUMAN	SYNGR1	sp|O43759|SNG1_HUMAN Synaptogyrin-1 OS=Homo sapiens OX=9606 GN=SYNGR1 PE=1 SV=2	1	2	2	2	10.3	25.455		197770	60128	29326	101600	177380		128949	102769	1.25475	0.751173
sp|Q96EY7|PTCD3_HUMAN	PTCD3	sp|Q96EY7|PTCD3_HUMAN Pentatricopeptide repeat domain-containing protein 3, mitochondrial OS=Homo sapiens OX=9606 GN=PTCD3 PE=1 SV=3	1	11	11	11	19.2	78.549	193810	347350	354180	173480	231910	334720	211380	298447	237872	1.25465	0.357982
sp|Q9H4B7|TBB1_HUMAN;CON__ENSEMBL:ENSBTAP00000025008	TUBB1	sp|Q9H4B7|TBB1_HUMAN Tubulin beta-1 chain OS=Homo sapiens OX=9606 GN=TUBB1 PE=1 SV=1	2	11	7	7	30.8	50.326	55110	66647	110850	57610	66005			77535.7	61807.5	1.25447	0.528911
sp|Q9Y450|HBS1L_HUMAN	HBS1L	sp|Q9Y450|HBS1L_HUMAN HBS1-like protein OS=Homo sapiens OX=9606 GN=HBS1L PE=1 SV=1	1	8	8	8	20.3	75.472	99088	38041	41145	55599	57547	28336	48279	59424.7	47440.2	1.25262	0.543382
sp|Q9UKY7|CDV3_HUMAN	CDV3	sp|Q9UKY7|CDV3_HUMAN Protein CDV3 homolog OS=Homo sapiens OX=9606 GN=CDV3 PE=1 SV=1	1	11	11	11	53.9	27.335	179960	371930	267940	173940	177050	180220	341450	273277	218165	1.25261	0.449724
sp|Q6P1Q0|LTMD1_HUMAN	LETMD1	sp|Q6P1Q0|LTMD1_HUMAN LETM1 domain-containing protein 1 OS=Homo sapiens OX=9606 GN=LETMD1 PE=1 SV=1	1	4	4	4	13.1	41.79	80205	46874	31709	41532	52502	32769		52929.3	42267.7	1.25224	0.527308
sp|P82673|RT35_HUMAN	MRPS35	sp|P82673|RT35_HUMAN 28S ribosomal protein S35, mitochondrial OS=Homo sapiens OX=9606 GN=MRPS35 PE=1 SV=1	1	6	6	6	26.9	36.844	58392	103950	108150	32658	56782	120240	78581	90164	72065.2	1.25114	0.513132
sp|Q13162|PRDX4_HUMAN	PRDX4	sp|Q13162|PRDX4_HUMAN Peroxiredoxin-4 OS=Homo sapiens OX=9606 GN=PRDX4 PE=1 SV=1	1	14	11	11	59	30.54	4690700	5797800	2863200	3558800	2013600	4347000	4316400	4.45057e+06	3558950	1.25053	0.397727
sp|Q14694|UBP10_HUMAN	USP10	sp|Q14694|UBP10_HUMAN Ubiquitin carboxyl-terminal hydrolase 10 OS=Homo sapiens OX=9606 GN=USP10 PE=1 SV=2	1	6	6	6	10.4	87.133	135860	88806	170600	100320	113200	80310	127610	131755	105360	1.25053	0.305213
sp|P49411|EFTU_HUMAN	TUFM	sp|P49411|EFTU_HUMAN Elongation factor Tu, mitochondrial OS=Homo sapiens OX=9606 GN=TUFM PE=1 SV=2	1	29	29	29	68.8	49.541	7455700	8933800	9748000	4496800	9820500	7291200	6263600	8712500	6968025	1.25035	0.277103
sp|P24539|AT5F1_HUMAN	ATP5PB	sp|P24539|AT5F1_HUMAN ATP synthase F(0) complex subunit B1, mitochondrial OS=Homo sapiens OX=9606 GN=ATP5PB PE=1 SV=2	1	12	12	12	52	28.908	2960600	1479000	1894700	1752100	1607900	1748000	1647300	2.11143e+06	1688825	1.25024	0.307012
sp|P13861|KAP2_HUMAN	PRKAR2A	sp|P13861|KAP2_HUMAN cAMP-dependent protein kinase type II-alpha regulatory subunit OS=Homo sapiens OX=9606 GN=PRKAR2A PE=1 SV=2	1	21	21	19	65.3	45.518	956410	1415700	1316900	750990	977890	1116100	1089500	1229670	983620	1.25015	0.167969
sp|P67870|CSK2B_HUMAN	CSNK2B	sp|P67870|CSK2B_HUMAN Casein kinase II subunit beta OS=Homo sapiens OX=9606 GN=CSNK2B PE=1 SV=1	1	4	4	4	27	24.942	224980	611290	529690	351480	301020	394630	410350	455320	364370	1.24961	0.415713
sp|Q7Z6B0|CCD91_HUMAN	CCDC91	sp|Q7Z6B0|CCD91_HUMAN Coiled-coil domain-containing protein 91 OS=Homo sapiens OX=9606 GN=CCDC91 PE=1 SV=2	1	5	5	5	12	49.971	22520		45182	19537	31719	30277	26879	33851	27103	1.24898	0.44896
sp|P30566|PUR8_HUMAN	ADSL	sp|P30566|PUR8_HUMAN Adenylosuccinate lyase OS=Homo sapiens OX=9606 GN=ADSL PE=1 SV=2	1	19	19	18	49.8	54.889	388060	1583200	1279000	390650	676120	1181500	1221700	1083420	867492	1.24891	0.597575
sp|P15374|UCHL3_HUMAN	UCHL3	sp|P15374|UCHL3_HUMAN Ubiquitin carboxyl-terminal hydrolase isozyme L3 OS=Homo sapiens OX=9606 GN=UCHL3 PE=1 SV=1	1	9	9	9	55.2	26.182	739210	426670	717680	347220	384360	570760	708560	627853	502725	1.2489	0.381915
sp|Q00765|REEP5_HUMAN	REEP5	sp|Q00765|REEP5_HUMAN Receptor expression-enhancing protein 5 OS=Homo sapiens OX=9606 GN=REEP5 PE=1 SV=3	1	3	3	3	15.3	21.493	1065800	881100	651990	556270	497880	835710	887040	866297	694225	1.24786	0.311894
sp|P22059|OSBP1_HUMAN	OSBP	sp|P22059|OSBP1_HUMAN Oxysterol-binding protein 1 OS=Homo sapiens OX=9606 GN=OSBP PE=1 SV=1	1	15	15	15	21.7	89.42	596510	391690	341780	308910	398790	325480	389130	443327	355578	1.24678	0.268006
sp|Q99496|RING2_HUMAN	RNF2	sp|Q99496|RING2_HUMAN E3 ubiquitin-protein ligase RING2 OS=Homo sapiens OX=9606 GN=RNF2 PE=1 SV=1	1	6	5	5	25	37.655		42936	28319	27163	35745	22833		35627.5	28580.3	1.24657	0.407029
sp|Q99848|EBP2_HUMAN	EBNA1BP2	sp|Q99848|EBP2_HUMAN Probable rRNA-processing protein EBP2 OS=Homo sapiens OX=9606 GN=EBNA1BP2 PE=1 SV=2	1	8	8	8	27.8	34.852	52427	211620	312350	162550	273010	95989	85000	192132	154137	1.2465	0.660072
sp|P06744|G6PI_HUMAN;sp|Q8N196|SIX5_HUMAN	GPI	sp|P06744|G6PI_HUMAN Glucose-6-phosphate isomerase OS=Homo sapiens OX=9606 GN=GPI PE=1 SV=4	2	20	20	15	44.8	63.146	6091000	3549100	4497800	2222600	4230100	3817700	4852700	4.71263e+06	3780775	1.24647	0.352234
sp|O14639|ABLM1_HUMAN	ABLIM1	sp|O14639|ABLM1_HUMAN Actin-binding LIM protein 1 OS=Homo sapiens OX=9606 GN=ABLIM1 PE=1 SV=3	1	7	7	7	10.9	87.687	26316	114670	9613.1	62239		41650	16959	50199.7	40282.7	1.24619	0.791686
sp|Q07021|C1QBP_HUMAN	C1QBP	sp|Q07021|C1QBP_HUMAN Complement component 1 Q subcomponent-binding protein, mitochondrial OS=Homo sapiens OX=9606 GN=C1QBP PE=1 SV=1	1	7	7	7	31.9	31.362	2275500	3021700	2468800	2050300	1892400	2801600	1567100	2.58867e+06	2077850	1.24584	0.2167
sp|Q9BQG0|MBB1A_HUMAN	MYBBP1A	sp|Q9BQG0|MBB1A_HUMAN Myb-binding protein 1A OS=Homo sapiens OX=9606 GN=MYBBP1A PE=1 SV=2	1	22	22	22	20	148.85	246810	668920	1151400	963420	427780	476850	345430	689043	553370	1.24518	0.641288
sp|P63241|IF5A1_HUMAN;sp|Q6IS14|IF5AL_HUMAN;sp|Q9GZV4|IF5A2_HUMAN	EIF5A	sp|P63241|IF5A1_HUMAN Eukaryotic translation initiation factor 5A-1 OS=Homo sapiens OX=9606 GN=EIF5A PE=1 SV=2;sp|Q6IS14|IF5AL_HUMAN Eukaryotic translation initiation factor 5A-1-like OS=Homo sapiens OX=9606 GN=EIF5AL1 PE=2 SV=2;sp|Q9GZV4|IF5A2_HUMAN Eukar	3	8	8	8	64.9	16.832	2051200	1482700	2727600	2448000	1905000	1064500	1290200	2.08717e+06	1676925	1.24464	0.428818
sp|Q8NE71|ABCF1_HUMAN	ABCF1	sp|Q8NE71|ABCF1_HUMAN ATP-binding cassette sub-family F member 1 OS=Homo sapiens OX=9606 GN=ABCF1 PE=1 SV=2	1	23	23	23	31.8	95.925	501800	957870	1332800	730580	512360	843790	904850	930823	747895	1.24459	0.454173
sp|O95260|ATE1_HUMAN	ATE1	sp|O95260|ATE1_HUMAN Arginyl-tRNA--protein transferase 1 OS=Homo sapiens OX=9606 GN=ATE1 PE=1 SV=2	1	4	4	4	10.4	59.09	55691	4316.8	86507	46964	69450	22265	18306	48838.3	39246.2	1.24441	0.711594
sp|Q96AG4|LRC59_HUMAN	LRRC59	sp|Q96AG4|LRC59_HUMAN Leucine-rich repeat-containing protein 59 OS=Homo sapiens OX=9606 GN=LRRC59 PE=1 SV=1	1	11	11	11	37.8	34.93	2054700	2816100	1873200	1731500	1460100	2017900	2019800	2248000	1807325	1.24383	0.18794
sp|P06753|TPM3_HUMAN	TPM3	sp|P06753|TPM3_HUMAN Tropomyosin alpha-3 chain OS=Homo sapiens OX=9606 GN=TPM3 PE=1 SV=2	1	18	8	8	48.8	32.95	1166200	6162400	3001500	1739200	1248900	4459300	3627800	3.44337e+06	2768800	1.24363	0.675255
sp|Q53H82|LACB2_HUMAN	LACTB2	sp|Q53H82|LACB2_HUMAN Endoribonuclease LACTB2 OS=Homo sapiens OX=9606 GN=LACTB2 PE=1 SV=2	1	14	14	14	52.8	32.805	946560	365460	592960	405630	772520	422330	442060	634993	510635	1.24354	0.509927
sp|Q13573|SNW1_HUMAN	SNW1	sp|Q13573|SNW1_HUMAN SNW domain-containing protein 1 OS=Homo sapiens OX=9606 GN=SNW1 PE=1 SV=1	1	9	9	9	20	61.494	87946	203250	309000	107030	198470	170340	167880	200065	160930	1.24318	0.530213
sp|P42704|LPPRC_HUMAN	LRPPRC	sp|P42704|LPPRC_HUMAN Leucine-rich PPR motif-containing protein, mitochondrial OS=Homo sapiens OX=9606 GN=LRPPRC PE=1 SV=3	1	63	63	63	53.4	157.9	4765400	6439800	6408300	3776100	5994700	5129800	3996000	5.87117e+06	4724150	1.2428	0.195036
sp|Q12849|GRSF1_HUMAN	GRSF1	sp|Q12849|GRSF1_HUMAN G-rich sequence factor 1 OS=Homo sapiens OX=9606 GN=GRSF1 PE=1 SV=3	1	8	8	8	26.7	53.126	124410	190010	212350	90947	120590	196180	157550	175590	141317	1.24253	0.370731
sp|P42285|MTREX_HUMAN	MTREX	sp|P42285|MTREX_HUMAN Exosome RNA helicase MTR4 OS=Homo sapiens OX=9606 GN=MTREX PE=1 SV=3	1	15	15	15	19.9	117.8	141240	185240	340150	221920	219710	197880	75854	222210	178841	1.2425	0.534799
sp|O75879|GATB_HUMAN	GATB	sp|O75879|GATB_HUMAN Glutamyl-tRNA(Gln) amidotransferase subunit B, mitochondrial OS=Homo sapiens OX=9606 GN=GATB PE=1 SV=1	1	3	3	3	9	61.863	22435	17169	13850		15347	13337		17818	14342	1.24237	0.371099
sp|P32969|RL9_HUMAN	RPL9	sp|P32969|RL9_HUMAN 60S ribosomal protein L9 OS=Homo sapiens OX=9606 GN=RPL9 PE=1 SV=1	1	7	7	7	54.2	21.863	665670	892320	1159300	897060	571190	707630	741140	905763	729255	1.24204	0.272626
sp|O43159|RRP8_HUMAN	RRP8	sp|O43159|RRP8_HUMAN Ribosomal RNA-processing protein 8 OS=Homo sapiens OX=9606 GN=RRP8 PE=1 SV=2	1	6	6	6	18.4	50.714	54615	98845	122780	98891	76914	69557	51204	92080	74141.5	1.24195	0.418989
sp|Q9Y277|VDAC3_HUMAN	VDAC3	sp|Q9Y277|VDAC3_HUMAN Voltage-dependent anion-selective channel protein 3 OS=Homo sapiens OX=9606 GN=VDAC3 PE=1 SV=1	1	8	8	8	39.2	30.658	989230	1757200	1159900	956510	645820	1510500	1081200	1302110	1.04851e+06	1.24187	0.418679
sp|Q9P000|COMD9_HUMAN	COMMD9	sp|Q9P000|COMD9_HUMAN COMM domain-containing protein 9 OS=Homo sapiens OX=9606 GN=COMMD9 PE=1 SV=2	1	6	6	6	47.5	21.819	148930	288840	167050		150570	158730	177790	201607	162363	1.2417	0.429207
sp|Q9NZN8|CNOT2_HUMAN	CNOT2	sp|Q9NZN8|CNOT2_HUMAN CCR4-NOT transcription complex subunit 2 OS=Homo sapiens OX=9606 GN=CNOT2 PE=1 SV=1	1	2	2	2	7.6	59.737		27772	26215	19377			24103	26993.5	21740	1.24165	0.16913
sp|Q9Y676|RT18B_HUMAN	MRPS18B	sp|Q9Y676|RT18B_HUMAN 28S ribosomal protein S18b, mitochondrial OS=Homo sapiens OX=9606 GN=MRPS18B PE=1 SV=1	1	4	4	4	23.6	29.395	95211	145170	137420	61051	136460	124880	83307	125934	101424	1.24165	0.364617
sp|Q9P016|THYN1_HUMAN	THYN1	sp|Q9P016|THYN1_HUMAN Thymocyte nuclear protein 1 OS=Homo sapiens OX=9606 GN=THYN1 PE=1 SV=1	1	7	7	7	30.7	25.697	181020	266140	201690	197300	120900	196690	182020	216283	174228	1.24138	0.22417
sp|Q15555|MARE2_HUMAN	MAPRE2	sp|Q15555|MARE2_HUMAN Microtubule-associated protein RP/EB family member 2 OS=Homo sapiens OX=9606 GN=MAPRE2 PE=1 SV=1	1	7	7	7	25.1	37.031	132550	213610	355670	110900	110810	234920	298310	233943	188735	1.23953	0.586043
sp|P13693|TCTP_HUMAN;sp|Q56UQ5|TPT1L_HUMAN	TPT1	sp|P13693|TCTP_HUMAN Translationally-controlled tumor protein OS=Homo sapiens OX=9606 GN=TPT1 PE=1 SV=1	2	7	7	7	38.4	19.595	1341300	1398800	1678400	924960	918300	1375700	1535800	1.47283e+06	1188690	1.23904	0.225978
sp|Q9Y316|MEMO1_HUMAN	MEMO1	sp|Q9Y316|MEMO1_HUMAN Protein MEMO1 OS=Homo sapiens OX=9606 GN=MEMO1 PE=1 SV=1	1	7	7	7	27.9	33.733	178900	88178	97591	100730	107210	90393	94130	121556	98115.8	1.23891	0.382493
sp|Q9Y2Z0|SGT1_HUMAN	SUGT1	sp|Q9Y2Z0|SGT1_HUMAN Protein SGT1 homolog OS=Homo sapiens OX=9606 GN=SUGT1 PE=1 SV=3	1	15	15	15	52.3	41.024	501820	939640	871590	577290	646770	704230	561600	771017	622472	1.23864	0.271755
sp|Q9NP81|SYSM_HUMAN	SARS2	sp|Q9NP81|SYSM_HUMAN Serine--tRNA ligase, mitochondrial OS=Homo sapiens OX=9606 GN=SARS2 PE=1 SV=1	1	12	12	12	30.7	58.282	299570	172610	314190	221830	406310	107370	111280	262123	211698	1.2382	0.603583
sp|Q7Z3U7|MON2_HUMAN	MON2	sp|Q7Z3U7|MON2_HUMAN Protein MON2 homolog OS=Homo sapiens OX=9606 GN=MON2 PE=1 SV=3	1	11	11	11	8.1	190.36	63985	80059	73881	75729	85816	47967	25172	72641.7	58671	1.23812	0.441473
sp|Q6ZMZ3|SYNE3_HUMAN	SYNE3	sp|Q6ZMZ3|SYNE3_HUMAN Nesprin-3 OS=Homo sapiens OX=9606 GN=SYNE3 PE=1 SV=2	1	11	11	11	14.5	112.22	42332	112300	114010	48481	60138	94254	86574	89547.3	72361.8	1.2375	0.497965
sp|Q8IY81|SPB1_HUMAN	FTSJ3	sp|Q8IY81|SPB1_HUMAN pre-rRNA 2-O-ribose RNA methyltransferase FTSJ3 OS=Homo sapiens OX=9606 GN=FTSJ3 PE=1 SV=2	1	14	14	14	27.3	96.557	90017	166480	461820	279820	274460	124060	95925	239439	193566	1.23699	0.696326
sp|Q15424|SAFB1_HUMAN	SAFB	sp|Q15424|SAFB1_HUMAN Scaffold attachment factor B1 OS=Homo sapiens OX=9606 GN=SAFB PE=1 SV=4	1	18	18	9	24.8	102.64	437720	713350	1597600	630930	956000	675890	700230	916223	740762	1.23687	0.590309
sp|P08574|CY1_HUMAN	CYC1	sp|P08574|CY1_HUMAN Cytochrome c1, heme protein, mitochondrial OS=Homo sapiens OX=9606 GN=CYC1 PE=1 SV=3	1	8	8	8	35.4	35.422	395870	714300	536880	379830	361770	415750	618680	549017	444008	1.2365	0.359925
sp|Q5T8D3|ACBD5_HUMAN	ACBD5	sp|Q5T8D3|ACBD5_HUMAN Acyl-CoA-binding domain-containing protein 5 OS=Homo sapiens OX=9606 GN=ACBD5 PE=1 SV=1	1	11	11	10	19.7	60.091	452050	51409	129650	306680	152220	173840	50157	211036	170724	1.23612	0.750691
sp|Q9Y2R5|RT17_HUMAN	MRPS17	sp|Q9Y2R5|RT17_HUMAN 28S ribosomal protein S17, mitochondrial OS=Homo sapiens OX=9606 GN=MRPS17 PE=1 SV=1	1	3	3	3	29.2	14.502	29687	48683	55012		37968	43559	26387	44460.7	35971.3	1.236	0.405391
sp|Q14767|LTBP2_HUMAN	LTBP2	sp|Q14767|LTBP2_HUMAN Latent-transforming growth factor beta-binding protein 2 OS=Homo sapiens OX=9606 GN=LTBP2 PE=1 SV=3	1	9	9	9	7.8	195.05	24678	567950		35834	213120	69853	641140	296314	239987	1.23471	0.843153
sp|Q96G03|PGM2_HUMAN	PGM2	sp|Q96G03|PGM2_HUMAN Phosphoglucomutase-2 OS=Homo sapiens OX=9606 GN=PGM2 PE=1 SV=4	1	28	28	28	46.4	68.283	1559000	1510800	1849800	563160	1422500	1555100	1776200	1.63987e+06	1329240	1.23369	0.385075
sp|Q12907|LMAN2_HUMAN	LMAN2	sp|Q12907|LMAN2_HUMAN Vesicular integral-membrane protein VIP36 OS=Homo sapiens OX=9606 GN=LMAN2 PE=1 SV=1	1	14	14	14	46.9	40.228	2038900	1712300	1418400	1299200	1002800	1720200	1572500	1723200	1398675	1.23202	0.233921
sp|Q6PML9|ZNT9_HUMAN	SLC30A9	sp|Q6PML9|ZNT9_HUMAN Zinc transporter 9 OS=Homo sapiens OX=9606 GN=SLC30A9 PE=1 SV=1	1	3	3	3	6.7	63.514	22309	70580	64204	42956	25619	48228	53221	52364.3	42506	1.23193	0.527442
sp|P21291|CSRP1_HUMAN	CSRP1	sp|P21291|CSRP1_HUMAN Cysteine and glycine-rich protein 1 OS=Homo sapiens OX=9606 GN=CSRP1 PE=1 SV=3	1	6	6	6	43.5	20.567	966100	2195000	840450	753280	469280	1309300	1799200	1333850	1082765	1.23189	0.638926
sp|Q9NWV4|CZIB_HUMAN	CZIB	sp|Q9NWV4|CZIB_HUMAN CXXC motif containing zinc binding protein OS=Homo sapiens OX=9606 GN=CZIB PE=1 SV=1	1	5	5	5	37.5	18.048	461190	607200	588830	327520	467940	437610	560950	552407	448505	1.23166	0.190715
sp|Q8IUR7|ARMC8_HUMAN	ARMC8	sp|Q8IUR7|ARMC8_HUMAN Armadillo repeat-containing protein 8 OS=Homo sapiens OX=9606 GN=ARMC8 PE=1 SV=2	1	5	5	5	9.2	75.509	66704		53600	55012	48300	48353	43691	60152	48839	1.23164	0.100639
sp|Q9BQ52|RNZ2_HUMAN	ELAC2	sp|Q9BQ52|RNZ2_HUMAN Zinc phosphodiesterase ELAC protein 2 OS=Homo sapiens OX=9606 GN=ELAC2 PE=1 SV=2	1	9	9	9	15.3	92.218	66298	81537	171230	131180	117540	59456	37352	106355	86382	1.23122	0.623789
sp|Q9Y4Z0|LSM4_HUMAN	LSM4	sp|Q9Y4Z0|LSM4_HUMAN U6 snRNA-associated Sm-like protein LSm4 OS=Homo sapiens OX=9606 GN=LSM4 PE=1 SV=1	1	5	5	5	38.1	15.35	209050	280930	106150	102560	221150	282260	39941	198710	161478	1.23057	0.652273
sp|A6NJ78|MET15_HUMAN	METTL15	sp|A6NJ78|MET15_HUMAN 12S rRNA N4-methylcytidine (m4C) methyltransferase OS=Homo sapiens OX=9606 GN=METTL15 PE=1 SV=1	1	3	3	3	10.8	46.121	9002.9	49529	8135.1		21101	18401	14706	22222.3	18069.3	1.22984	0.778157
sp|Q99986|VRK1_HUMAN	VRK1	sp|Q99986|VRK1_HUMAN Serine/threonine-protein kinase VRK1 OS=Homo sapiens OX=9606 GN=VRK1 PE=1 SV=1	1	6	6	6	25.5	45.476	12502	119790	45282	11559	20786	119080	41103	59191.3	48132	1.22977	0.789483
sp|P36269|GGT5_HUMAN	GGT5	sp|P36269|GGT5_HUMAN Glutathione hydrolase 5 proenzyme OS=Homo sapiens OX=9606 GN=GGT5 PE=1 SV=2	1	9	9	9	18.3	62.26	851020	396980	205570	505870	103360	341240	625510	484523	393995	1.22977	0.682465
sp|P21266|GSTM3_HUMAN	GSTM3	sp|P21266|GSTM3_HUMAN Glutathione S-transferase Mu 3 OS=Homo sapiens OX=9606 GN=GSTM3 PE=1 SV=3	1	13	12	12	54.2	26.559	587050	1743800	227590	565040	524570	789240	895220	852813	693518	1.22969	0.704744
sp|Q9Y320|TMX2_HUMAN	TMX2	sp|Q9Y320|TMX2_HUMAN Thioredoxin-related transmembrane protein 2 OS=Homo sapiens OX=9606 GN=TMX2 PE=1 SV=1	1	4	4	4	20.3	34.037	190330	305180	119390	138180	168110	175100	185420	204967	166702	1.22954	0.451258
sp|Q9Y2Q3|GSTK1_HUMAN	GSTK1	sp|Q9Y2Q3|GSTK1_HUMAN Glutathione S-transferase kappa 1 OS=Homo sapiens OX=9606 GN=GSTK1 PE=1 SV=3	1	11	11	11	59.7	25.497	6843300	1331200	2824200	3573800	3073800	2667400	2614800	3.66623e+06	2982450	1.22927	0.646377
sp|O14972|VP26C_HUMAN	VPS26C	sp|O14972|VP26C_HUMAN Vacuolar protein sorting-associated protein 26C OS=Homo sapiens OX=9606 GN=VPS26C PE=1 SV=1	1	5	5	5	24.6	33.01	87979	134040	83098	59376	53142	115760	102730	101706	82752	1.22904	0.44541
sp|Q96JH7|VCIP1_HUMAN	VCPIP1	sp|Q96JH7|VCIP1_HUMAN Deubiquitinating protein VCPIP1 OS=Homo sapiens OX=9606 GN=VCPIP1 PE=1 SV=2	1	19	19	19	20.2	134.32	67289	157050	375130	174850	196060	165120	114350	199823	162595	1.22896	0.658007
sp|Q9P2R7|SUCB1_HUMAN	SUCLA2	sp|Q9P2R7|SUCB1_HUMAN Succinate--CoA ligase [ADP-forming] subunit beta, mitochondrial OS=Homo sapiens OX=9606 GN=SUCLA2 PE=1 SV=3	1	15	15	15	41	50.317	666940	1097200	954080	389720	768870	970920	820480	906073	737498	1.22858	0.393259
sp|Q5T1C6|THEM4_HUMAN	THEM4	sp|Q5T1C6|THEM4_HUMAN Acyl-coenzyme A thioesterase THEM4 OS=Homo sapiens OX=9606 GN=THEM4 PE=1 SV=1	1	3	3	3	14.6	27.129		43150	14485			24783	22191	28817.5	23487	1.22696	0.74663
sp|P12235|ADT1_HUMAN	SLC25A4	sp|P12235|ADT1_HUMAN ADP/ATP translocase 1 OS=Homo sapiens OX=9606 GN=SLC25A4 PE=1 SV=4	1	14	5	5	43.6	33.064	793830	924150	619630	281780	752790	799710	706160	779203	635110	1.22688	0.407185
sp|Q13428|TCOF_HUMAN	TCOF1	sp|Q13428|TCOF_HUMAN Treacle protein OS=Homo sapiens OX=9606 GN=TCOF1 PE=1 SV=3	1	22	22	22	17.5	152.1	191660	641170	1008100	214790	694320	557110	537310	613643	500882	1.22512	0.646383
sp|P04271|S100B_HUMAN	S100B	sp|P04271|S100B_HUMAN Protein S100-B OS=Homo sapiens OX=9606 GN=S100B PE=1 SV=2	1	4	4	4	44.6	10.713	154310	3018200	4259900	375200	1433400	3083000	3198200	2477470	2022450	1.22498	0.740147
sp|P24928|RPB1_HUMAN	POLR2A	sp|P24928|RPB1_HUMAN DNA-directed RNA polymerase II subunit RPB1 OS=Homo sapiens OX=9606 GN=POLR2A PE=1 SV=2	1	18	18	18	13.8	217.17	157580	230310	379530	172770	242700	234700	185410	255807	208895	1.22457	0.458555
sp|P63208|SKP1_HUMAN	SKP1	sp|P63208|SKP1_HUMAN S-phase kinase-associated protein 1 OS=Homo sapiens OX=9606 GN=SKP1 PE=1 SV=2	1	9	9	9	49.7	18.658	618350	1313700	1292000	567980	769080	1052800	1120800	1.07468e+06	877665	1.22448	0.455989
sp|P54709|AT1B3_HUMAN	ATP1B3	sp|P54709|AT1B3_HUMAN Sodium/potassium-transporting ATPase subunit beta-3 OS=Homo sapiens OX=9606 GN=ATP1B3 PE=1 SV=1	1	11	11	11	44.1	31.512	173440	914030	1834600	1010300	879020	625290	667580	974023	795548	1.22434	0.685783
sp|P23588|IF4B_HUMAN	EIF4B	sp|P23588|IF4B_HUMAN Eukaryotic translation initiation factor 4B OS=Homo sapiens OX=9606 GN=EIF4B PE=1 SV=2	1	11	11	11	21.3	69.15	384360	829720	768600	245700	738230	589510	585800	660893	539810	1.22431	0.507594
sp|Q14318|FKBP8_HUMAN	FKBP8	sp|Q14318|FKBP8_HUMAN Peptidyl-prolyl cis-trans isomerase FKBP8 OS=Homo sapiens OX=9606 GN=FKBP8 PE=1 SV=2	1	7	7	7	22.3	44.561	362050	263240	220880	309550	152610	235650	223970	282057	230445	1.22397	0.363681
sp|P56134|ATPK_HUMAN	ATP5MF	sp|P56134|ATPK_HUMAN ATP synthase subunit f, mitochondrial OS=Homo sapiens OX=9606 GN=ATP5MF PE=1 SV=3	1	3	3	2	39.4	10.918	429910	341420	260240	360940	318740	210130	234180	343857	280998	1.2237	0.332422
sp|O15160|RPAC1_HUMAN	POLR1C	sp|O15160|RPAC1_HUMAN DNA-directed RNA polymerases I and III subunit RPAC1 OS=Homo sapiens OX=9606 GN=POLR1C PE=1 SV=1	1	8	8	8	33.5	39.249	75658	425080	418500	258020	184140	304450	255080	306413	250422	1.22358	0.602908
sp|P12081|HARS1_HUMAN	HARS1	sp|P12081|HARS1_HUMAN Histidine--tRNA ligase, cytoplasmic OS=Homo sapiens OX=9606 GN=HARS1 PE=1 SV=2	1	20	20	14	38.9	57.41	633040	1167300	931030	468650	858260	820440	829150	910457	744125	1.22353	0.370666
sp|O75438|NDUB1_HUMAN	NDUFB1	sp|O75438|NDUB1_HUMAN NADH dehydrogenase [ubiquinone] 1 beta subcomplex subunit 1 OS=Homo sapiens OX=9606 GN=NDUFB1 PE=1 SV=1	1	3	3	3	34.5	6.9611	266650	90610	239690	252760		136550	98689	198983	162666	1.22326	0.639284
sp|O43924|PDE6D_HUMAN	PDE6D	sp|O43924|PDE6D_HUMAN Retinal rod rhodopsin-sensitive cGMP 3,5-cyclic phosphodiesterase subunit delta OS=Homo sapiens OX=9606 GN=PDE6D PE=1 SV=1	1	3	3	3	28.7	17.42	16553	73048	41777	20479	19879	46625	56262	43792.7	35811.2	1.22287	0.667517
sp|Q96I24|FUBP3_HUMAN	FUBP3	sp|Q96I24|FUBP3_HUMAN Far upstream element-binding protein 3 OS=Homo sapiens OX=9606 GN=FUBP3 PE=1 SV=2	1	18	16	16	48.3	61.64	351320	506530	573480	474630	401520	384890	300060	477110	390275	1.2225	0.266727
sp|Q13155|AIMP2_HUMAN	AIMP2	sp|Q13155|AIMP2_HUMAN Aminoacyl tRNA synthase complex-interacting multifunctional protein 2 OS=Homo sapiens OX=9606 GN=AIMP2 PE=1 SV=2	1	5	5	5	26.2	35.348	268710	262800	222600	239930	142710	201690	238290	251370	205655	1.22229	0.182333
sp|Q9HCE6|ARGAL_HUMAN	ARHGEF10L	sp|Q9HCE6|ARGAL_HUMAN Rho guanine nucleotide exchange factor 10-like protein OS=Homo sapiens OX=9606 GN=ARHGEF10L PE=1 SV=4	1	5	5	4	6	140.38	55332	27922	32433	28509	33637	30363	33793	38562.3	31575.5	1.22127	0.380191
sp|P55769|NH2L1_HUMAN	SNU13	sp|P55769|NH2L1_HUMAN NHP2-like protein 1 OS=Homo sapiens OX=9606 GN=SNU13 PE=1 SV=3	1	4	4	4	33.6	14.173	318530	689460	1375500	617100	811210	592040	582190	794497	650635	1.22111	0.612885
sp|Q9H7C9|AAMDC_HUMAN	AAMDC	sp|Q9H7C9|AAMDC_HUMAN Mth938 domain-containing protein OS=Homo sapiens OX=9606 GN=AAMDC PE=1 SV=1	1	3	3	3	29.5	13.332	127410	108290	176900	115110	134170	81943	119300	137533	112631	1.2211	0.299156
sp|Q92615|LAR4B_HUMAN	LARP4B	sp|Q92615|LAR4B_HUMAN La-related protein 4B OS=Homo sapiens OX=9606 GN=LARP4B PE=1 SV=3	1	4	4	4	7	80.551		70117	47371	49016	49019		46309	58744	48114.7	1.22092	0.302411
sp|Q15750|TAB1_HUMAN	TAB1	sp|Q15750|TAB1_HUMAN TGF-beta-activated kinase 1 and MAP3K7-binding protein 1 OS=Homo sapiens OX=9606 GN=TAB1 PE=1 SV=1	1	6	6	6	22	54.643	41140	103920	48437	27547	22917	98030	62905	64499	52849.8	1.22042	0.678999
sp|P55081|MFAP1_HUMAN	MFAP1	sp|P55081|MFAP1_HUMAN Microfibrillar-associated protein 1 OS=Homo sapiens OX=9606 GN=MFAP1 PE=1 SV=2	1	4	4	4	15	51.958	66948	94982	118240	76788	46436	96728	86151	93390	76525.8	1.22037	0.387707
sp|P55290|CAD13_HUMAN	CDH13	sp|P55290|CAD13_HUMAN Cadherin-13 OS=Homo sapiens OX=9606 GN=CDH13 PE=1 SV=1	1	6	6	6	13.7	78.286		110270	54153	26599	61788	72344	108840	82211.5	67392.8	1.21989	0.654097
sp|P49406|RM19_HUMAN	MRPL19	sp|P49406|RM19_HUMAN 39S ribosomal protein L19, mitochondrial OS=Homo sapiens OX=9606 GN=MRPL19 PE=1 SV=2	1	6	6	6	21.2	33.535	41743	96911	97316	37380	55274	99637	66051	78656.7	64585.5	1.21787	0.548397
sp|P84090|ERH_HUMAN	ERH	sp|P84090|ERH_HUMAN Enhancer of rudimentary homolog OS=Homo sapiens OX=9606 GN=ERH PE=1 SV=1	1	4	4	4	44.2	12.259	926910	1535500	2153300	1159700	1588900	1227300	1079300	1538570	1263800	1.21742	0.4361
sp|P13797|PLST_HUMAN	PLS3	sp|P13797|PLST_HUMAN Plastin-3 OS=Homo sapiens OX=9606 GN=PLS3 PE=1 SV=4	1	39	32	30	61.7	70.81	3298600	4739900	6371400	1915600	6924100	3171400	3770900	4803300	3945500	1.21741	0.583157
sp|P05387|RLA2_HUMAN	RPLP2	sp|P05387|RLA2_HUMAN 60S acidic ribosomal protein P2 OS=Homo sapiens OX=9606 GN=RPLP2 PE=1 SV=1	1	6	6	5	91.3	11.665	5261200	7368600	8906300	4253800	7196700	6012400	6135800	7178700	5899675	1.2168	0.313197
sp|P02511|CRYAB_HUMAN	CRYAB	sp|P02511|CRYAB_HUMAN Alpha-crystallin B chain OS=Homo sapiens OX=9606 GN=CRYAB PE=1 SV=2	1	15	15	15	60.6	20.159	773770	15099000	9248300	5968200	5142200	6245700	10177000	8373690	6883275	1.21653	0.70553
sp|Q86YS6|RAB43_HUMAN	RAB43	sp|Q86YS6|RAB43_HUMAN Ras-related protein Rab-43 OS=Homo sapiens OX=9606 GN=RAB43 PE=1 SV=1	1	4	4	4	17.9	23.339	621120	226290	287660	568870	152230	212230		378357	311110	1.21615	0.725892
sp|P67775|PP2AA_HUMAN	PPP2CA	sp|P67775|PP2AA_HUMAN Serine/threonine-protein phosphatase 2A catalytic subunit alpha isoform OS=Homo sapiens OX=9606 GN=PPP2CA PE=1 SV=1	1	15	2	2	57	35.594		187880	192620	143910	168980			190250	156445	1.21608	0.117776
sp|Q12913|PTPRJ_HUMAN	PTPRJ	sp|Q12913|PTPRJ_HUMAN Receptor-type tyrosine-protein phosphatase eta OS=Homo sapiens OX=9606 GN=PTPRJ PE=1 SV=3	1	14	14	14	16.2	145.94	68448	392360	389720	157480	198210	314750	262460	283509	233225	1.2156	0.632791
sp|Q01804|OTUD4_HUMAN	OTUD4	sp|Q01804|OTUD4_HUMAN OTU domain-containing protein 4 OS=Homo sapiens OX=9606 GN=OTUD4 PE=1 SV=4	1	4	4	4	4.5	124.04		14840	20799	7875.2		13304	22843	17819.5	14674.1	1.21435	0.640052
sp|Q6P4A8|PLBL1_HUMAN	PLBD1	sp|Q6P4A8|PLBL1_HUMAN Phospholipase B-like 1 OS=Homo sapiens OX=9606 GN=PLBD1 PE=1 SV=2	1	4	4	4	10.5	63.254	77356		19535	57507		39436	22747	48445.5	39896.7	1.21427	0.756278
sp|Q96MW1|CCD43_HUMAN	CCDC43	sp|Q96MW1|CCD43_HUMAN Coiled-coil domain-containing protein 43 OS=Homo sapiens OX=9606 GN=CCDC43 PE=1 SV=2	1	6	6	6	30.8	25.248	40297	219780	229140	112840	171940	131430	120990	163072	134300	1.21424	0.615064
sp|Q9GZT3|SLIRP_HUMAN	SLIRP	sp|Q9GZT3|SLIRP_HUMAN SRA stem-loop-interacting RNA-binding protein, mitochondrial OS=Homo sapiens OX=9606 GN=SLIRP PE=1 SV=1	1	7	7	7	68.8	12.349	498080	707000	721860	375240	623570	602990	515290	642313	529272	1.21358	0.265011
sp|Q96SK2|TM209_HUMAN	TMEM209	sp|Q96SK2|TM209_HUMAN Transmembrane protein 209 OS=Homo sapiens OX=9606 GN=TMEM209 PE=1 SV=2	1	7	7	7	16.9	62.921	29633	38149	72002	59798	47308	24570	21944	46594.7	38405	1.21324	0.615177
sp|Q8TB37|NUBPL_HUMAN	NUBPL	sp|Q8TB37|NUBPL_HUMAN Iron-sulfur protein NUBPL OS=Homo sapiens OX=9606 GN=NUBPL PE=1 SV=3	1	4	4	4	17.6	34.082	121820	40913	58065	80476	70767	44474	46978	73599.3	60673.8	1.21303	0.600124
sp|A0A0C4DH29|HV103_HUMAN;sp|P0DP01|HV108_HUMAN;sp|P01742|HV169_HUMAN;sp|A0A0B4J2H0|HV69D_HUMAN	IGHV1-3	sp|A0A0C4DH29|HV103_HUMAN Immunoglobulin heavy variable 1-3 OS=Homo sapiens OX=9606 GN=IGHV1-3 PE=3 SV=1;sp|P0DP01|HV108_HUMAN Immunoglobulin heavy variable 1-8 OS=Homo sapiens OX=9606 GN=IGHV1-8 PE=3 SV=1;sp|P01742|HV169_HUMAN Immunoglobulin heavy variabl	4	2	2	1	22.2	13.008	52353		37806	44083	30277			45079.5	37180	1.21247	0.51337
sp|Q8NBU5|ATAD1_HUMAN	ATAD1	sp|Q8NBU5|ATAD1_HUMAN ATPase family AAA domain-containing protein 1 OS=Homo sapiens OX=9606 GN=ATAD1 PE=1 SV=1	1	8	8	8	30.7	40.744	290160	265240	180850	214250	204390	216900	174210	245417	202438	1.21231	0.211366
sp|O95218|ZRAB2_HUMAN	ZRANB2	sp|O95218|ZRAB2_HUMAN Zinc finger Ran-binding domain-containing protein 2 OS=Homo sapiens OX=9606 GN=ZRANB2 PE=1 SV=2	1	6	6	6	17	37.404	48274	141140	154100	32339	150180	109190	86101	114505	94452.5	1.2123	0.639816
sp|Q00403|TF2B_HUMAN	GTF2B	sp|Q00403|TF2B_HUMAN Transcription initiation factor IIB OS=Homo sapiens OX=9606 GN=GTF2B PE=1 SV=1	1	9	9	9	40.2	34.833	181470	264310	174080	102330	203870	161840	214370	206620	170602	1.21112	0.393751
sp|P09669|COX6C_HUMAN	COX6C	sp|P09669|COX6C_HUMAN Cytochrome c oxidase subunit 6C OS=Homo sapiens OX=9606 GN=COX6C PE=1 SV=2	1	2	2	2	20	8.7813	258850	178320	203360	167690	217270	188270	132140	213510	176342	1.21077	0.257176
sp|Q6P587|FAHD1_HUMAN	FAHD1	sp|Q6P587|FAHD1_HUMAN Acylpyruvase FAHD1, mitochondrial OS=Homo sapiens OX=9606 GN=FAHD1 PE=1 SV=2	1	7	7	7	45.1	24.843	1601600	1006100	877210	878890	746610	1100500	1113100	1.16164e+06	959775	1.21032	0.389637
sp|Q8WYP5|ELYS_HUMAN	AHCTF1	sp|Q8WYP5|ELYS_HUMAN Protein ELYS OS=Homo sapiens OX=9606 GN=AHCTF1 PE=1 SV=3	1	13	13	13	7.8	252.5	37646	41397	114780	60992	88710	33414	30561	64607.7	53419.2	1.20945	0.690155
sp|Q8IUF8|RIOX2_HUMAN	RIOX2	sp|Q8IUF8|RIOX2_HUMAN Ribosomal oxygenase 2 OS=Homo sapiens OX=9606 GN=RIOX2 PE=1 SV=1	1	7	7	7	20.2	52.8	20496	66281	133200	179090	33231	15816	14397	73325.7	60633.5	1.20933	0.824732
sp|Q96B23|CR025_HUMAN	C18orf25	sp|Q96B23|CR025_HUMAN Uncharacterized protein C18orf25 OS=Homo sapiens OX=9606 GN=C18orf25 PE=1 SV=3	1	6	6	6	18.6	43.395		57174	17219			34518	27013	37196.5	30765.5	1.20903	0.781683
sp|O15460|P4HA2_HUMAN	P4HA2	sp|O15460|P4HA2_HUMAN Prolyl 4-hydroxylase subunit alpha-2 OS=Homo sapiens OX=9606 GN=P4HA2 PE=1 SV=1	1	3	3	3	8	60.901	10399	75794	11350	31819	30720	21878	23188	32514.3	26901.2	1.20866	0.772081
sp|Q9NXG2|THUM1_HUMAN	THUMPD1	sp|Q9NXG2|THUM1_HUMAN THUMP domain-containing protein 1 OS=Homo sapiens OX=9606 GN=THUMPD1 PE=1 SV=2	1	12	12	11	42.2	39.315	111680	322540	282110	138710	204410	245260	202430	238777	197702	1.20776	0.524049
sp|Q9UNF0|PACN2_HUMAN	PACSIN2	sp|Q9UNF0|PACN2_HUMAN Protein kinase C and casein kinase substrate in neurons protein 2 OS=Homo sapiens OX=9606 GN=PACSIN2 PE=1 SV=2	1	18	18	17	54.7	55.738	997430	2314900	2313700	571760	1470000	2137000	2032800	1.87534e+06	1552890	1.20765	0.590297
sp|Q9HA65|TBC17_HUMAN	TBC1D17	sp|Q9HA65|TBC17_HUMAN TBC1 domain family member 17 OS=Homo sapiens OX=9606 GN=TBC1D17 PE=1 SV=2	1	7	7	7	11.9	72.727	155530	40896	122690	121950	107410	50984	72372	106372	88179	1.20632	0.619027
sp|P55327|TPD52_HUMAN	TPD52	sp|P55327|TPD52_HUMAN Tumor protein D52 OS=Homo sapiens OX=9606 GN=TPD52 PE=1 SV=2	1	4	4	4	22.3	24.327	322850	328670	171190	103760	148830	323150	333610	274237	227338	1.2063	0.592796
sp|P63244|RACK1_HUMAN	RACK1	sp|P63244|RACK1_HUMAN Receptor of activated protein C kinase 1 OS=Homo sapiens OX=9606 GN=RACK1 PE=1 SV=3	1	18	18	18	67.5	35.076	2356600	3019500	2883900	2541600	2572500	2270000	1746700	2.75333e+06	2282700	1.20617	0.156529
sp|Q9GZS3|WDR61_HUMAN	WDR61	sp|Q9GZS3|WDR61_HUMAN WD repeat-containing protein 61 OS=Homo sapiens OX=9606 GN=WDR61 PE=1 SV=1	1	14	14	14	58	33.58	241620	532880	567000	284180	368260	427120	403610	447167	370792	1.20598	0.453377
sp|Q9UL18|AGO1_HUMAN;sp|Q9HCK5|AGO4_HUMAN	AGO1	sp|Q9UL18|AGO1_HUMAN Protein argonaute-1 OS=Homo sapiens OX=9606 GN=AGO1 PE=1 SV=3	2	12	12	7	19.7	97.213	64473	203800	109040	64833	117230	124080	111240	125771	104346	1.20533	0.595968
sp|P39880|CUX1_HUMAN;sp|Q13948|CASP_HUMAN	CUX1	sp|P39880|CUX1_HUMAN Homeobox protein cut-like 1 OS=Homo sapiens OX=9606 GN=CUX1 PE=1 SV=3;sp|Q13948|CASP_HUMAN Protein CASP OS=Homo sapiens OX=9606 GN=CUX1 PE=1 SV=2	2	4	4	4	3	164.19		15729	54303	23322	48680	22399	21822	35016	29055.8	1.20513	0.717788
sp|Q53EL6|PDCD4_HUMAN	PDCD4	sp|Q53EL6|PDCD4_HUMAN Programmed cell death protein 4 OS=Homo sapiens OX=9606 GN=PDCD4 PE=1 SV=2	1	19	19	19	55.2	51.735	160530	2274300	1614200	874520	1253200	1194800	1157300	1.34968e+06	1119955	1.20512	0.683749
sp|Q9BV23|ABHD6_HUMAN	ABHD6	sp|Q9BV23|ABHD6_HUMAN Monoacylglycerol lipase ABHD6 OS=Homo sapiens OX=9606 GN=ABHD6 PE=1 SV=1	1	7	7	7	24.9	38.33	233850	127820	57971	146060	89734	146800	81892	139880	116122	1.2046	0.638609
sp|Q9UNZ2|NSF1C_HUMAN	NSFL1C	sp|Q9UNZ2|NSF1C_HUMAN NSFL1 cofactor p47 OS=Homo sapiens OX=9606 GN=NSFL1C PE=1 SV=2	1	14	14	14	45.4	40.572	1100400	1020700	908710	617280	1070100	818620	848070	1.00994e+06	838518	1.20443	0.209645
sp|Q9BRA2|TXD17_HUMAN	TXNDC17	sp|Q9BRA2|TXD17_HUMAN Thioredoxin domain-containing protein 17 OS=Homo sapiens OX=9606 GN=TXNDC17 PE=1 SV=1	1	5	5	5	51.2	13.941	801440	699690	695590	502960	566770	655440	707520	732240	608172	1.204	0.0983593
sp|O43795|MYO1B_HUMAN;sp|Q8N1T3|MYO1H_HUMAN	MYO1B	sp|O43795|MYO1B_HUMAN Unconventional myosin-Ib OS=Homo sapiens OX=9606 GN=MYO1B PE=1 SV=3	2	34	34	32	35.6	131.98	2337100	654460	698230	2192700	1150100	440120	310470	1229930	1.02335e+06	1.20187	0.776437
sp|Q96J42|TXD15_HUMAN	TXNDC15	sp|Q96J42|TXD15_HUMAN Thioredoxin domain-containing protein 15 OS=Homo sapiens OX=9606 GN=TXNDC15 PE=1 SV=1	1	2	2	2	8.6	39.885	22362	34902		19584		32559	19327	28632	23823.3	1.20185	0.558349
sp|P51689|ARSD_HUMAN;sp|Q5FYA8|ARSH_HUMAN;sp|P54793|ARSF_HUMAN	ARSD	sp|P51689|ARSD_HUMAN Arylsulfatase D OS=Homo sapiens OX=9606 GN=ARSD PE=1 SV=2	3	4	3	3	10.1	64.859	67535	61257	56420			49193	53561	61737.3	51377	1.20165	0.10288
sp|Q14118|DAG1_HUMAN	DAG1	sp|Q14118|DAG1_HUMAN Dystroglycan OS=Homo sapiens OX=9606 GN=DAG1 PE=1 SV=2	1	6	6	6	7.7	97.44	254940	349290	227190	161330	240650	249560	271040	277140	230645	1.20159	0.318212
sp|P11441|UBL4A_HUMAN	UBL4A	sp|P11441|UBL4A_HUMAN Ubiquitin-like protein 4A OS=Homo sapiens OX=9606 GN=UBL4A PE=1 SV=1	1	5	5	5	40.8	17.776	59718	80724	120600	20740	133980	53585	81369	87014	72418.5	1.20154	0.667975
sp|P55795|HNRH2_HUMAN	HNRNPH2	sp|P55795|HNRH2_HUMAN Heterogeneous nuclear ribonucleoprotein H2 OS=Homo sapiens OX=9606 GN=HNRNPH2 PE=1 SV=1	1	14	9	9	44.3	49.263	622090	1012400	1115500	904680	702350	680170	764470	916663	762918	1.20152	0.319679
sp|Q9H845|ACAD9_HUMAN	ACAD9	sp|Q9H845|ACAD9_HUMAN Complex I assembly factor ACAD9, mitochondrial OS=Homo sapiens OX=9606 GN=ACAD9 PE=1 SV=1	1	18	18	18	33.5	68.76	572980	202380	325840	383580	350180	317720	170550	367067	305508	1.2015	0.58915
sp|Q9NVA1|UQCC1_HUMAN	UQCC1	sp|Q9NVA1|UQCC1_HUMAN Ubiquinol-cytochrome-c reductase complex assembly factor 1 OS=Homo sapiens OX=9606 GN=UQCC1 PE=1 SV=3	1	5	5	5	17.4	34.6	53604	69341	78453	38524	38585	99301	47109	67132.7	55879.8	1.20138	0.566052
sp|Q6WCQ1|MPRIP_HUMAN	MPRIP	sp|Q6WCQ1|MPRIP_HUMAN Myosin phosphatase Rho-interacting protein OS=Homo sapiens OX=9606 GN=MPRIP PE=1 SV=3	1	20	20	20	25.9	116.53	126060	300080	235310	205570	100320	179400	248950	220483	183560	1.20115	0.54097
sp|Q9HCN8|SDF2L_HUMAN	SDF2L1	sp|Q9HCN8|SDF2L_HUMAN Stromal cell-derived factor 2-like protein 1 OS=Homo sapiens OX=9606 GN=SDF2L1 PE=1 SV=2	1	6	6	6	37.6	23.598	172520	196550	282550	279120	94309	104310	245610	217207	180837	1.20112	0.588079
sp|Q5EBL4|RIPL1_HUMAN	RILPL1	sp|Q5EBL4|RIPL1_HUMAN RILP-like protein 1 OS=Homo sapiens OX=9606 GN=RILPL1 PE=1 SV=1	1	4	4	4	11.7	47.107		35812	13012	9495.9	30884	36158	4770.7	24412	20327.1	1.20096	0.77831
sp|P02788|TRFL_HUMAN	LTF	sp|P02788|TRFL_HUMAN Lactotransferrin OS=Homo sapiens OX=9606 GN=LTF PE=1 SV=6	1	14	14	13	24.8	78.181	491910	31225	838390	1171300	19490	211400	110590	453842	378195	1.20002	0.846807
sp|Q16527|CSRP2_HUMAN	CSRP2	sp|Q16527|CSRP2_HUMAN Cysteine and glycine-rich protein 2 OS=Homo sapiens OX=9606 GN=CSRP2 PE=1 SV=3	1	3	3	3	19.7	20.954	47242	143930		51527		56460	131080	95586	79689	1.19949	0.766975
sp|Q9NRG9|AAAS_HUMAN	AAAS	sp|Q9NRG9|AAAS_HUMAN Aladin OS=Homo sapiens OX=9606 GN=AAAS PE=1 SV=1	1	6	6	6	16.5	59.573	97359	259870	341070	329190	185680	121330	140270	232766	194118	1.1991	0.656376
sp|P20711|DDC_HUMAN	DDC	sp|P20711|DDC_HUMAN Aromatic-L-amino-acid decarboxylase OS=Homo sapiens OX=9606 GN=DDC PE=1 SV=2	1	5	5	5	14.6	53.926	98218	32646	63573	33832	35661	92688		64812.3	54060.3	1.19889	0.711362
sp|Q8IWV7|UBR1_HUMAN	UBR1	sp|Q8IWV7|UBR1_HUMAN E3 ubiquitin-protein ligase UBR1 OS=Homo sapiens OX=9606 GN=UBR1 PE=1 SV=1	1	7	7	7	5.8	200.21	87852	113950	42346	75073	26031	125280	45301	81382.7	67921.2	1.19819	0.682158
sp|Q6P1L8|RM14_HUMAN	MRPL14	sp|Q6P1L8|RM14_HUMAN 39S ribosomal protein L14, mitochondrial OS=Homo sapiens OX=9606 GN=MRPL14 PE=1 SV=1	1	3	3	3	29.7	15.947	46757	118040	79254	46815	65805	82359	76657	81350.3	67909	1.19793	0.52269
sp|Q969Z0|FAKD4_HUMAN	TBRG4	sp|Q969Z0|FAKD4_HUMAN FAST kinase domain-containing protein 4 OS=Homo sapiens OX=9606 GN=TBRG4 PE=1 SV=1	1	9	9	9	21.7	70.737	117660	168500	195510	77706	152200	175780	130810	160557	134124	1.19708	0.436503
sp|Q9BYD6|RM01_HUMAN	MRPL1	sp|Q9BYD6|RM01_HUMAN 39S ribosomal protein L1, mitochondrial OS=Homo sapiens OX=9606 GN=MRPL1 PE=1 SV=2	1	5	5	5	23.7	36.908	94993	163290	123700	49954	139960	128940	106830	127328	106421	1.19645	0.50223
sp|Q12931|TRAP1_HUMAN	TRAP1	sp|Q12931|TRAP1_HUMAN Heat shock protein 75 kDa, mitochondrial OS=Homo sapiens OX=9606 GN=TRAP1 PE=1 SV=3	1	27	27	27	42.2	80.109	2235000	1522600	1412700	1345800	2250600	1158200	1009400	1.72343e+06	1441000	1.196	0.505367
sp|Q86V48|LUZP1_HUMAN	LUZP1	sp|Q86V48|LUZP1_HUMAN Leucine zipper protein 1 OS=Homo sapiens OX=9606 GN=LUZP1 PE=1 SV=2	1	11	11	11	16	120.27	12995	99772	30005		28328	34836	56258	47590.7	39807.3	1.19553	0.793788
sp|P30050|RL12_HUMAN	RPL12	sp|P30050|RL12_HUMAN 60S ribosomal protein L12 OS=Homo sapiens OX=9606 GN=RPL12 PE=1 SV=1	1	8	8	8	58.8	17.818	2620400	2659600	3176800	1808800	3198700	2349700	2080600	2.81893e+06	2359450	1.19474	0.287527
sp|P26368|U2AF2_HUMAN	U2AF2	sp|P26368|U2AF2_HUMAN Splicing factor U2AF 65 kDa subunit OS=Homo sapiens OX=9606 GN=U2AF2 PE=1 SV=4	1	10	10	10	33.1	53.5	640450	1500400	1537400	720210	981840	1256100	1150300	1.22608e+06	1.02711e+06	1.19372	0.511176
sp|Q04656|ATP7A_HUMAN	ATP7A	sp|Q04656|ATP7A_HUMAN Copper-transporting ATPase 1 OS=Homo sapiens OX=9606 GN=ATP7A PE=1 SV=4	1	13	13	13	11.7	163.37		77294	177790	188420		67161	64978	127542	106853	1.19362	0.769841
sp|Q9UPT8|ZC3H4_HUMAN	ZC3H4	sp|Q9UPT8|ZC3H4_HUMAN Zinc finger CCCH domain-containing protein 4 OS=Homo sapiens OX=9606 GN=ZC3H4 PE=1 SV=3	1	4	4	4	4.9	140.26		40157	51338	31435	58586	36418	26970	45747.5	38352.2	1.19282	0.540524
sp|P35269|T2FA_HUMAN	GTF2F1	sp|P35269|T2FA_HUMAN General transcription factor IIF subunit 1 OS=Homo sapiens OX=9606 GN=GTF2F1 PE=1 SV=2	1	8	8	8	17.2	58.24	33069	138760	160600	61107	149380	78834	82317	110810	92909.5	1.19266	0.674331
sp|Q9H6R4|NOL6_HUMAN	NOL6	sp|Q9H6R4|NOL6_HUMAN Nucleolar protein 6 OS=Homo sapiens OX=9606 GN=NOL6 PE=1 SV=2	1	11	11	11	13.4	127.59	376920	812560	856210	979270	726470	292000	289510	681897	571812	1.19252	0.664041
sp|O43719|HTSF1_HUMAN	HTATSF1	sp|O43719|HTSF1_HUMAN HIV Tat-specific factor 1 OS=Homo sapiens OX=9606 GN=HTATSF1 PE=1 SV=1	1	9	9	9	15.6	85.852	117820	200050	235840	117130	116080	174750	211160	184570	154780	1.19247	0.491456
sp|Q96GG9|DCNL1_HUMAN	DCUN1D1	sp|Q96GG9|DCNL1_HUMAN DCN1-like protein 1 OS=Homo sapiens OX=9606 GN=DCUN1D1 PE=1 SV=1	1	6	6	6	26.6	30.124	144330	87822	120030	63998	123160	102110	104700	117394	98492	1.19191	0.389812
sp|P35813|PPM1A_HUMAN	PPM1A	sp|P35813|PPM1A_HUMAN Protein phosphatase 1A OS=Homo sapiens OX=9606 GN=PPM1A PE=1 SV=1	1	10	10	8	34	42.447	346760	135090	184440	199160	142200	177120	227330	222097	186452	1.19117	0.562929
sp|P07711|CATL1_HUMAN	CTSL	sp|P07711|CATL1_HUMAN Procathepsin L OS=Homo sapiens OX=9606 GN=CTSL PE=1 SV=2	1	6	6	6	24.9	37.564	320210	612170	200630	232050	186090	422900	427280	377670	317080	1.19109	0.652407
sp|O95865|DDAH2_HUMAN	DDAH2	sp|O95865|DDAH2_HUMAN N(G),N(G)-dimethylarginine dimethylaminohydrolase 2 OS=Homo sapiens OX=9606 GN=DDAH2 PE=1 SV=1	1	8	8	8	42.1	29.644	575700	448040	540380	258660	322010	442730	728120	521373	437880	1.19068	0.540312
sp|Q7L4I2|RSRC2_HUMAN	RSRC2	sp|Q7L4I2|RSRC2_HUMAN Arginine/serine-rich coiled-coil protein 2 OS=Homo sapiens OX=9606 GN=RSRC2 PE=1 SV=1	1	6	6	6	18.7	50.559		60003	44963	32495	56829	42927		52483	44083.7	1.19053	0.489271
sp|Q96SB4|SRPK1_HUMAN;sp|Q9UPE1|SRPK3_HUMAN	SRPK1	sp|Q96SB4|SRPK1_HUMAN SRSF protein kinase 1 OS=Homo sapiens OX=9606 GN=SRPK1 PE=1 SV=2	2	6	6	4	11.1	74.324	47763	29628	73390	46824	30077	49807		50260.3	42236	1.18999	0.599759
sp|Q9Y2U8|MAN1_HUMAN	LEMD3	sp|Q9Y2U8|MAN1_HUMAN Inner nuclear membrane protein Man1 OS=Homo sapiens OX=9606 GN=LEMD3 PE=1 SV=2	1	8	8	8	14.9	99.996	40316	126610	88648	50467	142620	43459	49902	85191.3	71612	1.18962	0.713927
sp|Q9NX40|OCAD1_HUMAN	OCIAD1	sp|Q9NX40|OCAD1_HUMAN OCIA domain-containing protein 1 OS=Homo sapiens OX=9606 GN=OCIAD1 PE=1 SV=1	1	9	9	9	45.7	27.626	698760	642340	289770	389720	356500	504260	577550	543623	457008	1.18953	0.5127
sp|P00338|LDHA_HUMAN;sp|Q6ZMR3|LDH6A_HUMAN	LDHA	sp|P00338|LDHA_HUMAN L-lactate dehydrogenase A chain OS=Homo sapiens OX=9606 GN=LDHA PE=1 SV=2	2	18	18	17	67.2	36.688	12640000	20957000	12672000	7302600	8179000	19480000	16915000	15423000	12969150	1.18921	0.593446
sp|Q9UNQ2|DIM1_HUMAN	DIMT1	sp|Q9UNQ2|DIM1_HUMAN Probable dimethyladenosine transferase OS=Homo sapiens OX=9606 GN=DIMT1 PE=1 SV=1	1	6	6	6	24.9	35.236	40213	105550	154850	127960	80114	70800	58177	100204	84262.8	1.18919	0.650605
sp|O15212|PFD6_HUMAN	PFDN6	sp|O15212|PFD6_HUMAN Prefoldin subunit 6 OS=Homo sapiens OX=9606 GN=PFDN6 PE=1 SV=1	1	7	7	7	53.5	14.582	228630	620730	512720	157750	213270	567290	589220	454027	381882	1.18892	0.683132
sp|Q9C0E8|LNP_HUMAN	LNPK	sp|Q9C0E8|LNP_HUMAN Endoplasmic reticulum junction formation protein lunapark OS=Homo sapiens OX=9606 GN=LNPK PE=1 SV=2	1	9	9	9	20.8	47.739	79552	187220	157750	71719	89198	167550	147700	141507	119042	1.18872	0.581854
sp|P08559|ODPA_HUMAN;sp|P29803|ODPAT_HUMAN	PDHA1	sp|P08559|ODPA_HUMAN Pyruvate dehydrogenase E1 component subunit alpha, somatic form, mitochondrial OS=Homo sapiens OX=9606 GN=PDHA1 PE=1 SV=3	2	14	14	14	33.6	43.295	1365500	979990	1060400	879630	1020800	1017500	904110	1.1353e+06	955510	1.18816	0.155594
sp|Q9BQE4|SELS_HUMAN	SELENOS	sp|Q9BQE4|SELS_HUMAN Selenoprotein S OS=Homo sapiens OX=9606 GN=SELENOS PE=1 SV=3	1	5	5	5	36	21.163	28049	121890	39025			66116	39912	62988	53014	1.18814	0.816817
sp|Q96PZ0|PUS7_HUMAN	PUS7	sp|Q96PZ0|PUS7_HUMAN Pseudouridylate synthase 7 homolog OS=Homo sapiens OX=9606 GN=PUS7 PE=1 SV=2	1	9	9	9	18.5	75.035	22368	33541	137960	58231	50576			64623	54403.5	1.18785	0.843794
sp|Q13217|DNJC3_HUMAN	DNAJC3	sp|Q13217|DNJC3_HUMAN DnaJ homolog subfamily C member 3 OS=Homo sapiens OX=9606 GN=DNAJC3 PE=1 SV=1	1	7	7	7	20.6	57.579	344580	376800	222140	272090	243360	312940	230890	314507	264820	1.18762	0.31905
sp|Q96SB8|SMC6_HUMAN	SMC6	sp|Q96SB8|SMC6_HUMAN Structural maintenance of chromosomes protein 6 OS=Homo sapiens OX=9606 GN=SMC6 PE=1 SV=2	1	4	4	4	5.3	126.32		9395.7	31799	10573	17964	23747	17117	20597.3	17350.2	1.18715	0.704343
sp|O60610|DIAP1_HUMAN	DIAPH1	sp|O60610|DIAP1_HUMAN Protein diaphanous homolog 1 OS=Homo sapiens OX=9606 GN=DIAPH1 PE=1 SV=2	1	37	37	37	35	141.35	1427800	405030	782170	821480	380020	754980	981270	871667	734438	1.18685	0.657896
sp|Q96MH6|TMM68_HUMAN	TMEM68	sp|Q96MH6|TMM68_HUMAN Transmembrane protein 68 OS=Homo sapiens OX=9606 GN=TMEM68 PE=2 SV=2	1	4	4	4	19.4	37.424		21110	26659	10832	39305	16483	13897	23884.5	20129.2	1.18656	0.723469
sp|P32189|GLPK_HUMAN;sp|Q14409|GLPK3_HUMAN	GK	sp|P32189|GLPK_HUMAN Glycerol kinase OS=Homo sapiens OX=9606 GN=GK PE=1 SV=3;sp|Q14409|GLPK3_HUMAN Glycerol kinase 3 OS=Homo sapiens OX=9606 GN=GK3P PE=2 SV=2	2	11	11	8	25.6	61.244	314560	69538	96565	175980	76277	160030	128010	160221	135074	1.18617	0.733785
sp|Q8TCC3|RM30_HUMAN	MRPL30	sp|Q8TCC3|RM30_HUMAN 39S ribosomal protein L30, mitochondrial OS=Homo sapiens OX=9606 GN=MRPL30 PE=1 SV=1	1	4	4	4	23.6	18.546	26008	75962	68390	45435	50061	52245	43775	56786.7	47879	1.18605	0.530098
sp|P01040|CYTA_HUMAN	CSTA	sp|P01040|CYTA_HUMAN Cystatin-A OS=Homo sapiens OX=9606 GN=CSTA PE=1 SV=1	1	4	4	4	50	11.006	657000	89164	192420	136020	36774	447430	436200	312861	264106	1.18461	0.80916
sp|P02749|APOH_HUMAN;CON__P17690	APOH	sp|P02749|APOH_HUMAN Beta-2-glycoprotein 1 OS=Homo sapiens OX=9606 GN=APOH PE=1 SV=3	2	8	8	8	28.7	38.298	1074800	1005500	1088100	1152600	476320	932610	1005500	1.05613e+06	891758	1.18433	0.387907
sp|Q9BUR5|MIC26_HUMAN	APOO	sp|Q9BUR5|MIC26_HUMAN MICOS complex subunit MIC26 OS=Homo sapiens OX=9606 GN=APOO PE=1 SV=1	1	5	5	5	30.8	22.284	382420	633450	316690	294160	312020	532750	361510	444187	375110	1.18415	0.533304
sp|O96000|NDUBA_HUMAN	NDUFB10	sp|O96000|NDUBA_HUMAN NADH dehydrogenase [ubiquinone] 1 beta subcomplex subunit 10 OS=Homo sapiens OX=9606 GN=NDUFB10 PE=1 SV=3	1	6	6	6	41.3	20.776	902270	289250	830310	784000	383190	551500	558570	673943	569315	1.18378	0.603448
sp|P33240|CSTF2_HUMAN;sp|Q9H0L4|CSTFT_HUMAN	CSTF2	sp|P33240|CSTF2_HUMAN Cleavage stimulation factor subunit 2 OS=Homo sapiens OX=9606 GN=CSTF2 PE=1 SV=1;sp|Q9H0L4|CSTFT_HUMAN Cleavage stimulation factor subunit 2 tau variant OS=Homo sapiens OX=9606 GN=CSTF2T PE=1 SV=1	2	7	7	7	15.8	60.959	133480	412120	419070	172350	317120	330320	267150	321557	271735	1.18335	0.601272
sp|Q5SRE5|NU188_HUMAN	NUP188	sp|Q5SRE5|NU188_HUMAN Nucleoporin NUP188 OS=Homo sapiens OX=9606 GN=NUP188 PE=1 SV=1	1	8	8	8	6.1	196.04		18481	78518	48589	67939	27689	19740	48499.5	40989.2	1.18322	0.774938
sp|Q12769|NU160_HUMAN	NUP160	sp|Q12769|NU160_HUMAN Nuclear pore complex protein Nup160 OS=Homo sapiens OX=9606 GN=NUP160 PE=1 SV=3	1	8	8	8	6.3	162.12	38714	65155	197190	98732	108910	37889	93748	100353	84819.8	1.18313	0.744806
sp|Q8IWJ2|GCC2_HUMAN	GCC2	sp|Q8IWJ2|GCC2_HUMAN GRIP and coiled-coil domain-containing protein 2 OS=Homo sapiens OX=9606 GN=GCC2 PE=1 SV=4	1	12	12	12	10	195.91	29333	59996	79231	45371	53252	36744	54601	56186.7	47492	1.18308	0.536175
sp|Q9UIW2|PLXA1_HUMAN;sp|Q9HCM2|PLXA4_HUMAN	PLXNA1	sp|Q9UIW2|PLXA1_HUMAN Plexin-A1 OS=Homo sapiens OX=9606 GN=PLXNA1 PE=1 SV=3	2	12	12	12	9.2	211.06		104660	16923		21040	78750	54382	60791.5	51390.7	1.18293	0.825857
sp|P62308|RUXG_HUMAN;sp|A8MWD9|RUXGL_HUMAN	SNRPG	sp|P62308|RUXG_HUMAN Small nuclear ribonucleoprotein G OS=Homo sapiens OX=9606 GN=SNRPG PE=1 SV=1;sp|A8MWD9|RUXGL_HUMAN Putative small nuclear ribonucleoprotein G-like protein 15 OS=Homo sapiens OX=9606 GN=SNRPGP15 PE=5 SV=2	2	3	3	3	26.3	8.496	81425	226480	78859		105870	112100		128921	108985	1.18293	0.772485
sp|Q13505|MTX1_HUMAN	MTX1	sp|Q13505|MTX1_HUMAN Metaxin-1 OS=Homo sapiens OX=9606 GN=MTX1 PE=1 SV=3	1	8	8	8	22.7	51.462	302390	305310	448890	369630	365760	244900	212540	352197	298208	1.18105	0.42968
sp|O43583|DENR_HUMAN	DENR	sp|O43583|DENR_HUMAN Density-regulated protein OS=Homo sapiens OX=9606 GN=DENR PE=1 SV=2	1	5	5	5	22.2	22.092	299530	376950	253030	125820	317090	224800	381690	309837	262350	1.18101	0.541719
sp|Q13610|PWP1_HUMAN	PWP1	sp|Q13610|PWP1_HUMAN Periodic tryptophan protein 1 homolog OS=Homo sapiens OX=9606 GN=PWP1 PE=1 SV=1	1	5	5	5	13.6	55.827	31896	78276	102830	59424	45624	68154	67337	71000.7	60134.8	1.18069	0.581798
sp|Q9H4I3|TRABD_HUMAN	TRABD	sp|Q9H4I3|TRABD_HUMAN TraB domain-containing protein OS=Homo sapiens OX=9606 GN=TRABD PE=1 SV=1	1	3	3	3	12.2	42.321	19027		109520	62084	66483	34754		64273.5	54440.3	1.18062	0.802873
sp|Q05048|CSTF1_HUMAN	CSTF1	sp|Q05048|CSTF1_HUMAN Cleavage stimulation factor subunit 1 OS=Homo sapiens OX=9606 GN=CSTF1 PE=1 SV=1	1	8	8	8	29.5	48.357	52423	104140	135230	49436	79652	91196	109510	97264.3	82448.5	1.1797	0.580872
sp|Q12788|TBL3_HUMAN	TBL3	sp|Q12788|TBL3_HUMAN Transducin beta-like protein 3 OS=Homo sapiens OX=9606 GN=TBL3 PE=1 SV=2	1	14	14	14	21.4	89.034	56976	141130	275320	237430	179470	80553	37775	157809	133807	1.17938	0.764046
sp|Q14257|RCN2_HUMAN	RCN2	sp|Q14257|RCN2_HUMAN Reticulocalbin-2 OS=Homo sapiens OX=9606 GN=RCN2 PE=1 SV=1	1	14	14	14	51.4	36.876	136670	1352000	1040800	794330	308400	910640	847410	843157	715195	1.17892	0.726453
sp|Q92665|RT31_HUMAN	MRPS31	sp|Q92665|RT31_HUMAN 28S ribosomal protein S31, mitochondrial OS=Homo sapiens OX=9606 GN=MRPS31 PE=1 SV=3	1	8	8	8	28.4	45.318	124510	275400	169610	97923	101330	252240	192900	189840	161098	1.17841	0.641477
sp|P56385|ATP5I_HUMAN	ATP5ME	sp|P56385|ATP5I_HUMAN ATP synthase subunit e, mitochondrial OS=Homo sapiens OX=9606 GN=ATP5ME PE=1 SV=2	1	4	4	4	52.2	7.9331	921410	752770	150720	576660	298920	599650	590130	608300	516340	1.1781	0.684933
sp|P43490|NAMPT_HUMAN	NAMPT	sp|P43490|NAMPT_HUMAN Nicotinamide phosphoribosyltransferase OS=Homo sapiens OX=9606 GN=NAMPT PE=1 SV=1	1	22	22	22	55.8	55.52	2605600	3283500	5320000	2075300	3326900	4339900	2944200	3.73637e+06	3171575	1.17808	0.549159
sp|Q9BWF3|RBM4_HUMAN	RBM4	sp|Q9BWF3|RBM4_HUMAN RNA-binding protein 4 OS=Homo sapiens OX=9606 GN=RBM4 PE=1 SV=1	1	13	13	3	43.4	40.313	321590	739020	650680	532220	445110	553060	407040	570430	484358	1.1777	0.48411
sp|Q96AE4|FUBP1_HUMAN	FUBP1	sp|Q96AE4|FUBP1_HUMAN Far upstream element-binding protein 1 OS=Homo sapiens OX=9606 GN=FUBP1 PE=1 SV=3	1	19	17	16	33.7	67.56	580980	2151200	1358700	746580	1033300	1484400	1374100	1.36363e+06	1159595	1.17595	0.653747
sp|Q96EP5|DAZP1_HUMAN	DAZAP1	sp|Q96EP5|DAZP1_HUMAN DAZ-associated protein 1 OS=Homo sapiens OX=9606 GN=DAZAP1 PE=1 SV=1	1	7	7	7	24.8	43.383	270530	589090	450730	274190	363820	420510	427880	436783	371600	1.17541	0.491427
sp|Q6JQN1|ACD10_HUMAN	ACAD10	sp|Q6JQN1|ACD10_HUMAN Acyl-CoA dehydrogenase family member 10 OS=Homo sapiens OX=9606 GN=ACAD10 PE=1 SV=1	1	10	10	10	12.3	118.83	1934400		472420	625960	630310	966500	1873600	1203410	1.02409e+06	1.1751	0.789595
sp|Q15477|SKIV2_HUMAN	SKIV2L	sp|Q15477|SKIV2_HUMAN Helicase SKI2W OS=Homo sapiens OX=9606 GN=SKIV2L PE=1 SV=3	1	18	18	18	19.9	137.75	125800	287300	412240	364400	265050	165220	141820	275113	234122	1.17508	0.67433
sp|Q8N7H5|PAF1_HUMAN	PAF1	sp|Q8N7H5|PAF1_HUMAN RNA polymerase II-associated factor 1 homolog OS=Homo sapiens OX=9606 GN=PAF1 PE=1 SV=2	1	6	6	6	13.7	59.975		79055	70289	56968	79987	78205	39059	74672	63554.8	1.17492	0.494033
sp|O15091|MRPP3_HUMAN	PRORP	sp|O15091|MRPP3_HUMAN Mitochondrial ribonuclease P catalytic subunit OS=Homo sapiens OX=9606 GN=PRORP PE=1 SV=2	1	4	4	4	9.6	67.315	120400	104150	14281	66943	102670		33754	79610.3	67789	1.17438	0.774326
sp|Q15785|TOM34_HUMAN	TOMM34	sp|Q15785|TOM34_HUMAN Mitochondrial import receptor subunit TOM34 OS=Homo sapiens OX=9606 GN=TOMM34 PE=1 SV=2	1	8	8	8	36.6	34.559	46044	268120	262020	118530	188490	196760	150490	192061	163568	1.1742	0.678209
sp|Q9H078|CLPB_HUMAN	CLPB	sp|Q9H078|CLPB_HUMAN Caseinolytic peptidase B protein homolog OS=Homo sapiens OX=9606 GN=CLPB PE=1 SV=1	1	12	12	12	23.3	78.728	266340	228830	180690	158990	291760	148720	168010	225287	191870	1.17416	0.488971
sp|Q9NZL9|MAT2B_HUMAN	MAT2B	sp|Q9NZL9|MAT2B_HUMAN Methionine adenosyltransferase 2 subunit beta OS=Homo sapiens OX=9606 GN=MAT2B PE=1 SV=1	1	12	12	12	45.5	37.551	711250	501140	703760	566370	445670	611880	552940	638717	544215	1.17365	0.240964
sp|Q9NP61|ARFG3_HUMAN	ARFGAP3	sp|Q9NP61|ARFG3_HUMAN ADP-ribosylation factor GTPase-activating protein 3 OS=Homo sapiens OX=9606 GN=ARFGAP3 PE=1 SV=1	1	10	10	10	24.2	56.928	76740	277320	95624	75803	195330	133110	106710	149895	127738	1.17345	0.732785
sp|Q53GQ0|DHB12_HUMAN	HSD17B12	sp|Q53GQ0|DHB12_HUMAN Very-long-chain 3-oxoacyl-CoA reductase OS=Homo sapiens OX=9606 GN=HSD17B12 PE=1 SV=2	1	9	9	9	29.8	34.324	867590	349780	155910	478420	312620	389450	380110	457760	390150	1.17329	0.725827
sp|Q7L3T8|SYPM_HUMAN	PARS2	sp|Q7L3T8|SYPM_HUMAN Probable proline--tRNA ligase, mitochondrial OS=Homo sapiens OX=9606 GN=PARS2 PE=1 SV=1	1	5	5	5	18.3	53.262	64619	117040	27470		80472	32671	65126	69709.7	59423	1.17311	0.745359
sp|Q9BRJ6|CG050_HUMAN	C7orf50	sp|Q9BRJ6|CG050_HUMAN Uncharacterized protein C7orf50 OS=Homo sapiens OX=9606 GN=C7orf50 PE=1 SV=1	1	5	5	5	38.7	22.083	46244	56187	223900	55291	204790	64754	46288	108777	92780.8	1.17241	0.8169
sp|Q9Y3L5|RAP2C_HUMAN	RAP2C	sp|Q9Y3L5|RAP2C_HUMAN Ras-related protein Rap-2c OS=Homo sapiens OX=9606 GN=RAP2C PE=1 SV=1	1	9	5	4	61.7	20.745	168130	91071	99061	139890	82748	84285	100520	119421	101861	1.17239	0.52661
sp|P60174|TPIS_HUMAN	TPI1	sp|P60174|TPIS_HUMAN Triosephosphate isomerase OS=Homo sapiens OX=9606 GN=TPI1 PE=1 SV=4	1	20	20	20	86.3	26.669	23618000	30747000	27035000	11921000	29449000	24508000	26738000	2.71333e+07	23154000	1.17186	0.453757
sp|Q9H488|OFUT1_HUMAN	POFUT1	sp|Q9H488|OFUT1_HUMAN GDP-fucose protein O-fucosyltransferase 1 OS=Homo sapiens OX=9606 GN=POFUT1 PE=1 SV=1	1	8	8	8	30.7	43.955	349890	315800	131660	271270	137470	235110	263470	265783	226830	1.17173	0.588344
sp|Q9NXE4|NSMA3_HUMAN	SMPD4	sp|Q9NXE4|NSMA3_HUMAN Sphingomyelin phosphodiesterase 4 OS=Homo sapiens OX=9606 GN=SMPD4 PE=1 SV=3	1	8	8	8	11	97.809	348450	266080	847020	419470	470860	379460	394210	487183	416000	1.17111	0.662698
sp|O43464|HTRA2_HUMAN	HTRA2	sp|O43464|HTRA2_HUMAN Serine protease HTRA2, mitochondrial OS=Homo sapiens OX=9606 GN=HTRA2 PE=1 SV=2	1	6	6	6	18.3	48.84	139780	209970	145670	129170	178280	123020	134120	165140	141148	1.16998	0.363135
sp|Q9Y5B0|CTDP1_HUMAN	CTDP1	sp|Q9Y5B0|CTDP1_HUMAN RNA polymerase II subunit A C-terminal domain phosphatase OS=Homo sapiens OX=9606 GN=CTDP1 PE=1 SV=3	1	6	6	6	8.4	104.4	8463.9	87259	66138	40868	35391	66620	41628	53953.6	46126.8	1.16968	0.729022
sp|Q9Y3B7|RM11_HUMAN	MRPL11	sp|Q9Y3B7|RM11_HUMAN 39S ribosomal protein L11, mitochondrial OS=Homo sapiens OX=9606 GN=MRPL11 PE=1 SV=1	1	6	6	6	34.9	20.683	70302	127830	89185	40404	79194	142250	65751	95772.3	81899.8	1.16938	0.655691
sp|P39023|RL3_HUMAN	RPL3	sp|P39023|RL3_HUMAN 60S ribosomal protein L3 OS=Homo sapiens OX=9606 GN=RPL3 PE=1 SV=2	1	15	15	13	38.5	46.108	2162700	2302500	2410800	2482800	1835700	1853400	1670000	2292000	1960475	1.1691	0.192327
sp|Q99735|MGST2_HUMAN	MGST2	sp|Q99735|MGST2_HUMAN Microsomal glutathione S-transferase 2 OS=Homo sapiens OX=9606 GN=MGST2 PE=1 SV=1	1	2	2	2	17.7	16.62	940280	58944	103810	533100	306850		103880	367678	314610	1.16868	0.873298
sp|A8CG34|P121C_HUMAN;sp|Q96HA1|P121A_HUMAN;sp|A6NF01|P121B_HUMAN;sp|Q6PJE2|POZP3_HUMAN	POM121C	sp|A8CG34|P121C_HUMAN Nuclear envelope pore membrane protein POM 121C OS=Homo sapiens OX=9606 GN=POM121C PE=1 SV=3;sp|Q96HA1|P121A_HUMAN Nuclear envelope pore membrane protein POM 121 OS=Homo sapiens OX=9606 GN=POM121 PE=1 SV=2	4	8	8	8	9.5	125.09	252900	233240	180750		255780	132820	182060	222297	190220	1.16863	0.484832
sp|Q8WXI9|P66B_HUMAN	GATAD2B	sp|Q8WXI9|P66B_HUMAN Transcriptional repressor p66-beta OS=Homo sapiens OX=9606 GN=GATAD2B PE=1 SV=1	1	6	5	5	15.9	65.26	19656	80549	38966	21222		61755	36141	46390.3	39706	1.16835	0.771551
sp|O94886|CSCL1_HUMAN	TMEM63A	sp|O94886|CSCL1_HUMAN CSC1-like protein 1 OS=Homo sapiens OX=9606 GN=TMEM63A PE=1 SV=3	1	2	2	2	3	92.125	107050	254020	296870	279680	177580	167090	126880	219313	187808	1.16776	0.630729
sp|Q92979|NEP1_HUMAN	EMG1	sp|Q92979|NEP1_HUMAN Ribosomal RNA small subunit methyltransferase NEP1 OS=Homo sapiens OX=9606 GN=EMG1 PE=1 SV=4	1	3	3	3	18	26.72		60401	87841	74047	60386		56001	74121	63478	1.16766	0.45387
sp|P36542|ATPG_HUMAN	ATP5F1C	sp|P36542|ATPG_HUMAN ATP synthase subunit gamma, mitochondrial OS=Homo sapiens OX=9606 GN=ATP5F1C PE=1 SV=1	1	9	9	9	30.2	32.996	1837100	1310100	1361600	1416400	1354900	1336800	1042200	1.50293e+06	1287575	1.16726	0.265098
sp|P62258|1433E_HUMAN	YWHAE	sp|P62258|1433E_HUMAN 14-3-3 protein epsilon OS=Homo sapiens OX=9606 GN=YWHAE PE=1 SV=1	1	20	17	17	75.7	29.174	5627600	10286000	9373000	4332400	8110000	7792000	8651000	8.42887e+06	7221350	1.16721	0.500221
sp|P35270|SPRE_HUMAN;REV__sp|Q16649|NFIL3_HUMAN	SPR	sp|P35270|SPRE_HUMAN Sepiapterin reductase OS=Homo sapiens OX=9606 GN=SPR PE=1 SV=1	2	12	12	12	55.6	28.048	1167500	1095300	793810	908330	857330	891640	836490	1018870	873448	1.16649	0.196663
sp|O43314|VIP2_HUMAN;sp|Q6PFW1|VIP1_HUMAN	PPIP5K2	sp|O43314|VIP2_HUMAN Inositol hexakisphosphate and diphosphoinositol-pentakisphosphate kinase 2 OS=Homo sapiens OX=9606 GN=PPIP5K2 PE=1 SV=3	2	9	9	9	10.7	140.41	46737	56418	74088	96301	25572		30076	59081	50649.7	1.16646	0.745345
sp|Q15365|PCBP1_HUMAN	PCBP1	sp|Q15365|PCBP1_HUMAN Poly(rC)-binding protein 1 OS=Homo sapiens OX=9606 GN=PCBP1 PE=1 SV=2	1	16	16	11	72.8	37.497	4136700	6801700	4836300	4755400	4507700	4710000	4066400	5.25823e+06	4509875	1.16594	0.329442
sp|Q9P287|BCCIP_HUMAN	BCCIP	sp|Q9P287|BCCIP_HUMAN BRCA2 and CDKN1A-interacting protein OS=Homo sapiens OX=9606 GN=BCCIP PE=1 SV=1	1	5	5	5	15.6	35.979	30901	35360	78362	75318	27483		21246	48207.7	41349	1.16587	0.778715
sp|Q9BRF8|CPPED_HUMAN	CPPED1	sp|Q9BRF8|CPPED_HUMAN Serine/threonine-protein phosphatase CPPED1 OS=Homo sapiens OX=9606 GN=CPPED1 PE=1 SV=3	1	12	12	12	51.3	35.548	1634700	1692800	1075500	938640	1547400	1321700	1227800	1.46767e+06	1258885	1.16585	0.390501
sp|Q96ME7|ZN512_HUMAN	ZNF512	sp|Q96ME7|ZN512_HUMAN Zinc finger protein 512 OS=Homo sapiens OX=9606 GN=ZNF512 PE=1 SV=2	1	11	11	11	28	64.681	58738	205700	121900	145990	113000	86704	96243	128779	110484	1.16559	0.657143
sp|Q14847|LASP1_HUMAN	LASP1	sp|Q14847|LASP1_HUMAN LIM and SH3 domain protein 1 OS=Homo sapiens OX=9606 GN=LASP1 PE=1 SV=2	1	11	11	11	51.7	29.717	2858000	3814900	1598500	1698300	1991000	2729300	3046000	2.75713e+06	2366150	1.16524	0.575299
sp|Q01780|EXOSX_HUMAN	EXOSC10	sp|Q01780|EXOSX_HUMAN Exosome component 10 OS=Homo sapiens OX=9606 GN=EXOSC10 PE=1 SV=2	1	13	13	13	19.9	100.83	72355	191360	214820	200870	93808	144820	108220	159512	136930	1.16492	0.6475
sp|Q9Y696|CLIC4_HUMAN;sp|Q9NZA1|CLIC5_HUMAN;sp|Q96NY7|CLIC6_HUMAN	CLIC4	sp|Q9Y696|CLIC4_HUMAN Chloride intracellular channel protein 4 OS=Homo sapiens OX=9606 GN=CLIC4 PE=1 SV=4	3	18	18	17	78.3	28.772	922250	2098000	1812200	1514800	1807000	1035500	1174000	1.61082e+06	1382825	1.16487	0.554835
sp|Q7L1Q6|BZW1_HUMAN	BZW1	sp|Q7L1Q6|BZW1_HUMAN Basic leucine zipper and W2 domain-containing protein 1 OS=Homo sapiens OX=9606 GN=BZW1 PE=1 SV=1	1	8	8	8	18.4	48.043	316150	175150	104810	222710	113470	197430	148770	198703	170595	1.16477	0.65651
sp|Q9Y399|RT02_HUMAN	MRPS2	sp|Q9Y399|RT02_HUMAN 28S ribosomal protein S2, mitochondrial OS=Homo sapiens OX=9606 GN=MRPS2 PE=1 SV=1	1	2	2	2	6.4	33.249	41424	60962	52201	23384	56107	61323	36162	51529	44244	1.16466	0.552715
sp|Q15172|2A5A_HUMAN	PPP2R5A	sp|Q15172|2A5A_HUMAN Serine/threonine-protein phosphatase 2A 56 kDa regulatory subunit alpha isoform OS=Homo sapiens OX=9606 GN=PPP2R5A PE=1 SV=1	1	9	9	9	24.5	56.193	128740	191740	227830	74306	197470	180830	175120	182770	156932	1.16465	0.556153
sp|Q8TER5|ARH40_HUMAN	ARHGEF40	sp|Q8TER5|ARH40_HUMAN Rho guanine nucleotide exchange factor 40 OS=Homo sapiens OX=9606 GN=ARHGEF40 PE=1 SV=3	1	10	10	10	8	164.66	12241	32062	103290	12104	96063	38520	22293	49197.7	42245	1.16458	0.836814
sp|Q8N3X1|FNBP4_HUMAN	FNBP4	sp|Q8N3X1|FNBP4_HUMAN Formin-binding protein 4 OS=Homo sapiens OX=9606 GN=FNBP4 PE=1 SV=3	1	5	5	5	6.9	110.26	22279	57668	29738	17573		45218		36561.7	31395.5	1.16455	0.784787
sp|O95159|ZFPL1_HUMAN	ZFPL1	sp|O95159|ZFPL1_HUMAN Zinc finger protein-like 1 OS=Homo sapiens OX=9606 GN=ZFPL1 PE=1 SV=2	1	3	3	3	13.5	34.114	38218	80501	64325	35975	59706	50148	63784	61014.7	52403.2	1.16433	0.525777
sp|Q9Y5J1|UTP18_HUMAN	UTP18	sp|Q9Y5J1|UTP18_HUMAN U3 small nucleolar RNA-associated protein 18 homolog OS=Homo sapiens OX=9606 GN=UTP18 PE=1 SV=3	1	7	7	7	17.1	62.003	35827	108450	123850	133350	63901	68188	41668	89375.7	76776.8	1.1641	0.714799
sp|P78406|RAE1L_HUMAN	RAE1	sp|P78406|RAE1L_HUMAN mRNA export factor OS=Homo sapiens OX=9606 GN=RAE1 PE=1 SV=1	1	7	7	7	26.9	40.968	93538	179670	184820	112130	190810	157770	63939	152676	131162	1.16402	0.622171
sp|Q13724|MOGS_HUMAN	MOGS	sp|Q13724|MOGS_HUMAN Mannosyl-oligosaccharide glucosidase OS=Homo sapiens OX=9606 GN=MOGS PE=1 SV=5	1	16	16	16	26.8	91.916	1105400	437690	587040	879000	475680	545250	540880	710043	610202	1.16362	0.639833
sp|P61024|CKS1_HUMAN	CKS1B	sp|P61024|CKS1_HUMAN Cyclin-dependent kinases regulatory subunit 1 OS=Homo sapiens OX=9606 GN=CKS1B PE=1 SV=1	1	2	2	2	24.1	9.6601		62151	23632	28442	26149	63434	29418	42891.5	36860.8	1.16361	0.751738
sp|Q96I59|SYNM_HUMAN	NARS2	sp|Q96I59|SYNM_HUMAN Probable asparagine--tRNA ligase, mitochondrial OS=Homo sapiens OX=9606 GN=NARS2 PE=1 SV=3	1	10	10	10	26.6	54.089	22406	268480	211530	98688	164840	157230	154980	167472	143934	1.16353	0.731208
sp|Q13526|PIN1_HUMAN	PIN1	sp|Q13526|PIN1_HUMAN Peptidyl-prolyl cis-trans isomerase NIMA-interacting 1 OS=Homo sapiens OX=9606 GN=PIN1 PE=1 SV=1	1	6	6	6	48.5	18.243	307840	257360	370150	329150	203580	228020	311230	311783	267995	1.16339	0.380004
sp|Q9UDW1|QCR9_HUMAN	UQCR10	sp|Q9UDW1|QCR9_HUMAN Cytochrome b-c1 complex subunit 9 OS=Homo sapiens OX=9606 GN=UQCR10 PE=1 SV=3	1	2	2	2	38.1	7.3084	457770	246600	138790	285100	310580	229060	141590	281053	241582	1.16338	0.679356
sp|Q6NZY4|ZCHC8_HUMAN	ZCCHC8	sp|Q6NZY4|ZCHC8_HUMAN Zinc finger CCHC domain-containing protein 8 OS=Homo sapiens OX=9606 GN=ZCCHC8 PE=1 SV=2	1	6	6	6	13.3	78.576	35655	23370	84778	46754	40878	41976	35363	47934.3	41242.8	1.16225	0.692022
sp|P61254|RL26_HUMAN	RPL26	sp|P61254|RL26_HUMAN 60S ribosomal protein L26 OS=Homo sapiens OX=9606 GN=RPL26 PE=1 SV=1	1	6	6	1	33.1	17.258	1323400	995200	778530	940540	800380	992650	821040	1.03238e+06	888652	1.16173	0.362384
sp|P03886|NU1M_HUMAN	MT-ND1	sp|P03886|NU1M_HUMAN NADH-ubiquinone oxidoreductase chain 1 OS=Homo sapiens OX=9606 GN=MT-ND1 PE=1 SV=1	1	2	2	2	8.5	35.66	84528	46883		53565			59617	65705.5	56591	1.16106	0.679741
sp|P20020|AT2B1_HUMAN	ATP2B1	sp|P20020|AT2B1_HUMAN Plasma membrane calcium-transporting ATPase 1 OS=Homo sapiens OX=9606 GN=ATP2B1 PE=1 SV=4	1	16	6	6	17	134.68	60240	26331	23614	14813	12884	32705	66202	36728.3	31651	1.16042	0.784882
sp|Q9NYH9|UTP6_HUMAN	UTP6	sp|Q9NYH9|UTP6_HUMAN U3 small nucleolar RNA-associated protein 6 homolog OS=Homo sapiens OX=9606 GN=UTP6 PE=2 SV=2	1	5	5	5	9.9	70.193	14501	26079	54400	41881	25973	23141	18157	31660	27288	1.16022	0.722236
sp|Q6P1M0|S27A4_HUMAN	SLC27A4	sp|Q6P1M0|S27A4_HUMAN Long-chain fatty acid transport protein 4 OS=Homo sapiens OX=9606 GN=SLC27A4 PE=1 SV=1	1	8	7	7	15.4	72.063	136280	94777	113180	87390	120210	92793	95651	114746	99011	1.15892	0.287573
sp|Q01658|NC2B_HUMAN	DR1	sp|Q01658|NC2B_HUMAN Protein Dr1 OS=Homo sapiens OX=9606 GN=DR1 PE=1 SV=1	1	3	3	3	15.9	19.443		87809	104240	33975	153480	69159	74853	96024.5	82866.8	1.15878	0.747568
sp|Q96IX5|ATPMD_HUMAN	ATP5MD	sp|Q96IX5|ATPMD_HUMAN ATP synthase membrane subunit DAPIT, mitochondrial OS=Homo sapiens OX=9606 GN=ATP5MD PE=1 SV=1	1	3	3	3	44.8	6.4575	579510	560760	640760	514580	515870	555040	464030	593677	512380	1.15866	0.0419397
sp|Q9Y221|NIP7_HUMAN	NIP7	sp|Q9Y221|NIP7_HUMAN 60S ribosome subunit biogenesis protein NIP7 homolog OS=Homo sapiens OX=9606 GN=NIP7 PE=1 SV=1	1	3	3	3	26.7	20.462		41137	121890	74298	109950	73266	24030	81513.5	70386	1.15809	0.774031
sp|P00491|PNPH_HUMAN	PNP	sp|P00491|PNPH_HUMAN Purine nucleoside phosphorylase OS=Homo sapiens OX=9606 GN=PNP PE=1 SV=2	1	14	14	14	67.1	32.118	933000	671880	597550	311390	284380	831130	1109800	734143	634175	1.15764	0.710275
sp|O43776|SYNC_HUMAN	NARS1	sp|O43776|SYNC_HUMAN Asparagine--tRNA ligase, cytoplasmic OS=Homo sapiens OX=9606 GN=NARS1 PE=1 SV=1	1	24	24	23	43.8	62.942	905160	10197000	2612000	1745800	1981700	6581900	5486600	4.57139e+06	3949000	1.15761	0.832582
sp|O43865|SAHH2_HUMAN	AHCYL1	sp|O43865|SAHH2_HUMAN S-adenosylhomocysteine hydrolase-like protein 1 OS=Homo sapiens OX=9606 GN=AHCYL1 PE=1 SV=2	1	10	10	6	22.5	58.951	221340	323710	134830	112080	213980	251990	205110	226627	195790	1.1575	0.6155
sp|Q9UJZ1|STML2_HUMAN	STOML2	sp|Q9UJZ1|STML2_HUMAN Stomatin-like protein 2, mitochondrial OS=Homo sapiens OX=9606 GN=STOML2 PE=1 SV=1	1	14	14	14	49.4	38.534	1238900	1183300	1622200	1682900	908170	1142200	926220	1.34813e+06	1.16487e+06	1.15732	0.484652
sp|Q9BXB5|OSB10_HUMAN	OSBPL10	sp|Q9BXB5|OSB10_HUMAN Oxysterol-binding protein-related protein 10 OS=Homo sapiens OX=9606 GN=OSBPL10 PE=1 SV=2	1	3	3	3	4.5	83.969		21654	17565	25630	8267.9			19609.5	16949	1.15697	0.793601
sp|Q8N0Z6|TTC5_HUMAN	TTC5	sp|Q8N0Z6|TTC5_HUMAN Tetratricopeptide repeat protein 5 OS=Homo sapiens OX=9606 GN=TTC5 PE=1 SV=2	1	3	3	3	9.3	48.927		30052	26000	32188	14372		26208	28026	24256	1.15543	0.62401
sp|P53611|PGTB2_HUMAN	RABGGTB	sp|P53611|PGTB2_HUMAN Geranylgeranyl transferase type-2 subunit beta OS=Homo sapiens OX=9606 GN=RABGGTB PE=1 SV=2	1	2	2	2	8.5	36.924	25737	25007	4831.6			16217	15850	18525.2	16033.5	1.15541	0.79647
sp|Q6QNY1|BL1S2_HUMAN	BLOC1S2	sp|Q6QNY1|BL1S2_HUMAN Biogenesis of lysosome-related organelles complex 1 subunit 2 OS=Homo sapiens OX=9606 GN=BLOC1S2 PE=1 SV=1	1	4	4	4	38	15.961	47994	37911	36270	33777	28747	41904	36599	40725	35256.8	1.1551	0.27558
sp|Q7Z739|YTHD3_HUMAN	YTHDF3	sp|Q7Z739|YTHD3_HUMAN YTH domain-containing family protein 3 OS=Homo sapiens OX=9606 GN=YTHDF3 PE=1 SV=1	1	10	10	7	20.9	63.86	131780	357590	633690	223000	503500	311550	258570	374353	324155	1.15486	0.738412
sp|Q5R372|RBG1L_HUMAN	RABGAP1L	sp|Q5R372|RBG1L_HUMAN Rab GTPase-activating protein 1-like OS=Homo sapiens OX=9606 GN=RABGAP1L PE=1 SV=1	1	4	4	4	6	92.512	17570	39723			20068	25638	28722	28646.5	24809.3	1.15467	0.694824
sp|Q9Y5M8|SRPRB_HUMAN	SRPRB	sp|Q9Y5M8|SRPRB_HUMAN Signal recognition particle receptor subunit beta OS=Homo sapiens OX=9606 GN=SRPRB PE=1 SV=3	1	11	11	11	53.1	29.702	941790	377250	416680	649300	425120	493190	437050	578573	501165	1.15446	0.656827
sp|P17152|TMM11_HUMAN	TMEM11	sp|P17152|TMM11_HUMAN Transmembrane protein 11, mitochondrial OS=Homo sapiens OX=9606 GN=TMEM11 PE=1 SV=1	1	3	3	3	17.2	21.541	27074	138500	91698	82529	47657	84635	82334	85757.3	74288.8	1.15438	0.708829
sp|Q9BZG1|RAB34_HUMAN	RAB34	sp|Q9BZG1|RAB34_HUMAN Ras-related protein Rab-34 OS=Homo sapiens OX=9606 GN=RAB34 PE=1 SV=1	1	5	5	5	23.2	29.044		60835	57534	55065	39206	88912	21992	59184.5	51293.8	1.15383	0.730865
sp|O60341|KDM1A_HUMAN	KDM1A	sp|O60341|KDM1A_HUMAN Lysine-specific histone demethylase 1A OS=Homo sapiens OX=9606 GN=KDM1A PE=1 SV=2	1	10	10	10	16.5	92.902	31123	85150	142790	91564	101210	52585	54034	86354.3	74848.2	1.15373	0.724181
sp|Q9NY93|DDX56_HUMAN	DDX56	sp|Q9NY93|DDX56_HUMAN Probable ATP-dependent RNA helicase DDX56 OS=Homo sapiens OX=9606 GN=DDX56 PE=1 SV=1	1	8	8	8	16.1	61.589	37579	110510	146770	112720	117390	67887	42808	98286.3	85201.2	1.15358	0.718404
sp|Q9H7Z7|PGES2_HUMAN	PTGES2	sp|Q9H7Z7|PGES2_HUMAN Prostaglandin E synthase 2 OS=Homo sapiens OX=9606 GN=PTGES2 PE=1 SV=1	1	14	14	14	44.3	41.943	296440	765960	631310	501260	387600	620600	448360	564570	489455	1.15347	0.590235
sp|Q9BW92|SYTM_HUMAN	TARS2	sp|Q9BW92|SYTM_HUMAN Threonine--tRNA ligase, mitochondrial OS=Homo sapiens OX=9606 GN=TARS2 PE=1 SV=1	1	12	12	12	20.3	81.035	445880	214210	140590	199660	354690	202240	169060	266893	231412	1.15332	0.714046
sp|Q8NCW5|NNRE_HUMAN	NAXE	sp|Q8NCW5|NNRE_HUMAN NAD(P)H-hydrate epimerase OS=Homo sapiens OX=9606 GN=NAXE PE=1 SV=2	1	13	13	13	51.4	31.674	468670	2019200	780150	239130	706440	1874200	959680	1089340	944862	1.15291	0.809309
sp|Q5T0F9|C2D1B_HUMAN	CC2D1B	sp|Q5T0F9|C2D1B_HUMAN Coiled-coil and C2 domain-containing protein 1B OS=Homo sapiens OX=9606 GN=CC2D1B PE=1 SV=1	1	3	3	3	5.4	94.223		73572	17008	31535	48906	49863	26836	45290	39285	1.15286	0.773019
sp|P02656|APOC3_HUMAN	APOC3	sp|P02656|APOC3_HUMAN Apolipoprotein C-III OS=Homo sapiens OX=9606 GN=APOC3 PE=1 SV=1	1	4	4	4	53.5	10.852	2144200	567730	1797000	1679400	636860	1495700	1404200	1.50298e+06	1304040	1.15255	0.697878
sp|Q86U38|NOP9_HUMAN	NOP9	sp|Q86U38|NOP9_HUMAN Nucleolar protein 9 OS=Homo sapiens OX=9606 GN=NOP9 PE=1 SV=1	1	8	8	8	19.8	69.437	71883	112450	75134	41212	105040	100070	53934	86489	75064	1.1522	0.625047
sp|Q96IJ6|GMPPA_HUMAN	GMPPA	sp|Q96IJ6|GMPPA_HUMAN Mannose-1-phosphate guanyltransferase alpha OS=Homo sapiens OX=9606 GN=GMPPA PE=1 SV=1	1	8	8	8	29.5	46.291	350450	137900	142760	211790	131910	170790	216470	210370	182740	1.1512	0.679856
sp|Q9NRX4|PHP14_HUMAN	PHPT1	sp|Q9NRX4|PHP14_HUMAN 14 kDa phosphohistidine phosphatase OS=Homo sapiens OX=9606 GN=PHPT1 PE=1 SV=1	1	4	4	4	45.6	13.832	174620	1106100	391390	177840	252720	771340	735530	557370	484358	1.15074	0.817011
sp|Q06546|GABPA_HUMAN	GABPA	sp|Q06546|GABPA_HUMAN GA-binding protein alpha chain OS=Homo sapiens OX=9606 GN=GABPA PE=1 SV=1	1	8	8	8	23.1	51.295	49660	78681	81768	65636	82550	46627	48654	70036.3	60866.8	1.15065	0.515364
sp|O94826|TOM70_HUMAN	TOMM70	sp|O94826|TOM70_HUMAN Mitochondrial import receptor subunit TOM70 OS=Homo sapiens OX=9606 GN=TOMM70 PE=1 SV=1	1	18	18	18	49.5	67.454	991240	883060	847320	1045900	882490	590980	634530	907207	788475	1.15058	0.409173
sp|Q969H8|MYDGF_HUMAN	MYDGF	sp|Q969H8|MYDGF_HUMAN Myeloid-derived growth factor OS=Homo sapiens OX=9606 GN=MYDGF PE=1 SV=1	1	4	4	4	26.6	18.795	670520	400020	191570	264880	434550	431620	331760	420703	365702	1.1504	0.680299
sp|Q16531|DDB1_HUMAN	DDB1	sp|Q16531|DDB1_HUMAN DNA damage-binding protein 1 OS=Homo sapiens OX=9606 GN=DDB1 PE=1 SV=1	1	37	37	37	37.6	126.97	1346300	1861500	1466100	971900	1366900	1649400	1431000	1.55797e+06	1354800	1.14996	0.381619
sp|P19387|RPB3_HUMAN	POLR2C	sp|P19387|RPB3_HUMAN DNA-directed RNA polymerase II subunit RPB3 OS=Homo sapiens OX=9606 GN=POLR2C PE=1 SV=2	1	9	9	9	49.5	31.441	87776	183800	158540	153410	125730	158700	60878	143372	124680	1.14992	0.62425
sp|Q9BTE7|DCNL5_HUMAN	DCUN1D5	sp|Q9BTE7|DCNL5_HUMAN DCN1-like protein 5 OS=Homo sapiens OX=9606 GN=DCUN1D5 PE=1 SV=1	1	3	3	3	13.9	27.508		38852	37424	53914	46390	12075	20306	38138	33171.2	1.14973	0.758764
sp|O43707|ACTN4_HUMAN	ACTN4	sp|O43707|ACTN4_HUMAN Alpha-actinin-4 OS=Homo sapiens OX=9606 GN=ACTN4 PE=1 SV=2	1	62	62	40	73.3	104.85	22414000	17863000	16795000	16046000	13161000	15872000	21109000	19024000	16547000	1.14969	0.355575
sp|O75886|STAM2_HUMAN	STAM2	sp|O75886|STAM2_HUMAN Signal transducing adapter molecule 2 OS=Homo sapiens OX=9606 GN=STAM2 PE=1 SV=1	1	6	5	5	11.8	58.164	35912	96499	45984	47904	33270	65247	60565	59465	51746.5	1.14916	0.683088
sp|Q9BS26|ERP44_HUMAN	ERP44	sp|Q9BS26|ERP44_HUMAN Endoplasmic reticulum resident protein 44 OS=Homo sapiens OX=9606 GN=ERP44 PE=1 SV=1	1	16	16	16	48.5	46.971	2269000	1880200	1158300	1263800	1041100	1761500	2092300	1.76917e+06	1539675	1.14905	0.58333
sp|Q10588|BST1_HUMAN	BST1	sp|Q10588|BST1_HUMAN ADP-ribosyl cyclase/cyclic ADP-ribose hydrolase 2 OS=Homo sapiens OX=9606 GN=BST1 PE=1 SV=2	1	4	4	4	16	35.724	88358	142670	29959	36393	56899	94516	115100	86995.7	75727	1.14881	0.756692
sp|Q06330|SUH_HUMAN;sp|Q9UBG7|RBPJL_HUMAN	RBPJ	sp|Q06330|SUH_HUMAN Recombining binding protein suppressor of hairless OS=Homo sapiens OX=9606 GN=RBPJ PE=1 SV=3	2	3	3	3	9	55.637		39964	28095	22860		35403	30627	34029.5	29630	1.14848	0.545151
sp|O14562|UBFD1_HUMAN	UBFD1	sp|O14562|UBFD1_HUMAN Ubiquitin domain-containing protein UBFD1 OS=Homo sapiens OX=9606 GN=UBFD1 PE=1 SV=2	1	4	4	4	16.8	33.382	73498	283200	153120	65702	139410	208030	178800	169939	147986	1.14835	0.740917
sp|P09622|DLDH_HUMAN	DLD	sp|P09622|DLDH_HUMAN Dihydrolipoyl dehydrogenase, mitochondrial OS=Homo sapiens OX=9606 GN=DLD PE=1 SV=2	1	13	13	13	30.6	54.177	2507000	1461800	2419500	1277000	2613300	1927200	1600300	2.12943e+06	1854450	1.14828	0.558512
sp|Q9Y520|PRC2C_HUMAN	PRRC2C	sp|Q9Y520|PRC2C_HUMAN Protein PRRC2C OS=Homo sapiens OX=9606 GN=PRRC2C PE=1 SV=4	1	23	23	22	11.7	316.91	296920	577250	616910	190610	684270	474390	382460	497027	432932	1.14805	0.682427
sp|O15372|EIF3H_HUMAN	EIF3H	sp|O15372|EIF3H_HUMAN Eukaryotic translation initiation factor 3 subunit H OS=Homo sapiens OX=9606 GN=EIF3H PE=1 SV=1	1	10	10	10	32.1	39.93	323540	465320	602960	464120	455740	378960	317960	463940	404195	1.14781	0.483064
sp|Q9BTC0|DIDO1_HUMAN	DIDO1	sp|Q9BTC0|DIDO1_HUMAN Death-inducer obliterator 1 OS=Homo sapiens OX=9606 GN=DIDO1 PE=1 SV=5	1	8	8	8	4.3	243.87	1349500	3281600	2783000	1764000	2637000	2411200	1804400	2.47137e+06	2154150	1.14726	0.588613
sp|P63165|SUMO1_HUMAN;sp|G2XKQ0|SUMO5_HUMAN	SUMO1	sp|P63165|SUMO1_HUMAN Small ubiquitin-related modifier 1 OS=Homo sapiens OX=9606 GN=SUMO1 PE=1 SV=1;sp|G2XKQ0|SUMO5_HUMAN Small ubiquitin-related modifier 5 OS=Homo sapiens OX=9606 GN=SUMO1P1 PE=1 SV=2	2	3	3	3	34.7	11.557	125380	266560	237120	126760	141320	197620	265430	209687	182782	1.14719	0.625685
sp|Q9NYF8|BCLF1_HUMAN	BCLAF1	sp|Q9NYF8|BCLF1_HUMAN Bcl-2-associated transcription factor 1 OS=Homo sapiens OX=9606 GN=BCLAF1 PE=1 SV=2	1	13	12	12	20.1	106.12	263180	510540	754450	238610	460740	560210	517530	509390	444272	1.14657	0.673698
sp|P24844|MYL9_HUMAN	MYL9	sp|P24844|MYL9_HUMAN Myosin regulatory light polypeptide 9 OS=Homo sapiens OX=9606 GN=MYL9 PE=1 SV=4	1	14	6	6	65.7	19.827	528410	659350	259810	306120	345670	266780	765110	482523	420920	1.14635	0.72998
sp|P61978|HNRPK_HUMAN	HNRNPK	sp|P61978|HNRPK_HUMAN Heterogeneous nuclear ribonucleoprotein K OS=Homo sapiens OX=9606 GN=HNRNPK PE=1 SV=1	1	26	26	26	52.7	50.976	5071500	9330300	11604000	7512100	9005000	7061900	6669000	8668600	7562000	1.14634	0.546555
sp|P22830|HEMH_HUMAN	FECH	sp|P22830|HEMH_HUMAN Ferrochelatase, mitochondrial OS=Homo sapiens OX=9606 GN=FECH PE=1 SV=2	1	16	16	16	50.6	47.862	1360400	3144300	488450	584050	668930	2335000	2219800	1.66438e+06	1451945	1.14631	0.815588
sp|Q8WX92|NELFB_HUMAN	NELFB	sp|Q8WX92|NELFB_HUMAN Negative elongation factor B OS=Homo sapiens OX=9606 GN=NELFB PE=1 SV=1	1	8	8	8	14	65.697	57307	152670	196200	151490	108620	113310	99083	135392	118126	1.14617	0.65968
sp|O60315|ZEB2_HUMAN	ZEB2	sp|O60315|ZEB2_HUMAN Zinc finger E-box-binding homeobox 2 OS=Homo sapiens OX=9606 GN=ZEB2 PE=1 SV=1	1	13	13	13	15.1	136.45		58812	132310	133170	115470	28938	56140	95561	83429.5	1.14541	0.792394
sp|Q8IZP0|ABI1_HUMAN	ABI1	sp|Q8IZP0|ABI1_HUMAN Abl interactor 1 OS=Homo sapiens OX=9606 GN=ABI1 PE=1 SV=4	1	12	12	9	26.4	55.08	156090	415940	277470	182420	199520	299690	307500	283167	247282	1.14511	0.647317
sp|Q13586|STIM1_HUMAN	STIM1	sp|Q13586|STIM1_HUMAN Stromal interaction molecule 1 OS=Homo sapiens OX=9606 GN=STIM1 PE=1 SV=3	1	15	15	14	31.5	77.422	657220	332840	572490	434320	549740	411050	424340	520850	454862	1.14507	0.494745
sp|Q9Y3C4|TPRKB_HUMAN	TPRKB	sp|Q9Y3C4|TPRKB_HUMAN EKC/KEOPS complex subunit TPRKB OS=Homo sapiens OX=9606 GN=TPRKB PE=1 SV=1	1	3	3	3	25.7	19.661		78600	103580		82273	76856		91090	79564.5	1.14486	0.462334
sp|Q16630|CPSF6_HUMAN	CPSF6	sp|Q16630|CPSF6_HUMAN Cleavage and polyadenylation specificity factor subunit 6 OS=Homo sapiens OX=9606 GN=CPSF6 PE=1 SV=2	1	5	5	5	12.3	59.209	166910	381150	519690	284620	286290	322380	350300	355917	310898	1.1448	0.630188
sp|Q9BV36|MELPH_HUMAN	MLPH	sp|Q9BV36|MELPH_HUMAN Melanophilin OS=Homo sapiens OX=9606 GN=MLPH PE=1 SV=1	1	21	21	21	47.2	65.948		340670	975710	165950	1511900	516630	105320	658190	574950	1.14478	0.881734
sp|Q96A49|SYAP1_HUMAN	SYAP1	sp|Q96A49|SYAP1_HUMAN Synapse-associated protein 1 OS=Homo sapiens OX=9606 GN=SYAP1 PE=1 SV=1	1	7	7	7	23.3	39.933	134410	255340	135770	41974	213760	205360	151150	175173	153061	1.14447	0.716682
sp|O00571|DDX3X_HUMAN;sp|Q9NQI0|DDX4_HUMAN	DDX3X	sp|O00571|DDX3X_HUMAN ATP-dependent RNA helicase DDX3X OS=Homo sapiens OX=9606 GN=DDX3X PE=1 SV=3	2	25	24	7	45	73.243	634590	1365000	1120400	826660	823910	1070700	914040	1.04e+06	908828	1.14433	0.525277
sp|P50452|SPB8_HUMAN	SERPINB8	sp|P50452|SPB8_HUMAN Serpin B8 OS=Homo sapiens OX=9606 GN=SERPINB8 PE=1 SV=2	1	11	8	8	34	42.766	136660	205370	19609	26852	29981	101650	262910	120546	105348	1.14427	0.856109
sp|Q9UNN8|EPCR_HUMAN	PROCR	sp|Q9UNN8|EPCR_HUMAN Endothelial protein C receptor OS=Homo sapiens OX=9606 GN=PROCR PE=1 SV=1	1	4	4	4	20.6	26.671	18666	277950	17288		25193	51487	197670	104635	91450	1.14417	0.903316
sp|Q9Y2T2|AP3M1_HUMAN	AP3M1	sp|Q9Y2T2|AP3M1_HUMAN AP-3 complex subunit mu-1 OS=Homo sapiens OX=9606 GN=AP3M1 PE=1 SV=1	1	8	8	7	29.7	46.939	89389	85273	79305	59438	80904	104270	51363	84655.7	73993.8	1.14409	0.487932
sp|Q9UBL3|ASH2L_HUMAN	ASH2L	sp|Q9UBL3|ASH2L_HUMAN Set1/Ash2 histone methyltransferase complex subunit ASH2 OS=Homo sapiens OX=9606 GN=ASH2L PE=1 SV=1	1	8	8	8	18.3	68.722	33423	156270	178440	130750	86172	107770	104340	122711	107258	1.14407	0.710075
sp|O43395|PRPF3_HUMAN	PRPF3	sp|O43395|PRPF3_HUMAN U4/U6 small nuclear ribonucleoprotein Prp3 OS=Homo sapiens OX=9606 GN=PRPF3 PE=1 SV=2	1	9	9	9	15.1	77.528	51186	140290	137640	80718	100760	108040	94058	109705	95894	1.14403	0.610446
sp|P23458|JAK1_HUMAN	JAK1	sp|P23458|JAK1_HUMAN Tyrosine-protein kinase JAK1 OS=Homo sapiens OX=9606 GN=JAK1 PE=1 SV=2	1	7	7	7	7.6	133.28	64402	79348	49886	75873	22522	63510	63791	64545.3	56424	1.14393	0.623257
sp|Q9ULA0|DNPEP_HUMAN	DNPEP	sp|Q9ULA0|DNPEP_HUMAN Aspartyl aminopeptidase OS=Homo sapiens OX=9606 GN=DNPEP PE=1 SV=2	1	15	15	15	42.9	53.41	1109900	883180	502330	536170	405940	894600	1072500	831803	727302	1.14368	0.67581
sp|Q96BR1|SGK3_HUMAN	SGK3	sp|Q96BR1|SGK3_HUMAN Serine/threonine-protein kinase Sgk3 OS=Homo sapiens OX=9606 GN=SGK3 PE=1 SV=1	1	5	5	5	14.3	57.107	14146	18456	182390	91381		33942		71664	62661.5	1.14367	0.911608
sp|Q9C0D5|TANC1_HUMAN	TANC1	sp|Q9C0D5|TANC1_HUMAN Protein TANC1 OS=Homo sapiens OX=9606 GN=TANC1 PE=1 SV=3	1	4	4	4	2.7	202.22		155930	160640	125760	151080			158285	138420	1.14351	0.262873
sp|Q8TBC4|UBA3_HUMAN	UBA3	sp|Q8TBC4|UBA3_HUMAN NEDD8-activating enzyme E1 catalytic subunit OS=Homo sapiens OX=9606 GN=UBA3 PE=1 SV=2	1	10	10	10	27.6	51.852	111380	216110	82836	83869	97006	153110	144580	136775	119641	1.14321	0.682628
sp|P00568|KAD1_HUMAN	AK1	sp|P00568|KAD1_HUMAN Adenylate kinase isoenzyme 1 OS=Homo sapiens OX=9606 GN=AK1 PE=1 SV=3	1	12	12	11	58.8	21.635	792970	1133700	893600	917650	533780	876770	961240	940090	822360	1.14316	0.448572
sp|Q9Y5P6|GMPPB_HUMAN	GMPPB	sp|Q9Y5P6|GMPPB_HUMAN Mannose-1-phosphate guanyltransferase beta OS=Homo sapiens OX=9606 GN=GMPPB PE=1 SV=2	1	8	8	8	28.1	39.834	356480	263440	219150	176640	158560	323720	320410	279690	244832	1.14237	0.603031
sp|Q01433|AMPD2_HUMAN	AMPD2	sp|Q01433|AMPD2_HUMAN AMP deaminase 2 OS=Homo sapiens OX=9606 GN=AMPD2 PE=1 SV=2	1	12	12	12	14.4	100.69	279960	267500	179250	123300	261120	208860	255070	242237	212088	1.14215	0.541546
sp|P18124|RL7_HUMAN	RPL7	sp|P18124|RL7_HUMAN 60S ribosomal protein L7 OS=Homo sapiens OX=9606 GN=RPL7 PE=1 SV=1	1	12	12	12	45.2	29.225	2578200	2798600	3021600	2473400	3182900	2235500	1912400	2.79947e+06	2451050	1.14215	0.348034
sp|P45880|VDAC2_HUMAN	VDAC2	sp|P45880|VDAC2_HUMAN Voltage-dependent anion-selective channel protein 2 OS=Homo sapiens OX=9606 GN=VDAC2 PE=1 SV=2	1	13	13	13	60.2	31.566	1379800	2219500	3717800	2451300	2529100	1999000	1565000	2.43903e+06	2136100	1.14182	0.65103
sp|P82930|RT34_HUMAN	MRPS34	sp|P82930|RT34_HUMAN 28S ribosomal protein S34, mitochondrial OS=Homo sapiens OX=9606 GN=MRPS34 PE=1 SV=2	1	6	6	6	36.7	25.65	54029	122260	84934	72863	70408	85844	76042	87074.3	76289.2	1.14137	0.553323
sp|Q9Y5S2|MRCKB_HUMAN;sp|Q6DT37|MRCKG_HUMAN	CDC42BPB	sp|Q9Y5S2|MRCKB_HUMAN Serine/threonine-protein kinase MRCK beta OS=Homo sapiens OX=9606 GN=CDC42BPB PE=1 SV=2	2	24	24	23	16.3	194.31	384770	333950	399430	325780	396330	292890	291250	372717	326562	1.14133	0.226577
sp|P51398|RT29_HUMAN	DAP3	sp|P51398|RT29_HUMAN 28S ribosomal protein S29, mitochondrial OS=Homo sapiens OX=9606 GN=DAP3 PE=1 SV=1	1	10	10	10	32.7	45.566	177320	313740	234750	155240	226790	274830	191170	241937	212008	1.14117	0.533705
sp|O60547|GMDS_HUMAN	GMDS	sp|O60547|GMDS_HUMAN GDP-mannose 4,6 dehydratase OS=Homo sapiens OX=9606 GN=GMDS PE=1 SV=1	1	8	8	8	27.2	41.949	180880	100290	114060	86425	64066	151940	159410	131743	115460	1.14103	0.660778
sp|Q14157|UBP2L_HUMAN	UBAP2L	sp|Q14157|UBP2L_HUMAN Ubiquitin-associated protein 2-like OS=Homo sapiens OX=9606 GN=UBAP2L PE=1 SV=2	1	15	15	15	25.5	114.53	239630	765370	651210	402210	441040	560740	533000	552070	484248	1.14006	0.65022
sp|Q9NP79|VTA1_HUMAN	VTA1	sp|Q9NP79|VTA1_HUMAN Vacuolar protein sorting-associated protein VTA1 homolog OS=Homo sapiens OX=9606 GN=VTA1 PE=1 SV=1	1	7	7	7	30.6	33.879	304360	242950	194140	214730	61162	295830	295730	247150	216863	1.13966	0.686058
sp|Q9UP83|COG5_HUMAN	COG5	sp|Q9UP83|COG5_HUMAN Conserved oligomeric Golgi complex subunit 5 OS=Homo sapiens OX=9606 GN=COG5 PE=1 SV=3	1	6	6	6	8.6	92.742	156840	130460	87394	114880	96619	113670	113340	124898	109627	1.1393	0.427656
sp|O95139|NDUB6_HUMAN	NDUFB6	sp|O95139|NDUB6_HUMAN NADH dehydrogenase [ubiquinone] 1 beta subcomplex subunit 6 OS=Homo sapiens OX=9606 GN=NDUFB6 PE=1 SV=3	1	5	5	5	36.7	15.489	284020	136600	280110	327450	89491	199160	204240	233577	205085	1.13892	0.702438
sp|Q8WWY3|PRP31_HUMAN	PRPF31	sp|Q8WWY3|PRP31_HUMAN U4/U6 small nuclear ribonucleoprotein Prp31 OS=Homo sapiens OX=9606 GN=PRPF31 PE=1 SV=2	1	11	11	11	28.7	55.455	143170	304920	197470	235600	174590	184410	161380	215187	188995	1.13858	0.578921
sp|P42167|LAP2B_HUMAN	TMPO	sp|P42167|LAP2B_HUMAN Lamina-associated polypeptide 2, isoforms beta/gamma OS=Homo sapiens OX=9606 GN=TMPO PE=1 SV=2	1	20	10	10	56.4	50.67	431880	852680	1372800	574160	963770	729950	844230	885787	778028	1.1385	0.681997
sp|Q6Y7W6|GGYF2_HUMAN	GIGYF2	sp|Q6Y7W6|GGYF2_HUMAN GRB10-interacting GYF protein 2 OS=Homo sapiens OX=9606 GN=GIGYF2 PE=1 SV=1	1	11	11	11	11.2	150.07	34866	116710	60662	62172	93486	46367	46548	70746	62143.2	1.13843	0.735638
sp|P20700|LMNB1_HUMAN	LMNB1	sp|P20700|LMNB1_HUMAN Lamin-B1 OS=Homo sapiens OX=9606 GN=LMNB1 PE=1 SV=2	1	45	44	41	65.2	66.408	3265300	7834600	11951000	5263800	4719700	7985000	9032200	7.68363e+06	6750175	1.13829	0.717211
sp|Q8IYB8|SUV3_HUMAN	SUPV3L1	sp|Q8IYB8|SUV3_HUMAN ATP-dependent RNA helicase SUPV3L1, mitochondrial OS=Homo sapiens OX=9606 GN=SUPV3L1 PE=1 SV=1	1	11	11	11	19.1	87.99	159150	139140	142430	125520	185190	108020	98116	146907	129212	1.13695	0.487982
sp|Q9Y487|VPP2_HUMAN	ATP6V0A2	sp|Q9Y487|VPP2_HUMAN V-type proton ATPase 116 kDa subunit a2 OS=Homo sapiens OX=9606 GN=ATP6V0A2 PE=1 SV=2	1	8	6	6	11.8	98.081	42107	45735	41618	39468	52653	42520	17253	43153.3	37973.5	1.13641	0.585525
sp|Q8IY17|PLPL6_HUMAN	PNPLA6	sp|Q8IY17|PLPL6_HUMAN Patatin-like phospholipase domain-containing protein 6 OS=Homo sapiens OX=9606 GN=PNPLA6 PE=1 SV=3	1	12	12	12	13.3	150.95	151500	68553	153320	95836	138530	108800	94914	124458	109520	1.13639	0.594717
sp|P52564|MP2K6_HUMAN	MAP2K6	sp|P52564|MP2K6_HUMAN Dual specificity mitogen-activated protein kinase kinase 6 OS=Homo sapiens OX=9606 GN=MAP2K6 PE=1 SV=1	1	6	5	5	26.9	37.492		42936	25692		25942	39295	25364	34314	30200.3	1.13621	0.668841
sp|Q6IN85|P4R3A_HUMAN;sp|Q5MIZ7|P4R3B_HUMAN	PPP4R3A	sp|Q6IN85|P4R3A_HUMAN Serine/threonine-protein phosphatase 4 regulatory subunit 3A OS=Homo sapiens OX=9606 GN=PPP4R3A PE=1 SV=1	2	8	8	8	11.9	95.367	44348	97261	142540	66566	72332	92097	102630	94716.3	83406.2	1.1356	0.67879
sp|P09661|RU2A_HUMAN	SNRPA1	sp|P09661|RU2A_HUMAN U2 small nuclear ribonucleoprotein A OS=Homo sapiens OX=9606 GN=SNRPA1 PE=1 SV=2	1	9	9	9	43.9	28.415	294260	753390	625100	366730	416060	630690	551160	557583	491160	1.13524	0.643764
sp|O96011|PX11B_HUMAN	PEX11B	sp|O96011|PX11B_HUMAN Peroxisomal membrane protein 11B OS=Homo sapiens OX=9606 GN=PEX11B PE=1 SV=1	1	5	5	5	19.7	28.431	108550	38463		91067	59178	49912	58843	73506.5	64750	1.13524	0.747438
sp|A0A0C4DH31|HV118_HUMAN;sp|P23083|HV102_HUMAN	IGHV1-18	sp|A0A0C4DH31|HV118_HUMAN Immunoglobulin heavy variable 1-18 OS=Homo sapiens OX=9606 GN=IGHV1-18 PE=3 SV=1;sp|P23083|HV102_HUMAN Immunoglobulin heavy variable 1-2 OS=Homo sapiens OX=9606 GN=IGHV1-2 PE=1 SV=2	2	2	2	2	23.9	12.82	34221		90199	39272	67607	34949	77408	62210	54809	1.13503	0.765937
sp|Q96CN9|GCC1_HUMAN	GCC1	sp|Q96CN9|GCC1_HUMAN GRIP and coiled-coil domain-containing protein 1 OS=Homo sapiens OX=9606 GN=GCC1 PE=1 SV=1	1	6	6	5	9.5	87.81	19575	36701	14156	23004		25621	13430	23477.3	20685	1.13499	0.736489
sp|Q9Y2P8|RCL1_HUMAN	RCL1	sp|Q9Y2P8|RCL1_HUMAN RNA 3-terminal phosphate cyclase-like protein OS=Homo sapiens OX=9606 GN=RCL1 PE=1 SV=3	1	4	4	4	12.9	40.842		27950	61039	30300	50456	36856		44494.5	39204	1.13495	0.739734
sp|P62072|TIM10_HUMAN	TIMM10	sp|P62072|TIM10_HUMAN Mitochondrial import inner membrane translocase subunit Tim10 OS=Homo sapiens OX=9606 GN=TIMM10 PE=1 SV=1	1	3	3	3	23.3	10.333	165200	225960	318890	173320	196960	196910	267050	236683	208560	1.13485	0.554514
sp|P35613|BASI_HUMAN	BSG	sp|P35613|BASI_HUMAN Basigin OS=Homo sapiens OX=9606 GN=BSG PE=1 SV=2	1	7	7	7	22.1	42.2	763050	937870	610800	1190600	320180	624990	581420	770573	679298	1.13437	0.708774
sp|Q8TDD1|DDX54_HUMAN	DDX54	sp|Q8TDD1|DDX54_HUMAN ATP-dependent RNA helicase DDX54 OS=Homo sapiens OX=9606 GN=DDX54 PE=1 SV=2	1	11	11	11	14.4	98.594	102520	171570	154280	130840	213210	79820	79920	142790	125948	1.13373	0.698807
sp|P22626|ROA2_HUMAN	HNRNPA2B1	sp|P22626|ROA2_HUMAN Heterogeneous nuclear ribonucleoproteins A2/B1 OS=Homo sapiens OX=9606 GN=HNRNPA2B1 PE=1 SV=2	1	22	22	21	64.6	37.429	7910800	16905000	17923000	12137000	13134000	12563000	12430000	1.42463e+07	12566000	1.13372	0.557227
sp|Q9HD15|SRA1_HUMAN	SRA1	sp|Q9HD15|SRA1_HUMAN Steroid receptor RNA activator 1 OS=Homo sapiens OX=9606 GN=SRA1 PE=1 SV=1	1	3	3	3	16.5	25.673	45685	17225	14714	15192	21960	41207	12961	25874.7	22830	1.13336	0.797596
sp|Q96S55|WRIP1_HUMAN	WRNIP1	sp|Q96S55|WRIP1_HUMAN ATPase WRNIP1 OS=Homo sapiens OX=9606 GN=WRNIP1 PE=1 SV=2	1	8	8	8	16.8	72.132	14748	73051	145060	110800	36036	86190	40985	77619.7	68502.8	1.13309	0.82033
sp|Q7Z3T8|ZFY16_HUMAN	ZFYVE16	sp|Q7Z3T8|ZFY16_HUMAN Zinc finger FYVE domain-containing protein 16 OS=Homo sapiens OX=9606 GN=ZFYVE16 PE=1 SV=3	1	11	11	11	10.7	168.9	67824	170370	98910	85460	92732	115940	102790	112368	99230.5	1.13239	0.642003
sp|Q27J81|INF2_HUMAN	INF2	sp|Q27J81|INF2_HUMAN Inverted formin-2 OS=Homo sapiens OX=9606 GN=INF2 PE=1 SV=2	1	21	21	21	26	135.62	446190	603390	418850	298160	483320	439860	507880	489477	432305	1.13225	0.471387
sp|P50579|MAP2_HUMAN	METAP2	sp|P50579|MAP2_HUMAN Methionine aminopeptidase 2 OS=Homo sapiens OX=9606 GN=METAP2 PE=1 SV=1	1	15	15	14	45.2	52.891	366600	497520	238600	264680	362870	312130	359820	367573	324875	1.13143	0.559226
sp|Q8N5A5|ZGPAT_HUMAN	ZGPAT	sp|Q8N5A5|ZGPAT_HUMAN Zinc finger CCCH-type with G patch domain-containing protein OS=Homo sapiens OX=9606 GN=ZGPAT PE=1 SV=3	1	4	4	4	10.2	57.358	22443	45466	27488			37834	18379	31799	28106.5	1.13138	0.770603
sp|P09382|LEG1_HUMAN	LGALS1	sp|P09382|LEG1_HUMAN Galectin-1 OS=Homo sapiens OX=9606 GN=LGALS1 PE=1 SV=2	1	10	10	10	67.4	14.716	3300700	12322000	13795000	4427400	12204000	8749400	9288700	9805900	8667375	1.13136	0.746826
sp|Q712K3|UB2R2_HUMAN	UBE2R2	sp|Q712K3|UB2R2_HUMAN Ubiquitin-conjugating enzyme E2 R2 OS=Homo sapiens OX=9606 GN=UBE2R2 PE=1 SV=1	1	3	3	2	13.4	27.166	24130	29184	27439		31152		16473	26917.7	23812.5	1.1304	0.62928
sp|Q7Z417|NUFP2_HUMAN	NUFIP2	sp|Q7Z417|NUFP2_HUMAN Nuclear fragile X mental retardation-interacting protein 2 OS=Homo sapiens OX=9606 GN=NUFIP2 PE=1 SV=1	1	9	9	9	18.1	76.12	42722	169150	121290	62949	138220	99631	92223	111054	98255.8	1.13025	0.735839
sp|O94979|SC31A_HUMAN	SEC31A	sp|O94979|SC31A_HUMAN Protein transport protein Sec31A OS=Homo sapiens OX=9606 GN=SEC31A PE=1 SV=3	1	23	23	23	26.3	133.01	1946500	1099900	1043700	1386800	1005500	1233800	1199300	1.36337e+06	1206350	1.13016	0.574139
sp|Q8TDN6|BRX1_HUMAN	BRIX1	sp|Q8TDN6|BRX1_HUMAN Ribosome biogenesis protein BRX1 homolog OS=Homo sapiens OX=9606 GN=BRIX1 PE=1 SV=2	1	8	8	8	31.2	41.401	42126	168780	262210	186540	173470	85913	112420	157705	139586	1.12981	0.776612
sp|Q9BZE4|NOG1_HUMAN	GTPBP4	sp|Q9BZE4|NOG1_HUMAN Nucleolar GTP-binding protein 1 OS=Homo sapiens OX=9606 GN=GTPBP4 PE=1 SV=3	1	7	7	7	11	73.964	39075	69581	138260	90302	87143	65199	48931	82305.3	72893.8	1.12911	0.742635
sp|P83916|CBX1_HUMAN	CBX1	sp|P83916|CBX1_HUMAN Chromobox protein homolog 1 OS=Homo sapiens OX=9606 GN=CBX1 PE=1 SV=1	1	7	6	6	37.8	21.418	71241	413390	431390	226550	197550	314490	343170	305340	270440	1.12905	0.755951
sp|O75907|DGAT1_HUMAN	DGAT1	sp|O75907|DGAT1_HUMAN Diacylglycerol O-acyltransferase 1 OS=Homo sapiens OX=9606 GN=DGAT1 PE=1 SV=2	1	3	3	3	10.5	55.278	75534	22042	29139	38353	29494	37531	44291	42238.3	37417.2	1.12885	0.752801
sp|Q8TEX9|IPO4_HUMAN	IPO4	sp|Q8TEX9|IPO4_HUMAN Importin-4 OS=Homo sapiens OX=9606 GN=IPO4 PE=1 SV=2	1	9	9	9	12.3	118.71	99301	199760	257390	134460	129010	205640	188180	185484	164322	1.12878	0.656701
sp|P12830|CADH1_HUMAN	CDH1	sp|P12830|CADH1_HUMAN Cadherin-1 OS=Homo sapiens OX=9606 GN=CDH1 PE=1 SV=3	1	11	11	11	16.6	97.455	1312300	1894000	421130	457760	2234600	1144800	447950	1.20914e+06	1.07128e+06	1.12869	0.831045
sp|Q6UW02|CP20A_HUMAN	CYP20A1	sp|Q6UW02|CP20A_HUMAN Cytochrome P450 20A1 OS=Homo sapiens OX=9606 GN=CYP20A1 PE=1 SV=1	1	11	11	11	31.6	52.432	352830	294870	165510	280880	200500	206560	272770	271070	240178	1.12862	0.5833
sp|Q9UKV3|ACINU_HUMAN	ACIN1	sp|Q9UKV3|ACINU_HUMAN Apoptotic chromatin condensation inducer in the nucleus OS=Homo sapiens OX=9606 GN=ACIN1 PE=1 SV=2	1	22	22	22	22.7	151.86	363210	648240	761100	312530	612170	611100	558350	590850	523538	1.12857	0.627272
sp|Q9H3P2|NELFA_HUMAN	NELFA	sp|Q9H3P2|NELFA_HUMAN Negative elongation factor A OS=Homo sapiens OX=9606 GN=NELFA PE=1 SV=3	1	8	8	8	21.8	57.276	25553	70333	103330	59534	57501	47362	71037	66405.3	58858.5	1.12822	0.717564
sp|Q9Y2R0|COA3_HUMAN	COA3	sp|Q9Y2R0|COA3_HUMAN Cytochrome c oxidase assembly factor 3 homolog, mitochondrial OS=Homo sapiens OX=9606 GN=COA3 PE=1 SV=1	1	3	3	3	27.4	11.731	282830	269810	266980	256380	299320	255410	157830	273207	242235	1.12786	0.424819
sp|Q9NQE9|HINT3_HUMAN	HINT3	sp|Q9NQE9|HINT3_HUMAN Histidine triad nucleotide-binding protein 3 OS=Homo sapiens OX=9606 GN=HINT3 PE=1 SV=1	1	5	5	5	38.5	20.361	112410	156260	113330	156060	96597	106470	92714	127333	112960	1.12724	0.526887
sp|P00558|PGK1_HUMAN	PGK1	sp|P00558|PGK1_HUMAN Phosphoglycerate kinase 1 OS=Homo sapiens OX=9606 GN=PGK1 PE=1 SV=3	1	25	25	20	71.7	44.614	17607000	19272000	12081000	8247100	12270000	16878000	20528000	16320000	14480775	1.12701	0.636047
sp|Q92688|AN32B_HUMAN	ANP32B	sp|Q92688|AN32B_HUMAN Acidic leucine-rich nuclear phosphoprotein 32 family member B OS=Homo sapiens OX=9606 GN=ANP32B PE=1 SV=1	1	8	6	6	29.5	28.787	423100	1102800	1096200	556090	995870	886660	663860	874033	775620	1.12688	0.677523
sp|P09497|CLCB_HUMAN	CLTB	sp|P09497|CLCB_HUMAN Clathrin light chain B OS=Homo sapiens OX=9606 GN=CLTB PE=1 SV=1	1	7	7	7	20.5	25.19	305570	369930	422350	223880	340900	332150	402440	365950	324842	1.12655	0.466777
sp|Q9Y3A4|RRP7A_HUMAN	RRP7A	sp|Q9Y3A4|RRP7A_HUMAN Ribosomal RNA-processing protein 7 homolog A OS=Homo sapiens OX=9606 GN=RRP7A PE=1 SV=2	1	3	3	3	12.5	32.334	20938	41625	45290	61641	26049	17289	22690	35951	31917.2	1.12638	0.777096
sp|Q9UQB8|BAIP2_HUMAN	BAIAP2	sp|Q9UQB8|BAIP2_HUMAN Brain-specific angiogenesis inhibitor 1-associated protein 2 OS=Homo sapiens OX=9606 GN=BAIAP2 PE=1 SV=1	1	12	12	12	27.5	60.867	181760	149500	141800	89841	187720	165450	117100	157687	140028	1.12611	0.559979
sp|Q9P0J7|KCMF1_HUMAN	KCMF1	sp|Q9P0J7|KCMF1_HUMAN E3 ubiquitin-protein ligase KCMF1 OS=Homo sapiens OX=9606 GN=KCMF1 PE=1 SV=2	1	4	4	4	13.4	41.945	18560	52531	22812	22490		31165	29759	31301	27804.7	1.12575	0.766881
sp|Q6P1J9|CDC73_HUMAN	CDC73	sp|Q6P1J9|CDC73_HUMAN Parafibromin OS=Homo sapiens OX=9606 GN=CDC73 PE=1 SV=1	1	2	2	2	4.3	60.576		40763	27477	33522	20407	37038		34120	30322.3	1.12524	0.674706
sp|Q9HBH5|RDH14_HUMAN	RDH14	sp|Q9HBH5|RDH14_HUMAN Retinol dehydrogenase 14 OS=Homo sapiens OX=9606 GN=RDH14 PE=1 SV=1	1	9	9	9	36.6	36.864	470020	487430	171310	175390	368500	428930	364710	376253	334382	1.12522	0.713494
sp|Q9Y266|NUDC_HUMAN	NUDC	sp|Q9Y266|NUDC_HUMAN Nuclear migration protein nudC OS=Homo sapiens OX=9606 GN=NUDC PE=1 SV=1	1	15	15	15	46.5	38.242	991500	1338100	1066400	804670	919130	1202100	1099300	1132000	1006300	1.12491	0.402159
sp|Q9NZD4|AHSP_HUMAN	AHSP	sp|Q9NZD4|AHSP_HUMAN Alpha-hemoglobin-stabilizing protein OS=Homo sapiens OX=9606 GN=AHSP PE=1 SV=1	1	2	2	2	24.5	11.84	57009		114480	87008		78467	63249	85744.5	76241.3	1.12465	0.709819
sp|O95197|RTN3_HUMAN	RTN3	sp|O95197|RTN3_HUMAN Reticulon-3 OS=Homo sapiens OX=9606 GN=RTN3 PE=1 SV=2	1	3	3	3	5.6	112.61	496270	260440	165850	320240	280400	227010	266120	307520	273442	1.12462	0.706006
sp|Q9NZ52|GGA3_HUMAN	GGA3	sp|Q9NZ52|GGA3_HUMAN ADP-ribosylation factor-binding protein GGA3 OS=Homo sapiens OX=9606 GN=GGA3 PE=1 SV=1	1	7	7	7	14.5	78.314		94538	36128	22805	52878	98563	58160	65333	58101.5	1.12446	0.817931
sp|P62906|RL10A_HUMAN	RPL10A	sp|P62906|RL10A_HUMAN 60S ribosomal protein L10a OS=Homo sapiens OX=9606 GN=RPL10A PE=1 SV=2	1	8	8	8	33.6	24.831	2005200	2140000	2488600	2174600	2260000	1866200	1566500	2.21127e+06	1966825	1.12428	0.321807
sp|P48634|PRC2A_HUMAN;sp|Q5JSZ5|PRC2B_HUMAN	PRRC2A	sp|P48634|PRC2A_HUMAN Protein PRRC2A OS=Homo sapiens OX=9606 GN=PRRC2A PE=1 SV=3	2	10	9	8	5.8	228.86		30027	58976	22023	76335	20394		44501.5	39584	1.12423	0.862413
sp|O43813|LANC1_HUMAN	LANCL1	sp|O43813|LANC1_HUMAN Glutathione S-transferase LANCL1 OS=Homo sapiens OX=9606 GN=LANCL1 PE=1 SV=1	1	6	6	6	19	45.283	238860	220820	242320	224490	206170	194790	207410	234000	208215	1.12384	0.0370975
sp|P23443|KS6B1_HUMAN;sp|Q9UBS0|KS6B2_HUMAN	RPS6KB1	sp|P23443|KS6B1_HUMAN Ribosomal protein S6 kinase beta-1 OS=Homo sapiens OX=9606 GN=RPS6KB1 PE=1 SV=2	2	4	4	4	9.7	59.139	27731	82575	37604	37349	19948	53562	64631	49303.3	43872.5	1.12379	0.777772
sp|Q92945|FUBP2_HUMAN	KHSRP	sp|Q92945|FUBP2_HUMAN Far upstream element-binding protein 2 OS=Homo sapiens OX=9606 GN=KHSRP PE=1 SV=4	1	24	24	22	48	73.114	1699400	2963400	5217700	2550900	4360300	2488100	2326300	3293500	2931400	1.12352	0.739618
sp|Q92572|AP3S1_HUMAN	AP3S1	sp|Q92572|AP3S1_HUMAN AP-3 complex subunit sigma-1 OS=Homo sapiens OX=9606 GN=AP3S1 PE=1 SV=1	1	6	6	6	31.6	21.732	103190	375550	284760	143380	223870	304240	234750	254500	226560	1.12332	0.733212
sp|P17480|UBF1_HUMAN	UBTF	sp|P17480|UBF1_HUMAN Nucleolar transcription factor 1 OS=Homo sapiens OX=9606 GN=UBTF PE=1 SV=1	1	16	16	16	24.2	89.405	229670	543190	963480	520270	562630	516710	462570	578780	515545	1.12266	0.738993
sp|Q8WTT2|NOC3L_HUMAN	NOC3L	sp|Q8WTT2|NOC3L_HUMAN Nucleolar complex protein 3 homolog OS=Homo sapiens OX=9606 GN=NOC3L PE=1 SV=1	1	11	11	10	15.4	92.547	30895	43516	261720	99995	167980	31455		112044	99810	1.12257	0.892091
sp|Q9Y6D9|MD1L1_HUMAN	MAD1L1	sp|Q9Y6D9|MD1L1_HUMAN Mitotic spindle assembly checkpoint protein MAD1 OS=Homo sapiens OX=9606 GN=MAD1L1 PE=1 SV=2	1	14	14	14	23.8	83.066	51589	127770	198150	142770	127550	75358	102780	125836	112114	1.12239	0.742337
sp|Q9NS69|TOM22_HUMAN	TOMM22	sp|Q9NS69|TOM22_HUMAN Mitochondrial import receptor subunit TOM22 homolog OS=Homo sapiens OX=9606 GN=TOMM22 PE=1 SV=3	1	4	4	4	48.6	15.521	177660	469150	396980	324660	314720	338760	263130	347930	310318	1.12121	0.641134
sp|Q9UL26|RB22A_HUMAN	RAB22A	sp|Q9UL26|RB22A_HUMAN Ras-related protein Rab-22A OS=Homo sapiens OX=9606 GN=RAB22A PE=1 SV=2	1	4	2	2	24.7	21.855		36032	25922	12492	28948	36152	32956	30977	27637	1.12085	0.713587
sp|Q96Q11|TRNT1_HUMAN	TRNT1	sp|Q96Q11|TRNT1_HUMAN CCA tRNA nucleotidyltransferase 1, mitochondrial OS=Homo sapiens OX=9606 GN=TRNT1 PE=1 SV=2	1	8	8	8	20.7	50.127	87306	155080	179460	123650	129840	140570	107780	140615	125460	1.1208	0.562485
sp|Q9UBR2|CATZ_HUMAN	CTSZ	sp|Q9UBR2|CATZ_HUMAN Cathepsin Z OS=Homo sapiens OX=9606 GN=CTSZ PE=1 SV=1	1	7	7	7	33.7	33.868	2563200	3484400	626640	824570	1757700	2566400	2791800	2.22475e+06	1.98512e+06	1.12071	0.796344
sp|Q96RT1|ERBIN_HUMAN	ERBIN	sp|Q96RT1|ERBIN_HUMAN Erbin OS=Homo sapiens OX=9606 GN=ERBIN PE=1 SV=2	1	15	15	15	14	158.3	65267	166110	104700	111000	52162	115660	121130	112026	99988	1.12039	0.714245
sp|O94903|PLPHP_HUMAN	PLPBP	sp|O94903|PLPHP_HUMAN Pyridoxal phosphate homeostasis protein OS=Homo sapiens OX=9606 GN=PLPBP PE=1 SV=1	1	9	9	9	35.3	30.344	412370	317460	296440	355870	245670	288500	331330	342090	305342	1.12035	0.415567
sp|Q13107|UBP4_HUMAN;sp|P51784|UBP11_HUMAN	USP4	sp|Q13107|UBP4_HUMAN Ubiquitin carboxyl-terminal hydrolase 4 OS=Homo sapiens OX=9606 GN=USP4 PE=1 SV=3	2	5	4	4	6.4	108.56	172440	132080	89141	153000	68957	137500	109070	131220	117132	1.12028	0.65517
sp|P48163|MAOX_HUMAN	ME1	sp|P48163|MAOX_HUMAN NADP-dependent malic enzyme OS=Homo sapiens OX=9606 GN=ME1 PE=1 SV=1	1	10	10	10	17.7	64.149	328020	37634	54828	64614	51702	159660	224580	140161	125139	1.12004	0.877255
sp|P00740|FA9_HUMAN	F9	sp|P00740|FA9_HUMAN Coagulation factor IX OS=Homo sapiens OX=9606 GN=F9 PE=1 SV=2	1	4	4	4	8.9	51.778	154560	48467	102180	153320	50576	84809	74634	101736	90834.8	1.12001	0.777525
sp|Q92747|ARC1A_HUMAN	ARPC1A	sp|Q92747|ARC1A_HUMAN Actin-related protein 2/3 complex subunit 1A OS=Homo sapiens OX=9606 GN=ARPC1A PE=1 SV=2	1	8	6	6	33.8	41.569	178900	98030	137320	173010	127510	88810	103870	138083	123300	1.1199	0.634604
sp|P49356|FNTB_HUMAN	FNTB	sp|P49356|FNTB_HUMAN Protein farnesyltransferase subunit beta OS=Homo sapiens OX=9606 GN=FNTB PE=1 SV=1	1	5	5	5	10.8	48.773		39941	71953	32392	60748	65443	41278	55947	49965.2	1.11972	0.716183
sp|Q8N3C0|ASCC3_HUMAN	ASCC3	sp|Q8N3C0|ASCC3_HUMAN Activating signal cointegrator 1 complex subunit 3 OS=Homo sapiens OX=9606 GN=ASCC3 PE=1 SV=3	1	4	4	4	2.9	251.46	45638		21711	35065		33198	21978	33674.5	30080.3	1.11949	0.75158
sp|P56556|NDUA6_HUMAN	NDUFA6	sp|P56556|NDUA6_HUMAN NADH dehydrogenase [ubiquinone] 1 alpha subcomplex subunit 6 OS=Homo sapiens OX=9606 GN=NDUFA6 PE=1 SV=4	1	4	4	4	35.9	15.136	216520	155050	276870	199980	136210	220110	216190	216147	193122	1.11922	0.564731
sp|P62753|RS6_HUMAN	RPS6	sp|P62753|RS6_HUMAN 40S ribosomal protein S6 OS=Homo sapiens OX=9606 GN=RPS6 PE=1 SV=1	1	7	7	7	22.9	28.68	1145200	1310600	1200900	925370	1392200	1090200	949030	1218900	1089200	1.11908	0.375471
sp|Q96DA6|TIM14_HUMAN	DNAJC19	sp|Q96DA6|TIM14_HUMAN Mitochondrial import inner membrane translocase subunit TIM14 OS=Homo sapiens OX=9606 GN=DNAJC19 PE=1 SV=3	1	3	3	3	27.6	12.498	43321	46156	60891	44534	62390	38871	33370	50122.7	44791.2	1.11903	0.568083
sp|Q9Y2X3|NOP58_HUMAN	NOP58	sp|Q9Y2X3|NOP58_HUMAN Nucleolar protein 58 OS=Homo sapiens OX=9606 GN=NOP58 PE=1 SV=1	1	20	20	20	44.6	59.578	483340	1160900	2418000	1596700	1274500	976660	994840	1354080	1210675	1.11845	0.787626
sp|Q9BT09|CNPY3_HUMAN	CNPY3	sp|Q9BT09|CNPY3_HUMAN Protein canopy homolog 3 OS=Homo sapiens OX=9606 GN=CNPY3 PE=1 SV=1	1	8	8	8	33.8	30.748	90555	1137800	214330	165370	218290	710050	626340	480895	430012	1.11833	0.880495
[truncated: 2,866 more rows]
