# Supplementary material for: Cryoablation reshapes the immune microenvironment in the distal tumor and enhances the anti-tumor immunity
Source: Front Immunol. 2022 Aug 31;13:930461. doi: 10.3389/fimmu.2022.930461 (PMC9470839; doi:10.3389/fimmu.2022.930461)
Supplement: Supplementary file 8 [file Table_5.xlsx]

## Sheet: topblast
Sequence Name	Sequence Desc	列1	Sequence Length	Top Hit Desc	Hit Acc	E-Value	Similarity	Bit-Score	Alignment	Positive
O60279	SUSD5	HUMANSushi domain-containing 5 OS=Homo sapiens OX=9606 GN=SUSD5 PE=1 SV=3	629	sp|O60279|SUSD5_HUMANSushi domain-containing protein 5 OS=Homo sapiens OX=9606 GN=SUSD5 PE=1 SV=3	O60279	0	100%	1290.02	629	629
Q9BQ69	MACD1	HUMANADP-ribose glycohydrolase MACROD1 OS=Homo sapiens OX=9606 GN=MACROD1 PE=1 SV=2	325	sp|Q9BQ69|MACD1_HUMANADP-ribose glycohydrolase MACROD1 OS=Homo sapiens OX=9606 GN=MACROD1 PE=1 SV=2	Q9BQ69	0	100%	664.84	325	325
O94875	SRBS2	HUMANSorbin and SH3 domain-containing 2 OS=Homo sapiens OX=9606 GN=SORBS2 PE=1 SV=3	1100	sp|O94875|SRBS2_HUMANSorbin and SH3 domain-containing protein 2 OS=Homo sapiens OX=9606 GN=SORBS2 PE=1 SV=3	O94875	0	100%	2274.59	1100	1100
O43741	AAKB2	HUMAN5 -AMP-activated kinase subunit beta-2 OS=Homo sapiens OX=9606 GN=PRKAB2 PE=1 SV=1	272	sp|O43741|AAKB2_HUMAN5'-AMP-activated protein kinase subunit beta-2 OS=Homo sapiens OX=9606 GN=PRKAB2 PE=1 SV=1	O43741	0	100%	563.918	272	272
P56693	SOX10	HUMANTranscription factor SOX-10 OS=Homo sapiens OX=9606 GN=SOX10 PE=1 SV=1	466	sp|P56693|SOX10_HUMANTranscription factor SOX-10 OS=Homo sapiens OX=9606 GN=SOX10 PE=1 SV=1	P56693	0	100%	947.577	466	466
P48651	PTSS1	HUMANPhosphatidylserine synthase 1 OS=Homo sapiens OX=9606 GN=PTDSS1 PE=1 SV=1	473	sp|P48651|PTSS1_HUMANPhosphatidylserine synthase 1 OS=Homo sapiens OX=9606 GN=PTDSS1 PE=1 SV=1	P48651	0	100%	983.4	473	473
Q14573	ITPR3	HUMANInositol 1,4,5-trisphosphate receptor type 3 OS=Homo sapiens OX=9606 GN=ITPR3 PE=1 SV=2	2671	sp|Q14573|ITPR3_HUMANInositol 1,4,5-trisphosphate receptor type 3 OS=Homo sapiens OX=9606 GN=ITPR3 PE=1 SV=2	Q14573	0	100%	5566.12	2671	2671
Q13188	STK3	HUMANSerine threonine- kinase 3 OS=Homo sapiens OX=9606 GN=STK3 PE=1 SV=2	491	sp|Q13188|STK3_HUMANSerine/threonine-protein kinase 3 OS=Homo sapiens OX=9606 GN=STK3 PE=1 SV=2	Q13188	0	100%	1025.39	491	491
O94911	ABCA8	HUMANATP-binding cassette sub-family A member 8 OS=Homo sapiens OX=9606 GN=ABCA8 PE=1 SV=3	1621	sp|O94911|ABCA8_HUMANATP-binding cassette sub-family A member 8 OS=Homo sapiens OX=9606 GN=ABCA8 PE=1 SV=3	O94911	0	97.53%	3251.46	1621	1581
Q92466	DDB2	HUMANDNA damage-binding 2 OS=Homo sapiens OX=9606 GN=DDB2 PE=1 SV=1	427	sp|Q92466|DDB2_HUMANDNA damage-binding protein 2 OS=Homo sapiens OX=9606 GN=DDB2 PE=1 SV=1	Q92466	0	100%	892.108	427	427
Q96JQ2	CLMN	HUMANCalmin OS=Homo sapiens OX=9606 GN=CLMN PE=1 SV=1	1002	sp|Q96JQ2|CLMN_HUMANCalmin OS=Homo sapiens OX=9606 GN=CLMN PE=1 SV=1	Q96JQ2	0	100%	2046.17	1002	1002
Q9NVM9	INT13	HUMANIntegrator complex subunit 13 OS=Homo sapiens OX=9606 GN=INTS13 PE=1 SV=2	706	sp|Q9NVM9|INT13_HUMANIntegrator complex subunit 13 OS=Homo sapiens OX=9606 GN=INTS13 PE=1 SV=2	Q9NVM9	0	100%	1471.45	706	706
Q86SX6	GLRX5	HUMANGlutaredoxin-related mitochondrial OS=Homo sapiens OX=9606 GN=GLRX5 PE=1 SV=2	157	sp|Q86SX6|GLRX5_HUMANGlutaredoxin-related protein 5, mitochondrial OS=Homo sapiens OX=9606 GN=GLRX5 PE=1 SV=2	Q86SX6	3e-111	100%	316.62	157	157
Q92733	PRCC	HUMANProline-rich PRCC OS=Homo sapiens OX=9606 GN=PRCC PE=1 SV=1	491	sp|Q92733|PRCC_HUMANProline-rich protein PRCC OS=Homo sapiens OX=9606 GN=PRCC PE=1 SV=1	Q92733	0	100%	965.296	491	491
Q9UGP4	LIMD1	HUMANLIM domain-containing 1 OS=Homo sapiens OX=9606 GN=LIMD1 PE=1 SV=1	676	sp|Q9UGP4|LIMD1_HUMANLIM domain-containing protein 1 OS=Homo sapiens OX=9606 GN=LIMD1 PE=1 SV=1	Q9UGP4	0	100%	1376.69	676	676
P56181	NDUV3	HUMANNADH dehydrogenase	108	sp|P56181|NDUV3_HUMANNADH dehydrogenase [ubiquinone] flavoprotein 3, mitochondrial OS=Homo sapiens OX=9606 GN=NDUFV3 PE=1 SV=2	P56181	8.6e-76	100%	223.016	108	108
Q70E73	RAPH1	HUMANRas-associated and pleckstrin homology domains-containing 1 OS=Homo sapiens OX=9606 GN=RAPH1 PE=1 SV=3	1250	sp|Q70E73|RAPH1_HUMANRas-associated and pleckstrin homology domains-containing protein 1 OS=Homo sapiens OX=9606 GN=RAPH1 PE=1 SV=3	Q70E73	0	100%	2484.14	1250	1250
Q13823	NOG2	HUMANNucleolar GTP-binding 2 OS=Homo sapiens OX=9606 GN=GNL2 PE=1 SV=1	731	sp|Q13823|NOG2_HUMANNucleolar GTP-binding protein 2 OS=Homo sapiens OX=9606 GN=GNL2 PE=1 SV=1	Q13823	0	100%	1509.2	731	731
O43715	TRIA1	HUMANTP53-regulated inhibitor of apoptosis 1 OS=Homo sapiens OX=9606 GN=TRIAP1 PE=1 SV=1	76	sp|O43715|TRIA1_HUMANTP53-regulated inhibitor of apoptosis 1 OS=Homo sapiens OX=9606 GN=TRIAP1 PE=1 SV=1	O43715	1.9e-52	100%	160.999	76	76
O43181	NDUS4	HUMANNADH dehydrogenase	175	sp|O43181|NDUS4_HUMANNADH dehydrogenase [ubiquinone] iron-sulfur protein 4, mitochondrial OS=Homo sapiens OX=9606 GN=NDUFS4 PE=1 SV=1	O43181	2.4e-126	100%	356.681	175	175
Q9BX66	SRBS1	HUMANSorbin and SH3 domain-containing 1 OS=Homo sapiens OX=9606 GN=SORBS1 PE=1 SV=3	1292	sp|Q9BX66|SRBS1_HUMANSorbin and SH3 domain-containing protein 1 OS=Homo sapiens OX=9606 GN=SORBS1 PE=1 SV=3	Q9BX66	0	100%	2627.82	1292	1292
O43150	ASAP2	HUMANArf-GAP with SH3 ANK repeat and PH domain-containing 2 OS=Homo sapiens OX=9606 GN=ASAP2 PE=1 SV=3	1006	sp|O43150|ASAP2_HUMANArf-GAP with SH3 domain, ANK repeat and PH domain-containing protein 2 OS=Homo sapiens OX=9606 GN=ASAP2 PE=1 SV=3	O43150	0	100%	2091.62	1006	1006
Q13907	IDI1	HUMANIsopentenyl-diphosphate Delta-isomerase 1 OS=Homo sapiens OX=9606 GN=IDI1 PE=1 SV=2	227	sp|Q13907|IDI1_HUMANIsopentenyl-diphosphate Delta-isomerase 1 OS=Homo sapiens OX=9606 GN=IDI1 PE=1 SV=2	Q13907	9e-170	100%	471.085	227	227
Q8N0W3	FCSK	HUMANL-fucose kinase OS=Homo sapiens OX=9606 GN=FCSK PE=1 SV=2	1084	sp|Q8N0W3|FCSK_HUMANL-fucose kinase OS=Homo sapiens OX=9606 GN=FCSK PE=1 SV=2	Q8N0W3	0	100%	2187.15	1084	1084
P10768	ESTD	HUMANS-formylglutathione hydrolase OS=Homo sapiens OX=9606 GN=ESD PE=1 SV=2	282	sp|P10768|ESTD_HUMANS-formylglutathione hydrolase OS=Homo sapiens OX=9606 GN=ESD PE=1 SV=2	P10768	0	100%	592.423	282	282
Q15428	SF3A2	HUMANSplicing factor 3A subunit 2 OS=Homo sapiens OX=9606 GN=SF3A2 PE=1 SV=2	464	sp|Q15428|SF3A2_HUMANSplicing factor 3A subunit 2 OS=Homo sapiens OX=9606 GN=SF3A2 PE=1 SV=2	Q15428	0	100%	883.634	464	464
P53384	NUBP1	HUMANCytosolic Fe-S cluster assembly factor NUBP1 OS=Homo sapiens OX=9606 GN=NUBP1 PE=1 SV=2	320	sp|P53384|NUBP1_HUMANCytosolic Fe-S cluster assembly factor NUBP1 OS=Homo sapiens OX=9606 GN=NUBP1 PE=1 SV=2	P53384	0	100%	658.677	320	320
Q17RN3	FA98C	HUMAN FAM98C OS=Homo sapiens OX=9606 GN=FAM98C PE=2 SV=1	349	sp|Q17RN3|FA98C_HUMANProtein FAM98C OS=Homo sapiens OX=9606 GN=FAM98C PE=2 SV=1	Q17RN3	0	100%	682.945	349	349
Q9Y217	MTMR6	HUMANMyotubularin-related 6 OS=Homo sapiens OX=9606 GN=MTMR6 PE=1 SV=3	621	sp|Q9Y217|MTMR6_HUMANMyotubularin-related protein 6 OS=Homo sapiens OX=9606 GN=MTMR6 PE=1 SV=3	Q9Y217	0	100%	1303.5	621	621
Q8N8N7	PTGR2	HUMANProstaglandin reductase 2 OS=Homo sapiens OX=9606 GN=PTGR2 PE=1 SV=1	351	sp|Q8N8N7|PTGR2_HUMANProstaglandin reductase 2 OS=Homo sapiens OX=9606 GN=PTGR2 PE=1 SV=1	Q8N8N7	0	100%	726.087	351	351
P49821	NDUV1	HUMANNADH dehydrogenase	464	sp|P49821|NDUV1_HUMANNADH dehydrogenase [ubiquinone] flavoprotein 1, mitochondrial OS=Homo sapiens OX=9606 GN=NDUFV1 PE=1 SV=4	P49821	0	100%	957.207	464	464
P01911	DRB	HUMANHLA class II histocompatibility DRB1 beta chain OS=Homo sapiens OX=9606 GN=HLA-DRB1 PE=1 SV=2	266	sp|P01911|DRB_HUMANHLA class II histocompatibility antigen, DRB1 beta chain OS=Homo sapiens OX=9606 GN=HLA-DRB1 PE=1 SV=2	P01911	0	100%	552.747	266	266
O75044	SRGP2	HUMANSLIT-ROBO Rho GTPase-activating 2 OS=Homo sapiens OX=9606 GN=SRGAP2 PE=1 SV=3	1071	sp|O75044|SRGP2_HUMANSLIT-ROBO Rho GTPase-activating protein 2 OS=Homo sapiens OX=9606 GN=SRGAP2 PE=1 SV=3	O75044	0	100%	2230.68	1071	1071
Q9BTU6	P4K2A	HUMANPhosphatidylinositol 4-kinase type 2-alpha OS=Homo sapiens OX=9606 GN=PI4K2A PE=1 SV=1	479	sp|Q9BTU6|P4K2A_HUMANPhosphatidylinositol 4-kinase type 2-alpha OS=Homo sapiens OX=9606 GN=PI4K2A PE=1 SV=1	Q9BTU6	0	100%	989.564	479	479
Q9UHD2	TBK1	HUMANSerine threonine- kinase TBK1 OS=Homo sapiens OX=9606 GN=TBK1 PE=1 SV=1	729	sp|Q9UHD2|TBK1_HUMANSerine/threonine-protein kinase TBK1 OS=Homo sapiens OX=9606 GN=TBK1 PE=1 SV=1	Q9UHD2	0	100%	1521.52	729	729
O00161	SNP23	HUMANSynaptosomal-associated 23 OS=Homo sapiens OX=9606 GN=SNAP23 PE=1 SV=1	211	sp|O00161|SNP23_HUMANSynaptosomal-associated protein 23 OS=Homo sapiens OX=9606 GN=SNAP23 PE=1 SV=1	O00161	2.2e-154	100%	430.639	211	211
P55210	CASP7	HUMANCaspase-7 OS=Homo sapiens OX=9606 GN=CASP7 PE=1 SV=1	303	sp|P55210|CASP7_HUMANCaspase-7 OS=Homo sapiens OX=9606 GN=CASP7 PE=1 SV=1	P55210	0	100%	635.95	303	303
P16333	NCK1	HUMANCytoplasmic NCK1 OS=Homo sapiens OX=9606 GN=NCK1 PE=1 SV=1	377	sp|P16333|NCK1_HUMANCytoplasmic protein NCK1 OS=Homo sapiens OX=9606 GN=NCK1 PE=1 SV=1	P16333	0	100%	782.326	377	377
O43149	ZZEF1	HUMANZinc finger ZZ-type and EF-hand domain-containing 1 OS=Homo sapiens OX=9606 GN=ZZEF1 PE=1 SV=6	2961	sp|O43149|ZZEF1_HUMANZinc finger ZZ-type and EF-hand domain-containing protein 1 OS=Homo sapiens OX=9606 GN=ZZEF1 PE=1 SV=6	O43149	0	100%	6143.92	2961	2961
Q9HB19	PKHA2	HUMANPleckstrin homology domain-containing family A member 2 OS=Homo sapiens OX=9606 GN=PLEKHA2 PE=1 SV=2	425	sp|Q9HB19|PKHA2_HUMANPleckstrin homology domain-containing family A member 2 OS=Homo sapiens OX=9606 GN=PLEKHA2 PE=1 SV=2	Q9HB19	0	100%	883.634	425	425
Q12979	ABR	HUMANActive breakpoint cluster region-related OS=Homo sapiens OX=9606 GN=ABR PE=1 SV=2	859	sp|Q12979|ABR_HUMANActive breakpoint cluster region-related protein OS=Homo sapiens OX=9606 GN=ABR PE=1 SV=2	Q12979	0	100%	1782.3	859	859
O95319	CELF2	HUMANCUGBP Elav-like family member 2 OS=Homo sapiens OX=9606 GN=CELF2 PE=1 SV=1	508	sp|O95319|CELF2_HUMANCUGBP Elav-like family member 2 OS=Homo sapiens OX=9606 GN=CELF2 PE=1 SV=1	O95319	0	100%	1045.8	508	508
Q92896	GSLG1	HUMANGolgi apparatus 1 OS=Homo sapiens OX=9606 GN=GLG1 PE=1 SV=2	1179	sp|Q92896|GSLG1_HUMANGolgi apparatus protein 1 OS=Homo sapiens OX=9606 GN=GLG1 PE=1 SV=2	Q92896	0	100%	2435.22	1179	1179
P07602	SAP	HUMANProsaposin OS=Homo sapiens OX=9606 GN=PSAP PE=1 SV=2	524	sp|P07602|SAP_HUMANProsaposin OS=Homo sapiens OX=9606 GN=PSAP PE=1 SV=2	P07602	0	100%	1071.61	524	524
P78537	BL1S1	HUMANBiogenesis of lysosome-related organelles complex 1 subunit 1 OS=Homo sapiens OX=9606 GN=BLOC1S1 PE=1 SV=2	153	sp|P78537|BL1S1_HUMANBiogenesis of lysosome-related organelles complex 1 subunit 1 OS=Homo sapiens OX=9606 GN=BLOC1S1 PE=1 SV=2	P78537	3.1e-112	100%	318.931	153	153
O43760	SNG2	HUMANSynaptogyrin-2 OS=Homo sapiens OX=9606 GN=SYNGR2 PE=1 SV=1	224	sp|O43760|SNG2_HUMANSynaptogyrin-2 OS=Homo sapiens OX=9606 GN=SYNGR2 PE=1 SV=1	O43760	1.6e-165	100%	459.914	224	224
Q00653	NFKB2	HUMANNuclear factor NF-kappa-B p100 subunit OS=Homo sapiens OX=9606 GN=NFKB2 PE=1 SV=4	900	sp|Q00653|NFKB2_HUMANNuclear factor NF-kappa-B p100 subunit OS=Homo sapiens OX=9606 GN=NFKB2 PE=1 SV=4	Q00653	0	100%	1833.15	900	900
Q9H269	VPS16	HUMANVacuolar sorting-associated 16 homolog OS=Homo sapiens OX=9606 GN=VPS16 PE=1 SV=2	839	sp|Q9H269|VPS16_HUMANVacuolar protein sorting-associated protein 16 homolog OS=Homo sapiens OX=9606 GN=VPS16 PE=1 SV=2	Q9H269	0	100%	1734.92	839	839
Q9Y2I8	WDR37	HUMANWD repeat-containing 37 OS=Homo sapiens OX=9606 GN=WDR37 PE=1 SV=2	494	sp|Q9Y2I8|WDR37_HUMANWD repeat-containing protein 37 OS=Homo sapiens OX=9606 GN=WDR37 PE=1 SV=2	Q9Y2I8	0	100%	1021.15	494	494
Q9BVC6	TM109	HUMANTransmembrane 109 OS=Homo sapiens OX=9606 GN=TMEM109 PE=1 SV=1	243	sp|Q9BVC6|TM109_HUMANTransmembrane protein 109 OS=Homo sapiens OX=9606 GN=TMEM109 PE=1 SV=1	Q9BVC6	3.6e-167	100%	465.692	243	243
Q15388	TOM20	HUMANMitochondrial import receptor subunit TOM20 homolog OS=Homo sapiens OX=9606 GN=TOMM20 PE=1 SV=1	145	sp|Q15388|TOM20_HUMANMitochondrial import receptor subunit TOM20 homolog OS=Homo sapiens OX=9606 GN=TOMM20 PE=1 SV=1	Q15388	2.6e-103	100%	295.819	145	145
Q9H4G4	GAPR1	HUMANGolgi-associated plant pathogenesis-related 1 OS=Homo sapiens OX=9606 GN=GLIPR2 PE=1 SV=3	154	sp|Q9H4G4|GAPR1_HUMANGolgi-associated plant pathogenesis-related protein 1 OS=Homo sapiens OX=9606 GN=GLIPR2 PE=1 SV=3	Q9H4G4	2.8e-114	100%	324.324	154	154
B9A064	IGLL5	HUMANImmunoglobulin lambda-like polypeptide 5 OS=Homo sapiens OX=9606 GN=IGLL5 PE=2 SV=2	214	sp|B9A064|IGLL5_HUMANImmunoglobulin lambda-like polypeptide 5 OS=Homo sapiens OX=9606 GN=IGLL5 PE=2 SV=2	B9A064	5e-156	100%	434.876	214	214
Q6GTX8	LAIR1	HUMANLeukocyte-associated immunoglobulin-like receptor 1 OS=Homo sapiens OX=9606 GN=LAIR1 PE=1 SV=1	287	sp|Q6GTX8|LAIR1_HUMANLeukocyte-associated immunoglobulin-like receptor 1 OS=Homo sapiens OX=9606 GN=LAIR1 PE=1 SV=1	Q6GTX8	0	100%	591.267	287	287
Q63HN8	RN213	HUMANE3 ubiquitin- ligase RNF213 OS=Homo sapiens OX=9606 GN=RNF213 PE=1 SV=3	5207	sp|Q63HN8|RN213_HUMANE3 ubiquitin-protein ligase RNF213 OS=Homo sapiens OX=9606 GN=RNF213 PE=1 SV=3	Q63HN8	0	100%	10822.2	5207	5207
Q96AX1	VP33A	HUMANVacuolar sorting-associated 33A OS=Homo sapiens OX=9606 GN=VPS33A PE=1 SV=1	596	sp|Q96AX1|VP33A_HUMANVacuolar protein sorting-associated protein 33A OS=Homo sapiens OX=9606 GN=VPS33A PE=1 SV=1	Q96AX1	0	100%	1231.47	596	596
Q13303	KCAB2	HUMANVoltage-gated potassium channel subunit beta-2 OS=Homo sapiens OX=9606 GN=KCNAB2 PE=1 SV=2	367	sp|Q13303|KCAB2_HUMANVoltage-gated potassium channel subunit beta-2 OS=Homo sapiens OX=9606 GN=KCNAB2 PE=1 SV=2	Q13303	0	100%	760.37	367	367
O00478	BT3A3	HUMANButyrophilin subfamily 3 member A3 OS=Homo sapiens OX=9606 GN=BTN3A3 PE=1 SV=1	584	sp|O00478|BT3A3_HUMANButyrophilin subfamily 3 member A3 OS=Homo sapiens OX=9606 GN=BTN3A3 PE=1 SV=1	O00478	0	100%	1208.36	584	584
Q9P253	VPS18	HUMANVacuolar sorting-associated 18 homolog OS=Homo sapiens OX=9606 GN=VPS18 PE=1 SV=2	973	sp|Q9P253|VPS18_HUMANVacuolar protein sorting-associated protein 18 homolog OS=Homo sapiens OX=9606 GN=VPS18 PE=1 SV=2	Q9P253	0	100%	2002.64	973	973
Q96JJ3	ELMO2	HUMANEngulfment and cell motility 2 OS=Homo sapiens OX=9606 GN=ELMO2 PE=1 SV=2	720	sp|Q96JJ3|ELMO2_HUMANEngulfment and cell motility protein 2 OS=Homo sapiens OX=9606 GN=ELMO2 PE=1 SV=2	Q96JJ3	0	100%	1495.33	720	720
Q86UX7	URP2	HUMANFermitin family homolog 3 OS=Homo sapiens OX=9606 GN=FERMT3 PE=1 SV=1	667	sp|Q86UX7|URP2_HUMANFermitin family homolog 3 OS=Homo sapiens OX=9606 GN=FERMT3 PE=1 SV=1	Q86UX7	0	100%	1379.77	667	667
Q96D96	HVCN1	HUMANVoltage-gated hydrogen channel 1 OS=Homo sapiens OX=9606 GN=HVCN1 PE=1 SV=1	273	sp|Q96D96|HVCN1_HUMANVoltage-gated hydrogen channel 1 OS=Homo sapiens OX=9606 GN=HVCN1 PE=1 SV=1	Q96D96	0	100%	554.673	273	273
Q5K651	SAMD9	HUMANSterile alpha motif domain-containing 9 OS=Homo sapiens OX=9606 GN=SAMD9 PE=1 SV=1	1589	sp|Q5K651|SAMD9_HUMANSterile alpha motif domain-containing protein 9 OS=Homo sapiens OX=9606 GN=SAMD9 PE=1 SV=1	Q5K651	0	100%	3291.9	1589	1589
Q9H270	VPS11	HUMANVacuolar sorting-associated 11 homolog OS=Homo sapiens OX=9606 GN=VPS11 PE=1 SV=1	941	sp|Q9H270|VPS11_HUMANVacuolar protein sorting-associated protein 11 homolog OS=Homo sapiens OX=9606 GN=VPS11 PE=1 SV=1	Q9H270	0	100%	1971.05	941	941
Q15833	STXB2	HUMANSyntaxin-binding 2 OS=Homo sapiens OX=9606 GN=STXBP2 PE=1 SV=2	593	sp|Q15833|STXB2_HUMANSyntaxin-binding protein 2 OS=Homo sapiens OX=9606 GN=STXBP2 PE=1 SV=2	Q15833	0	100%	1224.92	593	593
P00739	HPTR	HUMANHaptoglobin-related OS=Homo sapiens OX=9606 GN=HPR PE=2 SV=2	348	sp|P00739|HPTR_HUMANHaptoglobin-related protein OS=Homo sapiens OX=9606 GN=HPR PE=2 SV=2	P00739	0	100%	728.013	348	348
P53609	PGTB1	HUMANGeranylgeranyl transferase type-1 subunit beta OS=Homo sapiens OX=9606 GN=PGGT1B PE=1 SV=2	377	sp|P53609|PGTB1_HUMANGeranylgeranyl transferase type-1 subunit beta OS=Homo sapiens OX=9606 GN=PGGT1B PE=1 SV=2	P53609	0	100%	788.489	377	377
P35226	BMI1	HUMANPolycomb complex BMI-1 OS=Homo sapiens OX=9606 GN=BMI1 PE=1 SV=2	326	sp|P35226|BMI1_HUMANPolycomb complex protein BMI-1 OS=Homo sapiens OX=9606 GN=BMI1 PE=1 SV=2	P35226	0	100%	682.174	326	326
Q00535	CDK5	HUMANCyclin-dependent-like kinase 5 OS=Homo sapiens OX=9606 GN=CDK5 PE=1 SV=3	292	sp|Q00535|CDK5_HUMANCyclin-dependent-like kinase 5 OS=Homo sapiens OX=9606 GN=CDK5 PE=1 SV=3	Q00535	0	100%	605.134	292	292
Q6ZRV2	FA83H	HUMAN FAM83H OS=Homo sapiens OX=9606 GN=FAM83H PE=1 SV=3	1179	sp|Q6ZRV2|FA83H_HUMANProtein FAM83H OS=Homo sapiens OX=9606 GN=FAM83H PE=1 SV=3	Q6ZRV2	0	100%	2356.64	1179	1179
Q9NZM1	MYOF	HUMANMyoferlin OS=Homo sapiens OX=9606 GN=MYOF PE=1 SV=1	2061	sp|Q9NZM1|MYOF_HUMANMyoferlin OS=Homo sapiens OX=9606 GN=MYOF PE=1 SV=1	Q9NZM1	0	100%	4268.38	2061	2061
Q7LG56	RIR2B	HUMANRibonucleoside-diphosphate reductase subunit M2 B OS=Homo sapiens OX=9606 GN=RRM2B PE=1 SV=1	351	sp|Q7LG56|RIR2B_HUMANRibonucleoside-diphosphate reductase subunit M2 B OS=Homo sapiens OX=9606 GN=RRM2B PE=1 SV=1	Q7LG56	0	100%	723.776	351	351
Q01813	PFKAP	HUMANATP-dependent 6- platelet type OS=Homo sapiens OX=9606 GN=PFKP PE=1 SV=2	784	sp|Q01813|PFKAP_HUMANATP-dependent 6-phosphofructokinase, platelet type OS=Homo sapiens OX=9606 GN=PFKP PE=1 SV=2	Q01813	0	100%	1625.53	784	784
P61244	MAX	HUMAN max OS=Homo sapiens OX=9606 GN=MAX PE=1 SV=1	160	sp|P61244|MAX_HUMANProtein max OS=Homo sapiens OX=9606 GN=MAX PE=1 SV=1	P61244	1.8e-114	100%	325.094	160	160
P49841	GSK3B	HUMANGlycogen synthase kinase-3 beta OS=Homo sapiens OX=9606 GN=GSK3B PE=1 SV=2	420	sp|P49841|GSK3B_HUMANGlycogen synthase kinase-3 beta OS=Homo sapiens OX=9606 GN=GSK3B PE=1 SV=2	P49841	0	100%	873.618	420	420
Q9NXH8	TOR4A	HUMANTorsin-4A OS=Homo sapiens OX=9606 GN=TOR4A PE=1 SV=2	423	sp|Q9NXH8|TOR4A_HUMANTorsin-4A OS=Homo sapiens OX=9606 GN=TOR4A PE=1 SV=2	Q9NXH8	0	100%	839.336	423	423
Q8IUI8	CRLF3	HUMANCytokine receptor-like factor 3 OS=Homo sapiens OX=9606 GN=CRLF3 PE=1 SV=2	442	sp|Q8IUI8|CRLF3_HUMANCytokine receptor-like factor 3 OS=Homo sapiens OX=9606 GN=CRLF3 PE=1 SV=2	Q8IUI8	0	100%	915.605	442	442
P79483	DRB3	HUMANHLA class II histocompatibility DR beta 3 chain OS=Homo sapiens OX=9606 GN=HLA-DRB3 PE=1 SV=1	266	sp|P79483|DRB3_HUMANHLA class II histocompatibility antigen, DR beta 3 chain OS=Homo sapiens OX=9606 GN=HLA-DRB3 PE=1 SV=1	P79483	0	100%	549.666	266	266
P51810	GP143	HUMANG- coupled receptor 143 OS=Homo sapiens OX=9606 GN=GPR143 PE=1 SV=2	404	sp|P51810|GP143_HUMANG-protein coupled receptor 143 OS=Homo sapiens OX=9606 GN=GPR143 PE=1 SV=2	P51810	0	100%	828.165	404	404
Q6NT76	HMBX1	HUMANHomeobox-containing 1 OS=Homo sapiens OX=9606 GN=HMBOX1 PE=1 SV=1	420	sp|Q6NT76|HMBX1_HUMANHomeobox-containing protein 1 OS=Homo sapiens OX=9606 GN=HMBOX1 PE=1 SV=1	Q6NT76	0	100%	877.856	420	420
Q9ULH0	KDIS	HUMANKinase D-interacting substrate of 220 kDa OS=Homo sapiens OX=9606 GN=KIDINS220 PE=1 SV=3	1771	sp|Q9ULH0|KDIS_HUMANKinase D-interacting substrate of 220 kDa OS=Homo sapiens OX=9606 GN=KIDINS220 PE=1 SV=3	Q9ULH0	0	100%	3668.24	1771	1771

## Sheet: protein2go
SeqName	Hit-Desc	GO-Group	GO-ID	GO-Term
O60279	SUSD5_HUMANSushi domain-containing 5 OS=Homo sapiens OX=9606 GN=SUSD5 PE=1 SV=3	C	GO:0016021	integral component of membrane
O60279	SUSD5_HUMANSushi domain-containing 5 OS=Homo sapiens OX=9606 GN=SUSD5 PE=1 SV=3	F	GO:0005540	hyaluronic acid binding
O60279	SUSD5_HUMANSushi domain-containing 5 OS=Homo sapiens OX=9606 GN=SUSD5 PE=1 SV=3	P	GO:0007155	cell adhesion
O60279	SUSD5_HUMANSushi domain-containing 5 OS=Homo sapiens OX=9606 GN=SUSD5 PE=1 SV=3	P	GO:0007219	Notch signaling pathway
Q9BQ69	MACD1_HUMANADP-ribose glycohydrolase MACROD1 OS=Homo sapiens OX=9606 GN=MACROD1 PE=1 SV=2	C	GO:0000785	chromatin
Q9BQ69	MACD1_HUMANADP-ribose glycohydrolase MACROD1 OS=Homo sapiens OX=9606 GN=MACROD1 PE=1 SV=2	C	GO:0005654	nucleoplasm
Q9BQ69	MACD1_HUMANADP-ribose glycohydrolase MACROD1 OS=Homo sapiens OX=9606 GN=MACROD1 PE=1 SV=2	C	GO:0005730	nucleolus
Q9BQ69	MACD1_HUMANADP-ribose glycohydrolase MACROD1 OS=Homo sapiens OX=9606 GN=MACROD1 PE=1 SV=2	C	GO:0005737	cytoplasm
Q9BQ69	MACD1_HUMANADP-ribose glycohydrolase MACROD1 OS=Homo sapiens OX=9606 GN=MACROD1 PE=1 SV=2	C	GO:0005813	centrosome
Q9BQ69	MACD1_HUMANADP-ribose glycohydrolase MACROD1 OS=Homo sapiens OX=9606 GN=MACROD1 PE=1 SV=2	C	GO:0044454	nuclear chromosome part
Q9BQ69	MACD1_HUMANADP-ribose glycohydrolase MACROD1 OS=Homo sapiens OX=9606 GN=MACROD1 PE=1 SV=2	F	GO:0000977	RNA polymerase II regulatory region sequence-specific DNA binding
Q9BQ69	MACD1_HUMANADP-ribose glycohydrolase MACROD1 OS=Homo sapiens OX=9606 GN=MACROD1 PE=1 SV=2	F	GO:0005515	protein binding
Q9BQ69	MACD1_HUMANADP-ribose glycohydrolase MACROD1 OS=Homo sapiens OX=9606 GN=MACROD1 PE=1 SV=2	F	GO:0016757	transferase activity, transferring glycosyl groups
Q9BQ69	MACD1_HUMANADP-ribose glycohydrolase MACROD1 OS=Homo sapiens OX=9606 GN=MACROD1 PE=1 SV=2	F	GO:0019213	deacetylase activity
Q9BQ69	MACD1_HUMANADP-ribose glycohydrolase MACROD1 OS=Homo sapiens OX=9606 GN=MACROD1 PE=1 SV=2	F	GO:0031490	chromatin DNA binding
Q9BQ69	MACD1_HUMANADP-ribose glycohydrolase MACROD1 OS=Homo sapiens OX=9606 GN=MACROD1 PE=1 SV=2	F	GO:0140293	ADP-ribosylglutamate hydrolase activity
Q9BQ69	MACD1_HUMANADP-ribose glycohydrolase MACROD1 OS=Homo sapiens OX=9606 GN=MACROD1 PE=1 SV=2	P	GO:0006355	regulation of transcription, DNA-templated
Q9BQ69	MACD1_HUMANADP-ribose glycohydrolase MACROD1 OS=Homo sapiens OX=9606 GN=MACROD1 PE=1 SV=2	P	GO:0006471	protein ADP-ribosylation
Q9BQ69	MACD1_HUMANADP-ribose glycohydrolase MACROD1 OS=Homo sapiens OX=9606 GN=MACROD1 PE=1 SV=2	P	GO:0006974	cellular response to DNA damage stimulus
Q9BQ69	MACD1_HUMANADP-ribose glycohydrolase MACROD1 OS=Homo sapiens OX=9606 GN=MACROD1 PE=1 SV=2	P	GO:0009966	regulation of signal transduction
Q9BQ69	MACD1_HUMANADP-ribose glycohydrolase MACROD1 OS=Homo sapiens OX=9606 GN=MACROD1 PE=1 SV=2	P	GO:0010564	regulation of cell cycle process
Q9BQ69	MACD1_HUMANADP-ribose glycohydrolase MACROD1 OS=Homo sapiens OX=9606 GN=MACROD1 PE=1 SV=2	P	GO:0010604	positive regulation of macromolecule metabolic process
Q9BQ69	MACD1_HUMANADP-ribose glycohydrolase MACROD1 OS=Homo sapiens OX=9606 GN=MACROD1 PE=1 SV=2	P	GO:0010629	negative regulation of gene expression
Q9BQ69	MACD1_HUMANADP-ribose glycohydrolase MACROD1 OS=Homo sapiens OX=9606 GN=MACROD1 PE=1 SV=2	P	GO:0031061	negative regulation of histone methylation
Q9BQ69	MACD1_HUMANADP-ribose glycohydrolase MACROD1 OS=Homo sapiens OX=9606 GN=MACROD1 PE=1 SV=2	P	GO:0040029	regulation of gene expression, epigenetic
Q9BQ69	MACD1_HUMANADP-ribose glycohydrolase MACROD1 OS=Homo sapiens OX=9606 GN=MACROD1 PE=1 SV=2	P	GO:0042278	purine nucleoside metabolic process
Q9BQ69	MACD1_HUMANADP-ribose glycohydrolase MACROD1 OS=Homo sapiens OX=9606 GN=MACROD1 PE=1 SV=2	P	GO:0048522	positive regulation of cellular process
Q9BQ69	MACD1_HUMANADP-ribose glycohydrolase MACROD1 OS=Homo sapiens OX=9606 GN=MACROD1 PE=1 SV=2	P	GO:0140291	peptidyl-glutamate ADP-deribosylation
O94875	SRBS2_HUMANSorbin and SH3 domain-containing 2 OS=Homo sapiens OX=9606 GN=SORBS2 PE=1 SV=3	C	GO:0001725	stress fiber
O94875	SRBS2_HUMANSorbin and SH3 domain-containing 2 OS=Homo sapiens OX=9606 GN=SORBS2 PE=1 SV=3	C	GO:0005654	nucleoplasm
O94875	SRBS2_HUMANSorbin and SH3 domain-containing 2 OS=Homo sapiens OX=9606 GN=SORBS2 PE=1 SV=3	C	GO:0005813	centrosome
O94875	SRBS2_HUMANSorbin and SH3 domain-containing 2 OS=Homo sapiens OX=9606 GN=SORBS2 PE=1 SV=3	C	GO:0005829	cytosol
O94875	SRBS2_HUMANSorbin and SH3 domain-containing 2 OS=Homo sapiens OX=9606 GN=SORBS2 PE=1 SV=3	C	GO:0005899	insulin receptor complex
O94875	SRBS2_HUMANSorbin and SH3 domain-containing 2 OS=Homo sapiens OX=9606 GN=SORBS2 PE=1 SV=3	C	GO:0005915	zonula adherens
O94875	SRBS2_HUMANSorbin and SH3 domain-containing 2 OS=Homo sapiens OX=9606 GN=SORBS2 PE=1 SV=3	C	GO:0005925	focal adhesion
O94875	SRBS2_HUMANSorbin and SH3 domain-containing 2 OS=Homo sapiens OX=9606 GN=SORBS2 PE=1 SV=3	C	GO:0012505	endomembrane system
O94875	SRBS2_HUMANSorbin and SH3 domain-containing 2 OS=Homo sapiens OX=9606 GN=SORBS2 PE=1 SV=3	C	GO:0016324	apical plasma membrane
O94875	SRBS2_HUMANSorbin and SH3 domain-containing 2 OS=Homo sapiens OX=9606 GN=SORBS2 PE=1 SV=3	C	GO:0030018	Z disc
O94875	SRBS2_HUMANSorbin and SH3 domain-containing 2 OS=Homo sapiens OX=9606 GN=SORBS2 PE=1 SV=3	C	GO:0030027	lamellipodium
O94875	SRBS2_HUMANSorbin and SH3 domain-containing 2 OS=Homo sapiens OX=9606 GN=SORBS2 PE=1 SV=3	C	GO:0031410	cytoplasmic vesicle
O94875	SRBS2_HUMANSorbin and SH3 domain-containing 2 OS=Homo sapiens OX=9606 GN=SORBS2 PE=1 SV=3	C	GO:0045121	membrane raft
O94875	SRBS2_HUMANSorbin and SH3 domain-containing 2 OS=Homo sapiens OX=9606 GN=SORBS2 PE=1 SV=3	C	GO:0045202	synapse
O94875	SRBS2_HUMANSorbin and SH3 domain-containing 2 OS=Homo sapiens OX=9606 GN=SORBS2 PE=1 SV=3	C	GO:0048471	perinuclear region of cytoplasm
O94875	SRBS2_HUMANSorbin and SH3 domain-containing 2 OS=Homo sapiens OX=9606 GN=SORBS2 PE=1 SV=3	C	GO:0097458	neuron part
O94875	SRBS2_HUMANSorbin and SH3 domain-containing 2 OS=Homo sapiens OX=9606 GN=SORBS2 PE=1 SV=3	F	GO:0003676	nucleic acid binding
O94875	SRBS2_HUMANSorbin and SH3 domain-containing 2 OS=Homo sapiens OX=9606 GN=SORBS2 PE=1 SV=3	F	GO:0003779	actin binding
O94875	SRBS2_HUMANSorbin and SH3 domain-containing 2 OS=Homo sapiens OX=9606 GN=SORBS2 PE=1 SV=3	F	GO:0005070	SH3/SH2 adaptor activity
O94875	SRBS2_HUMANSorbin and SH3 domain-containing 2 OS=Homo sapiens OX=9606 GN=SORBS2 PE=1 SV=3	F	GO:0005158	insulin receptor binding
O94875	SRBS2_HUMANSorbin and SH3 domain-containing 2 OS=Homo sapiens OX=9606 GN=SORBS2 PE=1 SV=3	F	GO:0005200	structural constituent of cytoskeleton
O94875	SRBS2_HUMANSorbin and SH3 domain-containing 2 OS=Homo sapiens OX=9606 GN=SORBS2 PE=1 SV=3	F	GO:0008093	cytoskeletal adaptor activity
O94875	SRBS2_HUMANSorbin and SH3 domain-containing 2 OS=Homo sapiens OX=9606 GN=SORBS2 PE=1 SV=3	F	GO:0008157	protein phosphatase 1 binding
O94875	SRBS2_HUMANSorbin and SH3 domain-containing 2 OS=Homo sapiens OX=9606 GN=SORBS2 PE=1 SV=3	F	GO:0008307	structural constituent of muscle
O94875	SRBS2_HUMANSorbin and SH3 domain-containing 2 OS=Homo sapiens OX=9606 GN=SORBS2 PE=1 SV=3	F	GO:0017166	vinculin binding
O94875	SRBS2_HUMANSorbin and SH3 domain-containing 2 OS=Homo sapiens OX=9606 GN=SORBS2 PE=1 SV=3	F	GO:0042802	identical protein binding
O94875	SRBS2_HUMANSorbin and SH3 domain-containing 2 OS=Homo sapiens OX=9606 GN=SORBS2 PE=1 SV=3	F	GO:0061630	ubiquitin protein ligase activity
O94875	SRBS2_HUMANSorbin and SH3 domain-containing 2 OS=Homo sapiens OX=9606 GN=SORBS2 PE=1 SV=3	P	GO:0006936	muscle contraction
O94875	SRBS2_HUMANSorbin and SH3 domain-containing 2 OS=Homo sapiens OX=9606 GN=SORBS2 PE=1 SV=3	P	GO:0007219	Notch signaling pathway
O94875	SRBS2_HUMANSorbin and SH3 domain-containing 2 OS=Homo sapiens OX=9606 GN=SORBS2 PE=1 SV=3	P	GO:0008360	regulation of cell shape
O94875	SRBS2_HUMANSorbin and SH3 domain-containing 2 OS=Homo sapiens OX=9606 GN=SORBS2 PE=1 SV=3	P	GO:0009968	negative regulation of signal transduction
O94875	SRBS2_HUMANSorbin and SH3 domain-containing 2 OS=Homo sapiens OX=9606 GN=SORBS2 PE=1 SV=3	P	GO:0010923	negative regulation of phosphatase activity
O94875	SRBS2_HUMANSorbin and SH3 domain-containing 2 OS=Homo sapiens OX=9606 GN=SORBS2 PE=1 SV=3	P	GO:0030335	positive regulation of cell migration
O94875	SRBS2_HUMANSorbin and SH3 domain-containing 2 OS=Homo sapiens OX=9606 GN=SORBS2 PE=1 SV=3	P	GO:0031397	negative regulation of protein ubiquitination
O94875	SRBS2_HUMANSorbin and SH3 domain-containing 2 OS=Homo sapiens OX=9606 GN=SORBS2 PE=1 SV=3	P	GO:0032436	positive regulation of proteasomal ubiquitin-dependent protein catabolic process
O94875	SRBS2_HUMANSorbin and SH3 domain-containing 2 OS=Homo sapiens OX=9606 GN=SORBS2 PE=1 SV=3	P	GO:0043066	negative regulation of apoptotic process
O94875	SRBS2_HUMANSorbin and SH3 domain-containing 2 OS=Homo sapiens OX=9606 GN=SORBS2 PE=1 SV=3	P	GO:0045725	positive regulation of glycogen biosynthetic process
O94875	SRBS2_HUMANSorbin and SH3 domain-containing 2 OS=Homo sapiens OX=9606 GN=SORBS2 PE=1 SV=3	P	GO:0046326	positive regulation of glucose import
O94875	SRBS2_HUMANSorbin and SH3 domain-containing 2 OS=Homo sapiens OX=9606 GN=SORBS2 PE=1 SV=3	P	GO:0046330	positive regulation of JNK cascade
O94875	SRBS2_HUMANSorbin and SH3 domain-containing 2 OS=Homo sapiens OX=9606 GN=SORBS2 PE=1 SV=3	P	GO:0046628	positive regulation of insulin receptor signaling pathway
O94875	SRBS2_HUMANSorbin and SH3 domain-containing 2 OS=Homo sapiens OX=9606 GN=SORBS2 PE=1 SV=3	P	GO:0046889	positive regulation of lipid biosynthetic process
O94875	SRBS2_HUMANSorbin and SH3 domain-containing 2 OS=Homo sapiens OX=9606 GN=SORBS2 PE=1 SV=3	P	GO:0048041	focal adhesion assembly
O94875	SRBS2_HUMANSorbin and SH3 domain-containing 2 OS=Homo sapiens OX=9606 GN=SORBS2 PE=1 SV=3	P	GO:0048699	generation of neurons
O94875	SRBS2_HUMANSorbin and SH3 domain-containing 2 OS=Homo sapiens OX=9606 GN=SORBS2 PE=1 SV=3	P	GO:0051496	positive regulation of stress fiber assembly
O94875	SRBS2_HUMANSorbin and SH3 domain-containing 2 OS=Homo sapiens OX=9606 GN=SORBS2 PE=1 SV=3	P	GO:0051865	protein autoubiquitination
O94875	SRBS2_HUMANSorbin and SH3 domain-containing 2 OS=Homo sapiens OX=9606 GN=SORBS2 PE=1 SV=3	P	GO:0061049	cell growth involved in cardiac muscle cell development
O94875	SRBS2_HUMANSorbin and SH3 domain-containing 2 OS=Homo sapiens OX=9606 GN=SORBS2 PE=1 SV=3	P	GO:1903078	positive regulation of protein localization to plasma membrane
O43741	AAKB2_HUMAN5 -AMP-activated kinase subunit beta-2 OS=Homo sapiens OX=9606 GN=PRKAB2 PE=1 SV=1	C	GO:0005654	nucleoplasm
O43741	AAKB2_HUMAN5 -AMP-activated kinase subunit beta-2 OS=Homo sapiens OX=9606 GN=PRKAB2 PE=1 SV=1	C	GO:0005829	cytosol
O43741	AAKB2_HUMAN5 -AMP-activated kinase subunit beta-2 OS=Homo sapiens OX=9606 GN=PRKAB2 PE=1 SV=1	C	GO:0031588	nucleotide-activated protein kinase complex
O43741	AAKB2_HUMAN5 -AMP-activated kinase subunit beta-2 OS=Homo sapiens OX=9606 GN=PRKAB2 PE=1 SV=1	F	GO:0004679	AMP-activated protein kinase activity
O43741	AAKB2_HUMAN5 -AMP-activated kinase subunit beta-2 OS=Homo sapiens OX=9606 GN=PRKAB2 PE=1 SV=1	F	GO:0019901	protein kinase binding
O43741	AAKB2_HUMAN5 -AMP-activated kinase subunit beta-2 OS=Homo sapiens OX=9606 GN=PRKAB2 PE=1 SV=1	F	GO:0042802	identical protein binding
O43741	AAKB2_HUMAN5 -AMP-activated kinase subunit beta-2 OS=Homo sapiens OX=9606 GN=PRKAB2 PE=1 SV=1	P	GO:0006468	protein phosphorylation
O43741	AAKB2_HUMAN5 -AMP-activated kinase subunit beta-2 OS=Homo sapiens OX=9606 GN=PRKAB2 PE=1 SV=1	P	GO:0006853	carnitine shuttle
O43741	AAKB2_HUMAN5 -AMP-activated kinase subunit beta-2 OS=Homo sapiens OX=9606 GN=PRKAB2 PE=1 SV=1	P	GO:0007050	cell cycle arrest
O43741	AAKB2_HUMAN5 -AMP-activated kinase subunit beta-2 OS=Homo sapiens OX=9606 GN=PRKAB2 PE=1 SV=1	P	GO:0010628	positive regulation of gene expression
O43741	AAKB2_HUMAN5 -AMP-activated kinase subunit beta-2 OS=Homo sapiens OX=9606 GN=PRKAB2 PE=1 SV=1	P	GO:0016241	regulation of macroautophagy
O43741	AAKB2_HUMAN5 -AMP-activated kinase subunit beta-2 OS=Homo sapiens OX=9606 GN=PRKAB2 PE=1 SV=1	P	GO:0035878	nail development
O43741	AAKB2_HUMAN5 -AMP-activated kinase subunit beta-2 OS=Homo sapiens OX=9606 GN=PRKAB2 PE=1 SV=1	P	GO:0042304	regulation of fatty acid biosynthetic process
O43741	AAKB2_HUMAN5 -AMP-activated kinase subunit beta-2 OS=Homo sapiens OX=9606 GN=PRKAB2 PE=1 SV=1	P	GO:0050790	regulation of catalytic activity
O43741	AAKB2_HUMAN5 -AMP-activated kinase subunit beta-2 OS=Homo sapiens OX=9606 GN=PRKAB2 PE=1 SV=1	P	GO:0051291	protein heterooligomerization
O43741	AAKB2_HUMAN5 -AMP-activated kinase subunit beta-2 OS=Homo sapiens OX=9606 GN=PRKAB2 PE=1 SV=1	P	GO:0120162	positive regulation of cold-induced thermogenesis
O43741	AAKB2_HUMAN5 -AMP-activated kinase subunit beta-2 OS=Homo sapiens OX=9606 GN=PRKAB2 PE=1 SV=1	P	GO:1901796	regulation of signal transduction by p53 class mediator
O43741	AAKB2_HUMAN5 -AMP-activated kinase subunit beta-2 OS=Homo sapiens OX=9606 GN=PRKAB2 PE=1 SV=1	P	GO:0009069	serine family amino acid metabolic process
P56693	SOX10_HUMANTranscription factor SOX-10 OS=Homo sapiens OX=9606 GN=SOX10 PE=1 SV=1	C	GO:0000790	nuclear chromatin
P56693	SOX10_HUMANTranscription factor SOX-10 OS=Homo sapiens OX=9606 GN=SOX10 PE=1 SV=1	C	GO:0005654	nucleoplasm
P56693	SOX10_HUMANTranscription factor SOX-10 OS=Homo sapiens OX=9606 GN=SOX10 PE=1 SV=1	C	GO:0005829	cytosol
P56693	SOX10_HUMANTranscription factor SOX-10 OS=Homo sapiens OX=9606 GN=SOX10 PE=1 SV=1	C	GO:0031315	extrinsic component of mitochondrial outer membrane
P56693	SOX10_HUMANTranscription factor SOX-10 OS=Homo sapiens OX=9606 GN=SOX10 PE=1 SV=1	C	GO:0032993	protein-DNA complex
P56693	SOX10_HUMANTranscription factor SOX-10 OS=Homo sapiens OX=9606 GN=SOX10 PE=1 SV=1	C	GO:0044798	nuclear transcription factor complex
P56693	SOX10_HUMANTranscription factor SOX-10 OS=Homo sapiens OX=9606 GN=SOX10 PE=1 SV=1	F	GO:0000978	RNA polymerase II proximal promoter sequence-specific DNA binding
P56693	SOX10_HUMANTranscription factor SOX-10 OS=Homo sapiens OX=9606 GN=SOX10 PE=1 SV=1	F	GO:0000980	RNA polymerase II distal enhancer sequence-specific DNA binding
P56693	SOX10_HUMANTranscription factor SOX-10 OS=Homo sapiens OX=9606 GN=SOX10 PE=1 SV=1	F	GO:0001228	DNA-binding transcription activator activity, RNA polymerase II-specific
P56693	SOX10_HUMANTranscription factor SOX-10 OS=Homo sapiens OX=9606 GN=SOX10 PE=1 SV=1	F	GO:0003713	transcription coactivator activity
P56693	SOX10_HUMANTranscription factor SOX-10 OS=Homo sapiens OX=9606 GN=SOX10 PE=1 SV=1	F	GO:0008013	beta-catenin binding
P56693	SOX10_HUMANTranscription factor SOX-10 OS=Homo sapiens OX=9606 GN=SOX10 PE=1 SV=1	F	GO:0008134	transcription factor binding
P56693	SOX10_HUMANTranscription factor SOX-10 OS=Homo sapiens OX=9606 GN=SOX10 PE=1 SV=1	F	GO:0034236	protein kinase A catalytic subunit binding
P56693	SOX10_HUMANTranscription factor SOX-10 OS=Homo sapiens OX=9606 GN=SOX10 PE=1 SV=1	F	GO:0035198	miRNA binding
P56693	SOX10_HUMANTranscription factor SOX-10 OS=Homo sapiens OX=9606 GN=SOX10 PE=1 SV=1	F	GO:0042802	identical protein binding
P56693	SOX10_HUMANTranscription factor SOX-10 OS=Homo sapiens OX=9606 GN=SOX10 PE=1 SV=1	F	GO:1990841	promoter-specific chromatin binding
P56693	SOX10_HUMANTranscription factor SOX-10 OS=Homo sapiens OX=9606 GN=SOX10 PE=1 SV=1	P	GO:0001525	angiogenesis
P56693	SOX10_HUMANTranscription factor SOX-10 OS=Homo sapiens OX=9606 GN=SOX10 PE=1 SV=1	P	GO:0001570	vasculogenesis
P56693	SOX10_HUMANTranscription factor SOX-10 OS=Homo sapiens OX=9606 GN=SOX10 PE=1 SV=1	P	GO:0001649	osteoblast differentiation
P56693	SOX10_HUMANTranscription factor SOX-10 OS=Homo sapiens OX=9606 GN=SOX10 PE=1 SV=1	P	GO:0001755	neural crest cell migration
P56693	SOX10_HUMANTranscription factor SOX-10 OS=Homo sapiens OX=9606 GN=SOX10 PE=1 SV=1	P	GO:0001828	inner cell mass cellular morphogenesis
P56693	SOX10_HUMANTranscription factor SOX-10 OS=Homo sapiens OX=9606 GN=SOX10 PE=1 SV=1	P	GO:0001837	epithelial to mesenchymal transition
P56693	SOX10_HUMANTranscription factor SOX-10 OS=Homo sapiens OX=9606 GN=SOX10 PE=1 SV=1	P	GO:0001841	neural tube formation
P56693	SOX10_HUMANTranscription factor SOX-10 OS=Homo sapiens OX=9606 GN=SOX10 PE=1 SV=1	P	GO:0001942	hair follicle development
P56693	SOX10_HUMANTranscription factor SOX-10 OS=Homo sapiens OX=9606 GN=SOX10 PE=1 SV=1	P	GO:0001946	lymphangiogenesis
P56693	SOX10_HUMANTranscription factor SOX-10 OS=Homo sapiens OX=9606 GN=SOX10 PE=1 SV=1	P	GO:0001947	heart looping
P56693	SOX10_HUMANTranscription factor SOX-10 OS=Homo sapiens OX=9606 GN=SOX10 PE=1 SV=1	P	GO:0002052	positive regulation of neuroblast proliferation
P56693	SOX10_HUMANTranscription factor SOX-10 OS=Homo sapiens OX=9606 GN=SOX10 PE=1 SV=1	P	GO:0002063	chondrocyte development
P56693	SOX10_HUMANTranscription factor SOX-10 OS=Homo sapiens OX=9606 GN=SOX10 PE=1 SV=1	P	GO:0002328	pro-B cell differentiation
P56693	SOX10_HUMANTranscription factor SOX-10 OS=Homo sapiens OX=9606 GN=SOX10 PE=1 SV=1	P	GO:0003142	cardiogenic plate morphogenesis
P56693	SOX10_HUMANTranscription factor SOX-10 OS=Homo sapiens OX=9606 GN=SOX10 PE=1 SV=1	P	GO:0003151	outflow tract morphogenesis
P56693	SOX10_HUMANTranscription factor SOX-10 OS=Homo sapiens OX=9606 GN=SOX10 PE=1 SV=1	P	GO:0003180	aortic valve morphogenesis
P56693	SOX10_HUMANTranscription factor SOX-10 OS=Homo sapiens OX=9606 GN=SOX10 PE=1 SV=1	P	GO:0003183	mitral valve morphogenesis
P56693	SOX10_HUMANTranscription factor SOX-10 OS=Homo sapiens OX=9606 GN=SOX10 PE=1 SV=1	P	GO:0003211	cardiac ventricle formation
P56693	SOX10_HUMANTranscription factor SOX-10 OS=Homo sapiens OX=9606 GN=SOX10 PE=1 SV=1	P	GO:0003215	cardiac right ventricle morphogenesis
P56693	SOX10_HUMANTranscription factor SOX-10 OS=Homo sapiens OX=9606 GN=SOX10 PE=1 SV=1	P	GO:0003289	atrial septum primum morphogenesis
P56693	SOX10_HUMANTranscription factor SOX-10 OS=Homo sapiens OX=9606 GN=SOX10 PE=1 SV=1	P	GO:0003308	negative regulation of Wnt signaling pathway involved in heart development
P56693	SOX10_HUMANTranscription factor SOX-10 OS=Homo sapiens OX=9606 GN=SOX10 PE=1 SV=1	P	GO:0003357	noradrenergic neuron differentiation
P56693	SOX10_HUMANTranscription factor SOX-10 OS=Homo sapiens OX=9606 GN=SOX10 PE=1 SV=1	P	GO:0003413	chondrocyte differentiation involved in endochondral bone morphogenesis
P56693	SOX10_HUMANTranscription factor SOX-10 OS=Homo sapiens OX=9606 GN=SOX10 PE=1 SV=1	P	GO:0006334	nucleosome assembly
P56693	SOX10_HUMANTranscription factor SOX-10 OS=Homo sapiens OX=9606 GN=SOX10 PE=1 SV=1	P	GO:0006338	chromatin remodeling
P56693	SOX10_HUMANTranscription factor SOX-10 OS=Homo sapiens OX=9606 GN=SOX10 PE=1 SV=1	P	GO:0006367	transcription initiation from RNA polymerase II promoter
P56693	SOX10_HUMANTranscription factor SOX-10 OS=Homo sapiens OX=9606 GN=SOX10 PE=1 SV=1	P	GO:0006368	transcription elongation from RNA polymerase II promoter
P56693	SOX10_HUMANTranscription factor SOX-10 OS=Homo sapiens OX=9606 GN=SOX10 PE=1 SV=1	P	GO:0006977	DNA damage response, signal transduction by p53 class mediator resulting in cell cycle arrest
P56693	SOX10_HUMANTranscription factor SOX-10 OS=Homo sapiens OX=9606 GN=SOX10 PE=1 SV=1	P	GO:0007283	spermatogenesis
P56693	SOX10_HUMANTranscription factor SOX-10 OS=Homo sapiens OX=9606 GN=SOX10 PE=1 SV=1	P	GO:0007422	peripheral nervous system development
P56693	SOX10_HUMANTranscription factor SOX-10 OS=Homo sapiens OX=9606 GN=SOX10 PE=1 SV=1	P	GO:0007493	endodermal cell fate determination
P56693	SOX10_HUMANTranscription factor SOX-10 OS=Homo sapiens OX=9606 GN=SOX10 PE=1 SV=1	P	GO:0007601	visual perception
P56693	SOX10_HUMANTranscription factor SOX-10 OS=Homo sapiens OX=9606 GN=SOX10 PE=1 SV=1	P	GO:0009611	response to wounding
P56693	SOX10_HUMANTranscription factor SOX-10 OS=Homo sapiens OX=9606 GN=SOX10 PE=1 SV=1	P	GO:0009649	entrainment of circadian clock
P56693	SOX10_HUMANTranscription factor SOX-10 OS=Homo sapiens OX=9606 GN=SOX10 PE=1 SV=1	P	GO:0010626	negative regulation of Schwann cell proliferation
P56693	SOX10_HUMANTranscription factor SOX-10 OS=Homo sapiens OX=9606 GN=SOX10 PE=1 SV=1	P	GO:0010634	positive regulation of epithelial cell migration
P56693	SOX10_HUMANTranscription factor SOX-10 OS=Homo sapiens OX=9606 GN=SOX10 PE=1 SV=1	P	GO:0014015	positive regulation of gliogenesis
P56693	SOX10_HUMANTranscription factor SOX-10 OS=Homo sapiens OX=9606 GN=SOX10 PE=1 SV=1	P	GO:0019933	cAMP-mediated signaling
P56693	SOX10_HUMANTranscription factor SOX-10 OS=Homo sapiens OX=9606 GN=SOX10 PE=1 SV=1	P	GO:0021522	spinal cord motor neuron differentiation
P56693	SOX10_HUMANTranscription factor SOX-10 OS=Homo sapiens OX=9606 GN=SOX10 PE=1 SV=1	P	GO:0021903	rostrocaudal neural tube patterning
P56693	SOX10_HUMANTranscription factor SOX-10 OS=Homo sapiens OX=9606 GN=SOX10 PE=1 SV=1	P	GO:0021983	pituitary gland development
P56693	SOX10_HUMANTranscription factor SOX-10 OS=Homo sapiens OX=9606 GN=SOX10 PE=1 SV=1	P	GO:0022010	central nervous system myelination
P56693	SOX10_HUMANTranscription factor SOX-10 OS=Homo sapiens OX=9606 GN=SOX10 PE=1 SV=1	P	GO:0023019	signal transduction involved in regulation of gene expression
P56693	SOX10_HUMANTranscription factor SOX-10 OS=Homo sapiens OX=9606 GN=SOX10 PE=1 SV=1	P	GO:0030217	T cell differentiation
P56693	SOX10_HUMANTranscription factor SOX-10 OS=Homo sapiens OX=9606 GN=SOX10 PE=1 SV=1	P	GO:0030238	male sex determination
P56693	SOX10_HUMANTranscription factor SOX-10 OS=Homo sapiens OX=9606 GN=SOX10 PE=1 SV=1	P	GO:0030279	negative regulation of ossification
P56693	SOX10_HUMANTranscription factor SOX-10 OS=Homo sapiens OX=9606 GN=SOX10 PE=1 SV=1	P	GO:0030308	negative regulation of cell growth
P56693	SOX10_HUMANTranscription factor SOX-10 OS=Homo sapiens OX=9606 GN=SOX10 PE=1 SV=1	P	GO:0030318	melanocyte differentiation
P56693	SOX10_HUMANTranscription factor SOX-10 OS=Homo sapiens OX=9606 GN=SOX10 PE=1 SV=1	P	GO:0030323	respiratory tube development
P56693	SOX10_HUMANTranscription factor SOX-10 OS=Homo sapiens OX=9606 GN=SOX10 PE=1 SV=1	P	GO:0030856	regulation of epithelial cell differentiation
P56693	SOX10_HUMANTranscription factor SOX-10 OS=Homo sapiens OX=9606 GN=SOX10 PE=1 SV=1	P	GO:0031018	endocrine pancreas development
P56693	SOX10_HUMANTranscription factor SOX-10 OS=Homo sapiens OX=9606 GN=SOX10 PE=1 SV=1	P	GO:0031397	negative regulation of protein ubiquitination
P56693	SOX10_HUMANTranscription factor SOX-10 OS=Homo sapiens OX=9606 GN=SOX10 PE=1 SV=1	P	GO:0031643	positive regulation of myelination
P56693	SOX10_HUMANTranscription factor SOX-10 OS=Homo sapiens OX=9606 GN=SOX10 PE=1 SV=1	P	GO:0031648	protein destabilization
P56693	SOX10_HUMANTranscription factor SOX-10 OS=Homo sapiens OX=9606 GN=SOX10 PE=1 SV=1	P	GO:0032024	positive regulation of insulin secretion
P56693	SOX10_HUMANTranscription factor SOX-10 OS=Homo sapiens OX=9606 GN=SOX10 PE=1 SV=1	P	GO:0032332	positive regulation of chondrocyte differentiation
P56693	SOX10_HUMANTranscription factor SOX-10 OS=Homo sapiens OX=9606 GN=SOX10 PE=1 SV=1	P	GO:0032808	lacrimal gland development
P56693	SOX10_HUMANTranscription factor SOX-10 OS=Homo sapiens OX=9606 GN=SOX10 PE=1 SV=1	P	GO:0035019	somatic stem cell population maintenance
P56693	SOX10_HUMANTranscription factor SOX-10 OS=Homo sapiens OX=9606 GN=SOX10 PE=1 SV=1	P	GO:0035910	ascending aorta morphogenesis
P56693	SOX10_HUMANTranscription factor SOX-10 OS=Homo sapiens OX=9606 GN=SOX10 PE=1 SV=1	P	GO:0042074	cell migration involved in gastrulation
P56693	SOX10_HUMANTranscription factor SOX-10 OS=Homo sapiens OX=9606 GN=SOX10 PE=1 SV=1	P	GO:0042472	inner ear morphogenesis
P56693	SOX10_HUMANTranscription factor SOX-10 OS=Homo sapiens OX=9606 GN=SOX10 PE=1 SV=1	P	GO:0042769	DNA damage response, detection of DNA damage
P56693	SOX10_HUMANTranscription factor SOX-10 OS=Homo sapiens OX=9606 GN=SOX10 PE=1 SV=1	P	GO:0042789	mRNA transcription by RNA polymerase II
P56693	SOX10_HUMANTranscription factor SOX-10 OS=Homo sapiens OX=9606 GN=SOX10 PE=1 SV=1	P	GO:0043065	positive regulation of apoptotic process
P56693	SOX10_HUMANTranscription factor SOX-10 OS=Homo sapiens OX=9606 GN=SOX10 PE=1 SV=1	P	GO:0043066	negative regulation of apoptotic process
P56693	SOX10_HUMANTranscription factor SOX-10 OS=Homo sapiens OX=9606 GN=SOX10 PE=1 SV=1	P	GO:0043281	regulation of cysteine-type endopeptidase activity involved in apoptotic process
P56693	SOX10_HUMANTranscription factor SOX-10 OS=Homo sapiens OX=9606 GN=SOX10 PE=1 SV=1	P	GO:0043410	positive regulation of MAPK cascade
P56693	SOX10_HUMANTranscription factor SOX-10 OS=Homo sapiens OX=9606 GN=SOX10 PE=1 SV=1	P	GO:0043534	blood vessel endothelial cell migration
P56693	SOX10_HUMANTranscription factor SOX-10 OS=Homo sapiens OX=9606 GN=SOX10 PE=1 SV=1	P	GO:0045665	negative regulation of neuron differentiation
P56693	SOX10_HUMANTranscription factor SOX-10 OS=Homo sapiens OX=9606 GN=SOX10 PE=1 SV=1	P	GO:0045727	positive regulation of translation
P56693	SOX10_HUMANTranscription factor SOX-10 OS=Homo sapiens OX=9606 GN=SOX10 PE=1 SV=1	P	GO:0045732	positive regulation of protein catabolic process
P56693	SOX10_HUMANTranscription factor SOX-10 OS=Homo sapiens OX=9606 GN=SOX10 PE=1 SV=1	P	GO:0045944	positive regulation of transcription by RNA polymerase II
P56693	SOX10_HUMANTranscription factor SOX-10 OS=Homo sapiens OX=9606 GN=SOX10 PE=1 SV=1	P	GO:0045995	regulation of embryonic development
P56693	SOX10_HUMANTranscription factor SOX-10 OS=Homo sapiens OX=9606 GN=SOX10 PE=1 SV=1	P	GO:0048469	cell maturation
P56693	SOX10_HUMANTranscription factor SOX-10 OS=Homo sapiens OX=9606 GN=SOX10 PE=1 SV=1	P	GO:0048484	enteric nervous system development
P56693	SOX10_HUMANTranscription factor SOX-10 OS=Homo sapiens OX=9606 GN=SOX10 PE=1 SV=1	P	GO:0048485	sympathetic nervous system development
P56693	SOX10_HUMANTranscription factor SOX-10 OS=Homo sapiens OX=9606 GN=SOX10 PE=1 SV=1	P	GO:0048589	developmental growth
P56693	SOX10_HUMANTranscription factor SOX-10 OS=Homo sapiens OX=9606 GN=SOX10 PE=1 SV=1	P	GO:0048617	embryonic foregut morphogenesis
P56693	SOX10_HUMANTranscription factor SOX-10 OS=Homo sapiens OX=9606 GN=SOX10 PE=1 SV=1	P	GO:0048866	stem cell fate specification
P56693	SOX10_HUMANTranscription factor SOX-10 OS=Homo sapiens OX=9606 GN=SOX10 PE=1 SV=1	P	GO:0048873	homeostasis of number of cells within a tissue
P56693	SOX10_HUMANTranscription factor SOX-10 OS=Homo sapiens OX=9606 GN=SOX10 PE=1 SV=1	P	GO:0050679	positive regulation of epithelial cell proliferation
P56693	SOX10_HUMANTranscription factor SOX-10 OS=Homo sapiens OX=9606 GN=SOX10 PE=1 SV=1	P	GO:0050680	negative regulation of epithelial cell proliferation
P56693	SOX10_HUMANTranscription factor SOX-10 OS=Homo sapiens OX=9606 GN=SOX10 PE=1 SV=1	P	GO:0050821	protein stabilization
P56693	SOX10_HUMANTranscription factor SOX-10 OS=Homo sapiens OX=9606 GN=SOX10 PE=1 SV=1	P	GO:0060008	Sertoli cell differentiation
P56693	SOX10_HUMANTranscription factor SOX-10 OS=Homo sapiens OX=9606 GN=SOX10 PE=1 SV=1	P	GO:0060041	retina development in camera-type eye
P56693	SOX10_HUMANTranscription factor SOX-10 OS=Homo sapiens OX=9606 GN=SOX10 PE=1 SV=1	P	GO:0060174	limb bud formation
P56693	SOX10_HUMANTranscription factor SOX-10 OS=Homo sapiens OX=9606 GN=SOX10 PE=1 SV=1	P	GO:0060214	endocardium formation
P56693	SOX10_HUMANTranscription factor SOX-10 OS=Homo sapiens OX=9606 GN=SOX10 PE=1 SV=1	P	GO:0060412	ventricular septum morphogenesis
P56693	SOX10_HUMANTranscription factor SOX-10 OS=Homo sapiens OX=9606 GN=SOX10 PE=1 SV=1	P	GO:0060512	prostate gland morphogenesis
P56693	SOX10_HUMANTranscription factor SOX-10 OS=Homo sapiens OX=9606 GN=SOX10 PE=1 SV=1	P	GO:0060541	respiratory system development
P56693	SOX10_HUMANTranscription factor SOX-10 OS=Homo sapiens OX=9606 GN=SOX10 PE=1 SV=1	P	GO:0060563	neuroepithelial cell differentiation
P56693	SOX10_HUMANTranscription factor SOX-10 OS=Homo sapiens OX=9606 GN=SOX10 PE=1 SV=1	P	GO:0060688	regulation of morphogenesis of a branching structure
P56693	SOX10_HUMANTranscription factor SOX-10 OS=Homo sapiens OX=9606 GN=SOX10 PE=1 SV=1	P	GO:0060807	regulation of transcription from RNA polymerase II promoter involved in definitive endodermal cell fate specification
P56693	SOX10_HUMANTranscription factor SOX-10 OS=Homo sapiens OX=9606 GN=SOX10 PE=1 SV=1	P	GO:0060836	lymphatic endothelial cell differentiation
P56693	SOX10_HUMANTranscription factor SOX-10 OS=Homo sapiens OX=9606 GN=SOX10 PE=1 SV=1	P	GO:0060913	cardiac cell fate determination
P56693	SOX10_HUMANTranscription factor SOX-10 OS=Homo sapiens OX=9606 GN=SOX10 PE=1 SV=1	P	GO:0060914	heart formation
P56693	SOX10_HUMANTranscription factor SOX-10 OS=Homo sapiens OX=9606 GN=SOX10 PE=1 SV=1	P	GO:0060956	endocardial cell differentiation
P56693	SOX10_HUMANTranscription factor SOX-10 OS=Homo sapiens OX=9606 GN=SOX10 PE=1 SV=1	P	GO:0061009	common bile duct development
P56693	SOX10_HUMANTranscription factor SOX-10 OS=Homo sapiens OX=9606 GN=SOX10 PE=1 SV=1	P	GO:0061010	gall bladder development
P56693	SOX10_HUMANTranscription factor SOX-10 OS=Homo sapiens OX=9606 GN=SOX10 PE=1 SV=1	P	GO:0061028	establishment of endothelial barrier
P56693	SOX10_HUMANTranscription factor SOX-10 OS=Homo sapiens OX=9606 GN=SOX10 PE=1 SV=1	P	GO:0061031	endodermal digestive tract morphogenesis
P56693	SOX10_HUMANTranscription factor SOX-10 OS=Homo sapiens OX=9606 GN=SOX10 PE=1 SV=1	P	GO:0061138	morphogenesis of a branching epithelium
P56693	SOX10_HUMANTranscription factor SOX-10 OS=Homo sapiens OX=9606 GN=SOX10 PE=1 SV=1	P	GO:0070168	negative regulation of biomineral tissue development
P56693	SOX10_HUMANTranscription factor SOX-10 OS=Homo sapiens OX=9606 GN=SOX10 PE=1 SV=1	P	GO:0071300	cellular response to retinoic acid
P56693	SOX10_HUMANTranscription factor SOX-10 OS=Homo sapiens OX=9606 GN=SOX10 PE=1 SV=1	P	GO:0071333	cellular response to glucose stimulus
P56693	SOX10_HUMANTranscription factor SOX-10 OS=Homo sapiens OX=9606 GN=SOX10 PE=1 SV=1	P	GO:0071347	cellular response to interleukin-1
P56693	SOX10_HUMANTranscription factor SOX-10 OS=Homo sapiens OX=9606 GN=SOX10 PE=1 SV=1	P	GO:0071393	cellular response to progesterone stimulus
P56693	SOX10_HUMANTranscription factor SOX-10 OS=Homo sapiens OX=9606 GN=SOX10 PE=1 SV=1	P	GO:0071560	cellular response to transforming growth factor beta stimulus
P56693	SOX10_HUMANTranscription factor SOX-10 OS=Homo sapiens OX=9606 GN=SOX10 PE=1 SV=1	P	GO:0071599	otic vesicle development
P56693	SOX10_HUMANTranscription factor SOX-10 OS=Homo sapiens OX=9606 GN=SOX10 PE=1 SV=1	P	GO:0072078	nephron tubule morphogenesis
P56693	SOX10_HUMANTranscription factor SOX-10 OS=Homo sapiens OX=9606 GN=SOX10 PE=1 SV=1	P	GO:0072170	metanephric tubule development
P56693	SOX10_HUMANTranscription factor SOX-10 OS=Homo sapiens OX=9606 GN=SOX10 PE=1 SV=1	P	GO:0072189	ureter development
P56693	SOX10_HUMANTranscription factor SOX-10 OS=Homo sapiens OX=9606 GN=SOX10 PE=1 SV=1	P	GO:0090090	negative regulation of canonical Wnt signaling pathway
P56693	SOX10_HUMANTranscription factor SOX-10 OS=Homo sapiens OX=9606 GN=SOX10 PE=1 SV=1	P	GO:0090184	positive regulation of kidney development
P56693	SOX10_HUMANTranscription factor SOX-10 OS=Homo sapiens OX=9606 GN=SOX10 PE=1 SV=1	P	GO:0090263	positive regulation of canonical Wnt signaling pathway
P56693	SOX10_HUMANTranscription factor SOX-10 OS=Homo sapiens OX=9606 GN=SOX10 PE=1 SV=1	P	GO:0110110	positive regulation of animal organ morphogenesis
P56693	SOX10_HUMANTranscription factor SOX-10 OS=Homo sapiens OX=9606 GN=SOX10 PE=1 SV=1	P	GO:1902894	negative regulation of pri-miRNA transcription by RNA polymerase II
P56693	SOX10_HUMANTranscription factor SOX-10 OS=Homo sapiens OX=9606 GN=SOX10 PE=1 SV=1	P	GO:1905332	positive regulation of morphogenesis of an epithelium
P56693	SOX10_HUMANTranscription factor SOX-10 OS=Homo sapiens OX=9606 GN=SOX10 PE=1 SV=1	P	GO:1990830	cellular response to leukemia inhibitory factor
P56693	SOX10_HUMANTranscription factor SOX-10 OS=Homo sapiens OX=9606 GN=SOX10 PE=1 SV=1	P	GO:2000020	positive regulation of male gonad development
P56693	SOX10_HUMANTranscription factor SOX-10 OS=Homo sapiens OX=9606 GN=SOX10 PE=1 SV=1	P	GO:2000035	regulation of stem cell division
P56693	SOX10_HUMANTranscription factor SOX-10 OS=Homo sapiens OX=9606 GN=SOX10 PE=1 SV=1	P	GO:2000043	regulation of cardiac cell fate specification
P56693	SOX10_HUMANTranscription factor SOX-10 OS=Homo sapiens OX=9606 GN=SOX10 PE=1 SV=1	P	GO:2000741	positive regulation of mesenchymal stem cell differentiation
P56693	SOX10_HUMANTranscription factor SOX-10 OS=Homo sapiens OX=9606 GN=SOX10 PE=1 SV=1	P	GO:2000761	positive regulation of N-terminal peptidyl-lysine acetylation
P56693	SOX10_HUMANTranscription factor SOX-10 OS=Homo sapiens OX=9606 GN=SOX10 PE=1 SV=1	P	GO:2001222	regulation of neuron migration
P56693	SOX10_HUMANTranscription factor SOX-10 OS=Homo sapiens OX=9606 GN=SOX10 PE=1 SV=1	P	GO:0045941	positive regulation of transcription, DNA-templated
P56693	SOX10_HUMANTranscription factor SOX-10 OS=Homo sapiens OX=9606 GN=SOX10 PE=1 SV=1	C	GO:0016342	catenin complex
P48651	PTSS1_HUMANPhosphatidylserine synthase 1 OS=Homo sapiens OX=9606 GN=PTDSS1 PE=1 SV=1	C	GO:0005789	endoplasmic reticulum membrane
P48651	PTSS1_HUMANPhosphatidylserine synthase 1 OS=Homo sapiens OX=9606 GN=PTDSS1 PE=1 SV=1	C	GO:0016021	integral component of membrane
P48651	PTSS1_HUMANPhosphatidylserine synthase 1 OS=Homo sapiens OX=9606 GN=PTDSS1 PE=1 SV=1	F	GO:0016740	transferase activity
P48651	PTSS1_HUMANPhosphatidylserine synthase 1 OS=Homo sapiens OX=9606 GN=PTDSS1 PE=1 SV=1	P	GO:0006659	phosphatidylserine biosynthetic process
Q14573	ITPR3_HUMANInositol 1,4,5-trisphosphate receptor type 3 OS=Homo sapiens OX=9606 GN=ITPR3 PE=1 SV=2	C	GO:0005635	nuclear envelope
Q14573	ITPR3_HUMANInositol 1,4,5-trisphosphate receptor type 3 OS=Homo sapiens OX=9606 GN=ITPR3 PE=1 SV=2	C	GO:0030667	secretory granule membrane
Q14573	ITPR3_HUMANInositol 1,4,5-trisphosphate receptor type 3 OS=Homo sapiens OX=9606 GN=ITPR3 PE=1 SV=2	C	GO:0031095	platelet dense tubular network membrane
Q14573	ITPR3_HUMANInositol 1,4,5-trisphosphate receptor type 3 OS=Homo sapiens OX=9606 GN=ITPR3 PE=1 SV=2	C	GO:0031674	I band
Q14573	ITPR3_HUMANInositol 1,4,5-trisphosphate receptor type 3 OS=Homo sapiens OX=9606 GN=ITPR3 PE=1 SV=2	C	GO:0033017	sarcoplasmic reticulum membrane
Q14573	ITPR3_HUMANInositol 1,4,5-trisphosphate receptor type 3 OS=Homo sapiens OX=9606 GN=ITPR3 PE=1 SV=2	C	GO:0034704	calcium channel complex
Q14573	ITPR3_HUMANInositol 1,4,5-trisphosphate receptor type 3 OS=Homo sapiens OX=9606 GN=ITPR3 PE=1 SV=2	C	GO:0043025	neuronal cell body
Q14573	ITPR3_HUMANInositol 1,4,5-trisphosphate receptor type 3 OS=Homo sapiens OX=9606 GN=ITPR3 PE=1 SV=2	C	GO:0043235	receptor complex
Q14573	ITPR3_HUMANInositol 1,4,5-trisphosphate receptor type 3 OS=Homo sapiens OX=9606 GN=ITPR3 PE=1 SV=2	C	GO:0044459	plasma membrane part
Q14573	ITPR3_HUMANInositol 1,4,5-trisphosphate receptor type 3 OS=Homo sapiens OX=9606 GN=ITPR3 PE=1 SV=2	C	GO:0045177	apical part of cell
Q14573	ITPR3_HUMANInositol 1,4,5-trisphosphate receptor type 3 OS=Homo sapiens OX=9606 GN=ITPR3 PE=1 SV=2	C	GO:0045202	synapse
Q14573	ITPR3_HUMANInositol 1,4,5-trisphosphate receptor type 3 OS=Homo sapiens OX=9606 GN=ITPR3 PE=1 SV=2	F	GO:0000822	inositol hexakisphosphate binding
Q14573	ITPR3_HUMANInositol 1,4,5-trisphosphate receptor type 3 OS=Homo sapiens OX=9606 GN=ITPR3 PE=1 SV=2	F	GO:0005220	inositol 1,4,5-trisphosphate-sensitive calcium-release channel activity
Q14573	ITPR3_HUMANInositol 1,4,5-trisphosphate receptor type 3 OS=Homo sapiens OX=9606 GN=ITPR3 PE=1 SV=2	F	GO:0005509	calcium ion binding
Q14573	ITPR3_HUMANInositol 1,4,5-trisphosphate receptor type 3 OS=Homo sapiens OX=9606 GN=ITPR3 PE=1 SV=2	F	GO:0019901	protein kinase binding
Q14573	ITPR3_HUMANInositol 1,4,5-trisphosphate receptor type 3 OS=Homo sapiens OX=9606 GN=ITPR3 PE=1 SV=2	F	GO:0035091	phosphatidylinositol binding
Q14573	ITPR3_HUMANInositol 1,4,5-trisphosphate receptor type 3 OS=Homo sapiens OX=9606 GN=ITPR3 PE=1 SV=2	F	GO:0043533	inositol 1,3,4,5 tetrakisphosphate binding
Q14573	ITPR3_HUMANInositol 1,4,5-trisphosphate receptor type 3 OS=Homo sapiens OX=9606 GN=ITPR3 PE=1 SV=2	F	GO:0051018	protein kinase A binding
Q14573	ITPR3_HUMANInositol 1,4,5-trisphosphate receptor type 3 OS=Homo sapiens OX=9606 GN=ITPR3 PE=1 SV=2	F	GO:0070679	inositol 1,4,5 trisphosphate binding
Q14573	ITPR3_HUMANInositol 1,4,5-trisphosphate receptor type 3 OS=Homo sapiens OX=9606 GN=ITPR3 PE=1 SV=2	F	GO:0097110	scaffold protein binding
Q14573	ITPR3_HUMANInositol 1,4,5-trisphosphate receptor type 3 OS=Homo sapiens OX=9606 GN=ITPR3 PE=1 SV=2	F	GO:0097159	organic cyclic compound binding
Q14573	ITPR3_HUMANInositol 1,4,5-trisphosphate receptor type 3 OS=Homo sapiens OX=9606 GN=ITPR3 PE=1 SV=2	P	GO:0002027	regulation of heart rate
Q14573	ITPR3_HUMANInositol 1,4,5-trisphosphate receptor type 3 OS=Homo sapiens OX=9606 GN=ITPR3 PE=1 SV=2	P	GO:0006915	apoptotic process
Q14573	ITPR3_HUMANInositol 1,4,5-trisphosphate receptor type 3 OS=Homo sapiens OX=9606 GN=ITPR3 PE=1 SV=2	P	GO:0007613	memory
Q14573	ITPR3_HUMANInositol 1,4,5-trisphosphate receptor type 3 OS=Homo sapiens OX=9606 GN=ITPR3 PE=1 SV=2	P	GO:0009605	response to external stimulus
Q14573	ITPR3_HUMANInositol 1,4,5-trisphosphate receptor type 3 OS=Homo sapiens OX=9606 GN=ITPR3 PE=1 SV=2	P	GO:0009628	response to abiotic stimulus
Q14573	ITPR3_HUMANInositol 1,4,5-trisphosphate receptor type 3 OS=Homo sapiens OX=9606 GN=ITPR3 PE=1 SV=2	P	GO:0010506	regulation of autophagy
Q14573	ITPR3_HUMANInositol 1,4,5-trisphosphate receptor type 3 OS=Homo sapiens OX=9606 GN=ITPR3 PE=1 SV=2	P	GO:0010882	regulation of cardiac muscle contraction by calcium ion signaling
Q14573	ITPR3_HUMANInositol 1,4,5-trisphosphate receptor type 3 OS=Homo sapiens OX=9606 GN=ITPR3 PE=1 SV=2	P	GO:0030168	platelet activation
Q14573	ITPR3_HUMANInositol 1,4,5-trisphosphate receptor type 3 OS=Homo sapiens OX=9606 GN=ITPR3 PE=1 SV=2	P	GO:0031000	response to caffeine
Q14573	ITPR3_HUMANInositol 1,4,5-trisphosphate receptor type 3 OS=Homo sapiens OX=9606 GN=ITPR3 PE=1 SV=2	P	GO:0035690	cellular response to drug
Q14573	ITPR3_HUMANInositol 1,4,5-trisphosphate receptor type 3 OS=Homo sapiens OX=9606 GN=ITPR3 PE=1 SV=2	P	GO:0046683	response to organophosphorus
Q14573	ITPR3_HUMANInositol 1,4,5-trisphosphate receptor type 3 OS=Homo sapiens OX=9606 GN=ITPR3 PE=1 SV=2	P	GO:0048513	animal organ development
Q14573	ITPR3_HUMANInositol 1,4,5-trisphosphate receptor type 3 OS=Homo sapiens OX=9606 GN=ITPR3 PE=1 SV=2	P	GO:0048518	positive regulation of biological process
Q14573	ITPR3_HUMANInositol 1,4,5-trisphosphate receptor type 3 OS=Homo sapiens OX=9606 GN=ITPR3 PE=1 SV=2	P	GO:0050796	regulation of insulin secretion
Q14573	ITPR3_HUMANInositol 1,4,5-trisphosphate receptor type 3 OS=Homo sapiens OX=9606 GN=ITPR3 PE=1 SV=2	P	GO:0050849	negative regulation of calcium-mediated signaling
Q14573	ITPR3_HUMANInositol 1,4,5-trisphosphate receptor type 3 OS=Homo sapiens OX=9606 GN=ITPR3 PE=1 SV=2	P	GO:0050913	sensory perception of bitter taste
Q14573	ITPR3_HUMANInositol 1,4,5-trisphosphate receptor type 3 OS=Homo sapiens OX=9606 GN=ITPR3 PE=1 SV=2	P	GO:0050916	sensory perception of sweet taste
Q14573	ITPR3_HUMANInositol 1,4,5-trisphosphate receptor type 3 OS=Homo sapiens OX=9606 GN=ITPR3 PE=1 SV=2	P	GO:0050917	sensory perception of umami taste
Q14573	ITPR3_HUMANInositol 1,4,5-trisphosphate receptor type 3 OS=Homo sapiens OX=9606 GN=ITPR3 PE=1 SV=2	P	GO:0051209	release of sequestered calcium ion into cytosol
Q14573	ITPR3_HUMANInositol 1,4,5-trisphosphate receptor type 3 OS=Homo sapiens OX=9606 GN=ITPR3 PE=1 SV=2	P	GO:0051592	response to calcium ion
Q14573	ITPR3_HUMANInositol 1,4,5-trisphosphate receptor type 3 OS=Homo sapiens OX=9606 GN=ITPR3 PE=1 SV=2	P	GO:0070296	sarcoplasmic reticulum calcium ion transport
Q14573	ITPR3_HUMANInositol 1,4,5-trisphosphate receptor type 3 OS=Homo sapiens OX=9606 GN=ITPR3 PE=1 SV=2	P	GO:0071407	cellular response to organic cyclic compound
Q14573	ITPR3_HUMANInositol 1,4,5-trisphosphate receptor type 3 OS=Homo sapiens OX=9606 GN=ITPR3 PE=1 SV=2	P	GO:0071417	cellular response to organonitrogen compound
Q14573	ITPR3_HUMANInositol 1,4,5-trisphosphate receptor type 3 OS=Homo sapiens OX=9606 GN=ITPR3 PE=1 SV=2	P	GO:0086004	regulation of cardiac muscle cell contraction
Q14573	ITPR3_HUMANInositol 1,4,5-trisphosphate receptor type 3 OS=Homo sapiens OX=9606 GN=ITPR3 PE=1 SV=2	P	GO:0098901	regulation of cardiac muscle cell action potential
Q14573	ITPR3_HUMANInositol 1,4,5-trisphosphate receptor type 3 OS=Homo sapiens OX=9606 GN=ITPR3 PE=1 SV=2	P	GO:1901701	cellular response to oxygen-containing compound
Q14573	ITPR3_HUMANInositol 1,4,5-trisphosphate receptor type 3 OS=Homo sapiens OX=9606 GN=ITPR3 PE=1 SV=2	P	GO:1903169	regulation of calcium ion transmembrane transport
Q14573	ITPR3_HUMANInositol 1,4,5-trisphosphate receptor type 3 OS=Homo sapiens OX=9606 GN=ITPR3 PE=1 SV=2	P	GO:1903779	regulation of cardiac conduction
Q13188	STK3_HUMANSerine threonine- kinase 3 OS=Homo sapiens OX=9606 GN=STK3 PE=1 SV=2	C	GO:0005794	Golgi apparatus
Q13188	STK3_HUMANSerine threonine- kinase 3 OS=Homo sapiens OX=9606 GN=STK3 PE=1 SV=2	C	GO:0005798	Golgi-associated vesicle
Q13188	STK3_HUMANSerine threonine- kinase 3 OS=Homo sapiens OX=9606 GN=STK3 PE=1 SV=2	C	GO:0005829	cytosol
Q13188	STK3_HUMANSerine threonine- kinase 3 OS=Homo sapiens OX=9606 GN=STK3 PE=1 SV=2	C	GO:0012506	vesicle membrane
Q13188	STK3_HUMANSerine threonine- kinase 3 OS=Homo sapiens OX=9606 GN=STK3 PE=1 SV=2	C	GO:0016324	apical plasma membrane
Q13188	STK3_HUMANSerine threonine- kinase 3 OS=Homo sapiens OX=9606 GN=STK3 PE=1 SV=2	C	GO:0016604	nuclear body
Q13188	STK3_HUMANSerine threonine- kinase 3 OS=Homo sapiens OX=9606 GN=STK3 PE=1 SV=2	C	GO:0031941	filamentous actin
Q13188	STK3_HUMANSerine threonine- kinase 3 OS=Homo sapiens OX=9606 GN=STK3 PE=1 SV=2	C	GO:0032420	stereocilium
Q13188	STK3_HUMANSerine threonine- kinase 3 OS=Homo sapiens OX=9606 GN=STK3 PE=1 SV=2	C	GO:0032433	filopodium tip
Q13188	STK3_HUMANSerine threonine- kinase 3 OS=Homo sapiens OX=9606 GN=STK3 PE=1 SV=2	C	GO:0048471	perinuclear region of cytoplasm
Q13188	STK3_HUMANSerine threonine- kinase 3 OS=Homo sapiens OX=9606 GN=STK3 PE=1 SV=2	F	GO:0000287	magnesium ion binding
Q13188	STK3_HUMANSerine threonine- kinase 3 OS=Homo sapiens OX=9606 GN=STK3 PE=1 SV=2	F	GO:0004674	protein serine/threonine kinase activity
Q13188	STK3_HUMANSerine threonine- kinase 3 OS=Homo sapiens OX=9606 GN=STK3 PE=1 SV=2	F	GO:0005516	calmodulin binding
Q13188	STK3_HUMANSerine threonine- kinase 3 OS=Homo sapiens OX=9606 GN=STK3 PE=1 SV=2	F	GO:0005524	ATP binding
Q13188	STK3_HUMANSerine threonine- kinase 3 OS=Homo sapiens OX=9606 GN=STK3 PE=1 SV=2	F	GO:0008134	transcription factor binding
Q13188	STK3_HUMANSerine threonine- kinase 3 OS=Homo sapiens OX=9606 GN=STK3 PE=1 SV=2	F	GO:0030898	actin-dependent ATPase activity
Q13188	STK3_HUMANSerine threonine- kinase 3 OS=Homo sapiens OX=9606 GN=STK3 PE=1 SV=2	F	GO:0042803	protein homodimerization activity
Q13188	STK3_HUMANSerine threonine- kinase 3 OS=Homo sapiens OX=9606 GN=STK3 PE=1 SV=2	F	GO:0043531	ADP binding
Q13188	STK3_HUMANSerine threonine- kinase 3 OS=Homo sapiens OX=9606 GN=STK3 PE=1 SV=2	F	GO:0043539	protein serine/threonine kinase activator activity
Q13188	STK3_HUMANSerine threonine- kinase 3 OS=Homo sapiens OX=9606 GN=STK3 PE=1 SV=2	F	GO:0060002	plus-end directed microfilament motor activity
Q13188	STK3_HUMANSerine threonine- kinase 3 OS=Homo sapiens OX=9606 GN=STK3 PE=1 SV=2	P	GO:0001569	branching involved in blood vessel morphogenesis
Q13188	STK3_HUMANSerine threonine- kinase 3 OS=Homo sapiens OX=9606 GN=STK3 PE=1 SV=2	P	GO:0001841	neural tube formation
Q13188	STK3_HUMANSerine threonine- kinase 3 OS=Homo sapiens OX=9606 GN=STK3 PE=1 SV=2	P	GO:0003157	endocardium development
Q13188	STK3_HUMANSerine threonine- kinase 3 OS=Homo sapiens OX=9606 GN=STK3 PE=1 SV=2	P	GO:0007417	central nervous system development
Q13188	STK3_HUMANSerine threonine- kinase 3 OS=Homo sapiens OX=9606 GN=STK3 PE=1 SV=2	P	GO:0007605	sensory perception of sound
Q13188	STK3_HUMANSerine threonine- kinase 3 OS=Homo sapiens OX=9606 GN=STK3 PE=1 SV=2	P	GO:0008285	negative regulation of cell population proliferation
Q13188	STK3_HUMANSerine threonine- kinase 3 OS=Homo sapiens OX=9606 GN=STK3 PE=1 SV=2	P	GO:0009267	cellular response to starvation
Q13188	STK3_HUMANSerine threonine- kinase 3 OS=Homo sapiens OX=9606 GN=STK3 PE=1 SV=2	P	GO:0009411	response to UV
Q13188	STK3_HUMANSerine threonine- kinase 3 OS=Homo sapiens OX=9606 GN=STK3 PE=1 SV=2	P	GO:0030033	microvillus assembly
Q13188	STK3_HUMANSerine threonine- kinase 3 OS=Homo sapiens OX=9606 GN=STK3 PE=1 SV=2	P	GO:0030216	keratinocyte differentiation
Q13188	STK3_HUMANSerine threonine- kinase 3 OS=Homo sapiens OX=9606 GN=STK3 PE=1 SV=2	P	GO:0030336	negative regulation of cell migration
Q13188	STK3_HUMANSerine threonine- kinase 3 OS=Homo sapiens OX=9606 GN=STK3 PE=1 SV=2	P	GO:0032092	positive regulation of protein binding
Q13188	STK3_HUMANSerine threonine- kinase 3 OS=Homo sapiens OX=9606 GN=STK3 PE=1 SV=2	P	GO:0032147	activation of protein kinase activity
Q13188	STK3_HUMANSerine threonine- kinase 3 OS=Homo sapiens OX=9606 GN=STK3 PE=1 SV=2	P	GO:0033138	positive regulation of peptidyl-serine phosphorylation
Q13188	STK3_HUMANSerine threonine- kinase 3 OS=Homo sapiens OX=9606 GN=STK3 PE=1 SV=2	P	GO:0034612	response to tumor necrosis factor
Q13188	STK3_HUMANSerine threonine- kinase 3 OS=Homo sapiens OX=9606 GN=STK3 PE=1 SV=2	P	GO:0035329	hippo signaling
Q13188	STK3_HUMANSerine threonine- kinase 3 OS=Homo sapiens OX=9606 GN=STK3 PE=1 SV=2	P	GO:0036481	intrinsic apoptotic signaling pathway in response to hydrogen peroxide
Q13188	STK3_HUMANSerine threonine- kinase 3 OS=Homo sapiens OX=9606 GN=STK3 PE=1 SV=2	P	GO:0043312	neutrophil degranulation
Q13188	STK3_HUMANSerine threonine- kinase 3 OS=Homo sapiens OX=9606 GN=STK3 PE=1 SV=2	P	GO:0043406	positive regulation of MAP kinase activity
Q13188	STK3_HUMANSerine threonine- kinase 3 OS=Homo sapiens OX=9606 GN=STK3 PE=1 SV=2	P	GO:0045600	positive regulation of fat cell differentiation
Q13188	STK3_HUMANSerine threonine- kinase 3 OS=Homo sapiens OX=9606 GN=STK3 PE=1 SV=2	P	GO:0046330	positive regulation of JNK cascade
Q13188	STK3_HUMANSerine threonine- kinase 3 OS=Homo sapiens OX=9606 GN=STK3 PE=1 SV=2	P	GO:0046621	negative regulation of organ growth
Q13188	STK3_HUMANSerine threonine- kinase 3 OS=Homo sapiens OX=9606 GN=STK3 PE=1 SV=2	P	GO:0046777	protein autophosphorylation
Q13188	STK3_HUMANSerine threonine- kinase 3 OS=Homo sapiens OX=9606 GN=STK3 PE=1 SV=2	P	GO:0048812	neuron projection morphogenesis
Q13188	STK3_HUMANSerine threonine- kinase 3 OS=Homo sapiens OX=9606 GN=STK3 PE=1 SV=2	P	GO:0050821	protein stabilization
Q13188	STK3_HUMANSerine threonine- kinase 3 OS=Homo sapiens OX=9606 GN=STK3 PE=1 SV=2	P	GO:0051091	positive regulation of DNA-binding transcription factor activity
Q13188	STK3_HUMANSerine threonine- kinase 3 OS=Homo sapiens OX=9606 GN=STK3 PE=1 SV=2	P	GO:0051683	establishment of Golgi localization
Q13188	STK3_HUMANSerine threonine- kinase 3 OS=Homo sapiens OX=9606 GN=STK3 PE=1 SV=2	P	GO:0051893	regulation of focal adhesion assembly
Q13188	STK3_HUMANSerine threonine- kinase 3 OS=Homo sapiens OX=9606 GN=STK3 PE=1 SV=2	P	GO:0051897	positive regulation of protein kinase B signaling
Q13188	STK3_HUMANSerine threonine- kinase 3 OS=Homo sapiens OX=9606 GN=STK3 PE=1 SV=2	P	GO:0060215	primitive hemopoiesis
Q13188	STK3_HUMANSerine threonine- kinase 3 OS=Homo sapiens OX=9606 GN=STK3 PE=1 SV=2	P	GO:0060800	regulation of cell differentiation involved in embryonic placenta development
Q13188	STK3_HUMANSerine threonine- kinase 3 OS=Homo sapiens OX=9606 GN=STK3 PE=1 SV=2	P	GO:0090090	negative regulation of canonical Wnt signaling pathway
Q13188	STK3_HUMANSerine threonine- kinase 3 OS=Homo sapiens OX=9606 GN=STK3 PE=1 SV=2	P	GO:0090168	Golgi reassembly
Q13188	STK3_HUMANSerine threonine- kinase 3 OS=Homo sapiens OX=9606 GN=STK3 PE=1 SV=2	P	GO:0097284	hepatocyte apoptotic process
Q13188	STK3_HUMANSerine threonine- kinase 3 OS=Homo sapiens OX=9606 GN=STK3 PE=1 SV=2	P	GO:1902043	positive regulation of extrinsic apoptotic signaling pathway via death domain receptors
Q13188	STK3_HUMANSerine threonine- kinase 3 OS=Homo sapiens OX=9606 GN=STK3 PE=1 SV=2	P	GO:1903205	regulation of hydrogen peroxide-induced cell death
Q13188	STK3_HUMANSerine threonine- kinase 3 OS=Homo sapiens OX=9606 GN=STK3 PE=1 SV=2	P	GO:1905461	positive regulation of vascular associated smooth muscle cell apoptotic process
Q13188	STK3_HUMANSerine threonine- kinase 3 OS=Homo sapiens OX=9606 GN=STK3 PE=1 SV=2	P	GO:0009069	serine family amino acid metabolic process
Q13188	STK3_HUMANSerine threonine- kinase 3 OS=Homo sapiens OX=9606 GN=STK3 PE=1 SV=2	C	GO:0005667	transcription factor complex
O94911	ABCA8_HUMANATP-binding cassette sub-family A member 8 OS=Homo sapiens OX=9606 GN=ABCA8 PE=1 SV=3	C	GO:0005654	nucleoplasm
O94911	ABCA8_HUMANATP-binding cassette sub-family A member 8 OS=Homo sapiens OX=9606 GN=ABCA8 PE=1 SV=3	C	GO:0005765	lysosomal membrane
O94911	ABCA8_HUMANATP-binding cassette sub-family A member 8 OS=Homo sapiens OX=9606 GN=ABCA8 PE=1 SV=3	C	GO:0005768	endosome
O94911	ABCA8_HUMANATP-binding cassette sub-family A member 8 OS=Homo sapiens OX=9606 GN=ABCA8 PE=1 SV=3	C	GO:0016021	integral component of membrane
O94911	ABCA8_HUMANATP-binding cassette sub-family A member 8 OS=Homo sapiens OX=9606 GN=ABCA8 PE=1 SV=3	C	GO:0044459	plasma membrane part
O94911	ABCA8_HUMANATP-binding cassette sub-family A member 8 OS=Homo sapiens OX=9606 GN=ABCA8 PE=1 SV=3	C	GO:0097208	alveolar lamellar body
O94911	ABCA8_HUMANATP-binding cassette sub-family A member 8 OS=Homo sapiens OX=9606 GN=ABCA8 PE=1 SV=3	C	GO:0097232	lamellar body membrane
O94911	ABCA8_HUMANATP-binding cassette sub-family A member 8 OS=Homo sapiens OX=9606 GN=ABCA8 PE=1 SV=3	F	GO:0005515	protein binding
O94911	ABCA8_HUMANATP-binding cassette sub-family A member 8 OS=Homo sapiens OX=9606 GN=ABCA8 PE=1 SV=3	F	GO:0005524	ATP binding
O94911	ABCA8_HUMANATP-binding cassette sub-family A member 8 OS=Homo sapiens OX=9606 GN=ABCA8 PE=1 SV=3	F	GO:0005548	phospholipid transporter activity
O94911	ABCA8_HUMANATP-binding cassette sub-family A member 8 OS=Homo sapiens OX=9606 GN=ABCA8 PE=1 SV=3	F	GO:0016887	ATPase activity
O94911	ABCA8_HUMANATP-binding cassette sub-family A member 8 OS=Homo sapiens OX=9606 GN=ABCA8 PE=1 SV=3	F	GO:0042626	ATPase-coupled transmembrane transporter activity
O94911	ABCA8_HUMANATP-binding cassette sub-family A member 8 OS=Homo sapiens OX=9606 GN=ABCA8 PE=1 SV=3	F	GO:0140328	floppase activity
O94911	ABCA8_HUMANATP-binding cassette sub-family A member 8 OS=Homo sapiens OX=9606 GN=ABCA8 PE=1 SV=3	P	GO:0006629	lipid metabolic process
O94911	ABCA8_HUMANATP-binding cassette sub-family A member 8 OS=Homo sapiens OX=9606 GN=ABCA8 PE=1 SV=3	P	GO:0007165	signal transduction
O94911	ABCA8_HUMANATP-binding cassette sub-family A member 8 OS=Homo sapiens OX=9606 GN=ABCA8 PE=1 SV=3	P	GO:0010033	response to organic substance
O94911	ABCA8_HUMANATP-binding cassette sub-family A member 8 OS=Homo sapiens OX=9606 GN=ABCA8 PE=1 SV=3	P	GO:0015914	phospholipid transport
O94911	ABCA8_HUMANATP-binding cassette sub-family A member 8 OS=Homo sapiens OX=9606 GN=ABCA8 PE=1 SV=3	P	GO:0016192	vesicle-mediated transport
O94911	ABCA8_HUMANATP-binding cassette sub-family A member 8 OS=Homo sapiens OX=9606 GN=ABCA8 PE=1 SV=3	P	GO:0032501	multicellular organismal process
O94911	ABCA8_HUMANATP-binding cassette sub-family A member 8 OS=Homo sapiens OX=9606 GN=ABCA8 PE=1 SV=3	P	GO:0043691	reverse cholesterol transport
O94911	ABCA8_HUMANATP-binding cassette sub-family A member 8 OS=Homo sapiens OX=9606 GN=ABCA8 PE=1 SV=3	P	GO:0044267	cellular protein metabolic process
O94911	ABCA8_HUMANATP-binding cassette sub-family A member 8 OS=Homo sapiens OX=9606 GN=ABCA8 PE=1 SV=3	P	GO:0046903	secretion
O94911	ABCA8_HUMANATP-binding cassette sub-family A member 8 OS=Homo sapiens OX=9606 GN=ABCA8 PE=1 SV=3	P	GO:0048523	negative regulation of cellular process
O94911	ABCA8_HUMANATP-binding cassette sub-family A member 8 OS=Homo sapiens OX=9606 GN=ABCA8 PE=1 SV=3	P	GO:0051050	positive regulation of transport
O94911	ABCA8_HUMANATP-binding cassette sub-family A member 8 OS=Homo sapiens OX=9606 GN=ABCA8 PE=1 SV=3	P	GO:0051128	regulation of cellular component organization
O94911	ABCA8_HUMANATP-binding cassette sub-family A member 8 OS=Homo sapiens OX=9606 GN=ABCA8 PE=1 SV=3	P	GO:0051246	regulation of protein metabolic process
O94911	ABCA8_HUMANATP-binding cassette sub-family A member 8 OS=Homo sapiens OX=9606 GN=ABCA8 PE=1 SV=3	P	GO:0051641	cellular localization
O94911	ABCA8_HUMANATP-binding cassette sub-family A member 8 OS=Homo sapiens OX=9606 GN=ABCA8 PE=1 SV=3	P	GO:0055085	transmembrane transport
O94911	ABCA8_HUMANATP-binding cassette sub-family A member 8 OS=Homo sapiens OX=9606 GN=ABCA8 PE=1 SV=3	P	GO:0061024	membrane organization
O94911	ABCA8_HUMANATP-binding cassette sub-family A member 8 OS=Homo sapiens OX=9606 GN=ABCA8 PE=1 SV=3	P	GO:0065008	regulation of biological quality
O94911	ABCA8_HUMANATP-binding cassette sub-family A member 8 OS=Homo sapiens OX=9606 GN=ABCA8 PE=1 SV=3	P	GO:1905952	regulation of lipid localization
Q92466	DDB2_HUMANDNA damage-binding 2 OS=Homo sapiens OX=9606 GN=DDB2 PE=1 SV=1	C	GO:0005654	nucleoplasm
Q92466	DDB2_HUMANDNA damage-binding 2 OS=Homo sapiens OX=9606 GN=DDB2 PE=1 SV=1	C	GO:0005815	microtubule organizing center
Q92466	DDB2_HUMANDNA damage-binding 2 OS=Homo sapiens OX=9606 GN=DDB2 PE=1 SV=1	C	GO:0030054	cell junction
Q92466	DDB2_HUMANDNA damage-binding 2 OS=Homo sapiens OX=9606 GN=DDB2 PE=1 SV=1	C	GO:0031465	Cul4B-RING E3 ubiquitin ligase complex
Q92466	DDB2_HUMANDNA damage-binding 2 OS=Homo sapiens OX=9606 GN=DDB2 PE=1 SV=1	C	GO:0044444	cytoplasmic part
Q92466	DDB2_HUMANDNA damage-binding 2 OS=Homo sapiens OX=9606 GN=DDB2 PE=1 SV=1	C	GO:0120025	plasma membrane bounded cell projection
Q92466	DDB2_HUMANDNA damage-binding 2 OS=Homo sapiens OX=9606 GN=DDB2 PE=1 SV=1	C	GO:1990904	ribonucleoprotein complex
Q92466	DDB2_HUMANDNA damage-binding 2 OS=Homo sapiens OX=9606 GN=DDB2 PE=1 SV=1	F	GO:0003684	damaged DNA binding
Q92466	DDB2_HUMANDNA damage-binding 2 OS=Homo sapiens OX=9606 GN=DDB2 PE=1 SV=1	F	GO:0004842	ubiquitin-protein transferase activity
Q92466	DDB2_HUMANDNA damage-binding 2 OS=Homo sapiens OX=9606 GN=DDB2 PE=1 SV=1	F	GO:0005515	protein binding
Q92466	DDB2_HUMANDNA damage-binding 2 OS=Homo sapiens OX=9606 GN=DDB2 PE=1 SV=1	F	GO:0042623	ATPase activity, coupled
Q92466	DDB2_HUMANDNA damage-binding 2 OS=Homo sapiens OX=9606 GN=DDB2 PE=1 SV=1	F	GO:0044877	protein-containing complex binding
Q92466	DDB2_HUMANDNA damage-binding 2 OS=Homo sapiens OX=9606 GN=DDB2 PE=1 SV=1	P	GO:0000209	protein polyubiquitination
Q92466	DDB2_HUMANDNA damage-binding 2 OS=Homo sapiens OX=9606 GN=DDB2 PE=1 SV=1	P	GO:0000715	nucleotide-excision repair, DNA damage recognition
Q92466	DDB2_HUMANDNA damage-binding 2 OS=Homo sapiens OX=9606 GN=DDB2 PE=1 SV=1	P	GO:0000717	nucleotide-excision repair, DNA duplex unwinding
Q92466	DDB2_HUMANDNA damage-binding 2 OS=Homo sapiens OX=9606 GN=DDB2 PE=1 SV=1	P	GO:0006290	pyrimidine dimer repair
Q92466	DDB2_HUMANDNA damage-binding 2 OS=Homo sapiens OX=9606 GN=DDB2 PE=1 SV=1	P	GO:0006293	nucleotide-excision repair, preincision complex stabilization
Q92466	DDB2_HUMANDNA damage-binding 2 OS=Homo sapiens OX=9606 GN=DDB2 PE=1 SV=1	P	GO:0006294	nucleotide-excision repair, preincision complex assembly
Q92466	DDB2_HUMANDNA damage-binding 2 OS=Homo sapiens OX=9606 GN=DDB2 PE=1 SV=1	P	GO:0006295	nucleotide-excision repair, DNA incision, 3'-to lesion
Q92466	DDB2_HUMANDNA damage-binding 2 OS=Homo sapiens OX=9606 GN=DDB2 PE=1 SV=1	P	GO:0006296	nucleotide-excision repair, DNA incision, 5'-to lesion
Q92466	DDB2_HUMANDNA damage-binding 2 OS=Homo sapiens OX=9606 GN=DDB2 PE=1 SV=1	P	GO:0006396	RNA processing
Q92466	DDB2_HUMANDNA damage-binding 2 OS=Homo sapiens OX=9606 GN=DDB2 PE=1 SV=1	P	GO:0016579	protein deubiquitination
Q92466	DDB2_HUMANDNA damage-binding 2 OS=Homo sapiens OX=9606 GN=DDB2 PE=1 SV=1	P	GO:0035518	histone H2A monoubiquitination
Q92466	DDB2_HUMANDNA damage-binding 2 OS=Homo sapiens OX=9606 GN=DDB2 PE=1 SV=1	P	GO:0043687	post-translational protein modification
Q92466	DDB2_HUMANDNA damage-binding 2 OS=Homo sapiens OX=9606 GN=DDB2 PE=1 SV=1	P	GO:0051865	protein autoubiquitination
Q92466	DDB2_HUMANDNA damage-binding 2 OS=Homo sapiens OX=9606 GN=DDB2 PE=1 SV=1	P	GO:0070911	global genome nucleotide-excision repair
Q92466	DDB2_HUMANDNA damage-binding 2 OS=Homo sapiens OX=9606 GN=DDB2 PE=1 SV=1	P	GO:0070914	UV-damage excision repair
Q96JQ2	CLMN_HUMANCalmin OS=Homo sapiens OX=9606 GN=CLMN PE=1 SV=1	C	GO:0000932	P-body
Q96JQ2	CLMN_HUMANCalmin OS=Homo sapiens OX=9606 GN=CLMN PE=1 SV=1	C	GO:0005640	nuclear outer membrane
Q96JQ2	CLMN_HUMANCalmin OS=Homo sapiens OX=9606 GN=CLMN PE=1 SV=1	C	GO:0005654	nucleoplasm
Q96JQ2	CLMN_HUMANCalmin OS=Homo sapiens OX=9606 GN=CLMN PE=1 SV=1	C	GO:0005730	nucleolus
Q96JQ2	CLMN_HUMANCalmin OS=Homo sapiens OX=9606 GN=CLMN PE=1 SV=1	C	GO:0005739	mitochondrion
Q96JQ2	CLMN_HUMANCalmin OS=Homo sapiens OX=9606 GN=CLMN PE=1 SV=1	C	GO:0005794	Golgi apparatus
Q96JQ2	CLMN_HUMANCalmin OS=Homo sapiens OX=9606 GN=CLMN PE=1 SV=1	C	GO:0005829	cytosol
Q96JQ2	CLMN_HUMANCalmin OS=Homo sapiens OX=9606 GN=CLMN PE=1 SV=1	C	GO:0005874	microtubule
Q96JQ2	CLMN_HUMANCalmin OS=Homo sapiens OX=9606 GN=CLMN PE=1 SV=1	C	GO:0005925	focal adhesion
Q96JQ2	CLMN_HUMANCalmin OS=Homo sapiens OX=9606 GN=CLMN PE=1 SV=1	C	GO:0005938	cell cortex
Q96JQ2	CLMN_HUMANCalmin OS=Homo sapiens OX=9606 GN=CLMN PE=1 SV=1	C	GO:0009986	cell surface
Q96JQ2	CLMN_HUMANCalmin OS=Homo sapiens OX=9606 GN=CLMN PE=1 SV=1	C	GO:0014731	spectrin-associated cytoskeleton
Q96JQ2	CLMN_HUMANCalmin OS=Homo sapiens OX=9606 GN=CLMN PE=1 SV=1	C	GO:0015629	actin cytoskeleton
Q96JQ2	CLMN_HUMANCalmin OS=Homo sapiens OX=9606 GN=CLMN PE=1 SV=1	C	GO:0016021	integral component of membrane
Q96JQ2	CLMN_HUMANCalmin OS=Homo sapiens OX=9606 GN=CLMN PE=1 SV=1	C	GO:0016235	aggresome
Q96JQ2	CLMN_HUMANCalmin OS=Homo sapiens OX=9606 GN=CLMN PE=1 SV=1	C	GO:0016529	sarcoplasmic reticulum
Q96JQ2	CLMN_HUMANCalmin OS=Homo sapiens OX=9606 GN=CLMN PE=1 SV=1	C	GO:0030018	Z disc
Q96JQ2	CLMN_HUMANCalmin OS=Homo sapiens OX=9606 GN=CLMN PE=1 SV=1	C	GO:0031258	lamellipodium membrane
Q96JQ2	CLMN_HUMANCalmin OS=Homo sapiens OX=9606 GN=CLMN PE=1 SV=1	C	GO:0031527	filopodium membrane
Q96JQ2	CLMN_HUMANCalmin OS=Homo sapiens OX=9606 GN=CLMN PE=1 SV=1	C	GO:0031982	vesicle
Q96JQ2	CLMN_HUMANCalmin OS=Homo sapiens OX=9606 GN=CLMN PE=1 SV=1	C	GO:0034993	meiotic nuclear membrane microtubule tethering complex
Q96JQ2	CLMN_HUMANCalmin OS=Homo sapiens OX=9606 GN=CLMN PE=1 SV=1	C	GO:0044304	main axon
Q96JQ2	CLMN_HUMANCalmin OS=Homo sapiens OX=9606 GN=CLMN PE=1 SV=1	C	GO:0045111	intermediate filament cytoskeleton
Q96JQ2	CLMN_HUMANCalmin OS=Homo sapiens OX=9606 GN=CLMN PE=1 SV=1	F	GO:0005200	structural constituent of cytoskeleton
Q96JQ2	CLMN_HUMANCalmin OS=Homo sapiens OX=9606 GN=CLMN PE=1 SV=1	F	GO:0030506	ankyrin binding
Q96JQ2	CLMN_HUMANCalmin OS=Homo sapiens OX=9606 GN=CLMN PE=1 SV=1	F	GO:0042803	protein homodimerization activity
Q96JQ2	CLMN_HUMANCalmin OS=Homo sapiens OX=9606 GN=CLMN PE=1 SV=1	F	GO:0050839	cell adhesion molecule binding
Q96JQ2	CLMN_HUMANCalmin OS=Homo sapiens OX=9606 GN=CLMN PE=1 SV=1	F	GO:0051011	microtubule minus-end binding
Q96JQ2	CLMN_HUMANCalmin OS=Homo sapiens OX=9606 GN=CLMN PE=1 SV=1	F	GO:0051015	actin filament binding
Q96JQ2	CLMN_HUMANCalmin OS=Homo sapiens OX=9606 GN=CLMN PE=1 SV=1	P	GO:0000281	mitotic cytokinesis
Q96JQ2	CLMN_HUMANCalmin OS=Homo sapiens OX=9606 GN=CLMN PE=1 SV=1	P	GO:0007030	Golgi organization
Q96JQ2	CLMN_HUMANCalmin OS=Homo sapiens OX=9606 GN=CLMN PE=1 SV=1	P	GO:0007097	nuclear migration
Q96JQ2	CLMN_HUMANCalmin OS=Homo sapiens OX=9606 GN=CLMN PE=1 SV=1	P	GO:0007165	signal transduction
Q96JQ2	CLMN_HUMANCalmin OS=Homo sapiens OX=9606 GN=CLMN PE=1 SV=1	P	GO:0008285	negative regulation of cell population proliferation
Q96JQ2	CLMN_HUMANCalmin OS=Homo sapiens OX=9606 GN=CLMN PE=1 SV=1	P	GO:0009611	response to wounding
Q96JQ2	CLMN_HUMANCalmin OS=Homo sapiens OX=9606 GN=CLMN PE=1 SV=1	P	GO:0016192	vesicle-mediated transport
Q96JQ2	CLMN_HUMANCalmin OS=Homo sapiens OX=9606 GN=CLMN PE=1 SV=1	P	GO:0030334	regulation of cell migration
Q96JQ2	CLMN_HUMANCalmin OS=Homo sapiens OX=9606 GN=CLMN PE=1 SV=1	P	GO:0030705	cytoskeleton-dependent intracellular transport
Q96JQ2	CLMN_HUMANCalmin OS=Homo sapiens OX=9606 GN=CLMN PE=1 SV=1	P	GO:0032886	regulation of microtubule-based process
Q96JQ2	CLMN_HUMANCalmin OS=Homo sapiens OX=9606 GN=CLMN PE=1 SV=1	P	GO:0045773	positive regulation of axon extension
Q96JQ2	CLMN_HUMANCalmin OS=Homo sapiens OX=9606 GN=CLMN PE=1 SV=1	P	GO:0051642	centrosome localization
Q96JQ2	CLMN_HUMANCalmin OS=Homo sapiens OX=9606 GN=CLMN PE=1 SV=1	P	GO:0051893	regulation of focal adhesion assembly
Q96JQ2	CLMN_HUMANCalmin OS=Homo sapiens OX=9606 GN=CLMN PE=1 SV=1	P	GO:0090286	cytoskeletal anchoring at nuclear membrane
Q96JQ2	CLMN_HUMANCalmin OS=Homo sapiens OX=9606 GN=CLMN PE=1 SV=1	P	GO:0090292	nuclear matrix anchoring at nuclear membrane
Q96JQ2	CLMN_HUMANCalmin OS=Homo sapiens OX=9606 GN=CLMN PE=1 SV=1	P	GO:1903076	regulation of protein localization to plasma membrane
Q96JQ2	CLMN_HUMANCalmin OS=Homo sapiens OX=9606 GN=CLMN PE=1 SV=1	C	GO:0045298	tubulin complex
Q9NVM9	INT13_HUMANIntegrator complex subunit 13 OS=Homo sapiens OX=9606 GN=INTS13 PE=1 SV=2	C	GO:0005654	nucleoplasm
Q9NVM9	INT13_HUMANIntegrator complex subunit 13 OS=Homo sapiens OX=9606 GN=INTS13 PE=1 SV=2	C	GO:0005737	cytoplasm
Q9NVM9	INT13_HUMANIntegrator complex subunit 13 OS=Homo sapiens OX=9606 GN=INTS13 PE=1 SV=2	F	GO:0005515	protein binding
Q9NVM9	INT13_HUMANIntegrator complex subunit 13 OS=Homo sapiens OX=9606 GN=INTS13 PE=1 SV=2	P	GO:0007052	mitotic spindle organization
Q9NVM9	INT13_HUMANIntegrator complex subunit 13 OS=Homo sapiens OX=9606 GN=INTS13 PE=1 SV=2	P	GO:0007346	regulation of mitotic cell cycle
Q9NVM9	INT13_HUMANIntegrator complex subunit 13 OS=Homo sapiens OX=9606 GN=INTS13 PE=1 SV=2	P	GO:0030317	flagellated sperm motility
Q9NVM9	INT13_HUMANIntegrator complex subunit 13 OS=Homo sapiens OX=9606 GN=INTS13 PE=1 SV=2	P	GO:0042795	snRNA transcription by RNA polymerase II
Q9NVM9	INT13_HUMANIntegrator complex subunit 13 OS=Homo sapiens OX=9606 GN=INTS13 PE=1 SV=2	P	GO:0051301	cell division
Q9NVM9	INT13_HUMANIntegrator complex subunit 13 OS=Homo sapiens OX=9606 GN=INTS13 PE=1 SV=2	P	GO:0051642	centrosome localization
Q9NVM9	INT13_HUMANIntegrator complex subunit 13 OS=Homo sapiens OX=9606 GN=INTS13 PE=1 SV=2	P	GO:0080154	regulation of fertilization
Q9NVM9	INT13_HUMANIntegrator complex subunit 13 OS=Homo sapiens OX=9606 GN=INTS13 PE=1 SV=2	P	GO:0090435	protein localization to nuclear envelope
Q86SX6	GLRX5_HUMANGlutaredoxin-related mitochondrial OS=Homo sapiens OX=9606 GN=GLRX5 PE=1 SV=2	C	GO:0005634	nucleus
Q86SX6	GLRX5_HUMANGlutaredoxin-related mitochondrial OS=Homo sapiens OX=9606 GN=GLRX5 PE=1 SV=2	C	GO:0005759	mitochondrial matrix
Q86SX6	GLRX5_HUMANGlutaredoxin-related mitochondrial OS=Homo sapiens OX=9606 GN=GLRX5 PE=1 SV=2	C	GO:0005829	cytosol
Q86SX6	GLRX5_HUMANGlutaredoxin-related mitochondrial OS=Homo sapiens OX=9606 GN=GLRX5 PE=1 SV=2	C	GO:0030425	dendrite
Q86SX6	GLRX5_HUMANGlutaredoxin-related mitochondrial OS=Homo sapiens OX=9606 GN=GLRX5 PE=1 SV=2	C	GO:0043025	neuronal cell body
Q86SX6	GLRX5_HUMANGlutaredoxin-related mitochondrial OS=Homo sapiens OX=9606 GN=GLRX5 PE=1 SV=2	F	GO:0009055	electron transfer activity
Q86SX6	GLRX5_HUMANGlutaredoxin-related mitochondrial OS=Homo sapiens OX=9606 GN=GLRX5 PE=1 SV=2	F	GO:0015035	protein disulfide oxidoreductase activity
Q86SX6	GLRX5_HUMANGlutaredoxin-related mitochondrial OS=Homo sapiens OX=9606 GN=GLRX5 PE=1 SV=2	F	GO:0015038	glutathione disulfide oxidoreductase activity
Q86SX6	GLRX5_HUMANGlutaredoxin-related mitochondrial OS=Homo sapiens OX=9606 GN=GLRX5 PE=1 SV=2	F	GO:0042802	identical protein binding
Q86SX6	GLRX5_HUMANGlutaredoxin-related mitochondrial OS=Homo sapiens OX=9606 GN=GLRX5 PE=1 SV=2	F	GO:0046872	metal ion binding
Q86SX6	GLRX5_HUMANGlutaredoxin-related mitochondrial OS=Homo sapiens OX=9606 GN=GLRX5 PE=1 SV=2	F	GO:0047485	protein N-terminus binding
Q86SX6	GLRX5_HUMANGlutaredoxin-related mitochondrial OS=Homo sapiens OX=9606 GN=GLRX5 PE=1 SV=2	F	GO:0051537	2 iron, 2 sulfur cluster binding
Q86SX6	GLRX5_HUMANGlutaredoxin-related mitochondrial OS=Homo sapiens OX=9606 GN=GLRX5 PE=1 SV=2	P	GO:0002026	regulation of the force of heart contraction
Q86SX6	GLRX5_HUMANGlutaredoxin-related mitochondrial OS=Homo sapiens OX=9606 GN=GLRX5 PE=1 SV=2	P	GO:0006879	cellular iron ion homeostasis
Q86SX6	GLRX5_HUMANGlutaredoxin-related mitochondrial OS=Homo sapiens OX=9606 GN=GLRX5 PE=1 SV=2	P	GO:0009249	protein lipoylation
Q86SX6	GLRX5_HUMANGlutaredoxin-related mitochondrial OS=Homo sapiens OX=9606 GN=GLRX5 PE=1 SV=2	P	GO:0010614	negative regulation of cardiac muscle hypertrophy
Q86SX6	GLRX5_HUMANGlutaredoxin-related mitochondrial OS=Homo sapiens OX=9606 GN=GLRX5 PE=1 SV=2	P	GO:0022900	electron transport chain
Q86SX6	GLRX5_HUMANGlutaredoxin-related mitochondrial OS=Homo sapiens OX=9606 GN=GLRX5 PE=1 SV=2	P	GO:0030097	hemopoiesis
Q86SX6	GLRX5_HUMANGlutaredoxin-related mitochondrial OS=Homo sapiens OX=9606 GN=GLRX5 PE=1 SV=2	P	GO:0044281	small molecule metabolic process
Q86SX6	GLRX5_HUMANGlutaredoxin-related mitochondrial OS=Homo sapiens OX=9606 GN=GLRX5 PE=1 SV=2	P	GO:0044571	[2Fe-2S] cluster assembly
Q86SX6	GLRX5_HUMANGlutaredoxin-related mitochondrial OS=Homo sapiens OX=9606 GN=GLRX5 PE=1 SV=2	P	GO:0045454	cell redox homeostasis
Q86SX6	GLRX5_HUMANGlutaredoxin-related mitochondrial OS=Homo sapiens OX=9606 GN=GLRX5 PE=1 SV=2	P	GO:0045838	positive regulation of membrane potential
Q86SX6	GLRX5_HUMANGlutaredoxin-related mitochondrial OS=Homo sapiens OX=9606 GN=GLRX5 PE=1 SV=2	P	GO:0097428	protein maturation by iron-sulfur cluster transfer
Q86SX6	GLRX5_HUMANGlutaredoxin-related mitochondrial OS=Homo sapiens OX=9606 GN=GLRX5 PE=1 SV=2	P	GO:2000651	positive regulation of sodium ion transmembrane transporter activity
Q86SX6	GLRX5_HUMANGlutaredoxin-related mitochondrial OS=Homo sapiens OX=9606 GN=GLRX5 PE=1 SV=2	P	GO:0006118	obsolete electron transport
Q92733	PRCC_HUMANProline-rich PRCC OS=Homo sapiens OX=9606 GN=PRCC PE=1 SV=1	C	GO:0016607	nuclear speck
Q92733	PRCC_HUMANProline-rich PRCC OS=Homo sapiens OX=9606 GN=PRCC PE=1 SV=1	F	GO:0005515	protein binding
Q92733	PRCC_HUMANProline-rich PRCC OS=Homo sapiens OX=9606 GN=PRCC PE=1 SV=1	P	GO:0000398	mRNA splicing, via spliceosome
Q92733	PRCC_HUMANProline-rich PRCC OS=Homo sapiens OX=9606 GN=PRCC PE=1 SV=1	P	GO:0007093	mitotic cell cycle checkpoint
Q9UGP4	LIMD1_HUMANLIM domain-containing 1 OS=Homo sapiens OX=9606 GN=LIMD1 PE=1 SV=1	C	GO:0000932	P-body
Q9UGP4	LIMD1_HUMANLIM domain-containing 1 OS=Homo sapiens OX=9606 GN=LIMD1 PE=1 SV=1	C	GO:0001725	stress fiber
Q9UGP4	LIMD1_HUMANLIM domain-containing 1 OS=Homo sapiens OX=9606 GN=LIMD1 PE=1 SV=1	C	GO:0005634	nucleus
Q9UGP4	LIMD1_HUMANLIM domain-containing 1 OS=Homo sapiens OX=9606 GN=LIMD1 PE=1 SV=1	C	GO:0005667	transcription factor complex
Q9UGP4	LIMD1_HUMANLIM domain-containing 1 OS=Homo sapiens OX=9606 GN=LIMD1 PE=1 SV=1	C	GO:0005794	Golgi apparatus
Q9UGP4	LIMD1_HUMANLIM domain-containing 1 OS=Homo sapiens OX=9606 GN=LIMD1 PE=1 SV=1	C	GO:0005815	microtubule organizing center
Q9UGP4	LIMD1_HUMANLIM domain-containing 1 OS=Homo sapiens OX=9606 GN=LIMD1 PE=1 SV=1	C	GO:0005829	cytosol
Q9UGP4	LIMD1_HUMANLIM domain-containing 1 OS=Homo sapiens OX=9606 GN=LIMD1 PE=1 SV=1	C	GO:0005911	cell-cell junction
Q9UGP4	LIMD1_HUMANLIM domain-containing 1 OS=Homo sapiens OX=9606 GN=LIMD1 PE=1 SV=1	C	GO:0005925	focal adhesion
Q9UGP4	LIMD1_HUMANLIM domain-containing 1 OS=Homo sapiens OX=9606 GN=LIMD1 PE=1 SV=1	C	GO:0016442	RISC complex
Q9UGP4	LIMD1_HUMANLIM domain-containing 1 OS=Homo sapiens OX=9606 GN=LIMD1 PE=1 SV=1	C	GO:0030027	lamellipodium
Q9UGP4	LIMD1_HUMANLIM domain-containing 1 OS=Homo sapiens OX=9606 GN=LIMD1 PE=1 SV=1	F	GO:0003682	chromatin binding
Q9UGP4	LIMD1_HUMANLIM domain-containing 1 OS=Homo sapiens OX=9606 GN=LIMD1 PE=1 SV=1	F	GO:0003714	transcription corepressor activity
Q9UGP4	LIMD1_HUMANLIM domain-containing 1 OS=Homo sapiens OX=9606 GN=LIMD1 PE=1 SV=1	F	GO:0005149	interleukin-1 receptor binding
Q9UGP4	LIMD1_HUMANLIM domain-containing 1 OS=Homo sapiens OX=9606 GN=LIMD1 PE=1 SV=1	F	GO:0008270	zinc ion binding
Q9UGP4	LIMD1_HUMANLIM domain-containing 1 OS=Homo sapiens OX=9606 GN=LIMD1 PE=1 SV=1	F	GO:0019900	kinase binding
Q9UGP4	LIMD1_HUMANLIM domain-containing 1 OS=Homo sapiens OX=9606 GN=LIMD1 PE=1 SV=1	F	GO:0045294	alpha-catenin binding
Q9UGP4	LIMD1_HUMANLIM domain-containing 1 OS=Homo sapiens OX=9606 GN=LIMD1 PE=1 SV=1	F	GO:0051015	actin filament binding
Q9UGP4	LIMD1_HUMANLIM domain-containing 1 OS=Homo sapiens OX=9606 GN=LIMD1 PE=1 SV=1	P	GO:0000086	G2/M transition of mitotic cell cycle
Q9UGP4	LIMD1_HUMANLIM domain-containing 1 OS=Homo sapiens OX=9606 GN=LIMD1 PE=1 SV=1	P	GO:0000122	negative regulation of transcription by RNA polymerase II
Q9UGP4	LIMD1_HUMANLIM domain-containing 1 OS=Homo sapiens OX=9606 GN=LIMD1 PE=1 SV=1	P	GO:0002076	osteoblast development
Q9UGP4	LIMD1_HUMANLIM domain-containing 1 OS=Homo sapiens OX=9606 GN=LIMD1 PE=1 SV=1	P	GO:0007010	cytoskeleton organization
Q9UGP4	LIMD1_HUMANLIM domain-containing 1 OS=Homo sapiens OX=9606 GN=LIMD1 PE=1 SV=1	P	GO:0007275	multicellular organism development
Q9UGP4	LIMD1_HUMANLIM domain-containing 1 OS=Homo sapiens OX=9606 GN=LIMD1 PE=1 SV=1	P	GO:0008360	regulation of cell shape
Q9UGP4	LIMD1_HUMANLIM domain-containing 1 OS=Homo sapiens OX=9606 GN=LIMD1 PE=1 SV=1	P	GO:0016339	calcium-dependent cell-cell adhesion via plasma membrane cell adhesion molecules
Q9UGP4	LIMD1_HUMANLIM domain-containing 1 OS=Homo sapiens OX=9606 GN=LIMD1 PE=1 SV=1	P	GO:0030032	lamellipodium assembly
Q9UGP4	LIMD1_HUMANLIM domain-containing 1 OS=Homo sapiens OX=9606 GN=LIMD1 PE=1 SV=1	P	GO:0030335	positive regulation of cell migration
Q9UGP4	LIMD1_HUMANLIM domain-containing 1 OS=Homo sapiens OX=9606 GN=LIMD1 PE=1 SV=1	P	GO:0031328	positive regulation of cellular biosynthetic process
Q9UGP4	LIMD1_HUMANLIM domain-containing 1 OS=Homo sapiens OX=9606 GN=LIMD1 PE=1 SV=1	P	GO:0031334	positive regulation of protein complex assembly
Q9UGP4	LIMD1_HUMANLIM domain-containing 1 OS=Homo sapiens OX=9606 GN=LIMD1 PE=1 SV=1	P	GO:0033673	negative regulation of kinase activity
Q9UGP4	LIMD1_HUMANLIM domain-containing 1 OS=Homo sapiens OX=9606 GN=LIMD1 PE=1 SV=1	P	GO:0033962	cytoplasmic mRNA processing body assembly
Q9UGP4	LIMD1_HUMANLIM domain-containing 1 OS=Homo sapiens OX=9606 GN=LIMD1 PE=1 SV=1	P	GO:0034613	cellular protein localization
Q9UGP4	LIMD1_HUMANLIM domain-containing 1 OS=Homo sapiens OX=9606 GN=LIMD1 PE=1 SV=1	P	GO:0035313	wound healing, spreading of epidermal cells
Q9UGP4	LIMD1_HUMANLIM domain-containing 1 OS=Homo sapiens OX=9606 GN=LIMD1 PE=1 SV=1	P	GO:0035331	negative regulation of hippo signaling
Q9UGP4	LIMD1_HUMANLIM domain-containing 1 OS=Homo sapiens OX=9606 GN=LIMD1 PE=1 SV=1	P	GO:0043087	regulation of GTPase activity
Q9UGP4	LIMD1_HUMANLIM domain-containing 1 OS=Homo sapiens OX=9606 GN=LIMD1 PE=1 SV=1	P	GO:0043123	positive regulation of I-kappaB kinase/NF-kappaB signaling
Q9UGP4	LIMD1_HUMANLIM domain-containing 1 OS=Homo sapiens OX=9606 GN=LIMD1 PE=1 SV=1	P	GO:0043406	positive regulation of MAP kinase activity
Q9UGP4	LIMD1_HUMANLIM domain-containing 1 OS=Homo sapiens OX=9606 GN=LIMD1 PE=1 SV=1	P	GO:0045668	negative regulation of osteoblast differentiation
Q9UGP4	LIMD1_HUMANLIM domain-containing 1 OS=Homo sapiens OX=9606 GN=LIMD1 PE=1 SV=1	P	GO:0046474	glycerophospholipid biosynthetic process
Q9UGP4	LIMD1_HUMANLIM domain-containing 1 OS=Homo sapiens OX=9606 GN=LIMD1 PE=1 SV=1	P	GO:0048041	focal adhesion assembly
Q9UGP4	LIMD1_HUMANLIM domain-containing 1 OS=Homo sapiens OX=9606 GN=LIMD1 PE=1 SV=1	P	GO:0061418	regulation of transcription from RNA polymerase II promoter in response to hypoxia
Q9UGP4	LIMD1_HUMANLIM domain-containing 1 OS=Homo sapiens OX=9606 GN=LIMD1 PE=1 SV=1	P	GO:0090090	negative regulation of canonical Wnt signaling pathway
Q9UGP4	LIMD1_HUMANLIM domain-containing 1 OS=Homo sapiens OX=9606 GN=LIMD1 PE=1 SV=1	P	GO:1900037	regulation of cellular response to hypoxia
Q9UGP4	LIMD1_HUMANLIM domain-containing 1 OS=Homo sapiens OX=9606 GN=LIMD1 PE=1 SV=1	P	GO:2000637	positive regulation of gene silencing by miRNA
Q9UGP4	LIMD1_HUMANLIM domain-containing 1 OS=Homo sapiens OX=9606 GN=LIMD1 PE=1 SV=1	C	GO:0000785	chromatin
Q9UGP4	LIMD1_HUMANLIM domain-containing 1 OS=Homo sapiens OX=9606 GN=LIMD1 PE=1 SV=1	P	GO:0016481	negative regulation of transcription, DNA-templated
Q9UGP4	LIMD1_HUMANLIM domain-containing 1 OS=Homo sapiens OX=9606 GN=LIMD1 PE=1 SV=1	P	GO:0006955	immune response
Q9UGP4	LIMD1_HUMANLIM domain-containing 1 OS=Homo sapiens OX=9606 GN=LIMD1 PE=1 SV=1	P	GO:0008283	cell population proliferation
Q9UGP4	LIMD1_HUMANLIM domain-containing 1 OS=Homo sapiens OX=9606 GN=LIMD1 PE=1 SV=1	P	GO:0040007	growth
Q9UGP4	LIMD1_HUMANLIM domain-containing 1 OS=Homo sapiens OX=9606 GN=LIMD1 PE=1 SV=1	C	GO:0045323	interleukin-1 receptor complex
Q9UGP4	LIMD1_HUMANLIM domain-containing 1 OS=Homo sapiens OX=9606 GN=LIMD1 PE=1 SV=1	C	GO:0016342	catenin complex
P56181	NDUV3_HUMANNADH dehydrogenase	C	GO:0005654	nucleoplasm
P56181	NDUV3_HUMANNADH dehydrogenase	C	GO:0005747	mitochondrial respiratory chain complex I
P56181	NDUV3_HUMANNADH dehydrogenase	F	GO:0005515	protein binding
P56181	NDUV3_HUMANNADH dehydrogenase	F	GO:0008137	NADH dehydrogenase (ubiquinone) activity
P56181	NDUV3_HUMANNADH dehydrogenase	P	GO:0006120	mitochondrial electron transport, NADH to ubiquinone
P56181	NDUV3_HUMANNADH dehydrogenase	P	GO:0032981	mitochondrial respiratory chain complex I assembly
P56181	NDUV3_HUMANNADH dehydrogenase	P	GO:0006744	ubiquinone biosynthetic process
P56181	NDUV3_HUMANNADH dehydrogenase	P	GO:0006814	sodium ion transport
P56181	NDUV3_HUMANNADH dehydrogenase	P	GO:0015992	proton transmembrane transport
Q70E73	RAPH1_HUMANRas-associated and pleckstrin homology domains-containing 1 OS=Homo sapiens OX=9606 GN=RAPH1 PE=1 SV=3	C	GO:0005829	cytosol
Q70E73	RAPH1_HUMANRas-associated and pleckstrin homology domains-containing 1 OS=Homo sapiens OX=9606 GN=RAPH1 PE=1 SV=3	C	GO:0005856	cytoskeleton
Q70E73	RAPH1_HUMANRas-associated and pleckstrin homology domains-containing 1 OS=Homo sapiens OX=9606 GN=RAPH1 PE=1 SV=3	C	GO:0005886	plasma membrane
Q70E73	RAPH1_HUMANRas-associated and pleckstrin homology domains-containing 1 OS=Homo sapiens OX=9606 GN=RAPH1 PE=1 SV=3	C	GO:0016604	nuclear body
Q70E73	RAPH1_HUMANRas-associated and pleckstrin homology domains-containing 1 OS=Homo sapiens OX=9606 GN=RAPH1 PE=1 SV=3	C	GO:0030027	lamellipodium
Q70E73	RAPH1_HUMANRas-associated and pleckstrin homology domains-containing 1 OS=Homo sapiens OX=9606 GN=RAPH1 PE=1 SV=3	C	GO:0030054	cell junction
Q70E73	RAPH1_HUMANRas-associated and pleckstrin homology domains-containing 1 OS=Homo sapiens OX=9606 GN=RAPH1 PE=1 SV=3	C	GO:0030175	filopodium
Q70E73	RAPH1_HUMANRas-associated and pleckstrin homology domains-containing 1 OS=Homo sapiens OX=9606 GN=RAPH1 PE=1 SV=3	C	GO:0032991	protein-containing complex
Q70E73	RAPH1_HUMANRas-associated and pleckstrin homology domains-containing 1 OS=Homo sapiens OX=9606 GN=RAPH1 PE=1 SV=3	F	GO:0005102	signaling receptor binding
Q70E73	RAPH1_HUMANRas-associated and pleckstrin homology domains-containing 1 OS=Homo sapiens OX=9606 GN=RAPH1 PE=1 SV=3	F	GO:0008289	lipid binding
Q70E73	RAPH1_HUMANRas-associated and pleckstrin homology domains-containing 1 OS=Homo sapiens OX=9606 GN=RAPH1 PE=1 SV=3	F	GO:0019901	protein kinase binding
Q70E73	RAPH1_HUMANRas-associated and pleckstrin homology domains-containing 1 OS=Homo sapiens OX=9606 GN=RAPH1 PE=1 SV=3	F	GO:0042802	identical protein binding
Q70E73	RAPH1_HUMANRas-associated and pleckstrin homology domains-containing 1 OS=Homo sapiens OX=9606 GN=RAPH1 PE=1 SV=3	P	GO:0002376	immune system process
Q70E73	RAPH1_HUMANRas-associated and pleckstrin homology domains-containing 1 OS=Homo sapiens OX=9606 GN=RAPH1 PE=1 SV=3	P	GO:0007169	transmembrane receptor protein tyrosine kinase signaling pathway
Q70E73	RAPH1_HUMANRas-associated and pleckstrin homology domains-containing 1 OS=Homo sapiens OX=9606 GN=RAPH1 PE=1 SV=3	P	GO:0009967	positive regulation of signal transduction
Q70E73	RAPH1_HUMANRas-associated and pleckstrin homology domains-containing 1 OS=Homo sapiens OX=9606 GN=RAPH1 PE=1 SV=3	P	GO:0009968	negative regulation of signal transduction
Q70E73	RAPH1_HUMANRas-associated and pleckstrin homology domains-containing 1 OS=Homo sapiens OX=9606 GN=RAPH1 PE=1 SV=3	P	GO:0019222	regulation of metabolic process
Q70E73	RAPH1_HUMANRas-associated and pleckstrin homology domains-containing 1 OS=Homo sapiens OX=9606 GN=RAPH1 PE=1 SV=3	P	GO:0032879	regulation of localization
Q70E73	RAPH1_HUMANRas-associated and pleckstrin homology domains-containing 1 OS=Homo sapiens OX=9606 GN=RAPH1 PE=1 SV=3	P	GO:0042221	response to chemical
Q70E73	RAPH1_HUMANRas-associated and pleckstrin homology domains-containing 1 OS=Homo sapiens OX=9606 GN=RAPH1 PE=1 SV=3	P	GO:0048675	axon extension
Q13823	NOG2_HUMANNucleolar GTP-binding 2 OS=Homo sapiens OX=9606 GN=GNL2 PE=1 SV=1	C	GO:0005730	nucleolus
Q13823	NOG2_HUMANNucleolar GTP-binding 2 OS=Homo sapiens OX=9606 GN=GNL2 PE=1 SV=1	C	GO:0016604	nuclear body
Q13823	NOG2_HUMANNucleolar GTP-binding 2 OS=Homo sapiens OX=9606 GN=GNL2 PE=1 SV=1	C	GO:0044429	mitochondrial part
Q13823	NOG2_HUMANNucleolar GTP-binding 2 OS=Homo sapiens OX=9606 GN=GNL2 PE=1 SV=1	C	GO:1990904	ribonucleoprotein complex
Q13823	NOG2_HUMANNucleolar GTP-binding 2 OS=Homo sapiens OX=9606 GN=GNL2 PE=1 SV=1	F	GO:0003924	GTPase activity
Q13823	NOG2_HUMANNucleolar GTP-binding 2 OS=Homo sapiens OX=9606 GN=GNL2 PE=1 SV=1	F	GO:0005525	GTP binding
Q13823	NOG2_HUMANNucleolar GTP-binding 2 OS=Homo sapiens OX=9606 GN=GNL2 PE=1 SV=1	P	GO:0006810	transport
Q13823	NOG2_HUMANNucleolar GTP-binding 2 OS=Homo sapiens OX=9606 GN=GNL2 PE=1 SV=1	P	GO:0032268	regulation of cellular protein metabolic process
Q13823	NOG2_HUMANNucleolar GTP-binding 2 OS=Homo sapiens OX=9606 GN=GNL2 PE=1 SV=1	P	GO:0042254	ribosome biogenesis
O43715	TRIA1_HUMANTP53-regulated inhibitor of apoptosis 1 OS=Homo sapiens OX=9606 GN=TRIAP1 PE=1 SV=1	C	GO:0005654	nucleoplasm
O43715	TRIA1_HUMANTP53-regulated inhibitor of apoptosis 1 OS=Homo sapiens OX=9606 GN=TRIAP1 PE=1 SV=1	C	GO:0005758	mitochondrial intermembrane space
O43715	TRIA1_HUMANTP53-regulated inhibitor of apoptosis 1 OS=Homo sapiens OX=9606 GN=TRIAP1 PE=1 SV=1	C	GO:0032991	protein-containing complex
O43715	TRIA1_HUMANTP53-regulated inhibitor of apoptosis 1 OS=Homo sapiens OX=9606 GN=TRIAP1 PE=1 SV=1	C	GO:0048471	perinuclear region of cytoplasm
O43715	TRIA1_HUMANTP53-regulated inhibitor of apoptosis 1 OS=Homo sapiens OX=9606 GN=TRIAP1 PE=1 SV=1	F	GO:0002039	p53 binding
O43715	TRIA1_HUMANTP53-regulated inhibitor of apoptosis 1 OS=Homo sapiens OX=9606 GN=TRIAP1 PE=1 SV=1	F	GO:1990050	phosphatidic acid transfer activity
O43715	TRIA1_HUMANTP53-regulated inhibitor of apoptosis 1 OS=Homo sapiens OX=9606 GN=TRIAP1 PE=1 SV=1	P	GO:0006977	DNA damage response, signal transduction by p53 class mediator resulting in cell cycle arrest
O43715	TRIA1_HUMANTP53-regulated inhibitor of apoptosis 1 OS=Homo sapiens OX=9606 GN=TRIAP1 PE=1 SV=1	P	GO:0034644	cellular response to UV
O43715	TRIA1_HUMANTP53-regulated inhibitor of apoptosis 1 OS=Homo sapiens OX=9606 GN=TRIAP1 PE=1 SV=1	P	GO:0043154	negative regulation of cysteine-type endopeptidase activity involved in apoptotic process
O43715	TRIA1_HUMANTP53-regulated inhibitor of apoptosis 1 OS=Homo sapiens OX=9606 GN=TRIAP1 PE=1 SV=1	P	GO:0045944	positive regulation of transcription by RNA polymerase II
O43715	TRIA1_HUMANTP53-regulated inhibitor of apoptosis 1 OS=Homo sapiens OX=9606 GN=TRIAP1 PE=1 SV=1	P	GO:0090201	negative regulation of release of cytochrome c from mitochondria
O43715	TRIA1_HUMANTP53-regulated inhibitor of apoptosis 1 OS=Homo sapiens OX=9606 GN=TRIAP1 PE=1 SV=1	P	GO:0097035	regulation of membrane lipid distribution
O43715	TRIA1_HUMANTP53-regulated inhibitor of apoptosis 1 OS=Homo sapiens OX=9606 GN=TRIAP1 PE=1 SV=1	P	GO:1902166	negative regulation of intrinsic apoptotic signaling pathway in response to DNA damage by p53 class mediator
O43715	TRIA1_HUMANTP53-regulated inhibitor of apoptosis 1 OS=Homo sapiens OX=9606 GN=TRIAP1 PE=1 SV=1	P	GO:2001140	positive regulation of phospholipid transport
O43181	NDUS4_HUMANNADH dehydrogenase	C	GO:0005747	mitochondrial respiratory chain complex I
O43181	NDUS4_HUMANNADH dehydrogenase	F	GO:0008137	NADH dehydrogenase (ubiquinone) activity
O43181	NDUS4_HUMANNADH dehydrogenase	P	GO:0001932	regulation of protein phosphorylation
O43181	NDUS4_HUMANNADH dehydrogenase	P	GO:0006120	mitochondrial electron transport, NADH to ubiquinone
O43181	NDUS4_HUMANNADH dehydrogenase	P	GO:0007420	brain development
O43181	NDUS4_HUMANNADH dehydrogenase	P	GO:0019933	cAMP-mediated signaling
O43181	NDUS4_HUMANNADH dehydrogenase	P	GO:0032981	mitochondrial respiratory chain complex I assembly
O43181	NDUS4_HUMANNADH dehydrogenase	P	GO:0048146	positive regulation of fibroblast proliferation
O43181	NDUS4_HUMANNADH dehydrogenase	P	GO:0051591	response to cAMP
O43181	NDUS4_HUMANNADH dehydrogenase	P	GO:0072593	reactive oxygen species metabolic process
O43181	NDUS4_HUMANNADH dehydrogenase	P	GO:0006744	ubiquinone biosynthetic process
O43181	NDUS4_HUMANNADH dehydrogenase	P	GO:0006814	sodium ion transport
O43181	NDUS4_HUMANNADH dehydrogenase	P	GO:0015992	proton transmembrane transport
Q9BX66	SRBS1_HUMANSorbin and SH3 domain-containing 1 OS=Homo sapiens OX=9606 GN=SORBS1 PE=1 SV=3	C	GO:0001725	stress fiber
Q9BX66	SRBS1_HUMANSorbin and SH3 domain-containing 1 OS=Homo sapiens OX=9606 GN=SORBS1 PE=1 SV=3	C	GO:0005654	nucleoplasm
Q9BX66	SRBS1_HUMANSorbin and SH3 domain-containing 1 OS=Homo sapiens OX=9606 GN=SORBS1 PE=1 SV=3	C	GO:0005813	centrosome
Q9BX66	SRBS1_HUMANSorbin and SH3 domain-containing 1 OS=Homo sapiens OX=9606 GN=SORBS1 PE=1 SV=3	C	GO:0005829	cytosol
Q9BX66	SRBS1_HUMANSorbin and SH3 domain-containing 1 OS=Homo sapiens OX=9606 GN=SORBS1 PE=1 SV=3	C	GO:0005899	insulin receptor complex
Q9BX66	SRBS1_HUMANSorbin and SH3 domain-containing 1 OS=Homo sapiens OX=9606 GN=SORBS1 PE=1 SV=3	C	GO:0005915	zonula adherens
Q9BX66	SRBS1_HUMANSorbin and SH3 domain-containing 1 OS=Homo sapiens OX=9606 GN=SORBS1 PE=1 SV=3	C	GO:0005925	focal adhesion
Q9BX66	SRBS1_HUMANSorbin and SH3 domain-containing 1 OS=Homo sapiens OX=9606 GN=SORBS1 PE=1 SV=3	C	GO:0016363	nuclear matrix
Q9BX66	SRBS1_HUMANSorbin and SH3 domain-containing 1 OS=Homo sapiens OX=9606 GN=SORBS1 PE=1 SV=3	C	GO:0030018	Z disc
Q9BX66	SRBS1_HUMANSorbin and SH3 domain-containing 1 OS=Homo sapiens OX=9606 GN=SORBS1 PE=1 SV=3	C	GO:0031252	cell leading edge
Q9BX66	SRBS1_HUMANSorbin and SH3 domain-containing 1 OS=Homo sapiens OX=9606 GN=SORBS1 PE=1 SV=3	C	GO:0042995	cell projection
Q9BX66	SRBS1_HUMANSorbin and SH3 domain-containing 1 OS=Homo sapiens OX=9606 GN=SORBS1 PE=1 SV=3	C	GO:0045121	membrane raft
Q9BX66	SRBS1_HUMANSorbin and SH3 domain-containing 1 OS=Homo sapiens OX=9606 GN=SORBS1 PE=1 SV=3	F	GO:0003676	nucleic acid binding
Q9BX66	SRBS1_HUMANSorbin and SH3 domain-containing 1 OS=Homo sapiens OX=9606 GN=SORBS1 PE=1 SV=3	F	GO:0003779	actin binding
Q9BX66	SRBS1_HUMANSorbin and SH3 domain-containing 1 OS=Homo sapiens OX=9606 GN=SORBS1 PE=1 SV=3	F	GO:0005070	SH3/SH2 adaptor activity
Q9BX66	SRBS1_HUMANSorbin and SH3 domain-containing 1 OS=Homo sapiens OX=9606 GN=SORBS1 PE=1 SV=3	F	GO:0005158	insulin receptor binding
Q9BX66	SRBS1_HUMANSorbin and SH3 domain-containing 1 OS=Homo sapiens OX=9606 GN=SORBS1 PE=1 SV=3	F	GO:0005200	structural constituent of cytoskeleton
Q9BX66	SRBS1_HUMANSorbin and SH3 domain-containing 1 OS=Homo sapiens OX=9606 GN=SORBS1 PE=1 SV=3	F	GO:0008093	cytoskeletal adaptor activity
Q9BX66	SRBS1_HUMANSorbin and SH3 domain-containing 1 OS=Homo sapiens OX=9606 GN=SORBS1 PE=1 SV=3	F	GO:0008307	structural constituent of muscle
Q9BX66	SRBS1_HUMANSorbin and SH3 domain-containing 1 OS=Homo sapiens OX=9606 GN=SORBS1 PE=1 SV=3	F	GO:0017166	vinculin binding
Q9BX66	SRBS1_HUMANSorbin and SH3 domain-containing 1 OS=Homo sapiens OX=9606 GN=SORBS1 PE=1 SV=3	F	GO:0019902	phosphatase binding
Q9BX66	SRBS1_HUMANSorbin and SH3 domain-containing 1 OS=Homo sapiens OX=9606 GN=SORBS1 PE=1 SV=3	F	GO:0042802	identical protein binding
Q9BX66	SRBS1_HUMANSorbin and SH3 domain-containing 1 OS=Homo sapiens OX=9606 GN=SORBS1 PE=1 SV=3	F	GO:0061630	ubiquitin protein ligase activity
Q9BX66	SRBS1_HUMANSorbin and SH3 domain-containing 1 OS=Homo sapiens OX=9606 GN=SORBS1 PE=1 SV=3	F	GO:0070064	proline-rich region binding
Q9BX66	SRBS1_HUMANSorbin and SH3 domain-containing 1 OS=Homo sapiens OX=9606 GN=SORBS1 PE=1 SV=3	P	GO:0006936	muscle contraction
Q9BX66	SRBS1_HUMANSorbin and SH3 domain-containing 1 OS=Homo sapiens OX=9606 GN=SORBS1 PE=1 SV=3	P	GO:0007219	Notch signaling pathway
Q9BX66	SRBS1_HUMANSorbin and SH3 domain-containing 1 OS=Homo sapiens OX=9606 GN=SORBS1 PE=1 SV=3	P	GO:0010923	negative regulation of phosphatase activity
Q9BX66	SRBS1_HUMANSorbin and SH3 domain-containing 1 OS=Homo sapiens OX=9606 GN=SORBS1 PE=1 SV=3	P	GO:0031400	negative regulation of protein modification process
Q9BX66	SRBS1_HUMANSorbin and SH3 domain-containing 1 OS=Homo sapiens OX=9606 GN=SORBS1 PE=1 SV=3	P	GO:0043154	negative regulation of cysteine-type endopeptidase activity involved in apoptotic process
Q9BX66	SRBS1_HUMANSorbin and SH3 domain-containing 1 OS=Homo sapiens OX=9606 GN=SORBS1 PE=1 SV=3	P	GO:0043410	positive regulation of MAPK cascade
Q9BX66	SRBS1_HUMANSorbin and SH3 domain-containing 1 OS=Homo sapiens OX=9606 GN=SORBS1 PE=1 SV=3	P	GO:0045725	positive regulation of glycogen biosynthetic process
Q9BX66	SRBS1_HUMANSorbin and SH3 domain-containing 1 OS=Homo sapiens OX=9606 GN=SORBS1 PE=1 SV=3	P	GO:0046326	positive regulation of glucose import
Q9BX66	SRBS1_HUMANSorbin and SH3 domain-containing 1 OS=Homo sapiens OX=9606 GN=SORBS1 PE=1 SV=3	P	GO:0046328	regulation of JNK cascade
Q9BX66	SRBS1_HUMANSorbin and SH3 domain-containing 1 OS=Homo sapiens OX=9606 GN=SORBS1 PE=1 SV=3	P	GO:0046628	positive regulation of insulin receptor signaling pathway
Q9BX66	SRBS1_HUMANSorbin and SH3 domain-containing 1 OS=Homo sapiens OX=9606 GN=SORBS1 PE=1 SV=3	P	GO:0046889	positive regulation of lipid biosynthetic process
Q9BX66	SRBS1_HUMANSorbin and SH3 domain-containing 1 OS=Homo sapiens OX=9606 GN=SORBS1 PE=1 SV=3	P	GO:0048041	focal adhesion assembly
Q9BX66	SRBS1_HUMANSorbin and SH3 domain-containing 1 OS=Homo sapiens OX=9606 GN=SORBS1 PE=1 SV=3	P	GO:0051044	positive regulation of membrane protein ectodomain proteolysis
Q9BX66	SRBS1_HUMANSorbin and SH3 domain-containing 1 OS=Homo sapiens OX=9606 GN=SORBS1 PE=1 SV=3	P	GO:0051496	positive regulation of stress fiber assembly
Q9BX66	SRBS1_HUMANSorbin and SH3 domain-containing 1 OS=Homo sapiens OX=9606 GN=SORBS1 PE=1 SV=3	P	GO:0051865	protein autoubiquitination
Q9BX66	SRBS1_HUMANSorbin and SH3 domain-containing 1 OS=Homo sapiens OX=9606 GN=SORBS1 PE=1 SV=3	P	GO:0061049	cell growth involved in cardiac muscle cell development
Q9BX66	SRBS1_HUMANSorbin and SH3 domain-containing 1 OS=Homo sapiens OX=9606 GN=SORBS1 PE=1 SV=3	P	GO:1903078	positive regulation of protein localization to plasma membrane
Q9BX66	SRBS1_HUMANSorbin and SH3 domain-containing 1 OS=Homo sapiens OX=9606 GN=SORBS1 PE=1 SV=3	P	GO:1903861	positive regulation of dendrite extension
Q9BX66	SRBS1_HUMANSorbin and SH3 domain-containing 1 OS=Homo sapiens OX=9606 GN=SORBS1 PE=1 SV=3	P	GO:2001237	negative regulation of extrinsic apoptotic signaling pathway
O43150	ASAP2_HUMANArf-GAP with SH3 ANK repeat and PH domain-containing 2 OS=Homo sapiens OX=9606 GN=ASAP2 PE=1 SV=3	C	GO:0001726	ruffle
O43150	ASAP2_HUMANArf-GAP with SH3 ANK repeat and PH domain-containing 2 OS=Homo sapiens OX=9606 GN=ASAP2 PE=1 SV=3	C	GO:0002102	podosome
O43150	ASAP2_HUMANArf-GAP with SH3 ANK repeat and PH domain-containing 2 OS=Homo sapiens OX=9606 GN=ASAP2 PE=1 SV=3	C	GO:0005654	nucleoplasm
O43150	ASAP2_HUMANArf-GAP with SH3 ANK repeat and PH domain-containing 2 OS=Homo sapiens OX=9606 GN=ASAP2 PE=1 SV=3	C	GO:0005829	cytosol
O43150	ASAP2_HUMANArf-GAP with SH3 ANK repeat and PH domain-containing 2 OS=Homo sapiens OX=9606 GN=ASAP2 PE=1 SV=3	C	GO:0005925	focal adhesion
O43150	ASAP2_HUMANArf-GAP with SH3 ANK repeat and PH domain-containing 2 OS=Homo sapiens OX=9606 GN=ASAP2 PE=1 SV=3	C	GO:0031253	cell projection membrane
O43150	ASAP2_HUMANArf-GAP with SH3 ANK repeat and PH domain-containing 2 OS=Homo sapiens OX=9606 GN=ASAP2 PE=1 SV=3	C	GO:0032580	Golgi cisterna membrane
O43150	ASAP2_HUMANArf-GAP with SH3 ANK repeat and PH domain-containing 2 OS=Homo sapiens OX=9606 GN=ASAP2 PE=1 SV=3	C	GO:0043005	neuron projection
O43150	ASAP2_HUMANArf-GAP with SH3 ANK repeat and PH domain-containing 2 OS=Homo sapiens OX=9606 GN=ASAP2 PE=1 SV=3	F	GO:0005096	GTPase activator activity
O43150	ASAP2_HUMANArf-GAP with SH3 ANK repeat and PH domain-containing 2 OS=Homo sapiens OX=9606 GN=ASAP2 PE=1 SV=3	F	GO:0005515	protein binding
O43150	ASAP2_HUMANArf-GAP with SH3 ANK repeat and PH domain-containing 2 OS=Homo sapiens OX=9606 GN=ASAP2 PE=1 SV=3	F	GO:0046872	metal ion binding
O43150	ASAP2_HUMANArf-GAP with SH3 ANK repeat and PH domain-containing 2 OS=Homo sapiens OX=9606 GN=ASAP2 PE=1 SV=3	F	GO:1902936	phosphatidylinositol bisphosphate binding
O43150	ASAP2_HUMANArf-GAP with SH3 ANK repeat and PH domain-containing 2 OS=Homo sapiens OX=9606 GN=ASAP2 PE=1 SV=3	P	GO:0010975	regulation of neuron projection development
O43150	ASAP2_HUMANArf-GAP with SH3 ANK repeat and PH domain-containing 2 OS=Homo sapiens OX=9606 GN=ASAP2 PE=1 SV=3	P	GO:0016477	cell migration
O43150	ASAP2_HUMANArf-GAP with SH3 ANK repeat and PH domain-containing 2 OS=Homo sapiens OX=9606 GN=ASAP2 PE=1 SV=3	P	GO:0043547	positive regulation of GTPase activity
O43150	ASAP2_HUMANArf-GAP with SH3 ANK repeat and PH domain-containing 2 OS=Homo sapiens OX=9606 GN=ASAP2 PE=1 SV=3	P	GO:0051492	regulation of stress fiber assembly
O43150	ASAP2_HUMANArf-GAP with SH3 ANK repeat and PH domain-containing 2 OS=Homo sapiens OX=9606 GN=ASAP2 PE=1 SV=3	P	GO:0060271	cilium assembly
O43150	ASAP2_HUMANArf-GAP with SH3 ANK repeat and PH domain-containing 2 OS=Homo sapiens OX=9606 GN=ASAP2 PE=1 SV=3	P	GO:0071803	positive regulation of podosome assembly
O43150	ASAP2_HUMANArf-GAP with SH3 ANK repeat and PH domain-containing 2 OS=Homo sapiens OX=9606 GN=ASAP2 PE=1 SV=3	P	GO:1903527	positive regulation of membrane tubulation
Q13907	IDI1_HUMANIsopentenyl-diphosphate Delta-isomerase 1 OS=Homo sapiens OX=9606 GN=IDI1 PE=1 SV=2	C	GO:0005777	peroxisome
Q13907	IDI1_HUMANIsopentenyl-diphosphate Delta-isomerase 1 OS=Homo sapiens OX=9606 GN=IDI1 PE=1 SV=2	C	GO:0005829	cytosol
Q13907	IDI1_HUMANIsopentenyl-diphosphate Delta-isomerase 1 OS=Homo sapiens OX=9606 GN=IDI1 PE=1 SV=2	F	GO:0000287	magnesium ion binding
Q13907	IDI1_HUMANIsopentenyl-diphosphate Delta-isomerase 1 OS=Homo sapiens OX=9606 GN=IDI1 PE=1 SV=2	F	GO:0004452	isopentenyl-diphosphate delta-isomerase activity
Q13907	IDI1_HUMANIsopentenyl-diphosphate Delta-isomerase 1 OS=Homo sapiens OX=9606 GN=IDI1 PE=1 SV=2	F	GO:0005515	protein binding
Q13907	IDI1_HUMANIsopentenyl-diphosphate Delta-isomerase 1 OS=Homo sapiens OX=9606 GN=IDI1 PE=1 SV=2	F	GO:0016787	hydrolase activity
Q13907	IDI1_HUMANIsopentenyl-diphosphate Delta-isomerase 1 OS=Homo sapiens OX=9606 GN=IDI1 PE=1 SV=2	F	GO:0030145	manganese ion binding
Q13907	IDI1_HUMANIsopentenyl-diphosphate Delta-isomerase 1 OS=Homo sapiens OX=9606 GN=IDI1 PE=1 SV=2	P	GO:0009240	isopentenyl diphosphate biosynthetic process
Q13907	IDI1_HUMANIsopentenyl-diphosphate Delta-isomerase 1 OS=Homo sapiens OX=9606 GN=IDI1 PE=1 SV=2	P	GO:0045540	regulation of cholesterol biosynthetic process
Q13907	IDI1_HUMANIsopentenyl-diphosphate Delta-isomerase 1 OS=Homo sapiens OX=9606 GN=IDI1 PE=1 SV=2	P	GO:0050992	dimethylallyl diphosphate biosynthetic process
Q13907	IDI1_HUMANIsopentenyl-diphosphate Delta-isomerase 1 OS=Homo sapiens OX=9606 GN=IDI1 PE=1 SV=2	P	GO:0016114	terpenoid biosynthetic process
Q8N0W3	FCSK_HUMANL-fucose kinase OS=Homo sapiens OX=9606 GN=FCSK PE=1 SV=2	C	GO:0005829	cytosol
Q8N0W3	FCSK_HUMANL-fucose kinase OS=Homo sapiens OX=9606 GN=FCSK PE=1 SV=2	F	GO:0005524	ATP binding
Q8N0W3	FCSK_HUMANL-fucose kinase OS=Homo sapiens OX=9606 GN=FCSK PE=1 SV=2	F	GO:0050201	fucokinase activity
Q8N0W3	FCSK_HUMANL-fucose kinase OS=Homo sapiens OX=9606 GN=FCSK PE=1 SV=2	P	GO:0042352	GDP-L-fucose salvage
Q8N0W3	FCSK_HUMANL-fucose kinase OS=Homo sapiens OX=9606 GN=FCSK PE=1 SV=2	P	GO:0046835	carbohydrate phosphorylation
Q8N0W3	FCSK_HUMANL-fucose kinase OS=Homo sapiens OX=9606 GN=FCSK PE=1 SV=2	P	GO:1903350	response to dopamine
Q8N0W3	FCSK_HUMANL-fucose kinase OS=Homo sapiens OX=9606 GN=FCSK PE=1 SV=2	P	GO:0006000	fructose metabolic process
Q8N0W3	FCSK_HUMANL-fucose kinase OS=Homo sapiens OX=9606 GN=FCSK PE=1 SV=2	P	GO:0006013	mannose metabolic process
P10768	ESTD_HUMANS-formylglutathione hydrolase OS=Homo sapiens OX=9606 GN=ESD PE=1 SV=2	C	GO:0005788	endoplasmic reticulum lumen
P10768	ESTD_HUMANS-formylglutathione hydrolase OS=Homo sapiens OX=9606 GN=ESD PE=1 SV=2	C	GO:0005829	cytosol
P10768	ESTD_HUMANS-formylglutathione hydrolase OS=Homo sapiens OX=9606 GN=ESD PE=1 SV=2	C	GO:0031410	cytoplasmic vesicle
P10768	ESTD_HUMANS-formylglutathione hydrolase OS=Homo sapiens OX=9606 GN=ESD PE=1 SV=2	F	GO:0018738	S-formylglutathione hydrolase activity
P10768	ESTD_HUMANS-formylglutathione hydrolase OS=Homo sapiens OX=9606 GN=ESD PE=1 SV=2	F	GO:0042802	identical protein binding
P10768	ESTD_HUMANS-formylglutathione hydrolase OS=Homo sapiens OX=9606 GN=ESD PE=1 SV=2	F	GO:0047374	methylumbelliferyl-acetate deacetylase activity
P10768	ESTD_HUMANS-formylglutathione hydrolase OS=Homo sapiens OX=9606 GN=ESD PE=1 SV=2	P	GO:0046294	formaldehyde catabolic process
P10768	ESTD_HUMANS-formylglutathione hydrolase OS=Homo sapiens OX=9606 GN=ESD PE=1 SV=2	P	GO:1901687	glutathione derivative biosynthetic process
P10768	ESTD_HUMANS-formylglutathione hydrolase OS=Homo sapiens OX=9606 GN=ESD PE=1 SV=2	P	GO:0015947	methane metabolic process
Q15428	SF3A2_HUMANSplicing factor 3A subunit 2 OS=Homo sapiens OX=9606 GN=SF3A2 PE=1 SV=2	C	GO:0005686	U2 snRNP
Q15428	SF3A2_HUMANSplicing factor 3A subunit 2 OS=Homo sapiens OX=9606 GN=SF3A2 PE=1 SV=2	C	GO:0012505	endomembrane system
Q15428	SF3A2_HUMANSplicing factor 3A subunit 2 OS=Homo sapiens OX=9606 GN=SF3A2 PE=1 SV=2	C	GO:0016607	nuclear speck
Q15428	SF3A2_HUMANSplicing factor 3A subunit 2 OS=Homo sapiens OX=9606 GN=SF3A2 PE=1 SV=2	C	GO:0044444	cytoplasmic part
Q15428	SF3A2_HUMANSplicing factor 3A subunit 2 OS=Homo sapiens OX=9606 GN=SF3A2 PE=1 SV=2	C	GO:0071004	U2-type prespliceosome
Q15428	SF3A2_HUMANSplicing factor 3A subunit 2 OS=Homo sapiens OX=9606 GN=SF3A2 PE=1 SV=2	C	GO:0071005	U2-type precatalytic spliceosome
Q15428	SF3A2_HUMANSplicing factor 3A subunit 2 OS=Homo sapiens OX=9606 GN=SF3A2 PE=1 SV=2	C	GO:0071013	catalytic step 2 spliceosome
Q15428	SF3A2_HUMANSplicing factor 3A subunit 2 OS=Homo sapiens OX=9606 GN=SF3A2 PE=1 SV=2	F	GO:0003676	nucleic acid binding
Q15428	SF3A2_HUMANSplicing factor 3A subunit 2 OS=Homo sapiens OX=9606 GN=SF3A2 PE=1 SV=2	F	GO:0005515	protein binding
Q15428	SF3A2_HUMANSplicing factor 3A subunit 2 OS=Homo sapiens OX=9606 GN=SF3A2 PE=1 SV=2	F	GO:0008270	zinc ion binding
Q15428	SF3A2_HUMANSplicing factor 3A subunit 2 OS=Homo sapiens OX=9606 GN=SF3A2 PE=1 SV=2	P	GO:0000389	mRNA 3'-splice site recognition
Q15428	SF3A2_HUMANSplicing factor 3A subunit 2 OS=Homo sapiens OX=9606 GN=SF3A2 PE=1 SV=2	P	GO:0010976	positive regulation of neuron projection development
Q15428	SF3A2_HUMANSplicing factor 3A subunit 2 OS=Homo sapiens OX=9606 GN=SF3A2 PE=1 SV=2	P	GO:1903241	U2-type prespliceosome assembly
P53384	NUBP1_HUMANCytosolic Fe-S cluster assembly factor NUBP1 OS=Homo sapiens OX=9606 GN=NUBP1 PE=1 SV=2	C	GO:0005634	nucleus
P53384	NUBP1_HUMANCytosolic Fe-S cluster assembly factor NUBP1 OS=Homo sapiens OX=9606 GN=NUBP1 PE=1 SV=2	C	GO:0005739	mitochondrion
P53384	NUBP1_HUMANCytosolic Fe-S cluster assembly factor NUBP1 OS=Homo sapiens OX=9606 GN=NUBP1 PE=1 SV=2	C	GO:0005814	centriole
P53384	NUBP1_HUMANCytosolic Fe-S cluster assembly factor NUBP1 OS=Homo sapiens OX=9606 GN=NUBP1 PE=1 SV=2	C	GO:0005829	cytosol
P53384	NUBP1_HUMANCytosolic Fe-S cluster assembly factor NUBP1 OS=Homo sapiens OX=9606 GN=NUBP1 PE=1 SV=2	C	GO:0005886	plasma membrane
P53384	NUBP1_HUMANCytosolic Fe-S cluster assembly factor NUBP1 OS=Homo sapiens OX=9606 GN=NUBP1 PE=1 SV=2	C	GO:0005929	cilium
P53384	NUBP1_HUMANCytosolic Fe-S cluster assembly factor NUBP1 OS=Homo sapiens OX=9606 GN=NUBP1 PE=1 SV=2	F	GO:0005515	protein binding
P53384	NUBP1_HUMANCytosolic Fe-S cluster assembly factor NUBP1 OS=Homo sapiens OX=9606 GN=NUBP1 PE=1 SV=2	F	GO:0005524	ATP binding
P53384	NUBP1_HUMANCytosolic Fe-S cluster assembly factor NUBP1 OS=Homo sapiens OX=9606 GN=NUBP1 PE=1 SV=2	F	GO:0046872	metal ion binding
P53384	NUBP1_HUMANCytosolic Fe-S cluster assembly factor NUBP1 OS=Homo sapiens OX=9606 GN=NUBP1 PE=1 SV=2	F	GO:0051539	4 iron, 4 sulfur cluster binding
P53384	NUBP1_HUMANCytosolic Fe-S cluster assembly factor NUBP1 OS=Homo sapiens OX=9606 GN=NUBP1 PE=1 SV=2	P	GO:0001558	regulation of cell growth
P53384	NUBP1_HUMANCytosolic Fe-S cluster assembly factor NUBP1 OS=Homo sapiens OX=9606 GN=NUBP1 PE=1 SV=2	P	GO:0006879	cellular iron ion homeostasis
P53384	NUBP1_HUMANCytosolic Fe-S cluster assembly factor NUBP1 OS=Homo sapiens OX=9606 GN=NUBP1 PE=1 SV=2	P	GO:0010826	negative regulation of centrosome duplication
P53384	NUBP1_HUMANCytosolic Fe-S cluster assembly factor NUBP1 OS=Homo sapiens OX=9606 GN=NUBP1 PE=1 SV=2	P	GO:0016226	iron-sulfur cluster assembly
P53384	NUBP1_HUMANCytosolic Fe-S cluster assembly factor NUBP1 OS=Homo sapiens OX=9606 GN=NUBP1 PE=1 SV=2	P	GO:0030030	cell projection organization
P53384	NUBP1_HUMANCytosolic Fe-S cluster assembly factor NUBP1 OS=Homo sapiens OX=9606 GN=NUBP1 PE=1 SV=2	P	GO:0032981	mitochondrial respiratory chain complex I assembly
P53384	NUBP1_HUMANCytosolic Fe-S cluster assembly factor NUBP1 OS=Homo sapiens OX=9606 GN=NUBP1 PE=1 SV=2	P	GO:0051642	centrosome localization
P53384	NUBP1_HUMANCytosolic Fe-S cluster assembly factor NUBP1 OS=Homo sapiens OX=9606 GN=NUBP1 PE=1 SV=2	P	GO:0070584	mitochondrion morphogenesis
P53384	NUBP1_HUMANCytosolic Fe-S cluster assembly factor NUBP1 OS=Homo sapiens OX=9606 GN=NUBP1 PE=1 SV=2	P	GO:0072697	protein localization to cell cortex
Q17RN3	FA98C_HUMAN FAM98C OS=Homo sapiens OX=9606 GN=FAM98C PE=2 SV=1	C	GO:0005634	nucleus
Q17RN3	FA98C_HUMAN FAM98C OS=Homo sapiens OX=9606 GN=FAM98C PE=2 SV=1	C	GO:0072669	tRNA-splicing ligase complex
Q17RN3	FA98C_HUMAN FAM98C OS=Homo sapiens OX=9606 GN=FAM98C PE=2 SV=1	F	GO:0005515	protein binding
Q17RN3	FA98C_HUMAN FAM98C OS=Homo sapiens OX=9606 GN=FAM98C PE=2 SV=1	F	GO:0008276	protein methyltransferase activity
Q17RN3	FA98C_HUMAN FAM98C OS=Homo sapiens OX=9606 GN=FAM98C PE=2 SV=1	P	GO:0006479	protein methylation
Q17RN3	FA98C_HUMAN FAM98C OS=Homo sapiens OX=9606 GN=FAM98C PE=2 SV=1	P	GO:0008284	positive regulation of cell population proliferation
Q17RN3	FA98C_HUMAN FAM98C OS=Homo sapiens OX=9606 GN=FAM98C PE=2 SV=1	P	GO:0010628	positive regulation of gene expression
Q9Y217	MTMR6_HUMANMyotubularin-related 6 OS=Homo sapiens OX=9606 GN=MTMR6 PE=1 SV=3	C	GO:0005635	nuclear envelope
Q9Y217	MTMR6_HUMANMyotubularin-related 6 OS=Homo sapiens OX=9606 GN=MTMR6 PE=1 SV=3	C	GO:0005770	late endosome
Q9Y217	MTMR6_HUMANMyotubularin-related 6 OS=Homo sapiens OX=9606 GN=MTMR6 PE=1 SV=3	C	GO:0005783	endoplasmic reticulum
Q9Y217	MTMR6_HUMANMyotubularin-related 6 OS=Homo sapiens OX=9606 GN=MTMR6 PE=1 SV=3	C	GO:0005793	endoplasmic reticulum-Golgi intermediate compartment
Q9Y217	MTMR6_HUMANMyotubularin-related 6 OS=Homo sapiens OX=9606 GN=MTMR6 PE=1 SV=3	C	GO:0005829	cytosol
Q9Y217	MTMR6_HUMANMyotubularin-related 6 OS=Homo sapiens OX=9606 GN=MTMR6 PE=1 SV=3	C	GO:0030175	filopodium
Q9Y217	MTMR6_HUMANMyotubularin-related 6 OS=Homo sapiens OX=9606 GN=MTMR6 PE=1 SV=3	C	GO:0032587	ruffle membrane
Q9Y217	MTMR6_HUMANMyotubularin-related 6 OS=Homo sapiens OX=9606 GN=MTMR6 PE=1 SV=3	C	GO:0043005	neuron projection
Q9Y217	MTMR6_HUMANMyotubularin-related 6 OS=Homo sapiens OX=9606 GN=MTMR6 PE=1 SV=3	C	GO:0044456	synapse part
Q9Y217	MTMR6_HUMANMyotubularin-related 6 OS=Homo sapiens OX=9606 GN=MTMR6 PE=1 SV=3	C	GO:0048471	perinuclear region of cytoplasm
Q9Y217	MTMR6_HUMANMyotubularin-related 6 OS=Homo sapiens OX=9606 GN=MTMR6 PE=1 SV=3	C	GO:0098588	bounding membrane of organelle
Q9Y217	MTMR6_HUMANMyotubularin-related 6 OS=Homo sapiens OX=9606 GN=MTMR6 PE=1 SV=3	C	GO:0098805	whole membrane
Q9Y217	MTMR6_HUMANMyotubularin-related 6 OS=Homo sapiens OX=9606 GN=MTMR6 PE=1 SV=3	F	GO:0004438	phosphatidylinositol-3-phosphatase activity
Q9Y217	MTMR6_HUMANMyotubularin-related 6 OS=Homo sapiens OX=9606 GN=MTMR6 PE=1 SV=3	F	GO:0004722	protein serine/threonine phosphatase activity
Q9Y217	MTMR6_HUMANMyotubularin-related 6 OS=Homo sapiens OX=9606 GN=MTMR6 PE=1 SV=3	F	GO:0004725	protein tyrosine phosphatase activity
Q9Y217	MTMR6_HUMANMyotubularin-related 6 OS=Homo sapiens OX=9606 GN=MTMR6 PE=1 SV=3	F	GO:0005085	guanyl-nucleotide exchange factor activity
Q9Y217	MTMR6_HUMANMyotubularin-related 6 OS=Homo sapiens OX=9606 GN=MTMR6 PE=1 SV=3	F	GO:0015269	calcium-activated potassium channel activity
Q9Y217	MTMR6_HUMANMyotubularin-related 6 OS=Homo sapiens OX=9606 GN=MTMR6 PE=1 SV=3	F	GO:0019215	intermediate filament binding
Q9Y217	MTMR6_HUMANMyotubularin-related 6 OS=Homo sapiens OX=9606 GN=MTMR6 PE=1 SV=3	F	GO:0019903	protein phosphatase binding
Q9Y217	MTMR6_HUMANMyotubularin-related 6 OS=Homo sapiens OX=9606 GN=MTMR6 PE=1 SV=3	F	GO:0035091	phosphatidylinositol binding
Q9Y217	MTMR6_HUMANMyotubularin-related 6 OS=Homo sapiens OX=9606 GN=MTMR6 PE=1 SV=3	F	GO:0042803	protein homodimerization activity
Q9Y217	MTMR6_HUMANMyotubularin-related 6 OS=Homo sapiens OX=9606 GN=MTMR6 PE=1 SV=3	F	GO:0052629	phosphatidylinositol-3,5-bisphosphate 3-phosphatase activity
Q9Y217	MTMR6_HUMANMyotubularin-related 6 OS=Homo sapiens OX=9606 GN=MTMR6 PE=1 SV=3	P	GO:0006661	phosphatidylinositol biosynthetic process
Q9Y217	MTMR6_HUMANMyotubularin-related 6 OS=Homo sapiens OX=9606 GN=MTMR6 PE=1 SV=3	P	GO:0006897	endocytosis
Q9Y217	MTMR6_HUMANMyotubularin-related 6 OS=Homo sapiens OX=9606 GN=MTMR6 PE=1 SV=3	P	GO:0008333	endosome to lysosome transport
Q9Y217	MTMR6_HUMANMyotubularin-related 6 OS=Homo sapiens OX=9606 GN=MTMR6 PE=1 SV=3	P	GO:0009968	negative regulation of signal transduction
Q9Y217	MTMR6_HUMANMyotubularin-related 6 OS=Homo sapiens OX=9606 GN=MTMR6 PE=1 SV=3	P	GO:0010507	negative regulation of autophagy
Q9Y217	MTMR6_HUMANMyotubularin-related 6 OS=Homo sapiens OX=9606 GN=MTMR6 PE=1 SV=3	P	GO:0010605	negative regulation of macromolecule metabolic process
Q9Y217	MTMR6_HUMANMyotubularin-related 6 OS=Homo sapiens OX=9606 GN=MTMR6 PE=1 SV=3	P	GO:0010922	positive regulation of phosphatase activity
Q9Y217	MTMR6_HUMANMyotubularin-related 6 OS=Homo sapiens OX=9606 GN=MTMR6 PE=1 SV=3	P	GO:0035335	peptidyl-tyrosine dephosphorylation
Q9Y217	MTMR6_HUMANMyotubularin-related 6 OS=Homo sapiens OX=9606 GN=MTMR6 PE=1 SV=3	P	GO:0044057	regulation of system process
Q9Y217	MTMR6_HUMANMyotubularin-related 6 OS=Homo sapiens OX=9606 GN=MTMR6 PE=1 SV=3	P	GO:0045109	intermediate filament organization
Q9Y217	MTMR6_HUMANMyotubularin-related 6 OS=Homo sapiens OX=9606 GN=MTMR6 PE=1 SV=3	P	GO:0046855	inositol phosphate dephosphorylation
Q9Y217	MTMR6_HUMANMyotubularin-related 6 OS=Homo sapiens OX=9606 GN=MTMR6 PE=1 SV=3	P	GO:0048311	mitochondrion distribution
Q9Y217	MTMR6_HUMANMyotubularin-related 6 OS=Homo sapiens OX=9606 GN=MTMR6 PE=1 SV=3	P	GO:0050821	protein stabilization
Q9Y217	MTMR6_HUMANMyotubularin-related 6 OS=Homo sapiens OX=9606 GN=MTMR6 PE=1 SV=3	P	GO:0051129	negative regulation of cellular component organization
Q9Y217	MTMR6_HUMANMyotubularin-related 6 OS=Homo sapiens OX=9606 GN=MTMR6 PE=1 SV=3	P	GO:0060304	regulation of phosphatidylinositol dephosphorylation
Q9Y217	MTMR6_HUMANMyotubularin-related 6 OS=Homo sapiens OX=9606 GN=MTMR6 PE=1 SV=3	P	GO:0060627	regulation of vesicle-mediated transport
Q9Y217	MTMR6_HUMANMyotubularin-related 6 OS=Homo sapiens OX=9606 GN=MTMR6 PE=1 SV=3	P	GO:0070584	mitochondrion morphogenesis
Q9Y217	MTMR6_HUMANMyotubularin-related 6 OS=Homo sapiens OX=9606 GN=MTMR6 PE=1 SV=3	P	GO:0071805	potassium ion transmembrane transport
Q9Y217	MTMR6_HUMANMyotubularin-related 6 OS=Homo sapiens OX=9606 GN=MTMR6 PE=1 SV=3	P	GO:2000785	regulation of autophagosome assembly
Q9Y217	MTMR6_HUMANMyotubularin-related 6 OS=Homo sapiens OX=9606 GN=MTMR6 PE=1 SV=3	C	GO:0008287	protein serine/threonine phosphatase complex
Q9Y217	MTMR6_HUMANMyotubularin-related 6 OS=Homo sapiens OX=9606 GN=MTMR6 PE=1 SV=3	P	GO:0043087	regulation of GTPase activity
Q9Y217	MTMR6_HUMANMyotubularin-related 6 OS=Homo sapiens OX=9606 GN=MTMR6 PE=1 SV=3	C	GO:0005882	intermediate filament
Q8N8N7	PTGR2_HUMANProstaglandin reductase 2 OS=Homo sapiens OX=9606 GN=PTGR2 PE=1 SV=1	C	GO:0005737	cytoplasm
Q8N8N7	PTGR2_HUMANProstaglandin reductase 2 OS=Homo sapiens OX=9606 GN=PTGR2 PE=1 SV=1	F	GO:0008270	zinc ion binding
Q8N8N7	PTGR2_HUMANProstaglandin reductase 2 OS=Homo sapiens OX=9606 GN=PTGR2 PE=1 SV=1	F	GO:0036132	13-prostaglandin reductase activity
Q8N8N7	PTGR2_HUMANProstaglandin reductase 2 OS=Homo sapiens OX=9606 GN=PTGR2 PE=1 SV=1	F	GO:0047522	15-oxoprostaglandin 13-oxidase activity
Q8N8N7	PTGR2_HUMANProstaglandin reductase 2 OS=Homo sapiens OX=9606 GN=PTGR2 PE=1 SV=1	P	GO:0006693	prostaglandin metabolic process
Q8N8N7	PTGR2_HUMANProstaglandin reductase 2 OS=Homo sapiens OX=9606 GN=PTGR2 PE=1 SV=1	P	GO:0055114	oxidation-reduction process
P49821	NDUV1_HUMANNADH dehydrogenase	C	GO:0005747	mitochondrial respiratory chain complex I
P49821	NDUV1_HUMANNADH dehydrogenase	C	GO:0005829	cytosol
P49821	NDUV1_HUMANNADH dehydrogenase	F	GO:0005515	protein binding
P49821	NDUV1_HUMANNADH dehydrogenase	F	GO:0008137	NADH dehydrogenase (ubiquinone) activity
P49821	NDUV1_HUMANNADH dehydrogenase	F	GO:0010181	FMN binding
P49821	NDUV1_HUMANNADH dehydrogenase	F	GO:0046872	metal ion binding
P49821	NDUV1_HUMANNADH dehydrogenase	F	GO:0051287	NAD binding
P49821	NDUV1_HUMANNADH dehydrogenase	F	GO:0051539	4 iron, 4 sulfur cluster binding
P49821	NDUV1_HUMANNADH dehydrogenase	P	GO:0006120	mitochondrial electron transport, NADH to ubiquinone
P49821	NDUV1_HUMANNADH dehydrogenase	P	GO:0032981	mitochondrial respiratory chain complex I assembly
P49821	NDUV1_HUMANNADH dehydrogenase	P	GO:0006744	ubiquinone biosynthetic process
P49821	NDUV1_HUMANNADH dehydrogenase	P	GO:0006814	sodium ion transport
P49821	NDUV1_HUMANNADH dehydrogenase	P	GO:0015992	proton transmembrane transport
P01911	DRB_HUMANHLA class II histocompatibility DRB1 beta chain OS=Homo sapiens OX=9606 GN=HLA-DRB1 PE=1 SV=2	C	GO:0005765	lysosomal membrane
P01911	DRB_HUMANHLA class II histocompatibility DRB1 beta chain OS=Homo sapiens OX=9606 GN=HLA-DRB1 PE=1 SV=2	C	GO:0005887	integral component of plasma membrane
P01911	DRB_HUMANHLA class II histocompatibility DRB1 beta chain OS=Homo sapiens OX=9606 GN=HLA-DRB1 PE=1 SV=2	C	GO:0009986	cell surface
P01911	DRB_HUMANHLA class II histocompatibility DRB1 beta chain OS=Homo sapiens OX=9606 GN=HLA-DRB1 PE=1 SV=2	C	GO:0012507	ER to Golgi transport vesicle membrane
P01911	DRB_HUMANHLA class II histocompatibility DRB1 beta chain OS=Homo sapiens OX=9606 GN=HLA-DRB1 PE=1 SV=2	C	GO:0030669	clathrin-coated endocytic vesicle membrane
P01911	DRB_HUMANHLA class II histocompatibility DRB1 beta chain OS=Homo sapiens OX=9606 GN=HLA-DRB1 PE=1 SV=2	C	GO:0031902	late endosome membrane
P01911	DRB_HUMANHLA class II histocompatibility DRB1 beta chain OS=Homo sapiens OX=9606 GN=HLA-DRB1 PE=1 SV=2	C	GO:0032588	trans-Golgi network membrane
P01911	DRB_HUMANHLA class II histocompatibility DRB1 beta chain OS=Homo sapiens OX=9606 GN=HLA-DRB1 PE=1 SV=2	C	GO:0042613	MHC class II protein complex
P01911	DRB_HUMANHLA class II histocompatibility DRB1 beta chain OS=Homo sapiens OX=9606 GN=HLA-DRB1 PE=1 SV=2	C	GO:0071556	integral component of lumenal side of endoplasmic reticulum membrane
P01911	DRB_HUMANHLA class II histocompatibility DRB1 beta chain OS=Homo sapiens OX=9606 GN=HLA-DRB1 PE=1 SV=2	F	GO:0005515	protein binding
P01911	DRB_HUMANHLA class II histocompatibility DRB1 beta chain OS=Homo sapiens OX=9606 GN=HLA-DRB1 PE=1 SV=2	F	GO:0023026	MHC class II protein complex binding
P01911	DRB_HUMANHLA class II histocompatibility DRB1 beta chain OS=Homo sapiens OX=9606 GN=HLA-DRB1 PE=1 SV=2	F	GO:0030247	polysaccharide binding
P01911	DRB_HUMANHLA class II histocompatibility DRB1 beta chain OS=Homo sapiens OX=9606 GN=HLA-DRB1 PE=1 SV=2	F	GO:0032395	MHC class II receptor activity
P01911	DRB_HUMANHLA class II histocompatibility DRB1 beta chain OS=Homo sapiens OX=9606 GN=HLA-DRB1 PE=1 SV=2	F	GO:0042605	peptide antigen binding
P01911	DRB_HUMANHLA class II histocompatibility DRB1 beta chain OS=Homo sapiens OX=9606 GN=HLA-DRB1 PE=1 SV=2	P	GO:0002381	immunoglobulin production involved in immunoglobulin mediated immune response
P01911	DRB_HUMANHLA class II histocompatibility DRB1 beta chain OS=Homo sapiens OX=9606 GN=HLA-DRB1 PE=1 SV=2	P	GO:0002587	negative regulation of antigen processing and presentation of peptide antigen via MHC class II
P01911	DRB_HUMANHLA class II histocompatibility DRB1 beta chain OS=Homo sapiens OX=9606 GN=HLA-DRB1 PE=1 SV=2	P	GO:0019886	antigen processing and presentation of exogenous peptide antigen via MHC class II
P01911	DRB_HUMANHLA class II histocompatibility DRB1 beta chain OS=Homo sapiens OX=9606 GN=HLA-DRB1 PE=1 SV=2	P	GO:0032729	positive regulation of interferon-gamma production
P01911	DRB_HUMANHLA class II histocompatibility DRB1 beta chain OS=Homo sapiens OX=9606 GN=HLA-DRB1 PE=1 SV=2	P	GO:0042102	positive regulation of T cell proliferation
P01911	DRB_HUMANHLA class II histocompatibility DRB1 beta chain OS=Homo sapiens OX=9606 GN=HLA-DRB1 PE=1 SV=2	P	GO:0050852	T cell receptor signaling pathway
P01911	DRB_HUMANHLA class II histocompatibility DRB1 beta chain OS=Homo sapiens OX=9606 GN=HLA-DRB1 PE=1 SV=2	P	GO:0060333	interferon-gamma-mediated signaling pathway
P01911	DRB_HUMANHLA class II histocompatibility DRB1 beta chain OS=Homo sapiens OX=9606 GN=HLA-DRB1 PE=1 SV=2	C	GO:0019814	immunoglobulin complex
O75044	SRGP2_HUMANSLIT-ROBO Rho GTPase-activating 2 OS=Homo sapiens OX=9606 GN=SRGAP2 PE=1 SV=3	C	GO:0005634	nucleus
O75044	SRGP2_HUMANSLIT-ROBO Rho GTPase-activating 2 OS=Homo sapiens OX=9606 GN=SRGAP2 PE=1 SV=3	C	GO:0005829	cytosol
O75044	SRGP2_HUMANSLIT-ROBO Rho GTPase-activating 2 OS=Homo sapiens OX=9606 GN=SRGAP2 PE=1 SV=3	C	GO:0014069	postsynaptic density
O75044	SRGP2_HUMANSLIT-ROBO Rho GTPase-activating 2 OS=Homo sapiens OX=9606 GN=SRGAP2 PE=1 SV=3	C	GO:0030027	lamellipodium
O75044	SRGP2_HUMANSLIT-ROBO Rho GTPase-activating 2 OS=Homo sapiens OX=9606 GN=SRGAP2 PE=1 SV=3	C	GO:0030054	cell junction
O75044	SRGP2_HUMANSLIT-ROBO Rho GTPase-activating 2 OS=Homo sapiens OX=9606 GN=SRGAP2 PE=1 SV=3	C	GO:0044327	dendritic spine head
O75044	SRGP2_HUMANSLIT-ROBO Rho GTPase-activating 2 OS=Homo sapiens OX=9606 GN=SRGAP2 PE=1 SV=3	C	GO:0045211	postsynaptic membrane
O75044	SRGP2_HUMANSLIT-ROBO Rho GTPase-activating 2 OS=Homo sapiens OX=9606 GN=SRGAP2 PE=1 SV=3	C	GO:0045335	phagocytic vesicle
O75044	SRGP2_HUMANSLIT-ROBO Rho GTPase-activating 2 OS=Homo sapiens OX=9606 GN=SRGAP2 PE=1 SV=3	F	GO:0005070	SH3/SH2 adaptor activity
O75044	SRGP2_HUMANSLIT-ROBO Rho GTPase-activating 2 OS=Homo sapiens OX=9606 GN=SRGAP2 PE=1 SV=3	F	GO:0005096	GTPase activator activity
O75044	SRGP2_HUMANSLIT-ROBO Rho GTPase-activating 2 OS=Homo sapiens OX=9606 GN=SRGAP2 PE=1 SV=3	F	GO:0042803	protein homodimerization activity
O75044	SRGP2_HUMANSLIT-ROBO Rho GTPase-activating 2 OS=Homo sapiens OX=9606 GN=SRGAP2 PE=1 SV=3	F	GO:0046982	protein heterodimerization activity
O75044	SRGP2_HUMANSLIT-ROBO Rho GTPase-activating 2 OS=Homo sapiens OX=9606 GN=SRGAP2 PE=1 SV=3	F	GO:0048365	Rac GTPase binding
O75044	SRGP2_HUMANSLIT-ROBO Rho GTPase-activating 2 OS=Homo sapiens OX=9606 GN=SRGAP2 PE=1 SV=3	P	GO:0003363	lamellipodium assembly involved in ameboidal cell migration
O75044	SRGP2_HUMANSLIT-ROBO Rho GTPase-activating 2 OS=Homo sapiens OX=9606 GN=SRGAP2 PE=1 SV=3	P	GO:0007266	Rho protein signal transduction
O75044	SRGP2_HUMANSLIT-ROBO Rho GTPase-activating 2 OS=Homo sapiens OX=9606 GN=SRGAP2 PE=1 SV=3	P	GO:0008283	cell population proliferation
O75044	SRGP2_HUMANSLIT-ROBO Rho GTPase-activating 2 OS=Homo sapiens OX=9606 GN=SRGAP2 PE=1 SV=3	P	GO:0021816	extension of a leading process involved in cell motility in cerebral cortex radial glia guided migration
O75044	SRGP2_HUMANSLIT-ROBO Rho GTPase-activating 2 OS=Homo sapiens OX=9606 GN=SRGAP2 PE=1 SV=3	P	GO:0034446	substrate adhesion-dependent cell spreading
O75044	SRGP2_HUMANSLIT-ROBO Rho GTPase-activating 2 OS=Homo sapiens OX=9606 GN=SRGAP2 PE=1 SV=3	P	GO:0043547	positive regulation of GTPase activity
O75044	SRGP2_HUMANSLIT-ROBO Rho GTPase-activating 2 OS=Homo sapiens OX=9606 GN=SRGAP2 PE=1 SV=3	P	GO:0048812	neuron projection morphogenesis
O75044	SRGP2_HUMANSLIT-ROBO Rho GTPase-activating 2 OS=Homo sapiens OX=9606 GN=SRGAP2 PE=1 SV=3	P	GO:0051014	actin filament severing
O75044	SRGP2_HUMANSLIT-ROBO Rho GTPase-activating 2 OS=Homo sapiens OX=9606 GN=SRGAP2 PE=1 SV=3	P	GO:0051056	regulation of small GTPase mediated signal transduction
O75044	SRGP2_HUMANSLIT-ROBO Rho GTPase-activating 2 OS=Homo sapiens OX=9606 GN=SRGAP2 PE=1 SV=3	P	GO:0051490	negative regulation of filopodium assembly
O75044	SRGP2_HUMANSLIT-ROBO Rho GTPase-activating 2 OS=Homo sapiens OX=9606 GN=SRGAP2 PE=1 SV=3	P	GO:0060548	negative regulation of cell death
O75044	SRGP2_HUMANSLIT-ROBO Rho GTPase-activating 2 OS=Homo sapiens OX=9606 GN=SRGAP2 PE=1 SV=3	P	GO:0061000	negative regulation of dendritic spine development
O75044	SRGP2_HUMANSLIT-ROBO Rho GTPase-activating 2 OS=Homo sapiens OX=9606 GN=SRGAP2 PE=1 SV=3	P	GO:0065008	regulation of biological quality
O75044	SRGP2_HUMANSLIT-ROBO Rho GTPase-activating 2 OS=Homo sapiens OX=9606 GN=SRGAP2 PE=1 SV=3	P	GO:2001223	negative regulation of neuron migration
O75044	SRGP2_HUMANSLIT-ROBO Rho GTPase-activating 2 OS=Homo sapiens OX=9606 GN=SRGAP2 PE=1 SV=3	P	GO:2001224	positive regulation of neuron migration
Q9BTU6	P4K2A_HUMANPhosphatidylinositol 4-kinase type 2-alpha OS=Homo sapiens OX=9606 GN=PI4K2A PE=1 SV=1	C	GO:0005739	mitochondrion
Q9BTU6	P4K2A_HUMANPhosphatidylinositol 4-kinase type 2-alpha OS=Homo sapiens OX=9606 GN=PI4K2A PE=1 SV=1	C	GO:0005768	endosome
Q9BTU6	P4K2A_HUMANPhosphatidylinositol 4-kinase type 2-alpha OS=Homo sapiens OX=9606 GN=PI4K2A PE=1 SV=1	C	GO:0005802	trans-Golgi network
Q9BTU6	P4K2A_HUMANPhosphatidylinositol 4-kinase type 2-alpha OS=Homo sapiens OX=9606 GN=PI4K2A PE=1 SV=1	C	GO:0005887	integral component of plasma membrane
Q9BTU6	P4K2A_HUMANPhosphatidylinositol 4-kinase type 2-alpha OS=Homo sapiens OX=9606 GN=PI4K2A PE=1 SV=1	C	GO:0030054	cell junction
Q9BTU6	P4K2A_HUMANPhosphatidylinositol 4-kinase type 2-alpha OS=Homo sapiens OX=9606 GN=PI4K2A PE=1 SV=1	C	GO:0030425	dendrite
Q9BTU6	P4K2A_HUMANPhosphatidylinositol 4-kinase type 2-alpha OS=Homo sapiens OX=9606 GN=PI4K2A PE=1 SV=1	C	GO:0031083	BLOC-1 complex
Q9BTU6	P4K2A_HUMANPhosphatidylinositol 4-kinase type 2-alpha OS=Homo sapiens OX=9606 GN=PI4K2A PE=1 SV=1	C	GO:0035838	growing cell tip
Q9BTU6	P4K2A_HUMANPhosphatidylinositol 4-kinase type 2-alpha OS=Homo sapiens OX=9606 GN=PI4K2A PE=1 SV=1	C	GO:0042734	presynaptic membrane
Q9BTU6	P4K2A_HUMANPhosphatidylinositol 4-kinase type 2-alpha OS=Homo sapiens OX=9606 GN=PI4K2A PE=1 SV=1	C	GO:0043025	neuronal cell body
Q9BTU6	P4K2A_HUMANPhosphatidylinositol 4-kinase type 2-alpha OS=Homo sapiens OX=9606 GN=PI4K2A PE=1 SV=1	C	GO:0044231	host cell presynaptic membrane
Q9BTU6	P4K2A_HUMANPhosphatidylinositol 4-kinase type 2-alpha OS=Homo sapiens OX=9606 GN=PI4K2A PE=1 SV=1	C	GO:0045121	membrane raft
Q9BTU6	P4K2A_HUMANPhosphatidylinositol 4-kinase type 2-alpha OS=Homo sapiens OX=9606 GN=PI4K2A PE=1 SV=1	F	GO:0000287	magnesium ion binding
Q9BTU6	P4K2A_HUMANPhosphatidylinositol 4-kinase type 2-alpha OS=Homo sapiens OX=9606 GN=PI4K2A PE=1 SV=1	F	GO:0004430	1-phosphatidylinositol 4-kinase activity
Q9BTU6	P4K2A_HUMANPhosphatidylinositol 4-kinase type 2-alpha OS=Homo sapiens OX=9606 GN=PI4K2A PE=1 SV=1	F	GO:0005515	protein binding
Q9BTU6	P4K2A_HUMANPhosphatidylinositol 4-kinase type 2-alpha OS=Homo sapiens OX=9606 GN=PI4K2A PE=1 SV=1	F	GO:0005524	ATP binding
Q9BTU6	P4K2A_HUMANPhosphatidylinositol 4-kinase type 2-alpha OS=Homo sapiens OX=9606 GN=PI4K2A PE=1 SV=1	F	GO:0035651	AP-3 adaptor complex binding
Q9BTU6	P4K2A_HUMANPhosphatidylinositol 4-kinase type 2-alpha OS=Homo sapiens OX=9606 GN=PI4K2A PE=1 SV=1	P	GO:0006661	phosphatidylinositol biosynthetic process
Q9BTU6	P4K2A_HUMANPhosphatidylinositol 4-kinase type 2-alpha OS=Homo sapiens OX=9606 GN=PI4K2A PE=1 SV=1	P	GO:0007030	Golgi organization
Q9BTU6	P4K2A_HUMANPhosphatidylinositol 4-kinase type 2-alpha OS=Homo sapiens OX=9606 GN=PI4K2A PE=1 SV=1	P	GO:0007032	endosome organization
Q9BTU6	P4K2A_HUMANPhosphatidylinositol 4-kinase type 2-alpha OS=Homo sapiens OX=9606 GN=PI4K2A PE=1 SV=1	P	GO:0046854	phosphatidylinositol phosphorylation
Q9UHD2	TBK1_HUMANSerine threonine- kinase TBK1 OS=Homo sapiens OX=9606 GN=TBK1 PE=1 SV=1	C	GO:0005776	autophagosome
Q9UHD2	TBK1_HUMANSerine threonine- kinase TBK1 OS=Homo sapiens OX=9606 GN=TBK1 PE=1 SV=1	C	GO:0005815	microtubule organizing center
Q9UHD2	TBK1_HUMANSerine threonine- kinase TBK1 OS=Homo sapiens OX=9606 GN=TBK1 PE=1 SV=1	C	GO:0005829	cytosol
Q9UHD2	TBK1_HUMANSerine threonine- kinase TBK1 OS=Homo sapiens OX=9606 GN=TBK1 PE=1 SV=1	C	GO:0005886	plasma membrane
Q9UHD2	TBK1_HUMANSerine threonine- kinase TBK1 OS=Homo sapiens OX=9606 GN=TBK1 PE=1 SV=1	C	GO:0010008	endosome membrane
Q9UHD2	TBK1_HUMANSerine threonine- kinase TBK1 OS=Homo sapiens OX=9606 GN=TBK1 PE=1 SV=1	C	GO:0016235	aggresome
Q9UHD2	TBK1_HUMANSerine threonine- kinase TBK1 OS=Homo sapiens OX=9606 GN=TBK1 PE=1 SV=1	C	GO:0016605	PML body
Q9UHD2	TBK1_HUMANSerine threonine- kinase TBK1 OS=Homo sapiens OX=9606 GN=TBK1 PE=1 SV=1	C	GO:0031312	extrinsic component of organelle membrane
Q9UHD2	TBK1_HUMANSerine threonine- kinase TBK1 OS=Homo sapiens OX=9606 GN=TBK1 PE=1 SV=1	C	GO:0031966	mitochondrial membrane
Q9UHD2	TBK1_HUMANSerine threonine- kinase TBK1 OS=Homo sapiens OX=9606 GN=TBK1 PE=1 SV=1	C	GO:0034045	phagophore assembly site membrane
Q9UHD2	TBK1_HUMANSerine threonine- kinase TBK1 OS=Homo sapiens OX=9606 GN=TBK1 PE=1 SV=1	C	GO:0043005	neuron projection
Q9UHD2	TBK1_HUMANSerine threonine- kinase TBK1 OS=Homo sapiens OX=9606 GN=TBK1 PE=1 SV=1	C	GO:0120038	plasma membrane bounded cell projection part
Q9UHD2	TBK1_HUMANSerine threonine- kinase TBK1 OS=Homo sapiens OX=9606 GN=TBK1 PE=1 SV=1	C	GO:1902554	serine/threonine protein kinase complex
Q9UHD2	TBK1_HUMANSerine threonine- kinase TBK1 OS=Homo sapiens OX=9606 GN=TBK1 PE=1 SV=1	F	GO:0003676	nucleic acid binding
Q9UHD2	TBK1_HUMANSerine threonine- kinase TBK1 OS=Homo sapiens OX=9606 GN=TBK1 PE=1 SV=1	F	GO:0004674	protein serine/threonine kinase activity
Q9UHD2	TBK1_HUMANSerine threonine- kinase TBK1 OS=Homo sapiens OX=9606 GN=TBK1 PE=1 SV=1	F	GO:0004704	NF-kappaB-inducing kinase activity
Q9UHD2	TBK1_HUMANSerine threonine- kinase TBK1 OS=Homo sapiens OX=9606 GN=TBK1 PE=1 SV=1	F	GO:0005524	ATP binding
Q9UHD2	TBK1_HUMANSerine threonine- kinase TBK1 OS=Homo sapiens OX=9606 GN=TBK1 PE=1 SV=1	F	GO:0005543	phospholipid binding
Q9UHD2	TBK1_HUMANSerine threonine- kinase TBK1 OS=Homo sapiens OX=9606 GN=TBK1 PE=1 SV=1	F	GO:0015631	tubulin binding
Q9UHD2	TBK1_HUMANSerine threonine- kinase TBK1 OS=Homo sapiens OX=9606 GN=TBK1 PE=1 SV=1	F	GO:0019903	protein phosphatase binding
Q9UHD2	TBK1_HUMANSerine threonine- kinase TBK1 OS=Homo sapiens OX=9606 GN=TBK1 PE=1 SV=1	F	GO:0031625	ubiquitin protein ligase binding
Q9UHD2	TBK1_HUMANSerine threonine- kinase TBK1 OS=Homo sapiens OX=9606 GN=TBK1 PE=1 SV=1	F	GO:0036435	K48-linked polyubiquitin modification-dependent protein binding
Q9UHD2	TBK1_HUMANSerine threonine- kinase TBK1 OS=Homo sapiens OX=9606 GN=TBK1 PE=1 SV=1	F	GO:0042802	identical protein binding
Q9UHD2	TBK1_HUMANSerine threonine- kinase TBK1 OS=Homo sapiens OX=9606 GN=TBK1 PE=1 SV=1	F	GO:0046872	metal ion binding
Q9UHD2	TBK1_HUMANSerine threonine- kinase TBK1 OS=Homo sapiens OX=9606 GN=TBK1 PE=1 SV=1	F	GO:0051020	GTPase binding
Q9UHD2	TBK1_HUMANSerine threonine- kinase TBK1 OS=Homo sapiens OX=9606 GN=TBK1 PE=1 SV=1	F	GO:0051219	phosphoprotein binding
Q9UHD2	TBK1_HUMANSerine threonine- kinase TBK1 OS=Homo sapiens OX=9606 GN=TBK1 PE=1 SV=1	F	GO:0070530	K63-linked polyubiquitin modification-dependent protein binding
Q9UHD2	TBK1_HUMANSerine threonine- kinase TBK1 OS=Homo sapiens OX=9606 GN=TBK1 PE=1 SV=1	P	GO:0000226	microtubule cytoskeleton organization
Q9UHD2	TBK1_HUMANSerine threonine- kinase TBK1 OS=Homo sapiens OX=9606 GN=TBK1 PE=1 SV=1	P	GO:0006954	inflammatory response
Q9UHD2	TBK1_HUMANSerine threonine- kinase TBK1 OS=Homo sapiens OX=9606 GN=TBK1 PE=1 SV=1	P	GO:0008630	intrinsic apoptotic signaling pathway in response to DNA damage
Q9UHD2	TBK1_HUMANSerine threonine- kinase TBK1 OS=Homo sapiens OX=9606 GN=TBK1 PE=1 SV=1	P	GO:0010629	negative regulation of gene expression
Q9UHD2	TBK1_HUMANSerine threonine- kinase TBK1 OS=Homo sapiens OX=9606 GN=TBK1 PE=1 SV=1	P	GO:0016032	viral process
Q9UHD2	TBK1_HUMANSerine threonine- kinase TBK1 OS=Homo sapiens OX=9606 GN=TBK1 PE=1 SV=1	P	GO:0018107	peptidyl-threonine phosphorylation
Q9UHD2	TBK1_HUMANSerine threonine- kinase TBK1 OS=Homo sapiens OX=9606 GN=TBK1 PE=1 SV=1	P	GO:0031175	neuron projection development
Q9UHD2	TBK1_HUMANSerine threonine- kinase TBK1 OS=Homo sapiens OX=9606 GN=TBK1 PE=1 SV=1	P	GO:0032480	negative regulation of type I interferon production
Q9UHD2	TBK1_HUMANSerine threonine- kinase TBK1 OS=Homo sapiens OX=9606 GN=TBK1 PE=1 SV=1	P	GO:0032727	positive regulation of interferon-alpha production
Q9UHD2	TBK1_HUMANSerine threonine- kinase TBK1 OS=Homo sapiens OX=9606 GN=TBK1 PE=1 SV=1	P	GO:0033138	positive regulation of peptidyl-serine phosphorylation
Q9UHD2	TBK1_HUMANSerine threonine- kinase TBK1 OS=Homo sapiens OX=9606 GN=TBK1 PE=1 SV=1	P	GO:0035456	response to interferon-beta
Q9UHD2	TBK1_HUMANSerine threonine- kinase TBK1 OS=Homo sapiens OX=9606 GN=TBK1 PE=1 SV=1	P	GO:0035666	TRIF-dependent toll-like receptor signaling pathway
Q9UHD2	TBK1_HUMANSerine threonine- kinase TBK1 OS=Homo sapiens OX=9606 GN=TBK1 PE=1 SV=1	P	GO:0043123	positive regulation of I-kappaB kinase/NF-kappaB signaling
Q9UHD2	TBK1_HUMANSerine threonine- kinase TBK1 OS=Homo sapiens OX=9606 GN=TBK1 PE=1 SV=1	P	GO:0044565	dendritic cell proliferation
Q9UHD2	TBK1_HUMANSerine threonine- kinase TBK1 OS=Homo sapiens OX=9606 GN=TBK1 PE=1 SV=1	P	GO:0044782	cilium organization
Q9UHD2	TBK1_HUMANSerine threonine- kinase TBK1 OS=Homo sapiens OX=9606 GN=TBK1 PE=1 SV=1	P	GO:0045359	positive regulation of interferon-beta biosynthetic process
Q9UHD2	TBK1_HUMANSerine threonine- kinase TBK1 OS=Homo sapiens OX=9606 GN=TBK1 PE=1 SV=1	P	GO:0045944	positive regulation of transcription by RNA polymerase II
Q9UHD2	TBK1_HUMANSerine threonine- kinase TBK1 OS=Homo sapiens OX=9606 GN=TBK1 PE=1 SV=1	P	GO:0050830	defense response to Gram-positive bacterium
Q9UHD2	TBK1_HUMANSerine threonine- kinase TBK1 OS=Homo sapiens OX=9606 GN=TBK1 PE=1 SV=1	P	GO:0051129	negative regulation of cellular component organization
Q9UHD2	TBK1_HUMANSerine threonine- kinase TBK1 OS=Homo sapiens OX=9606 GN=TBK1 PE=1 SV=1	P	GO:0051260	protein homooligomerization
Q9UHD2	TBK1_HUMANSerine threonine- kinase TBK1 OS=Homo sapiens OX=9606 GN=TBK1 PE=1 SV=1	P	GO:0051607	defense response to virus
Q9UHD2	TBK1_HUMANSerine threonine- kinase TBK1 OS=Homo sapiens OX=9606 GN=TBK1 PE=1 SV=1	P	GO:0060284	regulation of cell development
Q9UHD2	TBK1_HUMANSerine threonine- kinase TBK1 OS=Homo sapiens OX=9606 GN=TBK1 PE=1 SV=1	P	GO:0060340	positive regulation of type I interferon-mediated signaling pathway
Q9UHD2	TBK1_HUMANSerine threonine- kinase TBK1 OS=Homo sapiens OX=9606 GN=TBK1 PE=1 SV=1	P	GO:0065008	regulation of biological quality
Q9UHD2	TBK1_HUMANSerine threonine- kinase TBK1 OS=Homo sapiens OX=9606 GN=TBK1 PE=1 SV=1	P	GO:0065009	regulation of molecular function
Q9UHD2	TBK1_HUMANSerine threonine- kinase TBK1 OS=Homo sapiens OX=9606 GN=TBK1 PE=1 SV=1	P	GO:0120035	regulation of plasma membrane bounded cell projection organization
Q9UHD2	TBK1_HUMANSerine threonine- kinase TBK1 OS=Homo sapiens OX=9606 GN=TBK1 PE=1 SV=1	P	GO:1901214	regulation of neuron death
Q9UHD2	TBK1_HUMANSerine threonine- kinase TBK1 OS=Homo sapiens OX=9606 GN=TBK1 PE=1 SV=1	P	GO:1901700	response to oxygen-containing compound
Q9UHD2	TBK1_HUMANSerine threonine- kinase TBK1 OS=Homo sapiens OX=9606 GN=TBK1 PE=1 SV=1	P	GO:1902117	positive regulation of organelle assembly
Q9UHD2	TBK1_HUMANSerine threonine- kinase TBK1 OS=Homo sapiens OX=9606 GN=TBK1 PE=1 SV=1	P	GO:1903827	regulation of cellular protein localization
Q9UHD2	TBK1_HUMANSerine threonine- kinase TBK1 OS=Homo sapiens OX=9606 GN=TBK1 PE=1 SV=1	P	GO:1904417	positive regulation of xenophagy
Q9UHD2	TBK1_HUMANSerine threonine- kinase TBK1 OS=Homo sapiens OX=9606 GN=TBK1 PE=1 SV=1	P	GO:2000026	regulation of multicellular organismal development
Q9UHD2	TBK1_HUMANSerine threonine- kinase TBK1 OS=Homo sapiens OX=9606 GN=TBK1 PE=1 SV=1	P	GO:0009069	serine family amino acid metabolic process
Q9UHD2	TBK1_HUMANSerine threonine- kinase TBK1 OS=Homo sapiens OX=9606 GN=TBK1 PE=1 SV=1	P	GO:0007178	transmembrane receptor protein serine/threonine kinase signaling pathway
Q9UHD2	TBK1_HUMANSerine threonine- kinase TBK1 OS=Homo sapiens OX=9606 GN=TBK1 PE=1 SV=1	C	GO:0045298	tubulin complex
O00161	SNP23_HUMANSynaptosomal-associated 23 OS=Homo sapiens OX=9606 GN=SNAP23 PE=1 SV=1	C	GO:0005654	nucleoplasm
O00161	SNP23_HUMANSynaptosomal-associated 23 OS=Homo sapiens OX=9606 GN=SNAP23 PE=1 SV=1	C	GO:0005856	cytoskeleton
O00161	SNP23_HUMANSynaptosomal-associated 23 OS=Homo sapiens OX=9606 GN=SNAP23 PE=1 SV=1	C	GO:0005913	cell-cell adherens junction
O00161	SNP23_HUMANSynaptosomal-associated 23 OS=Homo sapiens OX=9606 GN=SNAP23 PE=1 SV=1	C	GO:0008076	voltage-gated potassium channel complex
O00161	SNP23_HUMANSynaptosomal-associated 23 OS=Homo sapiens OX=9606 GN=SNAP23 PE=1 SV=1	C	GO:0030426	growth cone
O00161	SNP23_HUMANSynaptosomal-associated 23 OS=Homo sapiens OX=9606 GN=SNAP23 PE=1 SV=1	C	GO:0030670	phagocytic vesicle membrane
O00161	SNP23_HUMANSynaptosomal-associated 23 OS=Homo sapiens OX=9606 GN=SNAP23 PE=1 SV=1	C	GO:0031083	BLOC-1 complex
O00161	SNP23_HUMANSynaptosomal-associated 23 OS=Homo sapiens OX=9606 GN=SNAP23 PE=1 SV=1	C	GO:0035579	specific granule membrane
O00161	SNP23_HUMANSynaptosomal-associated 23 OS=Homo sapiens OX=9606 GN=SNAP23 PE=1 SV=1	C	GO:0042582	azurophil granule
O00161	SNP23_HUMANSynaptosomal-associated 23 OS=Homo sapiens OX=9606 GN=SNAP23 PE=1 SV=1	C	GO:0042629	mast cell granule
O00161	SNP23_HUMANSynaptosomal-associated 23 OS=Homo sapiens OX=9606 GN=SNAP23 PE=1 SV=1	C	GO:0042734	presynaptic membrane
O00161	SNP23_HUMANSynaptosomal-associated 23 OS=Homo sapiens OX=9606 GN=SNAP23 PE=1 SV=1	C	GO:0044431	Golgi apparatus part
O00161	SNP23_HUMANSynaptosomal-associated 23 OS=Homo sapiens OX=9606 GN=SNAP23 PE=1 SV=1	C	GO:0070032	synaptobrevin 2-SNAP-25-syntaxin-1a-complexin I complex
O00161	SNP23_HUMANSynaptosomal-associated 23 OS=Homo sapiens OX=9606 GN=SNAP23 PE=1 SV=1	C	GO:0070821	tertiary granule membrane
O00161	SNP23_HUMANSynaptosomal-associated 23 OS=Homo sapiens OX=9606 GN=SNAP23 PE=1 SV=1	F	GO:0005484	SNAP receptor activity
O00161	SNP23_HUMANSynaptosomal-associated 23 OS=Homo sapiens OX=9606 GN=SNAP23 PE=1 SV=1	F	GO:0017075	syntaxin-1 binding
O00161	SNP23_HUMANSynaptosomal-associated 23 OS=Homo sapiens OX=9606 GN=SNAP23 PE=1 SV=1	F	GO:0048306	calcium-dependent protein binding
O00161	SNP23_HUMANSynaptosomal-associated 23 OS=Homo sapiens OX=9606 GN=SNAP23 PE=1 SV=1	P	GO:0001504	neurotransmitter uptake
O00161	SNP23_HUMANSynaptosomal-associated 23 OS=Homo sapiens OX=9606 GN=SNAP23 PE=1 SV=1	P	GO:0002479	antigen processing and presentation of exogenous peptide antigen via MHC class I, TAP-dependent
O00161	SNP23_HUMANSynaptosomal-associated 23 OS=Homo sapiens OX=9606 GN=SNAP23 PE=1 SV=1	P	GO:0002553	histamine secretion by mast cell
O00161	SNP23_HUMANSynaptosomal-associated 23 OS=Homo sapiens OX=9606 GN=SNAP23 PE=1 SV=1	P	GO:0006892	post-Golgi vesicle-mediated transport
O00161	SNP23_HUMANSynaptosomal-associated 23 OS=Homo sapiens OX=9606 GN=SNAP23 PE=1 SV=1	P	GO:0006903	vesicle targeting
O00161	SNP23_HUMANSynaptosomal-associated 23 OS=Homo sapiens OX=9606 GN=SNAP23 PE=1 SV=1	P	GO:0007610	behavior
O00161	SNP23_HUMANSynaptosomal-associated 23 OS=Homo sapiens OX=9606 GN=SNAP23 PE=1 SV=1	P	GO:0014047	glutamate secretion
O00161	SNP23_HUMANSynaptosomal-associated 23 OS=Homo sapiens OX=9606 GN=SNAP23 PE=1 SV=1	P	GO:0016081	synaptic vesicle docking
O00161	SNP23_HUMANSynaptosomal-associated 23 OS=Homo sapiens OX=9606 GN=SNAP23 PE=1 SV=1	P	GO:0016082	synaptic vesicle priming
O00161	SNP23_HUMANSynaptosomal-associated 23 OS=Homo sapiens OX=9606 GN=SNAP23 PE=1 SV=1	P	GO:0031629	synaptic vesicle fusion to presynaptic active zone membrane
O00161	SNP23_HUMANSynaptosomal-associated 23 OS=Homo sapiens OX=9606 GN=SNAP23 PE=1 SV=1	P	GO:0034613	cellular protein localization
O00161	SNP23_HUMANSynaptosomal-associated 23 OS=Homo sapiens OX=9606 GN=SNAP23 PE=1 SV=1	P	GO:0043312	neutrophil degranulation
O00161	SNP23_HUMANSynaptosomal-associated 23 OS=Homo sapiens OX=9606 GN=SNAP23 PE=1 SV=1	P	GO:0044237	cellular metabolic process
O00161	SNP23_HUMANSynaptosomal-associated 23 OS=Homo sapiens OX=9606 GN=SNAP23 PE=1 SV=1	P	GO:0050796	regulation of insulin secretion
O00161	SNP23_HUMANSynaptosomal-associated 23 OS=Homo sapiens OX=9606 GN=SNAP23 PE=1 SV=1	P	GO:0099637	neurotransmitter receptor transport
P55210	CASP7_HUMANCaspase-7 OS=Homo sapiens OX=9606 GN=CASP7 PE=1 SV=1	C	GO:0005654	nucleoplasm
P55210	CASP7_HUMANCaspase-7 OS=Homo sapiens OX=9606 GN=CASP7 PE=1 SV=1	C	GO:0005739	mitochondrion
P55210	CASP7_HUMANCaspase-7 OS=Homo sapiens OX=9606 GN=CASP7 PE=1 SV=1	C	GO:0005856	cytoskeleton
P55210	CASP7_HUMANCaspase-7 OS=Homo sapiens OX=9606 GN=CASP7 PE=1 SV=1	C	GO:0031265	CD95 death-inducing signaling complex
P55210	CASP7_HUMANCaspase-7 OS=Homo sapiens OX=9606 GN=CASP7 PE=1 SV=1	C	GO:0044297	cell body
P55210	CASP7_HUMANCaspase-7 OS=Homo sapiens OX=9606 GN=CASP7 PE=1 SV=1	C	GO:0061702	inflammasome complex
P55210	CASP7_HUMANCaspase-7 OS=Homo sapiens OX=9606 GN=CASP7 PE=1 SV=1	C	GO:0097342	ripoptosome
P55210	CASP7_HUMANCaspase-7 OS=Homo sapiens OX=9606 GN=CASP7 PE=1 SV=1	C	GO:0097458	neuron part
P55210	CASP7_HUMANCaspase-7 OS=Homo sapiens OX=9606 GN=CASP7 PE=1 SV=1	C	GO:0098805	whole membrane
P55210	CASP7_HUMANCaspase-7 OS=Homo sapiens OX=9606 GN=CASP7 PE=1 SV=1	F	GO:0008047	enzyme activator activity
P55210	CASP7_HUMANCaspase-7 OS=Homo sapiens OX=9606 GN=CASP7 PE=1 SV=1	F	GO:0031625	ubiquitin protein ligase binding
P55210	CASP7_HUMANCaspase-7 OS=Homo sapiens OX=9606 GN=CASP7 PE=1 SV=1	F	GO:0032813	tumor necrosis factor receptor superfamily binding
P55210	CASP7_HUMANCaspase-7 OS=Homo sapiens OX=9606 GN=CASP7 PE=1 SV=1	F	GO:0035877	death effector domain binding
P55210	CASP7_HUMANCaspase-7 OS=Homo sapiens OX=9606 GN=CASP7 PE=1 SV=1	F	GO:0042802	identical protein binding
P55210	CASP7_HUMANCaspase-7 OS=Homo sapiens OX=9606 GN=CASP7 PE=1 SV=1	F	GO:0097110	scaffold protein binding
P55210	CASP7_HUMANCaspase-7 OS=Homo sapiens OX=9606 GN=CASP7 PE=1 SV=1	F	GO:0097199	cysteine-type endopeptidase activity involved in apoptotic signaling pathway
P55210	CASP7_HUMANCaspase-7 OS=Homo sapiens OX=9606 GN=CASP7 PE=1 SV=1	F	GO:0097200	cysteine-type endopeptidase activity involved in execution phase of apoptosis
P55210	CASP7_HUMANCaspase-7 OS=Homo sapiens OX=9606 GN=CASP7 PE=1 SV=1	P	GO:0002224	toll-like receptor signaling pathway
P55210	CASP7_HUMANCaspase-7 OS=Homo sapiens OX=9606 GN=CASP7 PE=1 SV=1	P	GO:0002260	lymphocyte homeostasis
P55210	CASP7_HUMANCaspase-7 OS=Homo sapiens OX=9606 GN=CASP7 PE=1 SV=1	P	GO:0006309	apoptotic DNA fragmentation
P55210	CASP7_HUMANCaspase-7 OS=Homo sapiens OX=9606 GN=CASP7 PE=1 SV=1	P	GO:0006919	activation of cysteine-type endopeptidase activity involved in apoptotic process
P55210	CASP7_HUMANCaspase-7 OS=Homo sapiens OX=9606 GN=CASP7 PE=1 SV=1	P	GO:0006974	cellular response to DNA damage stimulus
P55210	CASP7_HUMANCaspase-7 OS=Homo sapiens OX=9606 GN=CASP7 PE=1 SV=1	P	GO:0007420	brain development
P55210	CASP7_HUMANCaspase-7 OS=Homo sapiens OX=9606 GN=CASP7 PE=1 SV=1	P	GO:0009411	response to UV
P55210	CASP7_HUMANCaspase-7 OS=Homo sapiens OX=9606 GN=CASP7 PE=1 SV=1	P	GO:0009611	response to wounding
P55210	CASP7_HUMANCaspase-7 OS=Homo sapiens OX=9606 GN=CASP7 PE=1 SV=1	P	GO:0009636	response to toxic substance
P55210	CASP7_HUMANCaspase-7 OS=Homo sapiens OX=9606 GN=CASP7 PE=1 SV=1	P	GO:0010038	response to metal ion
P55210	CASP7_HUMANCaspase-7 OS=Homo sapiens OX=9606 GN=CASP7 PE=1 SV=1	P	GO:0010803	regulation of tumor necrosis factor-mediated signaling pathway
P55210	CASP7_HUMANCaspase-7 OS=Homo sapiens OX=9606 GN=CASP7 PE=1 SV=1	P	GO:0016032	viral process
P55210	CASP7_HUMANCaspase-7 OS=Homo sapiens OX=9606 GN=CASP7 PE=1 SV=1	P	GO:0016241	regulation of macroautophagy
P55210	CASP7_HUMANCaspase-7 OS=Homo sapiens OX=9606 GN=CASP7 PE=1 SV=1	P	GO:0030182	neuron differentiation
P55210	CASP7_HUMANCaspase-7 OS=Homo sapiens OX=9606 GN=CASP7 PE=1 SV=1	P	GO:0030216	keratinocyte differentiation
P55210	CASP7_HUMANCaspase-7 OS=Homo sapiens OX=9606 GN=CASP7 PE=1 SV=1	P	GO:0030218	erythrocyte differentiation
P55210	CASP7_HUMANCaspase-7 OS=Homo sapiens OX=9606 GN=CASP7 PE=1 SV=1	P	GO:0030220	platelet formation
P55210	CASP7_HUMANCaspase-7 OS=Homo sapiens OX=9606 GN=CASP7 PE=1 SV=1	P	GO:0031647	regulation of protein stability
P55210	CASP7_HUMANCaspase-7 OS=Homo sapiens OX=9606 GN=CASP7 PE=1 SV=1	P	GO:0032496	response to lipopolysaccharide
P55210	CASP7_HUMANCaspase-7 OS=Homo sapiens OX=9606 GN=CASP7 PE=1 SV=1	P	GO:0032731	positive regulation of interleukin-1 beta production
P55210	CASP7_HUMANCaspase-7 OS=Homo sapiens OX=9606 GN=CASP7 PE=1 SV=1	P	GO:0035329	hippo signaling
P55210	CASP7_HUMANCaspase-7 OS=Homo sapiens OX=9606 GN=CASP7 PE=1 SV=1	P	GO:0036462	TRAIL-activated apoptotic signaling pathway
P55210	CASP7_HUMANCaspase-7 OS=Homo sapiens OX=9606 GN=CASP7 PE=1 SV=1	P	GO:0042493	response to drug
P55210	CASP7_HUMANCaspase-7 OS=Homo sapiens OX=9606 GN=CASP7 PE=1 SV=1	P	GO:0043009	chordate embryonic development
P55210	CASP7_HUMANCaspase-7 OS=Homo sapiens OX=9606 GN=CASP7 PE=1 SV=1	P	GO:0043066	negative regulation of apoptotic process
P55210	CASP7_HUMANCaspase-7 OS=Homo sapiens OX=9606 GN=CASP7 PE=1 SV=1	P	GO:0043086	negative regulation of catalytic activity
P55210	CASP7_HUMANCaspase-7 OS=Homo sapiens OX=9606 GN=CASP7 PE=1 SV=1	P	GO:0043123	positive regulation of I-kappaB kinase/NF-kappaB signaling
P55210	CASP7_HUMANCaspase-7 OS=Homo sapiens OX=9606 GN=CASP7 PE=1 SV=1	P	GO:0043124	negative regulation of I-kappaB kinase/NF-kappaB signaling
P55210	CASP7_HUMANCaspase-7 OS=Homo sapiens OX=9606 GN=CASP7 PE=1 SV=1	P	GO:0045651	positive regulation of macrophage differentiation
P55210	CASP7_HUMANCaspase-7 OS=Homo sapiens OX=9606 GN=CASP7 PE=1 SV=1	P	GO:0045786	negative regulation of cell cycle
P55210	CASP7_HUMANCaspase-7 OS=Homo sapiens OX=9606 GN=CASP7 PE=1 SV=1	P	GO:0046677	response to antibiotic
P55210	CASP7_HUMANCaspase-7 OS=Homo sapiens OX=9606 GN=CASP7 PE=1 SV=1	P	GO:0048011	neurotrophin TRK receptor signaling pathway
P55210	CASP7_HUMANCaspase-7 OS=Homo sapiens OX=9606 GN=CASP7 PE=1 SV=1	P	GO:0048608	reproductive structure development
P55210	CASP7_HUMANCaspase-7 OS=Homo sapiens OX=9606 GN=CASP7 PE=1 SV=1	P	GO:0050672	negative regulation of lymphocyte proliferation
P55210	CASP7_HUMANCaspase-7 OS=Homo sapiens OX=9606 GN=CASP7 PE=1 SV=1	P	GO:0050877	nervous system process
P55210	CASP7_HUMANCaspase-7 OS=Homo sapiens OX=9606 GN=CASP7 PE=1 SV=1	P	GO:0051050	positive regulation of transport
P55210	CASP7_HUMANCaspase-7 OS=Homo sapiens OX=9606 GN=CASP7 PE=1 SV=1	P	GO:0051384	response to glucocorticoid
P55210	CASP7_HUMANCaspase-7 OS=Homo sapiens OX=9606 GN=CASP7 PE=1 SV=1	P	GO:0051603	proteolysis involved in cellular protein catabolic process
P55210	CASP7_HUMANCaspase-7 OS=Homo sapiens OX=9606 GN=CASP7 PE=1 SV=1	P	GO:0071260	cellular response to mechanical stimulus
P55210	CASP7_HUMANCaspase-7 OS=Homo sapiens OX=9606 GN=CASP7 PE=1 SV=1	P	GO:0072734	cellular response to staurosporine
P55210	CASP7_HUMANCaspase-7 OS=Homo sapiens OX=9606 GN=CASP7 PE=1 SV=1	P	GO:0097192	extrinsic apoptotic signaling pathway in absence of ligand
P55210	CASP7_HUMANCaspase-7 OS=Homo sapiens OX=9606 GN=CASP7 PE=1 SV=1	P	GO:0097193	intrinsic apoptotic signaling pathway
P55210	CASP7_HUMANCaspase-7 OS=Homo sapiens OX=9606 GN=CASP7 PE=1 SV=1	P	GO:0097202	activation of cysteine-type endopeptidase activity
P55210	CASP7_HUMANCaspase-7 OS=Homo sapiens OX=9606 GN=CASP7 PE=1 SV=1	P	GO:1901216	positive regulation of neuron death
P55210	CASP7_HUMANCaspase-7 OS=Homo sapiens OX=9606 GN=CASP7 PE=1 SV=1	P	GO:1902004	positive regulation of amyloid-beta formation
P55210	CASP7_HUMANCaspase-7 OS=Homo sapiens OX=9606 GN=CASP7 PE=1 SV=1	P	GO:1902041	regulation of extrinsic apoptotic signaling pathway via death domain receptors
P55210	CASP7_HUMANCaspase-7 OS=Homo sapiens OX=9606 GN=CASP7 PE=1 SV=1	P	GO:1904951	positive regulation of establishment of protein localization
P55210	CASP7_HUMANCaspase-7 OS=Homo sapiens OX=9606 GN=CASP7 PE=1 SV=1	P	GO:2001235	positive regulation of apoptotic signaling pathway
P16333	NCK1_HUMANCytoplasmic NCK1 OS=Homo sapiens OX=9606 GN=NCK1 PE=1 SV=1	C	GO:0000164	protein phosphatase type 1 complex
P16333	NCK1_HUMANCytoplasmic NCK1 OS=Homo sapiens OX=9606 GN=NCK1 PE=1 SV=1	C	GO:0005654	nucleoplasm
P16333	NCK1_HUMANCytoplasmic NCK1 OS=Homo sapiens OX=9606 GN=NCK1 PE=1 SV=1	C	GO:0005730	nucleolus
P16333	NCK1_HUMANCytoplasmic NCK1 OS=Homo sapiens OX=9606 GN=NCK1 PE=1 SV=1	C	GO:0005768	endosome
P16333	NCK1_HUMANCytoplasmic NCK1 OS=Homo sapiens OX=9606 GN=NCK1 PE=1 SV=1	C	GO:0005783	endoplasmic reticulum
P16333	NCK1_HUMANCytoplasmic NCK1 OS=Homo sapiens OX=9606 GN=NCK1 PE=1 SV=1	C	GO:0005829	cytosol
P16333	NCK1_HUMANCytoplasmic NCK1 OS=Homo sapiens OX=9606 GN=NCK1 PE=1 SV=1	C	GO:0005840	ribosome
P16333	NCK1_HUMANCytoplasmic NCK1 OS=Homo sapiens OX=9606 GN=NCK1 PE=1 SV=1	C	GO:0005856	cytoskeleton
P16333	NCK1_HUMANCytoplasmic NCK1 OS=Homo sapiens OX=9606 GN=NCK1 PE=1 SV=1	C	GO:0005911	cell-cell junction
P16333	NCK1_HUMANCytoplasmic NCK1 OS=Homo sapiens OX=9606 GN=NCK1 PE=1 SV=1	C	GO:0008180	COP9 signalosome
P16333	NCK1_HUMANCytoplasmic NCK1 OS=Homo sapiens OX=9606 GN=NCK1 PE=1 SV=1	C	GO:0012506	vesicle membrane
P16333	NCK1_HUMANCytoplasmic NCK1 OS=Homo sapiens OX=9606 GN=NCK1 PE=1 SV=1	C	GO:0014069	postsynaptic density
P16333	NCK1_HUMANCytoplasmic NCK1 OS=Homo sapiens OX=9606 GN=NCK1 PE=1 SV=1	C	GO:0036477	somatodendritic compartment
P16333	NCK1_HUMANCytoplasmic NCK1 OS=Homo sapiens OX=9606 GN=NCK1 PE=1 SV=1	C	GO:0043005	neuron projection
P16333	NCK1_HUMANCytoplasmic NCK1 OS=Homo sapiens OX=9606 GN=NCK1 PE=1 SV=1	C	GO:0070436	Grb2-EGFR complex
P16333	NCK1_HUMANCytoplasmic NCK1 OS=Homo sapiens OX=9606 GN=NCK1 PE=1 SV=1	C	GO:0120038	plasma membrane bounded cell projection part
P16333	NCK1_HUMANCytoplasmic NCK1 OS=Homo sapiens OX=9606 GN=NCK1 PE=1 SV=1	F	GO:0000166	nucleotide binding
P16333	NCK1_HUMANCytoplasmic NCK1 OS=Homo sapiens OX=9606 GN=NCK1 PE=1 SV=1	F	GO:0000217	DNA secondary structure binding
P16333	NCK1_HUMANCytoplasmic NCK1 OS=Homo sapiens OX=9606 GN=NCK1 PE=1 SV=1	F	GO:0001784	phosphotyrosine residue binding
P16333	NCK1_HUMANCytoplasmic NCK1 OS=Homo sapiens OX=9606 GN=NCK1 PE=1 SV=1	F	GO:0003690	double-stranded DNA binding
P16333	NCK1_HUMANCytoplasmic NCK1 OS=Homo sapiens OX=9606 GN=NCK1 PE=1 SV=1	F	GO:0004713	protein tyrosine kinase activity
P16333	NCK1_HUMANCytoplasmic NCK1 OS=Homo sapiens OX=9606 GN=NCK1 PE=1 SV=1	F	GO:0004860	protein kinase inhibitor activity
P16333	NCK1_HUMANCytoplasmic NCK1 OS=Homo sapiens OX=9606 GN=NCK1 PE=1 SV=1	F	GO:0005070	SH3/SH2 adaptor activity
P16333	NCK1_HUMANCytoplasmic NCK1 OS=Homo sapiens OX=9606 GN=NCK1 PE=1 SV=1	F	GO:0005154	epidermal growth factor receptor binding
P16333	NCK1_HUMANCytoplasmic NCK1 OS=Homo sapiens OX=9606 GN=NCK1 PE=1 SV=1	F	GO:0005168	neurotrophin TRKA receptor binding
P16333	NCK1_HUMANCytoplasmic NCK1 OS=Homo sapiens OX=9606 GN=NCK1 PE=1 SV=1	F	GO:0008093	cytoskeletal adaptor activity
P16333	NCK1_HUMANCytoplasmic NCK1 OS=Homo sapiens OX=9606 GN=NCK1 PE=1 SV=1	F	GO:0017124	SH3 domain binding
P16333	NCK1_HUMANCytoplasmic NCK1 OS=Homo sapiens OX=9606 GN=NCK1 PE=1 SV=1	F	GO:0030159	receptor signaling complex adaptor activity
P16333	NCK1_HUMANCytoplasmic NCK1 OS=Homo sapiens OX=9606 GN=NCK1 PE=1 SV=1	F	GO:0030971	receptor tyrosine kinase binding
P16333	NCK1_HUMANCytoplasmic NCK1 OS=Homo sapiens OX=9606 GN=NCK1 PE=1 SV=1	F	GO:0042802	identical protein binding
P16333	NCK1_HUMANCytoplasmic NCK1 OS=Homo sapiens OX=9606 GN=NCK1 PE=1 SV=1	F	GO:0043560	insulin receptor substrate binding
P16333	NCK1_HUMANCytoplasmic NCK1 OS=Homo sapiens OX=9606 GN=NCK1 PE=1 SV=1	F	GO:0044877	protein-containing complex binding
P16333	NCK1_HUMANCytoplasmic NCK1 OS=Homo sapiens OX=9606 GN=NCK1 PE=1 SV=1	F	GO:0046872	metal ion binding
P16333	NCK1_HUMANCytoplasmic NCK1 OS=Homo sapiens OX=9606 GN=NCK1 PE=1 SV=1	F	GO:0046875	ephrin receptor binding
P16333	NCK1_HUMANCytoplasmic NCK1 OS=Homo sapiens OX=9606 GN=NCK1 PE=1 SV=1	F	GO:0071074	eukaryotic initiation factor eIF2 binding
P16333	NCK1_HUMANCytoplasmic NCK1 OS=Homo sapiens OX=9606 GN=NCK1 PE=1 SV=1	F	GO:0097110	scaffold protein binding
P16333	NCK1_HUMANCytoplasmic NCK1 OS=Homo sapiens OX=9606 GN=NCK1 PE=1 SV=1	P	GO:0001558	regulation of cell growth
P16333	NCK1_HUMANCytoplasmic NCK1 OS=Homo sapiens OX=9606 GN=NCK1 PE=1 SV=1	P	GO:0001771	immunological synapse formation
P16333	NCK1_HUMANCytoplasmic NCK1 OS=Homo sapiens OX=9606 GN=NCK1 PE=1 SV=1	P	GO:0001934	positive regulation of protein phosphorylation
P16333	NCK1_HUMANCytoplasmic NCK1 OS=Homo sapiens OX=9606 GN=NCK1 PE=1 SV=1	P	GO:0006469	negative regulation of protein kinase activity
P16333	NCK1_HUMANCytoplasmic NCK1 OS=Homo sapiens OX=9606 GN=NCK1 PE=1 SV=1	P	GO:0006930	substrate-dependent cell migration, cell extension
P16333	NCK1_HUMANCytoplasmic NCK1 OS=Homo sapiens OX=9606 GN=NCK1 PE=1 SV=1	P	GO:0007172	signal complex assembly
P16333	NCK1_HUMANCytoplasmic NCK1 OS=Homo sapiens OX=9606 GN=NCK1 PE=1 SV=1	P	GO:0007176	regulation of epidermal growth factor-activated receptor activity
P16333	NCK1_HUMANCytoplasmic NCK1 OS=Homo sapiens OX=9606 GN=NCK1 PE=1 SV=1	P	GO:0007204	positive regulation of cytosolic calcium ion concentration
P16333	NCK1_HUMANCytoplasmic NCK1 OS=Homo sapiens OX=9606 GN=NCK1 PE=1 SV=1	P	GO:0007409	axonogenesis
P16333	NCK1_HUMANCytoplasmic NCK1 OS=Homo sapiens OX=9606 GN=NCK1 PE=1 SV=1	P	GO:0008285	negative regulation of cell population proliferation
P16333	NCK1_HUMANCytoplasmic NCK1 OS=Homo sapiens OX=9606 GN=NCK1 PE=1 SV=1	P	GO:0010595	positive regulation of endothelial cell migration
P16333	NCK1_HUMANCytoplasmic NCK1 OS=Homo sapiens OX=9606 GN=NCK1 PE=1 SV=1	P	GO:0010769	regulation of cell morphogenesis involved in differentiation
P16333	NCK1_HUMANCytoplasmic NCK1 OS=Homo sapiens OX=9606 GN=NCK1 PE=1 SV=1	P	GO:0010811	positive regulation of cell-substrate adhesion
P16333	NCK1_HUMANCytoplasmic NCK1 OS=Homo sapiens OX=9606 GN=NCK1 PE=1 SV=1	P	GO:0010976	positive regulation of neuron projection development
P16333	NCK1_HUMANCytoplasmic NCK1 OS=Homo sapiens OX=9606 GN=NCK1 PE=1 SV=1	P	GO:0019221	cytokine-mediated signaling pathway
P16333	NCK1_HUMANCytoplasmic NCK1 OS=Homo sapiens OX=9606 GN=NCK1 PE=1 SV=1	P	GO:0030032	lamellipodium assembly
P16333	NCK1_HUMANCytoplasmic NCK1 OS=Homo sapiens OX=9606 GN=NCK1 PE=1 SV=1	P	GO:0030838	positive regulation of actin filament polymerization
P16333	NCK1_HUMANCytoplasmic NCK1 OS=Homo sapiens OX=9606 GN=NCK1 PE=1 SV=1	P	GO:0031623	receptor internalization
P16333	NCK1_HUMANCytoplasmic NCK1 OS=Homo sapiens OX=9606 GN=NCK1 PE=1 SV=1	P	GO:0032092	positive regulation of protein binding
P16333	NCK1_HUMANCytoplasmic NCK1 OS=Homo sapiens OX=9606 GN=NCK1 PE=1 SV=1	P	GO:0033137	negative regulation of peptidyl-serine phosphorylation
P16333	NCK1_HUMANCytoplasmic NCK1 OS=Homo sapiens OX=9606 GN=NCK1 PE=1 SV=1	P	GO:0033674	positive regulation of kinase activity
P16333	NCK1_HUMANCytoplasmic NCK1 OS=Homo sapiens OX=9606 GN=NCK1 PE=1 SV=1	P	GO:0034599	cellular response to oxidative stress
P16333	NCK1_HUMANCytoplasmic NCK1 OS=Homo sapiens OX=9606 GN=NCK1 PE=1 SV=1	P	GO:0035023	regulation of Rho protein signal transduction
P16333	NCK1_HUMANCytoplasmic NCK1 OS=Homo sapiens OX=9606 GN=NCK1 PE=1 SV=1	P	GO:0035690	cellular response to drug
P16333	NCK1_HUMANCytoplasmic NCK1 OS=Homo sapiens OX=9606 GN=NCK1 PE=1 SV=1	P	GO:0036493	positive regulation of translation in response to endoplasmic reticulum stress
P16333	NCK1_HUMANCytoplasmic NCK1 OS=Homo sapiens OX=9606 GN=NCK1 PE=1 SV=1	P	GO:0038096	Fc-gamma receptor signaling pathway involved in phagocytosis
P16333	NCK1_HUMANCytoplasmic NCK1 OS=Homo sapiens OX=9606 GN=NCK1 PE=1 SV=1	P	GO:0042102	positive regulation of T cell proliferation
P16333	NCK1_HUMANCytoplasmic NCK1 OS=Homo sapiens OX=9606 GN=NCK1 PE=1 SV=1	P	GO:0042770	signal transduction in response to DNA damage
P16333	NCK1_HUMANCytoplasmic NCK1 OS=Homo sapiens OX=9606 GN=NCK1 PE=1 SV=1	P	GO:0044403	symbiotic process
P16333	NCK1_HUMANCytoplasmic NCK1 OS=Homo sapiens OX=9606 GN=NCK1 PE=1 SV=1	P	GO:0045184	establishment of protein localization
P16333	NCK1_HUMANCytoplasmic NCK1 OS=Homo sapiens OX=9606 GN=NCK1 PE=1 SV=1	P	GO:0045944	positive regulation of transcription by RNA polymerase II
P16333	NCK1_HUMANCytoplasmic NCK1 OS=Homo sapiens OX=9606 GN=NCK1 PE=1 SV=1	P	GO:0046627	negative regulation of insulin receptor signaling pathway
P16333	NCK1_HUMANCytoplasmic NCK1 OS=Homo sapiens OX=9606 GN=NCK1 PE=1 SV=1	P	GO:0046777	protein autophosphorylation
P16333	NCK1_HUMANCytoplasmic NCK1 OS=Homo sapiens OX=9606 GN=NCK1 PE=1 SV=1	P	GO:0048008	platelet-derived growth factor receptor signaling pathway
P16333	NCK1_HUMANCytoplasmic NCK1 OS=Homo sapiens OX=9606 GN=NCK1 PE=1 SV=1	P	GO:0048010	vascular endothelial growth factor receptor signaling pathway
P16333	NCK1_HUMANCytoplasmic NCK1 OS=Homo sapiens OX=9606 GN=NCK1 PE=1 SV=1	P	GO:0048013	ephrin receptor signaling pathway
P16333	NCK1_HUMANCytoplasmic NCK1 OS=Homo sapiens OX=9606 GN=NCK1 PE=1 SV=1	P	GO:0048513	animal organ development
P16333	NCK1_HUMANCytoplasmic NCK1 OS=Homo sapiens OX=9606 GN=NCK1 PE=1 SV=1	P	GO:0048638	regulation of developmental growth
P16333	NCK1_HUMANCytoplasmic NCK1 OS=Homo sapiens OX=9606 GN=NCK1 PE=1 SV=1	P	GO:0050852	T cell receptor signaling pathway
P16333	NCK1_HUMANCytoplasmic NCK1 OS=Homo sapiens OX=9606 GN=NCK1 PE=1 SV=1	P	GO:0050877	nervous system process
P16333	NCK1_HUMANCytoplasmic NCK1 OS=Homo sapiens OX=9606 GN=NCK1 PE=1 SV=1	P	GO:0051050	positive regulation of transport
P16333	NCK1_HUMANCytoplasmic NCK1 OS=Homo sapiens OX=9606 GN=NCK1 PE=1 SV=1	P	GO:0051707	response to other organism
P16333	NCK1_HUMANCytoplasmic NCK1 OS=Homo sapiens OX=9606 GN=NCK1 PE=1 SV=1	P	GO:0051726	regulation of cell cycle
P16333	NCK1_HUMANCytoplasmic NCK1 OS=Homo sapiens OX=9606 GN=NCK1 PE=1 SV=1	P	GO:0060548	negative regulation of cell death
P16333	NCK1_HUMANCytoplasmic NCK1 OS=Homo sapiens OX=9606 GN=NCK1 PE=1 SV=1	P	GO:0060996	dendritic spine development
P16333	NCK1_HUMANCytoplasmic NCK1 OS=Homo sapiens OX=9606 GN=NCK1 PE=1 SV=1	P	GO:0070262	peptidyl-serine dephosphorylation
P16333	NCK1_HUMANCytoplasmic NCK1 OS=Homo sapiens OX=9606 GN=NCK1 PE=1 SV=1	P	GO:0071363	cellular response to growth factor stimulus
P16333	NCK1_HUMANCytoplasmic NCK1 OS=Homo sapiens OX=9606 GN=NCK1 PE=1 SV=1	P	GO:0071396	cellular response to lipid
P16333	NCK1_HUMANCytoplasmic NCK1 OS=Homo sapiens OX=9606 GN=NCK1 PE=1 SV=1	P	GO:0071479	cellular response to ionizing radiation
P16333	NCK1_HUMANCytoplasmic NCK1 OS=Homo sapiens OX=9606 GN=NCK1 PE=1 SV=1	P	GO:1900274	regulation of phospholipase C activity
P16333	NCK1_HUMANCytoplasmic NCK1 OS=Homo sapiens OX=9606 GN=NCK1 PE=1 SV=1	P	GO:1902237	positive regulation of endoplasmic reticulum stress-induced intrinsic apoptotic signaling pathway
P16333	NCK1_HUMANCytoplasmic NCK1 OS=Homo sapiens OX=9606 GN=NCK1 PE=1 SV=1	P	GO:1903676	positive regulation of cap-dependent translational initiation
P16333	NCK1_HUMANCytoplasmic NCK1 OS=Homo sapiens OX=9606 GN=NCK1 PE=1 SV=1	P	GO:1903679	positive regulation of cap-independent translational initiation
P16333	NCK1_HUMANCytoplasmic NCK1 OS=Homo sapiens OX=9606 GN=NCK1 PE=1 SV=1	P	GO:1903898	negative regulation of PERK-mediated unfolded protein response
P16333	NCK1_HUMANCytoplasmic NCK1 OS=Homo sapiens OX=9606 GN=NCK1 PE=1 SV=1	P	GO:1903912	negative regulation of endoplasmic reticulum stress-induced eIF2 alpha phosphorylation
P16333	NCK1_HUMANCytoplasmic NCK1 OS=Homo sapiens OX=9606 GN=NCK1 PE=1 SV=1	P	GO:1990441	negative regulation of transcription from RNA polymerase II promoter in response to endoplasmic reticulum stress
P16333	NCK1_HUMANCytoplasmic NCK1 OS=Homo sapiens OX=9606 GN=NCK1 PE=1 SV=1	P	GO:2000249	regulation of actin cytoskeleton reorganization
P16333	NCK1_HUMANCytoplasmic NCK1 OS=Homo sapiens OX=9606 GN=NCK1 PE=1 SV=1	P	GO:2000379	positive regulation of reactive oxygen species metabolic process
O43149	ZZEF1_HUMANZinc finger ZZ-type and EF-hand domain-containing 1 OS=Homo sapiens OX=9606 GN=ZZEF1 PE=1 SV=6	C	GO:0005794	Golgi apparatus
O43149	ZZEF1_HUMANZinc finger ZZ-type and EF-hand domain-containing 1 OS=Homo sapiens OX=9606 GN=ZZEF1 PE=1 SV=6	C	GO:0005813	centrosome
O43149	ZZEF1_HUMANZinc finger ZZ-type and EF-hand domain-containing 1 OS=Homo sapiens OX=9606 GN=ZZEF1 PE=1 SV=6	C	GO:0005829	cytosol
O43149	ZZEF1_HUMANZinc finger ZZ-type and EF-hand domain-containing 1 OS=Homo sapiens OX=9606 GN=ZZEF1 PE=1 SV=6	C	GO:0031467	Cul7-RING ubiquitin ligase complex
O43149	ZZEF1_HUMANZinc finger ZZ-type and EF-hand domain-containing 1 OS=Homo sapiens OX=9606 GN=ZZEF1 PE=1 SV=6	C	GO:0044428	nuclear part
O43149	ZZEF1_HUMANZinc finger ZZ-type and EF-hand domain-containing 1 OS=Homo sapiens OX=9606 GN=ZZEF1 PE=1 SV=6	C	GO:0048471	perinuclear region of cytoplasm
O43149	ZZEF1_HUMANZinc finger ZZ-type and EF-hand domain-containing 1 OS=Homo sapiens OX=9606 GN=ZZEF1 PE=1 SV=6	C	GO:1990393	3M complex
O43149	ZZEF1_HUMANZinc finger ZZ-type and EF-hand domain-containing 1 OS=Homo sapiens OX=9606 GN=ZZEF1 PE=1 SV=6	F	GO:0004842	ubiquitin-protein transferase activity
O43149	ZZEF1_HUMANZinc finger ZZ-type and EF-hand domain-containing 1 OS=Homo sapiens OX=9606 GN=ZZEF1 PE=1 SV=6	F	GO:0005509	calcium ion binding
O43149	ZZEF1_HUMANZinc finger ZZ-type and EF-hand domain-containing 1 OS=Homo sapiens OX=9606 GN=ZZEF1 PE=1 SV=6	F	GO:0008270	zinc ion binding
O43149	ZZEF1_HUMANZinc finger ZZ-type and EF-hand domain-containing 1 OS=Homo sapiens OX=9606 GN=ZZEF1 PE=1 SV=6	F	GO:0031625	ubiquitin protein ligase binding
O43149	ZZEF1_HUMANZinc finger ZZ-type and EF-hand domain-containing 1 OS=Homo sapiens OX=9606 GN=ZZEF1 PE=1 SV=6	F	GO:0032183	SUMO binding
O43149	ZZEF1_HUMANZinc finger ZZ-type and EF-hand domain-containing 1 OS=Homo sapiens OX=9606 GN=ZZEF1 PE=1 SV=6	P	GO:0000226	microtubule cytoskeleton organization
O43149	ZZEF1_HUMANZinc finger ZZ-type and EF-hand domain-containing 1 OS=Homo sapiens OX=9606 GN=ZZEF1 PE=1 SV=6	P	GO:0000281	mitotic cytokinesis
O43149	ZZEF1_HUMANZinc finger ZZ-type and EF-hand domain-containing 1 OS=Homo sapiens OX=9606 GN=ZZEF1 PE=1 SV=6	P	GO:0001837	epithelial to mesenchymal transition
O43149	ZZEF1_HUMANZinc finger ZZ-type and EF-hand domain-containing 1 OS=Homo sapiens OX=9606 GN=ZZEF1 PE=1 SV=6	P	GO:0001890	placenta development
O43149	ZZEF1_HUMANZinc finger ZZ-type and EF-hand domain-containing 1 OS=Homo sapiens OX=9606 GN=ZZEF1 PE=1 SV=6	P	GO:0006281	DNA repair
O43149	ZZEF1_HUMANZinc finger ZZ-type and EF-hand domain-containing 1 OS=Homo sapiens OX=9606 GN=ZZEF1 PE=1 SV=6	P	GO:0007088	regulation of mitotic nuclear division
O43149	ZZEF1_HUMANZinc finger ZZ-type and EF-hand domain-containing 1 OS=Homo sapiens OX=9606 GN=ZZEF1 PE=1 SV=6	P	GO:0016567	protein ubiquitination
O43149	ZZEF1_HUMANZinc finger ZZ-type and EF-hand domain-containing 1 OS=Homo sapiens OX=9606 GN=ZZEF1 PE=1 SV=6	P	GO:0043161	proteasome-mediated ubiquitin-dependent protein catabolic process
O43149	ZZEF1_HUMANZinc finger ZZ-type and EF-hand domain-containing 1 OS=Homo sapiens OX=9606 GN=ZZEF1 PE=1 SV=6	P	GO:0050775	positive regulation of dendrite morphogenesis
Q9HB19	PKHA2_HUMANPleckstrin homology domain-containing family A member 2 OS=Homo sapiens OX=9606 GN=PLEKHA2 PE=1 SV=2	C	GO:0005654	nucleoplasm
Q9HB19	PKHA2_HUMANPleckstrin homology domain-containing family A member 2 OS=Homo sapiens OX=9606 GN=PLEKHA2 PE=1 SV=2	C	GO:0005829	cytosol
Q9HB19	PKHA2_HUMANPleckstrin homology domain-containing family A member 2 OS=Homo sapiens OX=9606 GN=PLEKHA2 PE=1 SV=2	C	GO:0032587	ruffle membrane
Q9HB19	PKHA2_HUMANPleckstrin homology domain-containing family A member 2 OS=Homo sapiens OX=9606 GN=PLEKHA2 PE=1 SV=2	C	GO:0032991	protein-containing complex
Q9HB19	PKHA2_HUMANPleckstrin homology domain-containing family A member 2 OS=Homo sapiens OX=9606 GN=PLEKHA2 PE=1 SV=2	F	GO:0001968	fibronectin binding
Q9HB19	PKHA2_HUMANPleckstrin homology domain-containing family A member 2 OS=Homo sapiens OX=9606 GN=PLEKHA2 PE=1 SV=2	F	GO:0030165	PDZ domain binding
Q9HB19	PKHA2_HUMANPleckstrin homology domain-containing family A member 2 OS=Homo sapiens OX=9606 GN=PLEKHA2 PE=1 SV=2	F	GO:0043236	laminin binding
Q9HB19	PKHA2_HUMANPleckstrin homology domain-containing family A member 2 OS=Homo sapiens OX=9606 GN=PLEKHA2 PE=1 SV=2	F	GO:0043325	phosphatidylinositol-3,4-bisphosphate binding
Q9HB19	PKHA2_HUMANPleckstrin homology domain-containing family A member 2 OS=Homo sapiens OX=9606 GN=PLEKHA2 PE=1 SV=2	P	GO:0001954	positive regulation of cell-matrix adhesion
Q9HB19	PKHA2_HUMANPleckstrin homology domain-containing family A member 2 OS=Homo sapiens OX=9606 GN=PLEKHA2 PE=1 SV=2	P	GO:0006661	phosphatidylinositol biosynthetic process
Q9HB19	PKHA2_HUMANPleckstrin homology domain-containing family A member 2 OS=Homo sapiens OX=9606 GN=PLEKHA2 PE=1 SV=2	P	GO:0008406	gonad development
Q9HB19	PKHA2_HUMANPleckstrin homology domain-containing family A member 2 OS=Homo sapiens OX=9606 GN=PLEKHA2 PE=1 SV=2	P	GO:0009653	anatomical structure morphogenesis
Q9HB19	PKHA2_HUMANPleckstrin homology domain-containing family A member 2 OS=Homo sapiens OX=9606 GN=PLEKHA2 PE=1 SV=2	P	GO:0014065	phosphatidylinositol 3-kinase signaling
Q9HB19	PKHA2_HUMANPleckstrin homology domain-containing family A member 2 OS=Homo sapiens OX=9606 GN=PLEKHA2 PE=1 SV=2	P	GO:0030154	cell differentiation
Q9HB19	PKHA2_HUMANPleckstrin homology domain-containing family A member 2 OS=Homo sapiens OX=9606 GN=PLEKHA2 PE=1 SV=2	P	GO:0031529	ruffle organization
Q9HB19	PKHA2_HUMANPleckstrin homology domain-containing family A member 2 OS=Homo sapiens OX=9606 GN=PLEKHA2 PE=1 SV=2	P	GO:0045184	establishment of protein localization
Q9HB19	PKHA2_HUMANPleckstrin homology domain-containing family A member 2 OS=Homo sapiens OX=9606 GN=PLEKHA2 PE=1 SV=2	P	GO:0048522	positive regulation of cellular process
Q9HB19	PKHA2_HUMANPleckstrin homology domain-containing family A member 2 OS=Homo sapiens OX=9606 GN=PLEKHA2 PE=1 SV=2	P	GO:0050853	B cell receptor signaling pathway
Q9HB19	PKHA2_HUMANPleckstrin homology domain-containing family A member 2 OS=Homo sapiens OX=9606 GN=PLEKHA2 PE=1 SV=2	P	GO:0051898	negative regulation of protein kinase B signaling
Q9HB19	PKHA2_HUMANPleckstrin homology domain-containing family A member 2 OS=Homo sapiens OX=9606 GN=PLEKHA2 PE=1 SV=2	P	GO:0065008	regulation of biological quality
Q9HB19	PKHA2_HUMANPleckstrin homology domain-containing family A member 2 OS=Homo sapiens OX=9606 GN=PLEKHA2 PE=1 SV=2	P	GO:0070301	cellular response to hydrogen peroxide
Q12979	ABR_HUMANActive breakpoint cluster region-related OS=Homo sapiens OX=9606 GN=ABR PE=1 SV=2	C	GO:0001891	phagocytic cup
Q12979	ABR_HUMANActive breakpoint cluster region-related OS=Homo sapiens OX=9606 GN=ABR PE=1 SV=2	C	GO:0005654	nucleoplasm
Q12979	ABR_HUMANActive breakpoint cluster region-related OS=Homo sapiens OX=9606 GN=ABR PE=1 SV=2	C	GO:0005829	cytosol
Q12979	ABR_HUMANActive breakpoint cluster region-related OS=Homo sapiens OX=9606 GN=ABR PE=1 SV=2	C	GO:0030054	cell junction
Q12979	ABR_HUMANActive breakpoint cluster region-related OS=Homo sapiens OX=9606 GN=ABR PE=1 SV=2	C	GO:0030424	axon
Q12979	ABR_HUMANActive breakpoint cluster region-related OS=Homo sapiens OX=9606 GN=ABR PE=1 SV=2	C	GO:0043197	dendritic spine
Q12979	ABR_HUMANActive breakpoint cluster region-related OS=Homo sapiens OX=9606 GN=ABR PE=1 SV=2	C	GO:0098685	Schaffer collateral - CA1 synapse
Q12979	ABR_HUMANActive breakpoint cluster region-related OS=Homo sapiens OX=9606 GN=ABR PE=1 SV=2	C	GO:0098978	glutamatergic synapse
Q12979	ABR_HUMANActive breakpoint cluster region-related OS=Homo sapiens OX=9606 GN=ABR PE=1 SV=2	C	GO:0099092	postsynaptic density, intracellular component
Q12979	ABR_HUMANActive breakpoint cluster region-related OS=Homo sapiens OX=9606 GN=ABR PE=1 SV=2	F	GO:0005089	Rho guanyl-nucleotide exchange factor activity
Q12979	ABR_HUMANActive breakpoint cluster region-related OS=Homo sapiens OX=9606 GN=ABR PE=1 SV=2	F	GO:0005096	GTPase activator activity
Q12979	ABR_HUMANActive breakpoint cluster region-related OS=Homo sapiens OX=9606 GN=ABR PE=1 SV=2	F	GO:0016301	kinase activity
Q12979	ABR_HUMANActive breakpoint cluster region-related OS=Homo sapiens OX=9606 GN=ABR PE=1 SV=2	P	GO:0002011	morphogenesis of an epithelial sheet
Q12979	ABR_HUMANActive breakpoint cluster region-related OS=Homo sapiens OX=9606 GN=ABR PE=1 SV=2	P	GO:0002692	negative regulation of cellular extravasation
Q12979	ABR_HUMANActive breakpoint cluster region-related OS=Homo sapiens OX=9606 GN=ABR PE=1 SV=2	P	GO:0003014	renal system process
Q12979	ABR_HUMANActive breakpoint cluster region-related OS=Homo sapiens OX=9606 GN=ABR PE=1 SV=2	P	GO:0006911	phagocytosis, engulfment
Q12979	ABR_HUMANActive breakpoint cluster region-related OS=Homo sapiens OX=9606 GN=ABR PE=1 SV=2	P	GO:0007015	actin filament organization
Q12979	ABR_HUMANActive breakpoint cluster region-related OS=Homo sapiens OX=9606 GN=ABR PE=1 SV=2	P	GO:0007186	G protein-coupled receptor signaling pathway
Q12979	ABR_HUMANActive breakpoint cluster region-related OS=Homo sapiens OX=9606 GN=ABR PE=1 SV=2	P	GO:0007420	brain development
Q12979	ABR_HUMANActive breakpoint cluster region-related OS=Homo sapiens OX=9606 GN=ABR PE=1 SV=2	P	GO:0022604	regulation of cell morphogenesis
Q12979	ABR_HUMANActive breakpoint cluster region-related OS=Homo sapiens OX=9606 GN=ABR PE=1 SV=2	P	GO:0032496	response to lipopolysaccharide
Q12979	ABR_HUMANActive breakpoint cluster region-related OS=Homo sapiens OX=9606 GN=ABR PE=1 SV=2	P	GO:0035023	regulation of Rho protein signal transduction
Q12979	ABR_HUMANActive breakpoint cluster region-related OS=Homo sapiens OX=9606 GN=ABR PE=1 SV=2	P	GO:0042472	inner ear morphogenesis
Q12979	ABR_HUMANActive breakpoint cluster region-related OS=Homo sapiens OX=9606 GN=ABR PE=1 SV=2	P	GO:0043065	positive regulation of apoptotic process
Q12979	ABR_HUMANActive breakpoint cluster region-related OS=Homo sapiens OX=9606 GN=ABR PE=1 SV=2	P	GO:0043114	regulation of vascular permeability
Q12979	ABR_HUMANActive breakpoint cluster region-related OS=Homo sapiens OX=9606 GN=ABR PE=1 SV=2	P	GO:0043314	negative regulation of neutrophil degranulation
Q12979	ABR_HUMANActive breakpoint cluster region-related OS=Homo sapiens OX=9606 GN=ABR PE=1 SV=2	P	GO:0046777	protein autophosphorylation
Q12979	ABR_HUMANActive breakpoint cluster region-related OS=Homo sapiens OX=9606 GN=ABR PE=1 SV=2	P	GO:0048008	platelet-derived growth factor receptor signaling pathway
Q12979	ABR_HUMANActive breakpoint cluster region-related OS=Homo sapiens OX=9606 GN=ABR PE=1 SV=2	P	GO:0050728	negative regulation of inflammatory response
Q12979	ABR_HUMANActive breakpoint cluster region-related OS=Homo sapiens OX=9606 GN=ABR PE=1 SV=2	P	GO:0050766	positive regulation of phagocytosis
Q12979	ABR_HUMANActive breakpoint cluster region-related OS=Homo sapiens OX=9606 GN=ABR PE=1 SV=2	P	GO:0050804	modulation of chemical synaptic transmission
Q12979	ABR_HUMANActive breakpoint cluster region-related OS=Homo sapiens OX=9606 GN=ABR PE=1 SV=2	P	GO:0050885	neuromuscular process controlling balance
Q12979	ABR_HUMANActive breakpoint cluster region-related OS=Homo sapiens OX=9606 GN=ABR PE=1 SV=2	P	GO:0051058	negative regulation of small GTPase mediated signal transduction
Q12979	ABR_HUMANActive breakpoint cluster region-related OS=Homo sapiens OX=9606 GN=ABR PE=1 SV=2	P	GO:0060268	negative regulation of respiratory burst
Q12979	ABR_HUMANActive breakpoint cluster region-related OS=Homo sapiens OX=9606 GN=ABR PE=1 SV=2	P	GO:0060313	negative regulation of blood vessel remodeling
Q12979	ABR_HUMANActive breakpoint cluster region-related OS=Homo sapiens OX=9606 GN=ABR PE=1 SV=2	P	GO:0090630	activation of GTPase activity
O95319	CELF2_HUMANCUGBP Elav-like family member 2 OS=Homo sapiens OX=9606 GN=CELF2 PE=1 SV=1	C	GO:0005634	nucleus
O95319	CELF2_HUMANCUGBP Elav-like family member 2 OS=Homo sapiens OX=9606 GN=CELF2 PE=1 SV=1	C	GO:0005829	cytosol
O95319	CELF2_HUMANCUGBP Elav-like family member 2 OS=Homo sapiens OX=9606 GN=CELF2 PE=1 SV=1	C	GO:1990904	ribonucleoprotein complex
O95319	CELF2_HUMANCUGBP Elav-like family member 2 OS=Homo sapiens OX=9606 GN=CELF2 PE=1 SV=1	F	GO:0003729	mRNA binding
O95319	CELF2_HUMANCUGBP Elav-like family member 2 OS=Homo sapiens OX=9606 GN=CELF2 PE=1 SV=1	F	GO:0036002	pre-mRNA binding
O95319	CELF2_HUMANCUGBP Elav-like family member 2 OS=Homo sapiens OX=9606 GN=CELF2 PE=1 SV=1	P	GO:0000381	regulation of alternative mRNA splicing, via spliceosome
O95319	CELF2_HUMANCUGBP Elav-like family member 2 OS=Homo sapiens OX=9606 GN=CELF2 PE=1 SV=1	P	GO:0006376	mRNA splice site selection
O95319	CELF2_HUMANCUGBP Elav-like family member 2 OS=Homo sapiens OX=9606 GN=CELF2 PE=1 SV=1	P	GO:0007275	multicellular organism development
O95319	CELF2_HUMANCUGBP Elav-like family member 2 OS=Homo sapiens OX=9606 GN=CELF2 PE=1 SV=1	P	GO:0007281	germ cell development
O95319	CELF2_HUMANCUGBP Elav-like family member 2 OS=Homo sapiens OX=9606 GN=CELF2 PE=1 SV=1	P	GO:0016246	RNA interference
O95319	CELF2_HUMANCUGBP Elav-like family member 2 OS=Homo sapiens OX=9606 GN=CELF2 PE=1 SV=1	P	GO:0043488	regulation of mRNA stability
O95319	CELF2_HUMANCUGBP Elav-like family member 2 OS=Homo sapiens OX=9606 GN=CELF2 PE=1 SV=1	P	GO:0048026	positive regulation of mRNA splicing, via spliceosome
O95319	CELF2_HUMANCUGBP Elav-like family member 2 OS=Homo sapiens OX=9606 GN=CELF2 PE=1 SV=1	P	GO:1903312	negative regulation of mRNA metabolic process
Q92896	GSLG1_HUMANGolgi apparatus 1 OS=Homo sapiens OX=9606 GN=GLG1 PE=1 SV=2	C	GO:0000139	Golgi membrane
Q92896	GSLG1_HUMANGolgi apparatus 1 OS=Homo sapiens OX=9606 GN=GLG1 PE=1 SV=2	C	GO:0005886	plasma membrane
Q92896	GSLG1_HUMANGolgi apparatus 1 OS=Homo sapiens OX=9606 GN=GLG1 PE=1 SV=2	C	GO:0016021	integral component of membrane
Q92896	GSLG1_HUMANGolgi apparatus 1 OS=Homo sapiens OX=9606 GN=GLG1 PE=1 SV=2	C	GO:0031012	extracellular matrix
Q92896	GSLG1_HUMANGolgi apparatus 1 OS=Homo sapiens OX=9606 GN=GLG1 PE=1 SV=2	F	GO:0005102	signaling receptor binding
Q92896	GSLG1_HUMANGolgi apparatus 1 OS=Homo sapiens OX=9606 GN=GLG1 PE=1 SV=2	F	GO:0017134	fibroblast growth factor binding
Q92896	GSLG1_HUMANGolgi apparatus 1 OS=Homo sapiens OX=9606 GN=GLG1 PE=1 SV=2	P	GO:0010955	negative regulation of protein processing
Q92896	GSLG1_HUMANGolgi apparatus 1 OS=Homo sapiens OX=9606 GN=GLG1 PE=1 SV=2	P	GO:0030512	negative regulation of transforming growth factor beta receptor signaling pathway
Q92896	GSLG1_HUMANGolgi apparatus 1 OS=Homo sapiens OX=9606 GN=GLG1 PE=1 SV=2	P	GO:0032330	regulation of chondrocyte differentiation
Q92896	GSLG1_HUMANGolgi apparatus 1 OS=Homo sapiens OX=9606 GN=GLG1 PE=1 SV=2	P	GO:0050900	leukocyte migration
Q92896	GSLG1_HUMANGolgi apparatus 1 OS=Homo sapiens OX=9606 GN=GLG1 PE=1 SV=2	P	GO:0060349	bone morphogenesis
P07602	SAP_HUMANProsaposin OS=Homo sapiens OX=9606 GN=PSAP PE=1 SV=2	C	GO:0005615	extracellular space
P07602	SAP_HUMANProsaposin OS=Homo sapiens OX=9606 GN=PSAP PE=1 SV=2	C	GO:0005764	lysosome
P07602	SAP_HUMANProsaposin OS=Homo sapiens OX=9606 GN=PSAP PE=1 SV=2	C	GO:0005829	cytosol
P07602	SAP_HUMANProsaposin OS=Homo sapiens OX=9606 GN=PSAP PE=1 SV=2	C	GO:0012505	endomembrane system
P07602	SAP_HUMANProsaposin OS=Homo sapiens OX=9606 GN=PSAP PE=1 SV=2	C	GO:0031410	cytoplasmic vesicle
P07602	SAP_HUMANProsaposin OS=Homo sapiens OX=9606 GN=PSAP PE=1 SV=2	P	GO:0002576	platelet degranulation
P07602	SAP_HUMANProsaposin OS=Homo sapiens OX=9606 GN=PSAP PE=1 SV=2	P	GO:0006683	galactosylceramide catabolic process
P07602	SAP_HUMANProsaposin OS=Homo sapiens OX=9606 GN=PSAP PE=1 SV=2	P	GO:0006869	lipid transport
P07602	SAP_HUMANProsaposin OS=Homo sapiens OX=9606 GN=PSAP PE=1 SV=2	P	GO:0019216	regulation of lipid metabolic process
P07602	SAP_HUMANProsaposin OS=Homo sapiens OX=9606 GN=PSAP PE=1 SV=2	P	GO:0030850	prostate gland development
P07602	SAP_HUMANProsaposin OS=Homo sapiens OX=9606 GN=PSAP PE=1 SV=2	P	GO:0048589	developmental growth
P07602	SAP_HUMANProsaposin OS=Homo sapiens OX=9606 GN=PSAP PE=1 SV=2	P	GO:0050885	neuromuscular process controlling balance
P07602	SAP_HUMANProsaposin OS=Homo sapiens OX=9606 GN=PSAP PE=1 SV=2	P	GO:0051345	positive regulation of hydrolase activity
P07602	SAP_HUMANProsaposin OS=Homo sapiens OX=9606 GN=PSAP PE=1 SV=2	P	GO:0071310	cellular response to organic substance
P07602	SAP_HUMANProsaposin OS=Homo sapiens OX=9606 GN=PSAP PE=1 SV=2	P	GO:0090102	cochlea development
P07602	SAP_HUMANProsaposin OS=Homo sapiens OX=9606 GN=PSAP PE=1 SV=2	P	GO:1903206	negative regulation of hydrogen peroxide-induced cell death
P78537	BL1S1_HUMANBiogenesis of lysosome-related organelles complex 1 subunit 1 OS=Homo sapiens OX=9606 GN=BLOC1S1 PE=1 SV=2	C	GO:0005758	mitochondrial intermembrane space
P78537	BL1S1_HUMANBiogenesis of lysosome-related organelles complex 1 subunit 1 OS=Homo sapiens OX=9606 GN=BLOC1S1 PE=1 SV=2	C	GO:0005759	mitochondrial matrix
P78537	BL1S1_HUMANBiogenesis of lysosome-related organelles complex 1 subunit 1 OS=Homo sapiens OX=9606 GN=BLOC1S1 PE=1 SV=2	C	GO:0005765	lysosomal membrane
P78537	BL1S1_HUMANBiogenesis of lysosome-related organelles complex 1 subunit 1 OS=Homo sapiens OX=9606 GN=BLOC1S1 PE=1 SV=2	C	GO:0031083	BLOC-1 complex
P78537	BL1S1_HUMANBiogenesis of lysosome-related organelles complex 1 subunit 1 OS=Homo sapiens OX=9606 GN=BLOC1S1 PE=1 SV=2	C	GO:0099078	BORC complex
P78537	BL1S1_HUMANBiogenesis of lysosome-related organelles complex 1 subunit 1 OS=Homo sapiens OX=9606 GN=BLOC1S1 PE=1 SV=2	C	GO:1904115	axon cytoplasm
P78537	BL1S1_HUMANBiogenesis of lysosome-related organelles complex 1 subunit 1 OS=Homo sapiens OX=9606 GN=BLOC1S1 PE=1 SV=2	F	GO:0005515	protein binding
P78537	BL1S1_HUMANBiogenesis of lysosome-related organelles complex 1 subunit 1 OS=Homo sapiens OX=9606 GN=BLOC1S1 PE=1 SV=2	P	GO:0009060	aerobic respiration
P78537	BL1S1_HUMANBiogenesis of lysosome-related organelles complex 1 subunit 1 OS=Homo sapiens OX=9606 GN=BLOC1S1 PE=1 SV=2	P	GO:0016197	endosomal transport
P78537	BL1S1_HUMANBiogenesis of lysosome-related organelles complex 1 subunit 1 OS=Homo sapiens OX=9606 GN=BLOC1S1 PE=1 SV=2	P	GO:0018394	peptidyl-lysine acetylation
P78537	BL1S1_HUMANBiogenesis of lysosome-related organelles complex 1 subunit 1 OS=Homo sapiens OX=9606 GN=BLOC1S1 PE=1 SV=2	P	GO:0031175	neuron projection development
P78537	BL1S1_HUMANBiogenesis of lysosome-related organelles complex 1 subunit 1 OS=Homo sapiens OX=9606 GN=BLOC1S1 PE=1 SV=2	P	GO:0032418	lysosome localization
P78537	BL1S1_HUMANBiogenesis of lysosome-related organelles complex 1 subunit 1 OS=Homo sapiens OX=9606 GN=BLOC1S1 PE=1 SV=2	P	GO:0032438	melanosome organization
P78537	BL1S1_HUMANBiogenesis of lysosome-related organelles complex 1 subunit 1 OS=Homo sapiens OX=9606 GN=BLOC1S1 PE=1 SV=2	P	GO:0048490	anterograde synaptic vesicle transport
P78537	BL1S1_HUMANBiogenesis of lysosome-related organelles complex 1 subunit 1 OS=Homo sapiens OX=9606 GN=BLOC1S1 PE=1 SV=2	P	GO:0060155	platelet dense granule organization
O43760	SNG2_HUMANSynaptogyrin-2 OS=Homo sapiens OX=9606 GN=SYNGR2 PE=1 SV=1	C	GO:0005811	lipid droplet
O43760	SNG2_HUMANSynaptogyrin-2 OS=Homo sapiens OX=9606 GN=SYNGR2 PE=1 SV=1	C	GO:0005886	plasma membrane
O43760	SNG2_HUMANSynaptogyrin-2 OS=Homo sapiens OX=9606 GN=SYNGR2 PE=1 SV=1	C	GO:0016021	integral component of membrane
O43760	SNG2_HUMANSynaptogyrin-2 OS=Homo sapiens OX=9606 GN=SYNGR2 PE=1 SV=1	C	GO:0030054	cell junction
O43760	SNG2_HUMANSynaptogyrin-2 OS=Homo sapiens OX=9606 GN=SYNGR2 PE=1 SV=1	C	GO:0030672	synaptic vesicle membrane
O43760	SNG2_HUMANSynaptogyrin-2 OS=Homo sapiens OX=9606 GN=SYNGR2 PE=1 SV=1	C	GO:0031594	neuromuscular junction
O43760	SNG2_HUMANSynaptogyrin-2 OS=Homo sapiens OX=9606 GN=SYNGR2 PE=1 SV=1	C	GO:0035577	azurophil granule membrane
O43760	SNG2_HUMANSynaptogyrin-2 OS=Homo sapiens OX=9606 GN=SYNGR2 PE=1 SV=1	F	GO:0005515	protein binding
O43760	SNG2_HUMANSynaptogyrin-2 OS=Homo sapiens OX=9606 GN=SYNGR2 PE=1 SV=1	P	GO:0043312	neutrophil degranulation
O43760	SNG2_HUMANSynaptogyrin-2 OS=Homo sapiens OX=9606 GN=SYNGR2 PE=1 SV=1	P	GO:0048168	regulation of neuronal synaptic plasticity
O43760	SNG2_HUMANSynaptogyrin-2 OS=Homo sapiens OX=9606 GN=SYNGR2 PE=1 SV=1	P	GO:0048499	synaptic vesicle membrane organization
Q00653	NFKB2_HUMANNuclear factor NF-kappa-B p100 subunit OS=Homo sapiens OX=9606 GN=NFKB2 PE=1 SV=4	C	GO:0000790	nuclear chromatin
Q00653	NFKB2_HUMANNuclear factor NF-kappa-B p100 subunit OS=Homo sapiens OX=9606 GN=NFKB2 PE=1 SV=4	C	GO:0001650	fibrillar center
Q00653	NFKB2_HUMANNuclear factor NF-kappa-B p100 subunit OS=Homo sapiens OX=9606 GN=NFKB2 PE=1 SV=4	C	GO:0005667	transcription factor complex
Q00653	NFKB2_HUMANNuclear factor NF-kappa-B p100 subunit OS=Homo sapiens OX=9606 GN=NFKB2 PE=1 SV=4	C	GO:0005739	mitochondrion
Q00653	NFKB2_HUMANNuclear factor NF-kappa-B p100 subunit OS=Homo sapiens OX=9606 GN=NFKB2 PE=1 SV=4	C	GO:0005813	centrosome
Q00653	NFKB2_HUMANNuclear factor NF-kappa-B p100 subunit OS=Homo sapiens OX=9606 GN=NFKB2 PE=1 SV=4	C	GO:0005829	cytosol
Q00653	NFKB2_HUMANNuclear factor NF-kappa-B p100 subunit OS=Homo sapiens OX=9606 GN=NFKB2 PE=1 SV=4	C	GO:0005886	plasma membrane
Q00653	NFKB2_HUMANNuclear factor NF-kappa-B p100 subunit OS=Homo sapiens OX=9606 GN=NFKB2 PE=1 SV=4	C	GO:0017053	transcriptional repressor complex
Q00653	NFKB2_HUMANNuclear factor NF-kappa-B p100 subunit OS=Homo sapiens OX=9606 GN=NFKB2 PE=1 SV=4	C	GO:0030496	midbody
Q00653	NFKB2_HUMANNuclear factor NF-kappa-B p100 subunit OS=Homo sapiens OX=9606 GN=NFKB2 PE=1 SV=4	C	GO:0032996	Bcl3-Bcl10 complex
Q00653	NFKB2_HUMANNuclear factor NF-kappa-B p100 subunit OS=Homo sapiens OX=9606 GN=NFKB2 PE=1 SV=4	C	GO:0033257	Bcl3/NF-kappaB2 complex
Q00653	NFKB2_HUMANNuclear factor NF-kappa-B p100 subunit OS=Homo sapiens OX=9606 GN=NFKB2 PE=1 SV=4	C	GO:0034774	secretory granule lumen
Q00653	NFKB2_HUMANNuclear factor NF-kappa-B p100 subunit OS=Homo sapiens OX=9606 GN=NFKB2 PE=1 SV=4	C	GO:0035525	NF-kappaB p50/p65 complex
Q00653	NFKB2_HUMANNuclear factor NF-kappa-B p100 subunit OS=Homo sapiens OX=9606 GN=NFKB2 PE=1 SV=4	F	GO:0000978	RNA polymerase II proximal promoter sequence-specific DNA binding
Q00653	NFKB2_HUMANNuclear factor NF-kappa-B p100 subunit OS=Homo sapiens OX=9606 GN=NFKB2 PE=1 SV=4	F	GO:0000980	RNA polymerase II distal enhancer sequence-specific DNA binding
Q00653	NFKB2_HUMANNuclear factor NF-kappa-B p100 subunit OS=Homo sapiens OX=9606 GN=NFKB2 PE=1 SV=4	F	GO:0001225	RNA polymerase II transcription coactivator binding
Q00653	NFKB2_HUMANNuclear factor NF-kappa-B p100 subunit OS=Homo sapiens OX=9606 GN=NFKB2 PE=1 SV=4	F	GO:0001227	DNA-binding transcription repressor activity, RNA polymerase II-specific
Q00653	NFKB2_HUMANNuclear factor NF-kappa-B p100 subunit OS=Homo sapiens OX=9606 GN=NFKB2 PE=1 SV=4	F	GO:0001228	DNA-binding transcription activator activity, RNA polymerase II-specific
Q00653	NFKB2_HUMANNuclear factor NF-kappa-B p100 subunit OS=Homo sapiens OX=9606 GN=NFKB2 PE=1 SV=4	F	GO:0003713	transcription coactivator activity
Q00653	NFKB2_HUMANNuclear factor NF-kappa-B p100 subunit OS=Homo sapiens OX=9606 GN=NFKB2 PE=1 SV=4	F	GO:0008139	nuclear localization sequence binding
Q00653	NFKB2_HUMANNuclear factor NF-kappa-B p100 subunit OS=Homo sapiens OX=9606 GN=NFKB2 PE=1 SV=4	F	GO:0019901	protein kinase binding
Q00653	NFKB2_HUMANNuclear factor NF-kappa-B p100 subunit OS=Homo sapiens OX=9606 GN=NFKB2 PE=1 SV=4	F	GO:0031490	chromatin DNA binding
Q00653	NFKB2_HUMANNuclear factor NF-kappa-B p100 subunit OS=Homo sapiens OX=9606 GN=NFKB2 PE=1 SV=4	F	GO:0031625	ubiquitin protein ligase binding
Q00653	NFKB2_HUMANNuclear factor NF-kappa-B p100 subunit OS=Homo sapiens OX=9606 GN=NFKB2 PE=1 SV=4	F	GO:0033613	activating transcription factor binding
Q00653	NFKB2_HUMANNuclear factor NF-kappa-B p100 subunit OS=Homo sapiens OX=9606 GN=NFKB2 PE=1 SV=4	F	GO:0042301	phosphate ion binding
Q00653	NFKB2_HUMANNuclear factor NF-kappa-B p100 subunit OS=Homo sapiens OX=9606 GN=NFKB2 PE=1 SV=4	F	GO:0042803	protein homodimerization activity
Q00653	NFKB2_HUMANNuclear factor NF-kappa-B p100 subunit OS=Homo sapiens OX=9606 GN=NFKB2 PE=1 SV=4	F	GO:0042805	actinin binding
Q00653	NFKB2_HUMANNuclear factor NF-kappa-B p100 subunit OS=Homo sapiens OX=9606 GN=NFKB2 PE=1 SV=4	F	GO:0042826	histone deacetylase binding
Q00653	NFKB2_HUMANNuclear factor NF-kappa-B p100 subunit OS=Homo sapiens OX=9606 GN=NFKB2 PE=1 SV=4	F	GO:0046982	protein heterodimerization activity
Q00653	NFKB2_HUMANNuclear factor NF-kappa-B p100 subunit OS=Homo sapiens OX=9606 GN=NFKB2 PE=1 SV=4	F	GO:0047485	protein N-terminus binding
Q00653	NFKB2_HUMANNuclear factor NF-kappa-B p100 subunit OS=Homo sapiens OX=9606 GN=NFKB2 PE=1 SV=4	F	GO:0051059	NF-kappaB binding
Q00653	NFKB2_HUMANNuclear factor NF-kappa-B p100 subunit OS=Homo sapiens OX=9606 GN=NFKB2 PE=1 SV=4	F	GO:0070491	repressing transcription factor binding
Q00653	NFKB2_HUMANNuclear factor NF-kappa-B p100 subunit OS=Homo sapiens OX=9606 GN=NFKB2 PE=1 SV=4	P	GO:0002268	follicular dendritic cell differentiation
Q00653	NFKB2_HUMANNuclear factor NF-kappa-B p100 subunit OS=Homo sapiens OX=9606 GN=NFKB2 PE=1 SV=4	P	GO:0002274	myeloid leukocyte activation
Q00653	NFKB2_HUMANNuclear factor NF-kappa-B p100 subunit OS=Homo sapiens OX=9606 GN=NFKB2 PE=1 SV=4	P	GO:0002366	leukocyte activation involved in immune response
Q00653	NFKB2_HUMANNuclear factor NF-kappa-B p100 subunit OS=Homo sapiens OX=9606 GN=NFKB2 PE=1 SV=4	P	GO:0002443	leukocyte mediated immunity
Q00653	NFKB2_HUMANNuclear factor NF-kappa-B p100 subunit OS=Homo sapiens OX=9606 GN=NFKB2 PE=1 SV=4	P	GO:0002467	germinal center formation
Q00653	NFKB2_HUMANNuclear factor NF-kappa-B p100 subunit OS=Homo sapiens OX=9606 GN=NFKB2 PE=1 SV=4	P	GO:0006464	cellular protein modification process
Q00653	NFKB2_HUMANNuclear factor NF-kappa-B p100 subunit OS=Homo sapiens OX=9606 GN=NFKB2 PE=1 SV=4	P	GO:0006508	proteolysis
Q00653	NFKB2_HUMANNuclear factor NF-kappa-B p100 subunit OS=Homo sapiens OX=9606 GN=NFKB2 PE=1 SV=4	P	GO:0007253	cytoplasmic sequestering of NF-kappaB
Q00653	NFKB2_HUMANNuclear factor NF-kappa-B p100 subunit OS=Homo sapiens OX=9606 GN=NFKB2 PE=1 SV=4	P	GO:0007568	aging
Q00653	NFKB2_HUMANNuclear factor NF-kappa-B p100 subunit OS=Homo sapiens OX=9606 GN=NFKB2 PE=1 SV=4	P	GO:0008284	positive regulation of cell population proliferation
Q00653	NFKB2_HUMANNuclear factor NF-kappa-B p100 subunit OS=Homo sapiens OX=9606 GN=NFKB2 PE=1 SV=4	P	GO:0009615	response to virus
Q00653	NFKB2_HUMANNuclear factor NF-kappa-B p100 subunit OS=Homo sapiens OX=9606 GN=NFKB2 PE=1 SV=4	P	GO:0010224	response to UV-B
Q00653	NFKB2_HUMANNuclear factor NF-kappa-B p100 subunit OS=Homo sapiens OX=9606 GN=NFKB2 PE=1 SV=4	P	GO:0010225	response to UV-C
Q00653	NFKB2_HUMANNuclear factor NF-kappa-B p100 subunit OS=Homo sapiens OX=9606 GN=NFKB2 PE=1 SV=4	P	GO:0010745	negative regulation of macrophage derived foam cell differentiation
Q00653	NFKB2_HUMANNuclear factor NF-kappa-B p100 subunit OS=Homo sapiens OX=9606 GN=NFKB2 PE=1 SV=4	P	GO:0010875	positive regulation of cholesterol efflux
Q00653	NFKB2_HUMANNuclear factor NF-kappa-B p100 subunit OS=Homo sapiens OX=9606 GN=NFKB2 PE=1 SV=4	P	GO:0010888	negative regulation of lipid storage
Q00653	NFKB2_HUMANNuclear factor NF-kappa-B p100 subunit OS=Homo sapiens OX=9606 GN=NFKB2 PE=1 SV=4	P	GO:0010956	negative regulation of calcidiol 1-monooxygenase activity
Q00653	NFKB2_HUMANNuclear factor NF-kappa-B p100 subunit OS=Homo sapiens OX=9606 GN=NFKB2 PE=1 SV=4	P	GO:0014070	response to organic cyclic compound
Q00653	NFKB2_HUMANNuclear factor NF-kappa-B p100 subunit OS=Homo sapiens OX=9606 GN=NFKB2 PE=1 SV=4	P	GO:0030098	lymphocyte differentiation
Q00653	NFKB2_HUMANNuclear factor NF-kappa-B p100 subunit OS=Homo sapiens OX=9606 GN=NFKB2 PE=1 SV=4	P	GO:0030198	extracellular matrix organization
Q00653	NFKB2_HUMANNuclear factor NF-kappa-B p100 subunit OS=Homo sapiens OX=9606 GN=NFKB2 PE=1 SV=4	P	GO:0030330	DNA damage response, signal transduction by p53 class mediator
Q00653	NFKB2_HUMANNuclear factor NF-kappa-B p100 subunit OS=Homo sapiens OX=9606 GN=NFKB2 PE=1 SV=4	P	GO:0032269	negative regulation of cellular protein metabolic process
Q00653	NFKB2_HUMANNuclear factor NF-kappa-B p100 subunit OS=Homo sapiens OX=9606 GN=NFKB2 PE=1 SV=4	P	GO:0032481	positive regulation of type I interferon production
Q00653	NFKB2_HUMANNuclear factor NF-kappa-B p100 subunit OS=Homo sapiens OX=9606 GN=NFKB2 PE=1 SV=4	P	GO:0032688	negative regulation of interferon-beta production
Q00653	NFKB2_HUMANNuclear factor NF-kappa-B p100 subunit OS=Homo sapiens OX=9606 GN=NFKB2 PE=1 SV=4	P	GO:0033209	tumor necrosis factor-mediated signaling pathway
Q00653	NFKB2_HUMANNuclear factor NF-kappa-B p100 subunit OS=Homo sapiens OX=9606 GN=NFKB2 PE=1 SV=4	P	GO:0035924	cellular response to vascular endothelial growth factor stimulus
Q00653	NFKB2_HUMANNuclear factor NF-kappa-B p100 subunit OS=Homo sapiens OX=9606 GN=NFKB2 PE=1 SV=4	P	GO:0042771	intrinsic apoptotic signaling pathway in response to DNA damage by p53 class mediator
Q00653	NFKB2_HUMANNuclear factor NF-kappa-B p100 subunit OS=Homo sapiens OX=9606 GN=NFKB2 PE=1 SV=4	P	GO:0043123	positive regulation of I-kappaB kinase/NF-kappaB signaling
Q00653	NFKB2_HUMANNuclear factor NF-kappa-B p100 subunit OS=Homo sapiens OX=9606 GN=NFKB2 PE=1 SV=4	P	GO:0043620	regulation of DNA-templated transcription in response to stress
Q00653	NFKB2_HUMANNuclear factor NF-kappa-B p100 subunit OS=Homo sapiens OX=9606 GN=NFKB2 PE=1 SV=4	P	GO:0045415	negative regulation of interleukin-8 biosynthetic process
Q00653	NFKB2_HUMANNuclear factor NF-kappa-B p100 subunit OS=Homo sapiens OX=9606 GN=NFKB2 PE=1 SV=4	P	GO:0045597	positive regulation of cell differentiation
Q00653	NFKB2_HUMANNuclear factor NF-kappa-B p100 subunit OS=Homo sapiens OX=9606 GN=NFKB2 PE=1 SV=4	P	GO:0045727	positive regulation of translation
Q00653	NFKB2_HUMANNuclear factor NF-kappa-B p100 subunit OS=Homo sapiens OX=9606 GN=NFKB2 PE=1 SV=4	P	GO:0046426	negative regulation of receptor signaling pathway via JAK-STAT
Q00653	NFKB2_HUMANNuclear factor NF-kappa-B p100 subunit OS=Homo sapiens OX=9606 GN=NFKB2 PE=1 SV=4	P	GO:0048511	rhythmic process
Q00653	NFKB2_HUMANNuclear factor NF-kappa-B p100 subunit OS=Homo sapiens OX=9606 GN=NFKB2 PE=1 SV=4	P	GO:0048536	spleen development
Q00653	NFKB2_HUMANNuclear factor NF-kappa-B p100 subunit OS=Homo sapiens OX=9606 GN=NFKB2 PE=1 SV=4	P	GO:0050729	positive regulation of inflammatory response
Q00653	NFKB2_HUMANNuclear factor NF-kappa-B p100 subunit OS=Homo sapiens OX=9606 GN=NFKB2 PE=1 SV=4	P	GO:0050862	positive regulation of T cell receptor signaling pathway
Q00653	NFKB2_HUMANNuclear factor NF-kappa-B p100 subunit OS=Homo sapiens OX=9606 GN=NFKB2 PE=1 SV=4	P	GO:0051092	positive regulation of NF-kappaB transcription factor activity
Q00653	NFKB2_HUMANNuclear factor NF-kappa-B p100 subunit OS=Homo sapiens OX=9606 GN=NFKB2 PE=1 SV=4	P	GO:0051101	regulation of DNA binding
Q00653	NFKB2_HUMANNuclear factor NF-kappa-B p100 subunit OS=Homo sapiens OX=9606 GN=NFKB2 PE=1 SV=4	P	GO:0070301	cellular response to hydrogen peroxide
Q00653	NFKB2_HUMANNuclear factor NF-kappa-B p100 subunit OS=Homo sapiens OX=9606 GN=NFKB2 PE=1 SV=4	P	GO:0070431	nucleotide-binding oligomerization domain containing 2 signaling pathway
Q00653	NFKB2_HUMANNuclear factor NF-kappa-B p100 subunit OS=Homo sapiens OX=9606 GN=NFKB2 PE=1 SV=4	P	GO:0071222	cellular response to lipopolysaccharide
Q00653	NFKB2_HUMANNuclear factor NF-kappa-B p100 subunit OS=Homo sapiens OX=9606 GN=NFKB2 PE=1 SV=4	P	GO:0071223	cellular response to lipoteichoic acid
Q00653	NFKB2_HUMANNuclear factor NF-kappa-B p100 subunit OS=Homo sapiens OX=9606 GN=NFKB2 PE=1 SV=4	P	GO:0071224	cellular response to peptidoglycan
Q00653	NFKB2_HUMANNuclear factor NF-kappa-B p100 subunit OS=Homo sapiens OX=9606 GN=NFKB2 PE=1 SV=4	P	GO:0071260	cellular response to mechanical stimulus
Q00653	NFKB2_HUMANNuclear factor NF-kappa-B p100 subunit OS=Homo sapiens OX=9606 GN=NFKB2 PE=1 SV=4	P	GO:0071316	cellular response to nicotine
Q00653	NFKB2_HUMANNuclear factor NF-kappa-B p100 subunit OS=Homo sapiens OX=9606 GN=NFKB2 PE=1 SV=4	P	GO:0071347	cellular response to interleukin-1
Q00653	NFKB2_HUMANNuclear factor NF-kappa-B p100 subunit OS=Homo sapiens OX=9606 GN=NFKB2 PE=1 SV=4	P	GO:0071354	cellular response to interleukin-6
Q00653	NFKB2_HUMANNuclear factor NF-kappa-B p100 subunit OS=Homo sapiens OX=9606 GN=NFKB2 PE=1 SV=4	P	GO:0090263	positive regulation of canonical Wnt signaling pathway
Q00653	NFKB2_HUMANNuclear factor NF-kappa-B p100 subunit OS=Homo sapiens OX=9606 GN=NFKB2 PE=1 SV=4	P	GO:1900127	positive regulation of hyaluronan biosynthetic process
Q00653	NFKB2_HUMANNuclear factor NF-kappa-B p100 subunit OS=Homo sapiens OX=9606 GN=NFKB2 PE=1 SV=4	P	GO:1901223	negative regulation of NIK/NF-kappaB signaling
Q00653	NFKB2_HUMANNuclear factor NF-kappa-B p100 subunit OS=Homo sapiens OX=9606 GN=NFKB2 PE=1 SV=4	P	GO:1901224	positive regulation of NIK/NF-kappaB signaling
Q00653	NFKB2_HUMANNuclear factor NF-kappa-B p100 subunit OS=Homo sapiens OX=9606 GN=NFKB2 PE=1 SV=4	P	GO:1901522	positive regulation of transcription from RNA polymerase II promoter involved in cellular response to chemical stimulus
Q00653	NFKB2_HUMANNuclear factor NF-kappa-B p100 subunit OS=Homo sapiens OX=9606 GN=NFKB2 PE=1 SV=4	P	GO:1902894	negative regulation of pri-miRNA transcription by RNA polymerase II
Q00653	NFKB2_HUMANNuclear factor NF-kappa-B p100 subunit OS=Homo sapiens OX=9606 GN=NFKB2 PE=1 SV=4	P	GO:1902895	positive regulation of pri-miRNA transcription by RNA polymerase II
Q00653	NFKB2_HUMANNuclear factor NF-kappa-B p100 subunit OS=Homo sapiens OX=9606 GN=NFKB2 PE=1 SV=4	P	GO:1904385	cellular response to angiotensin
Q00653	NFKB2_HUMANNuclear factor NF-kappa-B p100 subunit OS=Homo sapiens OX=9606 GN=NFKB2 PE=1 SV=4	P	GO:1904996	positive regulation of leukocyte adhesion to vascular endothelial cell
Q00653	NFKB2_HUMANNuclear factor NF-kappa-B p100 subunit OS=Homo sapiens OX=9606 GN=NFKB2 PE=1 SV=4	P	GO:2000630	positive regulation of miRNA metabolic process
Q00653	NFKB2_HUMANNuclear factor NF-kappa-B p100 subunit OS=Homo sapiens OX=9606 GN=NFKB2 PE=1 SV=4	P	GO:2001237	negative regulation of extrinsic apoptotic signaling pathway
Q00653	NFKB2_HUMANNuclear factor NF-kappa-B p100 subunit OS=Homo sapiens OX=9606 GN=NFKB2 PE=1 SV=4	P	GO:0045941	positive regulation of transcription, DNA-templated
Q00653	NFKB2_HUMANNuclear factor NF-kappa-B p100 subunit OS=Homo sapiens OX=9606 GN=NFKB2 PE=1 SV=4	C	GO:0000118	histone deacetylase complex
Q9H269	VPS16_HUMANVacuolar sorting-associated 16 homolog OS=Homo sapiens OX=9606 GN=VPS16 PE=1 SV=2	C	GO:0005765	lysosomal membrane
Q9H269	VPS16_HUMANVacuolar sorting-associated 16 homolog OS=Homo sapiens OX=9606 GN=VPS16 PE=1 SV=2	C	GO:0005769	early endosome
Q9H269	VPS16_HUMANVacuolar sorting-associated 16 homolog OS=Homo sapiens OX=9606 GN=VPS16 PE=1 SV=2	C	GO:0005776	autophagosome
Q9H269	VPS16_HUMANVacuolar sorting-associated 16 homolog OS=Homo sapiens OX=9606 GN=VPS16 PE=1 SV=2	C	GO:0030136	clathrin-coated vesicle
Q9H269	VPS16_HUMANVacuolar sorting-associated 16 homolog OS=Homo sapiens OX=9606 GN=VPS16 PE=1 SV=2	C	GO:0030424	axon
Q9H269	VPS16_HUMANVacuolar sorting-associated 16 homolog OS=Homo sapiens OX=9606 GN=VPS16 PE=1 SV=2	C	GO:0030897	HOPS complex
Q9H269	VPS16_HUMANVacuolar sorting-associated 16 homolog OS=Homo sapiens OX=9606 GN=VPS16 PE=1 SV=2	C	GO:0031902	late endosome membrane
Q9H269	VPS16_HUMANVacuolar sorting-associated 16 homolog OS=Homo sapiens OX=9606 GN=VPS16 PE=1 SV=2	C	GO:0043025	neuronal cell body
Q9H269	VPS16_HUMANVacuolar sorting-associated 16 homolog OS=Homo sapiens OX=9606 GN=VPS16 PE=1 SV=2	C	GO:0055037	recycling endosome
Q9H269	VPS16_HUMANVacuolar sorting-associated 16 homolog OS=Homo sapiens OX=9606 GN=VPS16 PE=1 SV=2	F	GO:0051015	actin filament binding
Q9H269	VPS16_HUMANVacuolar sorting-associated 16 homolog OS=Homo sapiens OX=9606 GN=VPS16 PE=1 SV=2	P	GO:0006886	intracellular protein transport
Q9H269	VPS16_HUMANVacuolar sorting-associated 16 homolog OS=Homo sapiens OX=9606 GN=VPS16 PE=1 SV=2	P	GO:0008333	endosome to lysosome transport
Q9H269	VPS16_HUMANVacuolar sorting-associated 16 homolog OS=Homo sapiens OX=9606 GN=VPS16 PE=1 SV=2	P	GO:0016197	endosomal transport
Q9H269	VPS16_HUMANVacuolar sorting-associated 16 homolog OS=Homo sapiens OX=9606 GN=VPS16 PE=1 SV=2	P	GO:0032889	regulation of vacuole fusion, non-autophagic
Q9H269	VPS16_HUMANVacuolar sorting-associated 16 homolog OS=Homo sapiens OX=9606 GN=VPS16 PE=1 SV=2	P	GO:0035542	regulation of SNARE complex assembly
Q9H269	VPS16_HUMANVacuolar sorting-associated 16 homolog OS=Homo sapiens OX=9606 GN=VPS16 PE=1 SV=2	P	GO:0097352	autophagosome maturation
Q9Y2I8	WDR37_HUMANWD repeat-containing 37 OS=Homo sapiens OX=9606 GN=WDR37 PE=1 SV=2	C	GO:0000151	ubiquitin ligase complex
Q9Y2I8	WDR37_HUMANWD repeat-containing 37 OS=Homo sapiens OX=9606 GN=WDR37 PE=1 SV=2	C	GO:0005576	extracellular region
Q9Y2I8	WDR37_HUMANWD repeat-containing 37 OS=Homo sapiens OX=9606 GN=WDR37 PE=1 SV=2	C	GO:0005654	nucleoplasm
Q9Y2I8	WDR37_HUMANWD repeat-containing 37 OS=Homo sapiens OX=9606 GN=WDR37 PE=1 SV=2	C	GO:0005794	Golgi apparatus
Q9Y2I8	WDR37_HUMANWD repeat-containing 37 OS=Homo sapiens OX=9606 GN=WDR37 PE=1 SV=2	C	GO:0005815	microtubule organizing center
Q9Y2I8	WDR37_HUMANWD repeat-containing 37 OS=Homo sapiens OX=9606 GN=WDR37 PE=1 SV=2	C	GO:0030687	preribosome, large subunit precursor
Q9Y2I8	WDR37_HUMANWD repeat-containing 37 OS=Homo sapiens OX=9606 GN=WDR37 PE=1 SV=2	C	GO:0031410	cytoplasmic vesicle
Q9Y2I8	WDR37_HUMANWD repeat-containing 37 OS=Homo sapiens OX=9606 GN=WDR37 PE=1 SV=2	C	GO:0044425	membrane part
Q9Y2I8	WDR37_HUMANWD repeat-containing 37 OS=Homo sapiens OX=9606 GN=WDR37 PE=1 SV=2	C	GO:0070545	PeBoW complex
Q9Y2I8	WDR37_HUMANWD repeat-containing 37 OS=Homo sapiens OX=9606 GN=WDR37 PE=1 SV=2	C	GO:0098588	bounding membrane of organelle
Q9Y2I8	WDR37_HUMANWD repeat-containing 37 OS=Homo sapiens OX=9606 GN=WDR37 PE=1 SV=2	C	GO:0120025	plasma membrane bounded cell projection
Q9Y2I8	WDR37_HUMANWD repeat-containing 37 OS=Homo sapiens OX=9606 GN=WDR37 PE=1 SV=2	F	GO:0016740	transferase activity
Q9Y2I8	WDR37_HUMANWD repeat-containing 37 OS=Homo sapiens OX=9606 GN=WDR37 PE=1 SV=2	F	GO:0051219	phosphoprotein binding
Q9Y2I8	WDR37_HUMANWD repeat-containing 37 OS=Homo sapiens OX=9606 GN=WDR37 PE=1 SV=2	P	GO:0001932	regulation of protein phosphorylation
Q9Y2I8	WDR37_HUMANWD repeat-containing 37 OS=Homo sapiens OX=9606 GN=WDR37 PE=1 SV=2	P	GO:0002682	regulation of immune system process
Q9Y2I8	WDR37_HUMANWD repeat-containing 37 OS=Homo sapiens OX=9606 GN=WDR37 PE=1 SV=2	P	GO:0006355	regulation of transcription, DNA-templated
Q9Y2I8	WDR37_HUMANWD repeat-containing 37 OS=Homo sapiens OX=9606 GN=WDR37 PE=1 SV=2	P	GO:0006511	ubiquitin-dependent protein catabolic process
Q9Y2I8	WDR37_HUMANWD repeat-containing 37 OS=Homo sapiens OX=9606 GN=WDR37 PE=1 SV=2	P	GO:0007017	microtubule-based process
Q9Y2I8	WDR37_HUMANWD repeat-containing 37 OS=Homo sapiens OX=9606 GN=WDR37 PE=1 SV=2	P	GO:0007166	cell surface receptor signaling pathway
Q9Y2I8	WDR37_HUMANWD repeat-containing 37 OS=Homo sapiens OX=9606 GN=WDR37 PE=1 SV=2	P	GO:0007420	brain development
Q9Y2I8	WDR37_HUMANWD repeat-containing 37 OS=Homo sapiens OX=9606 GN=WDR37 PE=1 SV=2	P	GO:0009653	anatomical structure morphogenesis
Q9Y2I8	WDR37_HUMANWD repeat-containing 37 OS=Homo sapiens OX=9606 GN=WDR37 PE=1 SV=2	P	GO:0009967	positive regulation of signal transduction
Q9Y2I8	WDR37_HUMANWD repeat-containing 37 OS=Homo sapiens OX=9606 GN=WDR37 PE=1 SV=2	P	GO:0009968	negative regulation of signal transduction
Q9Y2I8	WDR37_HUMANWD repeat-containing 37 OS=Homo sapiens OX=9606 GN=WDR37 PE=1 SV=2	P	GO:0010605	negative regulation of macromolecule metabolic process
Q9Y2I8	WDR37_HUMANWD repeat-containing 37 OS=Homo sapiens OX=9606 GN=WDR37 PE=1 SV=2	P	GO:0016192	vesicle-mediated transport
Q9Y2I8	WDR37_HUMANWD repeat-containing 37 OS=Homo sapiens OX=9606 GN=WDR37 PE=1 SV=2	P	GO:0016477	cell migration
Q9Y2I8	WDR37_HUMANWD repeat-containing 37 OS=Homo sapiens OX=9606 GN=WDR37 PE=1 SV=2	P	GO:0022402	cell cycle process
Q9Y2I8	WDR37_HUMANWD repeat-containing 37 OS=Homo sapiens OX=9606 GN=WDR37 PE=1 SV=2	P	GO:0030030	cell projection organization
Q9Y2I8	WDR37_HUMANWD repeat-containing 37 OS=Homo sapiens OX=9606 GN=WDR37 PE=1 SV=2	P	GO:0031324	negative regulation of cellular metabolic process
Q9Y2I8	WDR37_HUMANWD repeat-containing 37 OS=Homo sapiens OX=9606 GN=WDR37 PE=1 SV=2	P	GO:0031401	positive regulation of protein modification process
Q9Y2I8	WDR37_HUMANWD repeat-containing 37 OS=Homo sapiens OX=9606 GN=WDR37 PE=1 SV=2	P	GO:0032879	regulation of localization
Q9Y2I8	WDR37_HUMANWD repeat-containing 37 OS=Homo sapiens OX=9606 GN=WDR37 PE=1 SV=2	P	GO:0033043	regulation of organelle organization
Q9Y2I8	WDR37_HUMANWD repeat-containing 37 OS=Homo sapiens OX=9606 GN=WDR37 PE=1 SV=2	P	GO:0045862	positive regulation of proteolysis
Q9Y2I8	WDR37_HUMANWD repeat-containing 37 OS=Homo sapiens OX=9606 GN=WDR37 PE=1 SV=2	P	GO:0046907	intracellular transport
Q9Y2I8	WDR37_HUMANWD repeat-containing 37 OS=Homo sapiens OX=9606 GN=WDR37 PE=1 SV=2	P	GO:0048699	generation of neurons
Q9Y2I8	WDR37_HUMANWD repeat-containing 37 OS=Homo sapiens OX=9606 GN=WDR37 PE=1 SV=2	P	GO:0051130	positive regulation of cellular component organization
Q9Y2I8	WDR37_HUMANWD repeat-containing 37 OS=Homo sapiens OX=9606 GN=WDR37 PE=1 SV=2	P	GO:0051276	chromosome organization
Q9Y2I8	WDR37_HUMANWD repeat-containing 37 OS=Homo sapiens OX=9606 GN=WDR37 PE=1 SV=2	P	GO:0051640	organelle localization
Q9Y2I8	WDR37_HUMANWD repeat-containing 37 OS=Homo sapiens OX=9606 GN=WDR37 PE=1 SV=2	P	GO:0051726	regulation of cell cycle
Q9Y2I8	WDR37_HUMANWD repeat-containing 37 OS=Homo sapiens OX=9606 GN=WDR37 PE=1 SV=2	P	GO:0060284	regulation of cell development
Q9Y2I8	WDR37_HUMANWD repeat-containing 37 OS=Homo sapiens OX=9606 GN=WDR37 PE=1 SV=2	P	GO:0065008	regulation of biological quality
Q9Y2I8	WDR37_HUMANWD repeat-containing 37 OS=Homo sapiens OX=9606 GN=WDR37 PE=1 SV=2	P	GO:0065009	regulation of molecular function
Q9Y2I8	WDR37_HUMANWD repeat-containing 37 OS=Homo sapiens OX=9606 GN=WDR37 PE=1 SV=2	P	GO:0080135	regulation of cellular response to stress
Q9Y2I8	WDR37_HUMANWD repeat-containing 37 OS=Homo sapiens OX=9606 GN=WDR37 PE=1 SV=2	P	GO:1902531	regulation of intracellular signal transduction
Q9Y2I8	WDR37_HUMANWD repeat-containing 37 OS=Homo sapiens OX=9606 GN=WDR37 PE=1 SV=2	P	GO:1903050	regulation of proteolysis involved in cellular protein catabolic process
Q9Y2I8	WDR37_HUMANWD repeat-containing 37 OS=Homo sapiens OX=9606 GN=WDR37 PE=1 SV=2	P	GO:2000026	regulation of multicellular organismal development
Q9BVC6	TM109_HUMANTransmembrane 109 OS=Homo sapiens OX=9606 GN=TMEM109 PE=1 SV=1	C	GO:0005640	nuclear outer membrane
Q9BVC6	TM109_HUMANTransmembrane 109 OS=Homo sapiens OX=9606 GN=TMEM109 PE=1 SV=1	C	GO:0016021	integral component of membrane
Q9BVC6	TM109_HUMANTransmembrane 109 OS=Homo sapiens OX=9606 GN=TMEM109 PE=1 SV=1	C	GO:0033017	sarcoplasmic reticulum membrane
Q9BVC6	TM109_HUMANTransmembrane 109 OS=Homo sapiens OX=9606 GN=TMEM109 PE=1 SV=1	F	GO:0005244	voltage-gated ion channel activity
Q9BVC6	TM109_HUMANTransmembrane 109 OS=Homo sapiens OX=9606 GN=TMEM109 PE=1 SV=1	P	GO:0034765	regulation of ion transmembrane transport
Q9BVC6	TM109_HUMANTransmembrane 109 OS=Homo sapiens OX=9606 GN=TMEM109 PE=1 SV=1	P	GO:0042771	intrinsic apoptotic signaling pathway in response to DNA damage by p53 class mediator
Q9BVC6	TM109_HUMANTransmembrane 109 OS=Homo sapiens OX=9606 GN=TMEM109 PE=1 SV=1	P	GO:0060548	negative regulation of cell death
Q9BVC6	TM109_HUMANTransmembrane 109 OS=Homo sapiens OX=9606 GN=TMEM109 PE=1 SV=1	P	GO:0071480	cellular response to gamma radiation
Q15388	TOM20_HUMANMitochondrial import receptor subunit TOM20 homolog OS=Homo sapiens OX=9606 GN=TOMM20 PE=1 SV=1	C	GO:0005742	mitochondrial outer membrane translocase complex
Q15388	TOM20_HUMANMitochondrial import receptor subunit TOM20 homolog OS=Homo sapiens OX=9606 GN=TOMM20 PE=1 SV=1	C	GO:0031307	integral component of mitochondrial outer membrane
Q15388	TOM20_HUMANMitochondrial import receptor subunit TOM20 homolog OS=Homo sapiens OX=9606 GN=TOMM20 PE=1 SV=1	C	GO:0044233	mitochondria-associated endoplasmic reticulum membrane
Q15388	TOM20_HUMANMitochondrial import receptor subunit TOM20 homolog OS=Homo sapiens OX=9606 GN=TOMM20 PE=1 SV=1	F	GO:0015450	P-P-bond-hydrolysis-driven protein transmembrane transporter activity
Q15388	TOM20_HUMANMitochondrial import receptor subunit TOM20 homolog OS=Homo sapiens OX=9606 GN=TOMM20 PE=1 SV=1	F	GO:0030943	mitochondrion targeting sequence binding
Q15388	TOM20_HUMANMitochondrial import receptor subunit TOM20 homolog OS=Homo sapiens OX=9606 GN=TOMM20 PE=1 SV=1	F	GO:0051082	unfolded protein binding
Q15388	TOM20_HUMANMitochondrial import receptor subunit TOM20 homolog OS=Homo sapiens OX=9606 GN=TOMM20 PE=1 SV=1	P	GO:0014850	response to muscle activity
Q15388	TOM20_HUMANMitochondrial import receptor subunit TOM20 homolog OS=Homo sapiens OX=9606 GN=TOMM20 PE=1 SV=1	P	GO:0016031	tRNA import into mitochondrion
Q15388	TOM20_HUMANMitochondrial import receptor subunit TOM20 homolog OS=Homo sapiens OX=9606 GN=TOMM20 PE=1 SV=1	P	GO:0016236	macroautophagy
Q15388	TOM20_HUMANMitochondrial import receptor subunit TOM20 homolog OS=Homo sapiens OX=9606 GN=TOMM20 PE=1 SV=1	P	GO:0016579	protein deubiquitination
Q15388	TOM20_HUMANMitochondrial import receptor subunit TOM20 homolog OS=Homo sapiens OX=9606 GN=TOMM20 PE=1 SV=1	P	GO:0030150	protein import into mitochondrial matrix
Q15388	TOM20_HUMANMitochondrial import receptor subunit TOM20 homolog OS=Homo sapiens OX=9606 GN=TOMM20 PE=1 SV=1	P	GO:0070096	mitochondrial outer membrane translocase complex assembly
Q15388	TOM20_HUMANMitochondrial import receptor subunit TOM20 homolog OS=Homo sapiens OX=9606 GN=TOMM20 PE=1 SV=1	P	GO:1905242	response to 3,3',5-triiodo-L-thyronine
Q15388	TOM20_HUMANMitochondrial import receptor subunit TOM20 homolog OS=Homo sapiens OX=9606 GN=TOMM20 PE=1 SV=1	C	GO:0009941	chloroplast envelope
Q9H4G4	GAPR1_HUMANGolgi-associated plant pathogenesis-related 1 OS=Homo sapiens OX=9606 GN=GLIPR2 PE=1 SV=3	C	GO:0000139	Golgi membrane
Q9H4G4	GAPR1_HUMANGolgi-associated plant pathogenesis-related 1 OS=Homo sapiens OX=9606 GN=GLIPR2 PE=1 SV=3	C	GO:0005615	extracellular space
Q9H4G4	GAPR1_HUMANGolgi-associated plant pathogenesis-related 1 OS=Homo sapiens OX=9606 GN=GLIPR2 PE=1 SV=3	C	GO:0030141	secretory granule
Q9H4G4	GAPR1_HUMANGolgi-associated plant pathogenesis-related 1 OS=Homo sapiens OX=9606 GN=GLIPR2 PE=1 SV=3	C	GO:0044433	cytoplasmic vesicle part
Q9H4G4	GAPR1_HUMANGolgi-associated plant pathogenesis-related 1 OS=Homo sapiens OX=9606 GN=GLIPR2 PE=1 SV=3	C	GO:0070013	intracellular organelle lumen
Q9H4G4	GAPR1_HUMANGolgi-associated plant pathogenesis-related 1 OS=Homo sapiens OX=9606 GN=GLIPR2 PE=1 SV=3	F	GO:0042803	protein homodimerization activity
Q9H4G4	GAPR1_HUMANGolgi-associated plant pathogenesis-related 1 OS=Homo sapiens OX=9606 GN=GLIPR2 PE=1 SV=3	P	GO:0010634	positive regulation of epithelial cell migration
Q9H4G4	GAPR1_HUMANGolgi-associated plant pathogenesis-related 1 OS=Homo sapiens OX=9606 GN=GLIPR2 PE=1 SV=3	P	GO:0010718	positive regulation of epithelial to mesenchymal transition
Q9H4G4	GAPR1_HUMANGolgi-associated plant pathogenesis-related 1 OS=Homo sapiens OX=9606 GN=GLIPR2 PE=1 SV=3	P	GO:0070374	positive regulation of ERK1 and ERK2 cascade
B9A064	IGLL5_HUMANImmunoglobulin lambda-like polypeptide 5 OS=Homo sapiens OX=9606 GN=IGLL5 PE=2 SV=2	C	GO:0009897	external side of plasma membrane
B9A064	IGLL5_HUMANImmunoglobulin lambda-like polypeptide 5 OS=Homo sapiens OX=9606 GN=IGLL5 PE=2 SV=2	C	GO:0042571	immunoglobulin complex, circulating
B9A064	IGLL5_HUMANImmunoglobulin lambda-like polypeptide 5 OS=Homo sapiens OX=9606 GN=IGLL5 PE=2 SV=2	F	GO:0003823	antigen binding
B9A064	IGLL5_HUMANImmunoglobulin lambda-like polypeptide 5 OS=Homo sapiens OX=9606 GN=IGLL5 PE=2 SV=2	F	GO:0034987	immunoglobulin receptor binding
B9A064	IGLL5_HUMANImmunoglobulin lambda-like polypeptide 5 OS=Homo sapiens OX=9606 GN=IGLL5 PE=2 SV=2	P	GO:0006898	receptor-mediated endocytosis
B9A064	IGLL5_HUMANImmunoglobulin lambda-like polypeptide 5 OS=Homo sapiens OX=9606 GN=IGLL5 PE=2 SV=2	P	GO:0006910	phagocytosis, recognition
B9A064	IGLL5_HUMANImmunoglobulin lambda-like polypeptide 5 OS=Homo sapiens OX=9606 GN=IGLL5 PE=2 SV=2	P	GO:0006911	phagocytosis, engulfment
B9A064	IGLL5_HUMANImmunoglobulin lambda-like polypeptide 5 OS=Homo sapiens OX=9606 GN=IGLL5 PE=2 SV=2	P	GO:0006958	complement activation, classical pathway
B9A064	IGLL5_HUMANImmunoglobulin lambda-like polypeptide 5 OS=Homo sapiens OX=9606 GN=IGLL5 PE=2 SV=2	P	GO:0030449	regulation of complement activation
B9A064	IGLL5_HUMANImmunoglobulin lambda-like polypeptide 5 OS=Homo sapiens OX=9606 GN=IGLL5 PE=2 SV=2	P	GO:0038095	Fc-epsilon receptor signaling pathway
B9A064	IGLL5_HUMANImmunoglobulin lambda-like polypeptide 5 OS=Homo sapiens OX=9606 GN=IGLL5 PE=2 SV=2	P	GO:0038096	Fc-gamma receptor signaling pathway involved in phagocytosis
B9A064	IGLL5_HUMANImmunoglobulin lambda-like polypeptide 5 OS=Homo sapiens OX=9606 GN=IGLL5 PE=2 SV=2	P	GO:0042742	defense response to bacterium
B9A064	IGLL5_HUMANImmunoglobulin lambda-like polypeptide 5 OS=Homo sapiens OX=9606 GN=IGLL5 PE=2 SV=2	P	GO:0045087	innate immune response
B9A064	IGLL5_HUMANImmunoglobulin lambda-like polypeptide 5 OS=Homo sapiens OX=9606 GN=IGLL5 PE=2 SV=2	P	GO:0050853	B cell receptor signaling pathway
B9A064	IGLL5_HUMANImmunoglobulin lambda-like polypeptide 5 OS=Homo sapiens OX=9606 GN=IGLL5 PE=2 SV=2	P	GO:0050871	positive regulation of B cell activation
B9A064	IGLL5_HUMANImmunoglobulin lambda-like polypeptide 5 OS=Homo sapiens OX=9606 GN=IGLL5 PE=2 SV=2	P	GO:0050900	leukocyte migration
Q6GTX8	LAIR1_HUMANLeukocyte-associated immunoglobulin-like receptor 1 OS=Homo sapiens OX=9606 GN=LAIR1 PE=1 SV=1	C	GO:0005615	extracellular space
Q6GTX8	LAIR1_HUMANLeukocyte-associated immunoglobulin-like receptor 1 OS=Homo sapiens OX=9606 GN=LAIR1 PE=1 SV=1	C	GO:0009986	cell surface
Q6GTX8	LAIR1_HUMANLeukocyte-associated immunoglobulin-like receptor 1 OS=Homo sapiens OX=9606 GN=LAIR1 PE=1 SV=1	C	GO:0016021	integral component of membrane
Q6GTX8	LAIR1_HUMANLeukocyte-associated immunoglobulin-like receptor 1 OS=Homo sapiens OX=9606 GN=LAIR1 PE=1 SV=1	C	GO:0035579	specific granule membrane
Q6GTX8	LAIR1_HUMANLeukocyte-associated immunoglobulin-like receptor 1 OS=Homo sapiens OX=9606 GN=LAIR1 PE=1 SV=1	C	GO:0044459	plasma membrane part
Q6GTX8	LAIR1_HUMANLeukocyte-associated immunoglobulin-like receptor 1 OS=Homo sapiens OX=9606 GN=LAIR1 PE=1 SV=1	C	GO:0070821	tertiary granule membrane
Q6GTX8	LAIR1_HUMANLeukocyte-associated immunoglobulin-like receptor 1 OS=Homo sapiens OX=9606 GN=LAIR1 PE=1 SV=1	F	GO:0001540	amyloid-beta binding
Q6GTX8	LAIR1_HUMANLeukocyte-associated immunoglobulin-like receptor 1 OS=Homo sapiens OX=9606 GN=LAIR1 PE=1 SV=1	F	GO:0005515	protein binding
Q6GTX8	LAIR1_HUMANLeukocyte-associated immunoglobulin-like receptor 1 OS=Homo sapiens OX=9606 GN=LAIR1 PE=1 SV=1	F	GO:0038023	signaling receptor activity
Q6GTX8	LAIR1_HUMANLeukocyte-associated immunoglobulin-like receptor 1 OS=Homo sapiens OX=9606 GN=LAIR1 PE=1 SV=1	P	GO:0002250	adaptive immune response
Q6GTX8	LAIR1_HUMANLeukocyte-associated immunoglobulin-like receptor 1 OS=Homo sapiens OX=9606 GN=LAIR1 PE=1 SV=1	P	GO:0034122	negative regulation of toll-like receptor signaling pathway
Q6GTX8	LAIR1_HUMANLeukocyte-associated immunoglobulin-like receptor 1 OS=Homo sapiens OX=9606 GN=LAIR1 PE=1 SV=1	P	GO:0043312	neutrophil degranulation
Q6GTX8	LAIR1_HUMANLeukocyte-associated immunoglobulin-like receptor 1 OS=Homo sapiens OX=9606 GN=LAIR1 PE=1 SV=1	P	GO:0043410	positive regulation of MAPK cascade
Q6GTX8	LAIR1_HUMANLeukocyte-associated immunoglobulin-like receptor 1 OS=Homo sapiens OX=9606 GN=LAIR1 PE=1 SV=1	P	GO:0045591	positive regulation of regulatory T cell differentiation
Q6GTX8	LAIR1_HUMANLeukocyte-associated immunoglobulin-like receptor 1 OS=Homo sapiens OX=9606 GN=LAIR1 PE=1 SV=1	P	GO:0045671	negative regulation of osteoclast differentiation
Q6GTX8	LAIR1_HUMANLeukocyte-associated immunoglobulin-like receptor 1 OS=Homo sapiens OX=9606 GN=LAIR1 PE=1 SV=1	P	GO:0050718	positive regulation of interleukin-1 beta secretion
Q6GTX8	LAIR1_HUMANLeukocyte-associated immunoglobulin-like receptor 1 OS=Homo sapiens OX=9606 GN=LAIR1 PE=1 SV=1	P	GO:0050729	positive regulation of inflammatory response
Q6GTX8	LAIR1_HUMANLeukocyte-associated immunoglobulin-like receptor 1 OS=Homo sapiens OX=9606 GN=LAIR1 PE=1 SV=1	P	GO:0050860	negative regulation of T cell receptor signaling pathway
Q6GTX8	LAIR1_HUMANLeukocyte-associated immunoglobulin-like receptor 1 OS=Homo sapiens OX=9606 GN=LAIR1 PE=1 SV=1	P	GO:0051928	positive regulation of calcium ion transport
Q6GTX8	LAIR1_HUMANLeukocyte-associated immunoglobulin-like receptor 1 OS=Homo sapiens OX=9606 GN=LAIR1 PE=1 SV=1	P	GO:0061098	positive regulation of protein tyrosine kinase activity
Q6GTX8	LAIR1_HUMANLeukocyte-associated immunoglobulin-like receptor 1 OS=Homo sapiens OX=9606 GN=LAIR1 PE=1 SV=1	P	GO:1900181	negative regulation of protein localization to nucleus
Q6GTX8	LAIR1_HUMANLeukocyte-associated immunoglobulin-like receptor 1 OS=Homo sapiens OX=9606 GN=LAIR1 PE=1 SV=1	P	GO:1902894	negative regulation of pri-miRNA transcription by RNA polymerase II
Q6GTX8	LAIR1_HUMANLeukocyte-associated immunoglobulin-like receptor 1 OS=Homo sapiens OX=9606 GN=LAIR1 PE=1 SV=1	P	GO:1904469	positive regulation of tumor necrosis factor secretion
Q6GTX8	LAIR1_HUMANLeukocyte-associated immunoglobulin-like receptor 1 OS=Homo sapiens OX=9606 GN=LAIR1 PE=1 SV=1	P	GO:2000666	negative regulation of interleukin-13 secretion
Q6GTX8	LAIR1_HUMANLeukocyte-associated immunoglobulin-like receptor 1 OS=Homo sapiens OX=9606 GN=LAIR1 PE=1 SV=1	P	GO:2000778	positive regulation of interleukin-6 secretion
Q6GTX8	LAIR1_HUMANLeukocyte-associated immunoglobulin-like receptor 1 OS=Homo sapiens OX=9606 GN=LAIR1 PE=1 SV=1	P	GO:2001181	positive regulation of interleukin-10 secretion
Q6GTX8	LAIR1_HUMANLeukocyte-associated immunoglobulin-like receptor 1 OS=Homo sapiens OX=9606 GN=LAIR1 PE=1 SV=1	P	GO:2001183	negative regulation of interleukin-12 secretion
Q63HN8	RN213_HUMANE3 ubiquitin- ligase RNF213 OS=Homo sapiens OX=9606 GN=RNF213 PE=1 SV=3	C	GO:0005730	nucleolus
Q63HN8	RN213_HUMANE3 ubiquitin- ligase RNF213 OS=Homo sapiens OX=9606 GN=RNF213 PE=1 SV=3	C	GO:0005829	cytosol
Q63HN8	RN213_HUMANE3 ubiquitin- ligase RNF213 OS=Homo sapiens OX=9606 GN=RNF213 PE=1 SV=3	F	GO:0004842	ubiquitin-protein transferase activity
Q63HN8	RN213_HUMANE3 ubiquitin- ligase RNF213 OS=Homo sapiens OX=9606 GN=RNF213 PE=1 SV=3	F	GO:0005515	protein binding
Q63HN8	RN213_HUMANE3 ubiquitin- ligase RNF213 OS=Homo sapiens OX=9606 GN=RNF213 PE=1 SV=3	F	GO:0016887	ATPase activity
Q63HN8	RN213_HUMANE3 ubiquitin- ligase RNF213 OS=Homo sapiens OX=9606 GN=RNF213 PE=1 SV=3	F	GO:0046872	metal ion binding
Q63HN8	RN213_HUMANE3 ubiquitin- ligase RNF213 OS=Homo sapiens OX=9606 GN=RNF213 PE=1 SV=3	P	GO:0000209	protein polyubiquitination
Q63HN8	RN213_HUMANE3 ubiquitin- ligase RNF213 OS=Homo sapiens OX=9606 GN=RNF213 PE=1 SV=3	P	GO:0002040	sprouting angiogenesis
Q63HN8	RN213_HUMANE3 ubiquitin- ligase RNF213 OS=Homo sapiens OX=9606 GN=RNF213 PE=1 SV=3	P	GO:0006511	ubiquitin-dependent protein catabolic process
Q63HN8	RN213_HUMANE3 ubiquitin- ligase RNF213 OS=Homo sapiens OX=9606 GN=RNF213 PE=1 SV=3	P	GO:0051260	protein homooligomerization
Q63HN8	RN213_HUMANE3 ubiquitin- ligase RNF213 OS=Homo sapiens OX=9606 GN=RNF213 PE=1 SV=3	P	GO:0051865	protein autoubiquitination
Q63HN8	RN213_HUMANE3 ubiquitin- ligase RNF213 OS=Homo sapiens OX=9606 GN=RNF213 PE=1 SV=3	P	GO:2000051	negative regulation of non-canonical Wnt signaling pathway
Q96AX1	VP33A_HUMANVacuolar sorting-associated 33A OS=Homo sapiens OX=9606 GN=VPS33A PE=1 SV=1	C	GO:0005765	lysosomal membrane
Q96AX1	VP33A_HUMANVacuolar sorting-associated 33A OS=Homo sapiens OX=9606 GN=VPS33A PE=1 SV=1	C	GO:0005769	early endosome
Q96AX1	VP33A_HUMANVacuolar sorting-associated 33A OS=Homo sapiens OX=9606 GN=VPS33A PE=1 SV=1	C	GO:0005776	autophagosome
Q96AX1	VP33A_HUMANVacuolar sorting-associated 33A OS=Homo sapiens OX=9606 GN=VPS33A PE=1 SV=1	C	GO:0005794	Golgi apparatus
Q96AX1	VP33A_HUMANVacuolar sorting-associated 33A OS=Homo sapiens OX=9606 GN=VPS33A PE=1 SV=1	C	GO:0030123	AP-3 adaptor complex
Q96AX1	VP33A_HUMANVacuolar sorting-associated 33A OS=Homo sapiens OX=9606 GN=VPS33A PE=1 SV=1	C	GO:0030136	clathrin-coated vesicle
Q96AX1	VP33A_HUMANVacuolar sorting-associated 33A OS=Homo sapiens OX=9606 GN=VPS33A PE=1 SV=1	C	GO:0030897	HOPS complex
Q96AX1	VP33A_HUMANVacuolar sorting-associated 33A OS=Homo sapiens OX=9606 GN=VPS33A PE=1 SV=1	C	GO:0031902	late endosome membrane
Q96AX1	VP33A_HUMANVacuolar sorting-associated 33A OS=Homo sapiens OX=9606 GN=VPS33A PE=1 SV=1	C	GO:0048471	perinuclear region of cytoplasm
Q96AX1	VP33A_HUMANVacuolar sorting-associated 33A OS=Homo sapiens OX=9606 GN=VPS33A PE=1 SV=1	C	GO:0071439	clathrin complex
Q96AX1	VP33A_HUMANVacuolar sorting-associated 33A OS=Homo sapiens OX=9606 GN=VPS33A PE=1 SV=1	C	GO:0099503	secretory vesicle
Q96AX1	VP33A_HUMANVacuolar sorting-associated 33A OS=Homo sapiens OX=9606 GN=VPS33A PE=1 SV=1	F	GO:0005515	protein binding
Q96AX1	VP33A_HUMANVacuolar sorting-associated 33A OS=Homo sapiens OX=9606 GN=VPS33A PE=1 SV=1	P	GO:0006904	vesicle docking involved in exocytosis
Q96AX1	VP33A_HUMANVacuolar sorting-associated 33A OS=Homo sapiens OX=9606 GN=VPS33A PE=1 SV=1	P	GO:0008333	endosome to lysosome transport
Q96AX1	VP33A_HUMANVacuolar sorting-associated 33A OS=Homo sapiens OX=9606 GN=VPS33A PE=1 SV=1	P	GO:0010256	endomembrane system organization
Q96AX1	VP33A_HUMANVacuolar sorting-associated 33A OS=Homo sapiens OX=9606 GN=VPS33A PE=1 SV=1	P	GO:0015031	protein transport
Q96AX1	VP33A_HUMANVacuolar sorting-associated 33A OS=Homo sapiens OX=9606 GN=VPS33A PE=1 SV=1	P	GO:0016050	vesicle organization
Q96AX1	VP33A_HUMANVacuolar sorting-associated 33A OS=Homo sapiens OX=9606 GN=VPS33A PE=1 SV=1	P	GO:0030220	platelet formation
Q96AX1	VP33A_HUMANVacuolar sorting-associated 33A OS=Homo sapiens OX=9606 GN=VPS33A PE=1 SV=1	P	GO:0032400	melanosome localization
Q96AX1	VP33A_HUMANVacuolar sorting-associated 33A OS=Homo sapiens OX=9606 GN=VPS33A PE=1 SV=1	P	GO:0032418	lysosome localization
Q96AX1	VP33A_HUMANVacuolar sorting-associated 33A OS=Homo sapiens OX=9606 GN=VPS33A PE=1 SV=1	P	GO:0035751	regulation of lysosomal lumen pH
Q96AX1	VP33A_HUMANVacuolar sorting-associated 33A OS=Homo sapiens OX=9606 GN=VPS33A PE=1 SV=1	P	GO:0048070	regulation of developmental pigmentation
Q96AX1	VP33A_HUMANVacuolar sorting-associated 33A OS=Homo sapiens OX=9606 GN=VPS33A PE=1 SV=1	P	GO:0097352	autophagosome maturation
Q13303	KCAB2_HUMANVoltage-gated potassium channel subunit beta-2 OS=Homo sapiens OX=9606 GN=KCNAB2 PE=1 SV=2	C	GO:0005829	cytosol
Q13303	KCAB2_HUMANVoltage-gated potassium channel subunit beta-2 OS=Homo sapiens OX=9606 GN=KCNAB2 PE=1 SV=2	C	GO:0005874	microtubule
Q13303	KCAB2_HUMANVoltage-gated potassium channel subunit beta-2 OS=Homo sapiens OX=9606 GN=KCNAB2 PE=1 SV=2	C	GO:0008076	voltage-gated potassium channel complex
Q13303	KCAB2_HUMANVoltage-gated potassium channel subunit beta-2 OS=Homo sapiens OX=9606 GN=KCNAB2 PE=1 SV=2	C	GO:0014069	postsynaptic density
Q13303	KCAB2_HUMANVoltage-gated potassium channel subunit beta-2 OS=Homo sapiens OX=9606 GN=KCNAB2 PE=1 SV=2	C	GO:0030054	cell junction
Q13303	KCAB2_HUMANVoltage-gated potassium channel subunit beta-2 OS=Homo sapiens OX=9606 GN=KCNAB2 PE=1 SV=2	C	GO:0031234	extrinsic component of cytoplasmic side of plasma membrane
Q13303	KCAB2_HUMANVoltage-gated potassium channel subunit beta-2 OS=Homo sapiens OX=9606 GN=KCNAB2 PE=1 SV=2	C	GO:0032839	dendrite cytoplasm
Q13303	KCAB2_HUMANVoltage-gated potassium channel subunit beta-2 OS=Homo sapiens OX=9606 GN=KCNAB2 PE=1 SV=2	C	GO:0035579	specific granule membrane
Q13303	KCAB2_HUMANVoltage-gated potassium channel subunit beta-2 OS=Homo sapiens OX=9606 GN=KCNAB2 PE=1 SV=2	C	GO:0043204	perikaryon
Q13303	KCAB2_HUMANVoltage-gated potassium channel subunit beta-2 OS=Homo sapiens OX=9606 GN=KCNAB2 PE=1 SV=2	C	GO:0043679	axon terminus
Q13303	KCAB2_HUMANVoltage-gated potassium channel subunit beta-2 OS=Homo sapiens OX=9606 GN=KCNAB2 PE=1 SV=2	C	GO:0044224	juxtaparanode region of axon
Q13303	KCAB2_HUMANVoltage-gated potassium channel subunit beta-2 OS=Homo sapiens OX=9606 GN=KCNAB2 PE=1 SV=2	C	GO:0070821	tertiary granule membrane
Q13303	KCAB2_HUMANVoltage-gated potassium channel subunit beta-2 OS=Homo sapiens OX=9606 GN=KCNAB2 PE=1 SV=2	C	GO:1990031	pinceau fiber
Q13303	KCAB2_HUMANVoltage-gated potassium channel subunit beta-2 OS=Homo sapiens OX=9606 GN=KCNAB2 PE=1 SV=2	C	GO:1990635	proximal dendrite
Q13303	KCAB2_HUMANVoltage-gated potassium channel subunit beta-2 OS=Homo sapiens OX=9606 GN=KCNAB2 PE=1 SV=2	F	GO:0004033	aldo-keto reductase (NADP) activity
Q13303	KCAB2_HUMANVoltage-gated potassium channel subunit beta-2 OS=Homo sapiens OX=9606 GN=KCNAB2 PE=1 SV=2	F	GO:0005249	voltage-gated potassium channel activity
Q13303	KCAB2_HUMANVoltage-gated potassium channel subunit beta-2 OS=Homo sapiens OX=9606 GN=KCNAB2 PE=1 SV=2	F	GO:0015459	potassium channel regulator activity
Q13303	KCAB2_HUMANVoltage-gated potassium channel subunit beta-2 OS=Homo sapiens OX=9606 GN=KCNAB2 PE=1 SV=2	F	GO:0019904	protein domain specific binding
Q13303	KCAB2_HUMANVoltage-gated potassium channel subunit beta-2 OS=Homo sapiens OX=9606 GN=KCNAB2 PE=1 SV=2	F	GO:0044325	ion channel binding
Q13303	KCAB2_HUMANVoltage-gated potassium channel subunit beta-2 OS=Homo sapiens OX=9606 GN=KCNAB2 PE=1 SV=2	F	GO:0070402	NADPH binding
Q13303	KCAB2_HUMANVoltage-gated potassium channel subunit beta-2 OS=Homo sapiens OX=9606 GN=KCNAB2 PE=1 SV=2	P	GO:0002244	hematopoietic progenitor cell differentiation
Q13303	KCAB2_HUMANVoltage-gated potassium channel subunit beta-2 OS=Homo sapiens OX=9606 GN=KCNAB2 PE=1 SV=2	P	GO:0007420	brain development
Q13303	KCAB2_HUMANVoltage-gated potassium channel subunit beta-2 OS=Homo sapiens OX=9606 GN=KCNAB2 PE=1 SV=2	P	GO:0007507	heart development
Q13303	KCAB2_HUMANVoltage-gated potassium channel subunit beta-2 OS=Homo sapiens OX=9606 GN=KCNAB2 PE=1 SV=2	P	GO:0007519	skeletal muscle tissue development
Q13303	KCAB2_HUMANVoltage-gated potassium channel subunit beta-2 OS=Homo sapiens OX=9606 GN=KCNAB2 PE=1 SV=2	P	GO:0007611	learning or memory
Q13303	KCAB2_HUMANVoltage-gated potassium channel subunit beta-2 OS=Homo sapiens OX=9606 GN=KCNAB2 PE=1 SV=2	P	GO:0019748	secondary metabolic process
Q13303	KCAB2_HUMANVoltage-gated potassium channel subunit beta-2 OS=Homo sapiens OX=9606 GN=KCNAB2 PE=1 SV=2	P	GO:0043312	neutrophil degranulation
Q13303	KCAB2_HUMANVoltage-gated potassium channel subunit beta-2 OS=Homo sapiens OX=9606 GN=KCNAB2 PE=1 SV=2	P	GO:0044237	cellular metabolic process
Q13303	KCAB2_HUMANVoltage-gated potassium channel subunit beta-2 OS=Homo sapiens OX=9606 GN=KCNAB2 PE=1 SV=2	P	GO:0045445	myoblast differentiation
Q13303	KCAB2_HUMANVoltage-gated potassium channel subunit beta-2 OS=Homo sapiens OX=9606 GN=KCNAB2 PE=1 SV=2	P	GO:0050905	neuromuscular process
Q13303	KCAB2_HUMANVoltage-gated potassium channel subunit beta-2 OS=Homo sapiens OX=9606 GN=KCNAB2 PE=1 SV=2	P	GO:0060539	diaphragm development
Q13303	KCAB2_HUMANVoltage-gated potassium channel subunit beta-2 OS=Homo sapiens OX=9606 GN=KCNAB2 PE=1 SV=2	P	GO:0070995	NADPH oxidation
Q13303	KCAB2_HUMANVoltage-gated potassium channel subunit beta-2 OS=Homo sapiens OX=9606 GN=KCNAB2 PE=1 SV=2	P	GO:1901360	organic cyclic compound metabolic process
Q13303	KCAB2_HUMANVoltage-gated potassium channel subunit beta-2 OS=Homo sapiens OX=9606 GN=KCNAB2 PE=1 SV=2	P	GO:1902260	negative regulation of delayed rectifier potassium channel activity
Q13303	KCAB2_HUMANVoltage-gated potassium channel subunit beta-2 OS=Homo sapiens OX=9606 GN=KCNAB2 PE=1 SV=2	P	GO:2000008	regulation of protein localization to cell surface
O00478	BT3A3_HUMANButyrophilin subfamily 3 member A3 OS=Homo sapiens OX=9606 GN=BTN3A3 PE=1 SV=1	C	GO:0009897	external side of plasma membrane
O00478	BT3A3_HUMANButyrophilin subfamily 3 member A3 OS=Homo sapiens OX=9606 GN=BTN3A3 PE=1 SV=1	C	GO:0016021	integral component of membrane
O00478	BT3A3_HUMANButyrophilin subfamily 3 member A3 OS=Homo sapiens OX=9606 GN=BTN3A3 PE=1 SV=1	F	GO:0005102	signaling receptor binding
O00478	BT3A3_HUMANButyrophilin subfamily 3 member A3 OS=Homo sapiens OX=9606 GN=BTN3A3 PE=1 SV=1	P	GO:0002456	T cell mediated immunity
O00478	BT3A3_HUMANButyrophilin subfamily 3 member A3 OS=Homo sapiens OX=9606 GN=BTN3A3 PE=1 SV=1	P	GO:0009968	negative regulation of signal transduction
O00478	BT3A3_HUMANButyrophilin subfamily 3 member A3 OS=Homo sapiens OX=9606 GN=BTN3A3 PE=1 SV=1	P	GO:0050798	activated T cell proliferation
O00478	BT3A3_HUMANButyrophilin subfamily 3 member A3 OS=Homo sapiens OX=9606 GN=BTN3A3 PE=1 SV=1	P	GO:0050852	T cell receptor signaling pathway
O00478	BT3A3_HUMANButyrophilin subfamily 3 member A3 OS=Homo sapiens OX=9606 GN=BTN3A3 PE=1 SV=1	P	GO:0072643	interferon-gamma secretion
Q9P253	VPS18_HUMANVacuolar sorting-associated 18 homolog OS=Homo sapiens OX=9606 GN=VPS18 PE=1 SV=2	C	GO:0005765	lysosomal membrane
Q9P253	VPS18_HUMANVacuolar sorting-associated 18 homolog OS=Homo sapiens OX=9606 GN=VPS18 PE=1 SV=2	C	GO:0005769	early endosome
Q9P253	VPS18_HUMANVacuolar sorting-associated 18 homolog OS=Homo sapiens OX=9606 GN=VPS18 PE=1 SV=2	C	GO:0005776	autophagosome
Q9P253	VPS18_HUMANVacuolar sorting-associated 18 homolog OS=Homo sapiens OX=9606 GN=VPS18 PE=1 SV=2	C	GO:0005884	actin filament
Q9P253	VPS18_HUMANVacuolar sorting-associated 18 homolog OS=Homo sapiens OX=9606 GN=VPS18 PE=1 SV=2	C	GO:0030123	AP-3 adaptor complex
Q9P253	VPS18_HUMANVacuolar sorting-associated 18 homolog OS=Homo sapiens OX=9606 GN=VPS18 PE=1 SV=2	C	GO:0030136	clathrin-coated vesicle
Q9P253	VPS18_HUMANVacuolar sorting-associated 18 homolog OS=Homo sapiens OX=9606 GN=VPS18 PE=1 SV=2	C	GO:0030897	HOPS complex
Q9P253	VPS18_HUMANVacuolar sorting-associated 18 homolog OS=Homo sapiens OX=9606 GN=VPS18 PE=1 SV=2	C	GO:0031902	late endosome membrane
Q9P253	VPS18_HUMANVacuolar sorting-associated 18 homolog OS=Homo sapiens OX=9606 GN=VPS18 PE=1 SV=2	C	GO:0033263	CORVET complex
Q9P253	VPS18_HUMANVacuolar sorting-associated 18 homolog OS=Homo sapiens OX=9606 GN=VPS18 PE=1 SV=2	C	GO:0098793	presynapse
Q9P253	VPS18_HUMANVacuolar sorting-associated 18 homolog OS=Homo sapiens OX=9606 GN=VPS18 PE=1 SV=2	C	GO:0098978	glutamatergic synapse
Q9P253	VPS18_HUMANVacuolar sorting-associated 18 homolog OS=Homo sapiens OX=9606 GN=VPS18 PE=1 SV=2	F	GO:0003779	actin binding
Q9P253	VPS18_HUMANVacuolar sorting-associated 18 homolog OS=Homo sapiens OX=9606 GN=VPS18 PE=1 SV=2	F	GO:0019905	syntaxin binding
Q9P253	VPS18_HUMANVacuolar sorting-associated 18 homolog OS=Homo sapiens OX=9606 GN=VPS18 PE=1 SV=2	F	GO:0030674	protein binding, bridging
Q9P253	VPS18_HUMANVacuolar sorting-associated 18 homolog OS=Homo sapiens OX=9606 GN=VPS18 PE=1 SV=2	F	GO:0046872	metal ion binding
Q9P253	VPS18_HUMANVacuolar sorting-associated 18 homolog OS=Homo sapiens OX=9606 GN=VPS18 PE=1 SV=2	P	GO:0006886	intracellular protein transport
Q9P253	VPS18_HUMANVacuolar sorting-associated 18 homolog OS=Homo sapiens OX=9606 GN=VPS18 PE=1 SV=2	P	GO:0006904	vesicle docking involved in exocytosis
Q9P253	VPS18_HUMANVacuolar sorting-associated 18 homolog OS=Homo sapiens OX=9606 GN=VPS18 PE=1 SV=2	P	GO:0006914	autophagy
Q9P253	VPS18_HUMANVacuolar sorting-associated 18 homolog OS=Homo sapiens OX=9606 GN=VPS18 PE=1 SV=2	P	GO:0007032	endosome organization
Q9P253	VPS18_HUMANVacuolar sorting-associated 18 homolog OS=Homo sapiens OX=9606 GN=VPS18 PE=1 SV=2	P	GO:0007040	lysosome organization
Q9P253	VPS18_HUMANVacuolar sorting-associated 18 homolog OS=Homo sapiens OX=9606 GN=VPS18 PE=1 SV=2	P	GO:0008333	endosome to lysosome transport
Q9P253	VPS18_HUMANVacuolar sorting-associated 18 homolog OS=Homo sapiens OX=9606 GN=VPS18 PE=1 SV=2	P	GO:0035542	regulation of SNARE complex assembly
Q9P253	VPS18_HUMANVacuolar sorting-associated 18 homolog OS=Homo sapiens OX=9606 GN=VPS18 PE=1 SV=2	P	GO:0046718	viral entry into host cell
Q9P253	VPS18_HUMANVacuolar sorting-associated 18 homolog OS=Homo sapiens OX=9606 GN=VPS18 PE=1 SV=2	P	GO:2000300	regulation of synaptic vesicle exocytosis
Q96JJ3	ELMO2_HUMANEngulfment and cell motility 2 OS=Homo sapiens OX=9606 GN=ELMO2 PE=1 SV=2	C	GO:0005829	cytosol
Q96JJ3	ELMO2_HUMANEngulfment and cell motility 2 OS=Homo sapiens OX=9606 GN=ELMO2 PE=1 SV=2	C	GO:0005886	plasma membrane
Q96JJ3	ELMO2_HUMANEngulfment and cell motility 2 OS=Homo sapiens OX=9606 GN=ELMO2 PE=1 SV=2	C	GO:0032045	guanyl-nucleotide exchange factor complex
Q96JJ3	ELMO2_HUMANEngulfment and cell motility 2 OS=Homo sapiens OX=9606 GN=ELMO2 PE=1 SV=2	F	GO:0017124	SH3 domain binding
Q96JJ3	ELMO2_HUMANEngulfment and cell motility 2 OS=Homo sapiens OX=9606 GN=ELMO2 PE=1 SV=2	F	GO:0030971	receptor tyrosine kinase binding
Q96JJ3	ELMO2_HUMANEngulfment and cell motility 2 OS=Homo sapiens OX=9606 GN=ELMO2 PE=1 SV=2	P	GO:0006911	phagocytosis, engulfment
Q96JJ3	ELMO2_HUMANEngulfment and cell motility 2 OS=Homo sapiens OX=9606 GN=ELMO2 PE=1 SV=2	P	GO:0006915	apoptotic process
Q96JJ3	ELMO2_HUMANEngulfment and cell motility 2 OS=Homo sapiens OX=9606 GN=ELMO2 PE=1 SV=2	P	GO:0016601	Rac protein signal transduction
Q96JJ3	ELMO2_HUMANEngulfment and cell motility 2 OS=Homo sapiens OX=9606 GN=ELMO2 PE=1 SV=2	P	GO:0030036	actin cytoskeleton organization
Q96JJ3	ELMO2_HUMANEngulfment and cell motility 2 OS=Homo sapiens OX=9606 GN=ELMO2 PE=1 SV=2	P	GO:0038096	Fc-gamma receptor signaling pathway involved in phagocytosis
Q96JJ3	ELMO2_HUMANEngulfment and cell motility 2 OS=Homo sapiens OX=9606 GN=ELMO2 PE=1 SV=2	P	GO:0048010	vascular endothelial growth factor receptor signaling pathway
Q96JJ3	ELMO2_HUMANEngulfment and cell motility 2 OS=Homo sapiens OX=9606 GN=ELMO2 PE=1 SV=2	P	GO:0050690	regulation of defense response to virus by virus
Q96JJ3	ELMO2_HUMANEngulfment and cell motility 2 OS=Homo sapiens OX=9606 GN=ELMO2 PE=1 SV=2	P	GO:0060326	cell chemotaxis
Q96JJ3	ELMO2_HUMANEngulfment and cell motility 2 OS=Homo sapiens OX=9606 GN=ELMO2 PE=1 SV=2	P	GO:0098609	cell-cell adhesion
Q86UX7	URP2_HUMANFermitin family homolog 3 OS=Homo sapiens OX=9606 GN=FERMT3 PE=1 SV=1	C	GO:0001726	ruffle
Q86UX7	URP2_HUMANFermitin family homolog 3 OS=Homo sapiens OX=9606 GN=FERMT3 PE=1 SV=1	C	GO:0002102	podosome
Q86UX7	URP2_HUMANFermitin family homolog 3 OS=Homo sapiens OX=9606 GN=FERMT3 PE=1 SV=1	C	GO:0005654	nucleoplasm
Q86UX7	URP2_HUMANFermitin family homolog 3 OS=Homo sapiens OX=9606 GN=FERMT3 PE=1 SV=1	C	GO:0005829	cytosol
Q86UX7	URP2_HUMANFermitin family homolog 3 OS=Homo sapiens OX=9606 GN=FERMT3 PE=1 SV=1	C	GO:0005925	focal adhesion
Q86UX7	URP2_HUMANFermitin family homolog 3 OS=Homo sapiens OX=9606 GN=FERMT3 PE=1 SV=1	C	GO:0031234	extrinsic component of cytoplasmic side of plasma membrane
Q86UX7	URP2_HUMANFermitin family homolog 3 OS=Homo sapiens OX=9606 GN=FERMT3 PE=1 SV=1	C	GO:0031253	cell projection membrane
Q86UX7	URP2_HUMANFermitin family homolog 3 OS=Homo sapiens OX=9606 GN=FERMT3 PE=1 SV=1	C	GO:0031256	leading edge membrane
Q86UX7	URP2_HUMANFermitin family homolog 3 OS=Homo sapiens OX=9606 GN=FERMT3 PE=1 SV=1	F	GO:0003779	actin binding
Q86UX7	URP2_HUMANFermitin family homolog 3 OS=Homo sapiens OX=9606 GN=FERMT3 PE=1 SV=1	F	GO:0005178	integrin binding
Q86UX7	URP2_HUMANFermitin family homolog 3 OS=Homo sapiens OX=9606 GN=FERMT3 PE=1 SV=1	F	GO:0005547	phosphatidylinositol-3,4,5-trisphosphate binding
Q86UX7	URP2_HUMANFermitin family homolog 3 OS=Homo sapiens OX=9606 GN=FERMT3 PE=1 SV=1	F	GO:0017166	vinculin binding
Q86UX7	URP2_HUMANFermitin family homolog 3 OS=Homo sapiens OX=9606 GN=FERMT3 PE=1 SV=1	F	GO:0030274	LIM domain binding
Q86UX7	URP2_HUMANFermitin family homolog 3 OS=Homo sapiens OX=9606 GN=FERMT3 PE=1 SV=1	P	GO:0007159	leukocyte cell-cell adhesion
Q86UX7	URP2_HUMANFermitin family homolog 3 OS=Homo sapiens OX=9606 GN=FERMT3 PE=1 SV=1	P	GO:0007179	transforming growth factor beta receptor signaling pathway
Q86UX7	URP2_HUMANFermitin family homolog 3 OS=Homo sapiens OX=9606 GN=FERMT3 PE=1 SV=1	P	GO:0007229	integrin-mediated signaling pathway
Q86UX7	URP2_HUMANFermitin family homolog 3 OS=Homo sapiens OX=9606 GN=FERMT3 PE=1 SV=1	P	GO:0009966	regulation of signal transduction
Q86UX7	URP2_HUMANFermitin family homolog 3 OS=Homo sapiens OX=9606 GN=FERMT3 PE=1 SV=1	P	GO:0016055	Wnt signaling pathway
Q86UX7	URP2_HUMANFermitin family homolog 3 OS=Homo sapiens OX=9606 GN=FERMT3 PE=1 SV=1	P	GO:0033622	integrin activation
Q86UX7	URP2_HUMANFermitin family homolog 3 OS=Homo sapiens OX=9606 GN=FERMT3 PE=1 SV=1	P	GO:0034446	substrate adhesion-dependent cell spreading
Q86UX7	URP2_HUMANFermitin family homolog 3 OS=Homo sapiens OX=9606 GN=FERMT3 PE=1 SV=1	P	GO:0043616	keratinocyte proliferation
Q86UX7	URP2_HUMANFermitin family homolog 3 OS=Homo sapiens OX=9606 GN=FERMT3 PE=1 SV=1	P	GO:0045785	positive regulation of cell adhesion
Q86UX7	URP2_HUMANFermitin family homolog 3 OS=Homo sapiens OX=9606 GN=FERMT3 PE=1 SV=1	P	GO:0048041	focal adhesion assembly
Q86UX7	URP2_HUMANFermitin family homolog 3 OS=Homo sapiens OX=9606 GN=FERMT3 PE=1 SV=1	P	GO:0048522	positive regulation of cellular process
Q86UX7	URP2_HUMANFermitin family homolog 3 OS=Homo sapiens OX=9606 GN=FERMT3 PE=1 SV=1	P	GO:0048523	negative regulation of cellular process
Q86UX7	URP2_HUMANFermitin family homolog 3 OS=Homo sapiens OX=9606 GN=FERMT3 PE=1 SV=1	P	GO:0050793	regulation of developmental process
Q86UX7	URP2_HUMANFermitin family homolog 3 OS=Homo sapiens OX=9606 GN=FERMT3 PE=1 SV=1	P	GO:0051223	regulation of protein transport
Q86UX7	URP2_HUMANFermitin family homolog 3 OS=Homo sapiens OX=9606 GN=FERMT3 PE=1 SV=1	P	GO:0051239	regulation of multicellular organismal process
Q86UX7	URP2_HUMANFermitin family homolog 3 OS=Homo sapiens OX=9606 GN=FERMT3 PE=1 SV=1	P	GO:0051546	keratinocyte migration
Q86UX7	URP2_HUMANFermitin family homolog 3 OS=Homo sapiens OX=9606 GN=FERMT3 PE=1 SV=1	P	GO:0070527	platelet aggregation
Q86UX7	URP2_HUMANFermitin family homolog 3 OS=Homo sapiens OX=9606 GN=FERMT3 PE=1 SV=1	P	GO:0072657	protein localization to membrane
Q86UX7	URP2_HUMANFermitin family homolog 3 OS=Homo sapiens OX=9606 GN=FERMT3 PE=1 SV=1	P	GO:0090162	establishment of epithelial cell polarity
Q86UX7	URP2_HUMANFermitin family homolog 3 OS=Homo sapiens OX=9606 GN=FERMT3 PE=1 SV=1	C	GO:0008305	integrin complex
Q96D96	HVCN1_HUMANVoltage-gated hydrogen channel 1 OS=Homo sapiens OX=9606 GN=HVCN1 PE=1 SV=1	C	GO:0005887	integral component of plasma membrane
Q96D96	HVCN1_HUMANVoltage-gated hydrogen channel 1 OS=Homo sapiens OX=9606 GN=HVCN1 PE=1 SV=1	C	GO:0030424	axon
Q96D96	HVCN1_HUMANVoltage-gated hydrogen channel 1 OS=Homo sapiens OX=9606 GN=HVCN1 PE=1 SV=1	C	GO:0030670	phagocytic vesicle membrane
Q96D96	HVCN1_HUMANVoltage-gated hydrogen channel 1 OS=Homo sapiens OX=9606 GN=HVCN1 PE=1 SV=1	C	GO:0035579	specific granule membrane
Q96D96	HVCN1_HUMANVoltage-gated hydrogen channel 1 OS=Homo sapiens OX=9606 GN=HVCN1 PE=1 SV=1	C	GO:0036477	somatodendritic compartment
Q96D96	HVCN1_HUMANVoltage-gated hydrogen channel 1 OS=Homo sapiens OX=9606 GN=HVCN1 PE=1 SV=1	C	GO:0120038	plasma membrane bounded cell projection part
Q96D96	HVCN1_HUMANVoltage-gated hydrogen channel 1 OS=Homo sapiens OX=9606 GN=HVCN1 PE=1 SV=1	F	GO:0004721	phosphoprotein phosphatase activity
Q96D96	HVCN1_HUMANVoltage-gated hydrogen channel 1 OS=Homo sapiens OX=9606 GN=HVCN1 PE=1 SV=1	F	GO:0005272	sodium channel activity
Q96D96	HVCN1_HUMANVoltage-gated hydrogen channel 1 OS=Homo sapiens OX=9606 GN=HVCN1 PE=1 SV=1	F	GO:0030171	voltage-gated proton channel activity
Q96D96	HVCN1_HUMANVoltage-gated hydrogen channel 1 OS=Homo sapiens OX=9606 GN=HVCN1 PE=1 SV=1	F	GO:0042802	identical protein binding
Q96D96	HVCN1_HUMANVoltage-gated hydrogen channel 1 OS=Homo sapiens OX=9606 GN=HVCN1 PE=1 SV=1	P	GO:0001508	action potential
Q96D96	HVCN1_HUMANVoltage-gated hydrogen channel 1 OS=Homo sapiens OX=9606 GN=HVCN1 PE=1 SV=1	P	GO:0006470	protein dephosphorylation
Q96D96	HVCN1_HUMANVoltage-gated hydrogen channel 1 OS=Homo sapiens OX=9606 GN=HVCN1 PE=1 SV=1	P	GO:0007165	signal transduction
Q96D96	HVCN1_HUMANVoltage-gated hydrogen channel 1 OS=Homo sapiens OX=9606 GN=HVCN1 PE=1 SV=1	P	GO:0007399	nervous system development
Q96D96	HVCN1_HUMANVoltage-gated hydrogen channel 1 OS=Homo sapiens OX=9606 GN=HVCN1 PE=1 SV=1	P	GO:0034765	regulation of ion transmembrane transport
Q96D96	HVCN1_HUMANVoltage-gated hydrogen channel 1 OS=Homo sapiens OX=9606 GN=HVCN1 PE=1 SV=1	P	GO:0035036	sperm-egg recognition
Q96D96	HVCN1_HUMANVoltage-gated hydrogen channel 1 OS=Homo sapiens OX=9606 GN=HVCN1 PE=1 SV=1	P	GO:0043312	neutrophil degranulation
Q96D96	HVCN1_HUMANVoltage-gated hydrogen channel 1 OS=Homo sapiens OX=9606 GN=HVCN1 PE=1 SV=1	P	GO:0045454	cell redox homeostasis
Q96D96	HVCN1_HUMANVoltage-gated hydrogen channel 1 OS=Homo sapiens OX=9606 GN=HVCN1 PE=1 SV=1	P	GO:0050877	nervous system process
Q96D96	HVCN1_HUMANVoltage-gated hydrogen channel 1 OS=Homo sapiens OX=9606 GN=HVCN1 PE=1 SV=1	P	GO:0071294	cellular response to zinc ion
Q96D96	HVCN1_HUMANVoltage-gated hydrogen channel 1 OS=Homo sapiens OX=9606 GN=HVCN1 PE=1 SV=1	P	GO:0071467	cellular response to pH
Q96D96	HVCN1_HUMANVoltage-gated hydrogen channel 1 OS=Homo sapiens OX=9606 GN=HVCN1 PE=1 SV=1	P	GO:1902600	proton transmembrane transport
Q96D96	HVCN1_HUMANVoltage-gated hydrogen channel 1 OS=Homo sapiens OX=9606 GN=HVCN1 PE=1 SV=1	P	GO:0006814	sodium ion transport
Q5K651	SAMD9_HUMANSterile alpha motif domain-containing 9 OS=Homo sapiens OX=9606 GN=SAMD9 PE=1 SV=1	C	GO:0005768	endosome
Q5K651	SAMD9_HUMANSterile alpha motif domain-containing 9 OS=Homo sapiens OX=9606 GN=SAMD9 PE=1 SV=1	C	GO:0005829	cytosol
Q5K651	SAMD9_HUMANSterile alpha motif domain-containing 9 OS=Homo sapiens OX=9606 GN=SAMD9 PE=1 SV=1	C	GO:0043231	intracellular membrane-bounded organelle
Q5K651	SAMD9_HUMANSterile alpha motif domain-containing 9 OS=Homo sapiens OX=9606 GN=SAMD9 PE=1 SV=1	F	GO:0005515	protein binding
Q5K651	SAMD9_HUMANSterile alpha motif domain-containing 9 OS=Homo sapiens OX=9606 GN=SAMD9 PE=1 SV=1	P	GO:0034058	endosomal vesicle fusion
Q9H270	VPS11_HUMANVacuolar sorting-associated 11 homolog OS=Homo sapiens OX=9606 GN=VPS11 PE=1 SV=1	C	GO:0005765	lysosomal membrane
Q9H270	VPS11_HUMANVacuolar sorting-associated 11 homolog OS=Homo sapiens OX=9606 GN=VPS11 PE=1 SV=1	C	GO:0005769	early endosome
Q9H270	VPS11_HUMANVacuolar sorting-associated 11 homolog OS=Homo sapiens OX=9606 GN=VPS11 PE=1 SV=1	C	GO:0031902	late endosome membrane
Q9H270	VPS11_HUMANVacuolar sorting-associated 11 homolog OS=Homo sapiens OX=9606 GN=VPS11 PE=1 SV=1	F	GO:0000166	nucleotide binding
Q9H270	VPS11_HUMANVacuolar sorting-associated 11 homolog OS=Homo sapiens OX=9606 GN=VPS11 PE=1 SV=1	F	GO:0019904	protein domain specific binding
Q9H270	VPS11_HUMANVacuolar sorting-associated 11 homolog OS=Homo sapiens OX=9606 GN=VPS11 PE=1 SV=1	F	GO:0019905	syntaxin binding
Q9H270	VPS11_HUMANVacuolar sorting-associated 11 homolog OS=Homo sapiens OX=9606 GN=VPS11 PE=1 SV=1	F	GO:0046872	metal ion binding
Q9H270	VPS11_HUMANVacuolar sorting-associated 11 homolog OS=Homo sapiens OX=9606 GN=VPS11 PE=1 SV=1	P	GO:0006886	intracellular protein transport
Q9H270	VPS11_HUMANVacuolar sorting-associated 11 homolog OS=Homo sapiens OX=9606 GN=VPS11 PE=1 SV=1	P	GO:0006914	autophagy
Q9H270	VPS11_HUMANVacuolar sorting-associated 11 homolog OS=Homo sapiens OX=9606 GN=VPS11 PE=1 SV=1	P	GO:0007033	vacuole organization
Q9H270	VPS11_HUMANVacuolar sorting-associated 11 homolog OS=Homo sapiens OX=9606 GN=VPS11 PE=1 SV=1	P	GO:0008333	endosome to lysosome transport
Q9H270	VPS11_HUMANVacuolar sorting-associated 11 homolog OS=Homo sapiens OX=9606 GN=VPS11 PE=1 SV=1	P	GO:1902115	regulation of organelle assembly
Q9H270	VPS11_HUMANVacuolar sorting-associated 11 homolog OS=Homo sapiens OX=9606 GN=VPS11 PE=1 SV=1	P	GO:2000643	positive regulation of early endosome to late endosome transport
Q15833	STXB2_HUMANSyntaxin-binding 2 OS=Homo sapiens OX=9606 GN=STXBP2 PE=1 SV=2	C	GO:0005576	extracellular region
Q15833	STXB2_HUMANSyntaxin-binding 2 OS=Homo sapiens OX=9606 GN=STXBP2 PE=1 SV=2	C	GO:0005739	mitochondrion
Q15833	STXB2_HUMANSyntaxin-binding 2 OS=Homo sapiens OX=9606 GN=STXBP2 PE=1 SV=2	C	GO:0005794	Golgi apparatus
Q15833	STXB2_HUMANSyntaxin-binding 2 OS=Homo sapiens OX=9606 GN=STXBP2 PE=1 SV=2	C	GO:0005829	cytosol
Q15833	STXB2_HUMANSyntaxin-binding 2 OS=Homo sapiens OX=9606 GN=STXBP2 PE=1 SV=2	C	GO:0005856	cytoskeleton
Q15833	STXB2_HUMANSyntaxin-binding 2 OS=Homo sapiens OX=9606 GN=STXBP2 PE=1 SV=2	C	GO:0016324	apical plasma membrane
Q15833	STXB2_HUMANSyntaxin-binding 2 OS=Homo sapiens OX=9606 GN=STXBP2 PE=1 SV=2	C	GO:0031091	platelet alpha granule
Q15833	STXB2_HUMANSyntaxin-binding 2 OS=Homo sapiens OX=9606 GN=STXBP2 PE=1 SV=2	C	GO:0032991	protein-containing complex
Q15833	STXB2_HUMANSyntaxin-binding 2 OS=Homo sapiens OX=9606 GN=STXBP2 PE=1 SV=2	C	GO:0042581	specific granule
Q15833	STXB2_HUMANSyntaxin-binding 2 OS=Homo sapiens OX=9606 GN=STXBP2 PE=1 SV=2	C	GO:0042582	azurophil granule
Q15833	STXB2_HUMANSyntaxin-binding 2 OS=Homo sapiens OX=9606 GN=STXBP2 PE=1 SV=2	C	GO:0042589	zymogen granule membrane
Q15833	STXB2_HUMANSyntaxin-binding 2 OS=Homo sapiens OX=9606 GN=STXBP2 PE=1 SV=2	C	GO:0044194	cytolytic granule
Q15833	STXB2_HUMANSyntaxin-binding 2 OS=Homo sapiens OX=9606 GN=STXBP2 PE=1 SV=2	C	GO:0045335	phagocytic vesicle
Q15833	STXB2_HUMANSyntaxin-binding 2 OS=Homo sapiens OX=9606 GN=STXBP2 PE=1 SV=2	C	GO:0070820	tertiary granule
Q15833	STXB2_HUMANSyntaxin-binding 2 OS=Homo sapiens OX=9606 GN=STXBP2 PE=1 SV=2	C	GO:0098793	presynapse
Q15833	STXB2_HUMANSyntaxin-binding 2 OS=Homo sapiens OX=9606 GN=STXBP2 PE=1 SV=2	F	GO:0017075	syntaxin-1 binding
Q15833	STXB2_HUMANSyntaxin-binding 2 OS=Homo sapiens OX=9606 GN=STXBP2 PE=1 SV=2	F	GO:0019904	protein domain specific binding
Q15833	STXB2_HUMANSyntaxin-binding 2 OS=Homo sapiens OX=9606 GN=STXBP2 PE=1 SV=2	F	GO:0030348	syntaxin-3 binding
Q15833	STXB2_HUMANSyntaxin-binding 2 OS=Homo sapiens OX=9606 GN=STXBP2 PE=1 SV=2	F	GO:0042802	identical protein binding
Q15833	STXB2_HUMANSyntaxin-binding 2 OS=Homo sapiens OX=9606 GN=STXBP2 PE=1 SV=2	P	GO:0001909	leukocyte mediated cytotoxicity
Q15833	STXB2_HUMANSyntaxin-binding 2 OS=Homo sapiens OX=9606 GN=STXBP2 PE=1 SV=2	P	GO:0002576	platelet degranulation
Q15833	STXB2_HUMANSyntaxin-binding 2 OS=Homo sapiens OX=9606 GN=STXBP2 PE=1 SV=2	P	GO:0006904	vesicle docking involved in exocytosis
Q15833	STXB2_HUMANSyntaxin-binding 2 OS=Homo sapiens OX=9606 GN=STXBP2 PE=1 SV=2	P	GO:0007274	neuromuscular synaptic transmission
Q15833	STXB2_HUMANSyntaxin-binding 2 OS=Homo sapiens OX=9606 GN=STXBP2 PE=1 SV=2	P	GO:0007412	axon target recognition
Q15833	STXB2_HUMANSyntaxin-binding 2 OS=Homo sapiens OX=9606 GN=STXBP2 PE=1 SV=2	P	GO:0015031	protein transport
Q15833	STXB2_HUMANSyntaxin-binding 2 OS=Homo sapiens OX=9606 GN=STXBP2 PE=1 SV=2	P	GO:0016188	synaptic vesicle maturation
Q15833	STXB2_HUMANSyntaxin-binding 2 OS=Homo sapiens OX=9606 GN=STXBP2 PE=1 SV=2	P	GO:0032355	response to estradiol
Q15833	STXB2_HUMANSyntaxin-binding 2 OS=Homo sapiens OX=9606 GN=STXBP2 PE=1 SV=2	P	GO:0035542	regulation of SNARE complex assembly
Q15833	STXB2_HUMANSyntaxin-binding 2 OS=Homo sapiens OX=9606 GN=STXBP2 PE=1 SV=2	P	GO:0043304	regulation of mast cell degranulation
Q15833	STXB2_HUMANSyntaxin-binding 2 OS=Homo sapiens OX=9606 GN=STXBP2 PE=1 SV=2	P	GO:0043312	neutrophil degranulation
Q15833	STXB2_HUMANSyntaxin-binding 2 OS=Homo sapiens OX=9606 GN=STXBP2 PE=1 SV=2	P	GO:0043524	negative regulation of neuron apoptotic process
Q15833	STXB2_HUMANSyntaxin-binding 2 OS=Homo sapiens OX=9606 GN=STXBP2 PE=1 SV=2	P	GO:0050821	protein stabilization
Q15833	STXB2_HUMANSyntaxin-binding 2 OS=Homo sapiens OX=9606 GN=STXBP2 PE=1 SV=2	P	GO:0071346	cellular response to interferon-gamma
Q15833	STXB2_HUMANSyntaxin-binding 2 OS=Homo sapiens OX=9606 GN=STXBP2 PE=1 SV=2	P	GO:0106022	positive regulation of vesicle docking
P00739	HPTR_HUMANHaptoglobin-related OS=Homo sapiens OX=9606 GN=HPR PE=2 SV=2	C	GO:0031838	haptoglobin-hemoglobin complex
P00739	HPTR_HUMANHaptoglobin-related OS=Homo sapiens OX=9606 GN=HPR PE=2 SV=2	C	GO:0034366	spherical high-density lipoprotein particle
P00739	HPTR_HUMANHaptoglobin-related OS=Homo sapiens OX=9606 GN=HPR PE=2 SV=2	C	GO:0035580	specific granule lumen
P00739	HPTR_HUMANHaptoglobin-related OS=Homo sapiens OX=9606 GN=HPR PE=2 SV=2	C	GO:0043231	intracellular membrane-bounded organelle
P00739	HPTR_HUMANHaptoglobin-related OS=Homo sapiens OX=9606 GN=HPR PE=2 SV=2	C	GO:0071682	endocytic vesicle lumen
P00739	HPTR_HUMANHaptoglobin-related OS=Homo sapiens OX=9606 GN=HPR PE=2 SV=2	F	GO:0004252	serine-type endopeptidase activity
P00739	HPTR_HUMANHaptoglobin-related OS=Homo sapiens OX=9606 GN=HPR PE=2 SV=2	F	GO:0030492	hemoglobin binding
P00739	HPTR_HUMANHaptoglobin-related OS=Homo sapiens OX=9606 GN=HPR PE=2 SV=2	P	GO:0006508	proteolysis
P00739	HPTR_HUMANHaptoglobin-related OS=Homo sapiens OX=9606 GN=HPR PE=2 SV=2	P	GO:0006898	receptor-mediated endocytosis
P00739	HPTR_HUMANHaptoglobin-related OS=Homo sapiens OX=9606 GN=HPR PE=2 SV=2	P	GO:0006953	acute-phase response
P00739	HPTR_HUMANHaptoglobin-related OS=Homo sapiens OX=9606 GN=HPR PE=2 SV=2	P	GO:0006956	complement activation
P00739	HPTR_HUMANHaptoglobin-related OS=Homo sapiens OX=9606 GN=HPR PE=2 SV=2	P	GO:0007599	hemostasis
P00739	HPTR_HUMANHaptoglobin-related OS=Homo sapiens OX=9606 GN=HPR PE=2 SV=2	P	GO:0009725	response to hormone
P00739	HPTR_HUMANHaptoglobin-related OS=Homo sapiens OX=9606 GN=HPR PE=2 SV=2	P	GO:0010942	positive regulation of cell death
P00739	HPTR_HUMANHaptoglobin-related OS=Homo sapiens OX=9606 GN=HPR PE=2 SV=2	P	GO:0014070	response to organic cyclic compound
P00739	HPTR_HUMANHaptoglobin-related OS=Homo sapiens OX=9606 GN=HPR PE=2 SV=2	P	GO:0032101	regulation of response to external stimulus
P00739	HPTR_HUMANHaptoglobin-related OS=Homo sapiens OX=9606 GN=HPR PE=2 SV=2	P	GO:0032501	multicellular organismal process
P00739	HPTR_HUMANHaptoglobin-related OS=Homo sapiens OX=9606 GN=HPR PE=2 SV=2	P	GO:0040017	positive regulation of locomotion
P00739	HPTR_HUMANHaptoglobin-related OS=Homo sapiens OX=9606 GN=HPR PE=2 SV=2	P	GO:0042742	defense response to bacterium
P00739	HPTR_HUMANHaptoglobin-related OS=Homo sapiens OX=9606 GN=HPR PE=2 SV=2	P	GO:0051354	negative regulation of oxidoreductase activity
P00739	HPTR_HUMANHaptoglobin-related OS=Homo sapiens OX=9606 GN=HPR PE=2 SV=2	P	GO:1901700	response to oxygen-containing compound
P00739	HPTR_HUMANHaptoglobin-related OS=Homo sapiens OX=9606 GN=HPR PE=2 SV=2	C	GO:0005833	hemoglobin complex
P53609	PGTB1_HUMANGeranylgeranyl transferase type-1 subunit beta OS=Homo sapiens OX=9606 GN=PGGT1B PE=1 SV=2	C	GO:0005953	CAAX-protein geranylgeranyltransferase complex
P53609	PGTB1_HUMANGeranylgeranyl transferase type-1 subunit beta OS=Homo sapiens OX=9606 GN=PGGT1B PE=1 SV=2	F	GO:0004662	CAAX-protein geranylgeranyltransferase activity
P53609	PGTB1_HUMANGeranylgeranyl transferase type-1 subunit beta OS=Homo sapiens OX=9606 GN=PGGT1B PE=1 SV=2	F	GO:0008144	drug binding
P53609	PGTB1_HUMANGeranylgeranyl transferase type-1 subunit beta OS=Homo sapiens OX=9606 GN=PGGT1B PE=1 SV=2	F	GO:0008270	zinc ion binding
P53609	PGTB1_HUMANGeranylgeranyl transferase type-1 subunit beta OS=Homo sapiens OX=9606 GN=PGGT1B PE=1 SV=2	F	GO:0019840	isoprenoid binding
P53609	PGTB1_HUMANGeranylgeranyl transferase type-1 subunit beta OS=Homo sapiens OX=9606 GN=PGGT1B PE=1 SV=2	F	GO:0042277	peptide binding
P53609	PGTB1_HUMANGeranylgeranyl transferase type-1 subunit beta OS=Homo sapiens OX=9606 GN=PGGT1B PE=1 SV=2	P	GO:0008284	positive regulation of cell population proliferation
P53609	PGTB1_HUMANGeranylgeranyl transferase type-1 subunit beta OS=Homo sapiens OX=9606 GN=PGGT1B PE=1 SV=2	P	GO:0018344	protein geranylgeranylation
P53609	PGTB1_HUMANGeranylgeranyl transferase type-1 subunit beta OS=Homo sapiens OX=9606 GN=PGGT1B PE=1 SV=2	P	GO:0034097	response to cytokine
P53609	PGTB1_HUMANGeranylgeranyl transferase type-1 subunit beta OS=Homo sapiens OX=9606 GN=PGGT1B PE=1 SV=2	P	GO:0045787	positive regulation of cell cycle
P53609	PGTB1_HUMANGeranylgeranyl transferase type-1 subunit beta OS=Homo sapiens OX=9606 GN=PGGT1B PE=1 SV=2	P	GO:0051771	negative regulation of nitric-oxide synthase biosynthetic process
P53609	PGTB1_HUMANGeranylgeranyl transferase type-1 subunit beta OS=Homo sapiens OX=9606 GN=PGGT1B PE=1 SV=2	P	GO:0018346	protein prenylation
P35226	BMI1_HUMANPolycomb complex BMI-1 OS=Homo sapiens OX=9606 GN=BMI1 PE=1 SV=2	C	GO:0000790	nuclear chromatin
P35226	BMI1_HUMANPolycomb complex BMI-1 OS=Homo sapiens OX=9606 GN=BMI1 PE=1 SV=2	C	GO:0000792	heterochromatin
P35226	BMI1_HUMANPolycomb complex BMI-1 OS=Homo sapiens OX=9606 GN=BMI1 PE=1 SV=2	C	GO:0000803	sex chromosome
P35226	BMI1_HUMANPolycomb complex BMI-1 OS=Homo sapiens OX=9606 GN=BMI1 PE=1 SV=2	C	GO:0005730	nucleolus
P35226	BMI1_HUMANPolycomb complex BMI-1 OS=Homo sapiens OX=9606 GN=BMI1 PE=1 SV=2	C	GO:0005813	centrosome
P35226	BMI1_HUMANPolycomb complex BMI-1 OS=Homo sapiens OX=9606 GN=BMI1 PE=1 SV=2	C	GO:0005829	cytosol
P35226	BMI1_HUMANPolycomb complex BMI-1 OS=Homo sapiens OX=9606 GN=BMI1 PE=1 SV=2	C	GO:0016604	nuclear body
P35226	BMI1_HUMANPolycomb complex BMI-1 OS=Homo sapiens OX=9606 GN=BMI1 PE=1 SV=2	C	GO:0035102	PRC1 complex
P35226	BMI1_HUMANPolycomb complex BMI-1 OS=Homo sapiens OX=9606 GN=BMI1 PE=1 SV=2	F	GO:0003677	DNA binding
P35226	BMI1_HUMANPolycomb complex BMI-1 OS=Homo sapiens OX=9606 GN=BMI1 PE=1 SV=2	F	GO:0003700	DNA-binding transcription factor activity
P35226	BMI1_HUMANPolycomb complex BMI-1 OS=Homo sapiens OX=9606 GN=BMI1 PE=1 SV=2	F	GO:0004842	ubiquitin-protein transferase activity
P35226	BMI1_HUMANPolycomb complex BMI-1 OS=Homo sapiens OX=9606 GN=BMI1 PE=1 SV=2	F	GO:0008022	protein C-terminus binding
P35226	BMI1_HUMANPolycomb complex BMI-1 OS=Homo sapiens OX=9606 GN=BMI1 PE=1 SV=2	F	GO:0008270	zinc ion binding
P35226	BMI1_HUMANPolycomb complex BMI-1 OS=Homo sapiens OX=9606 GN=BMI1 PE=1 SV=2	F	GO:0042802	identical protein binding
P35226	BMI1_HUMANPolycomb complex BMI-1 OS=Homo sapiens OX=9606 GN=BMI1 PE=1 SV=2	F	GO:0071535	RING-like zinc finger domain binding
P35226	BMI1_HUMANPolycomb complex BMI-1 OS=Homo sapiens OX=9606 GN=BMI1 PE=1 SV=2	F	GO:1990841	promoter-specific chromatin binding
P35226	BMI1_HUMANPolycomb complex BMI-1 OS=Homo sapiens OX=9606 GN=BMI1 PE=1 SV=2	P	GO:0000122	negative regulation of transcription by RNA polymerase II
P35226	BMI1_HUMANPolycomb complex BMI-1 OS=Homo sapiens OX=9606 GN=BMI1 PE=1 SV=2	P	GO:0006302	double-strand break repair
P35226	BMI1_HUMANPolycomb complex BMI-1 OS=Homo sapiens OX=9606 GN=BMI1 PE=1 SV=2	P	GO:0006342	chromatin silencing
P35226	BMI1_HUMANPolycomb complex BMI-1 OS=Homo sapiens OX=9606 GN=BMI1 PE=1 SV=2	P	GO:0007379	segment specification
P35226	BMI1_HUMANPolycomb complex BMI-1 OS=Homo sapiens OX=9606 GN=BMI1 PE=1 SV=2	P	GO:0009952	anterior/posterior pattern specification
P35226	BMI1_HUMANPolycomb complex BMI-1 OS=Homo sapiens OX=9606 GN=BMI1 PE=1 SV=2	P	GO:0030097	hemopoiesis
P35226	BMI1_HUMANPolycomb complex BMI-1 OS=Homo sapiens OX=9606 GN=BMI1 PE=1 SV=2	P	GO:0036353	histone H2A-K119 monoubiquitination
P35226	BMI1_HUMANPolycomb complex BMI-1 OS=Homo sapiens OX=9606 GN=BMI1 PE=1 SV=2	P	GO:0045944	positive regulation of transcription by RNA polymerase II
P35226	BMI1_HUMANPolycomb complex BMI-1 OS=Homo sapiens OX=9606 GN=BMI1 PE=1 SV=2	P	GO:0048146	positive regulation of fibroblast proliferation
P35226	BMI1_HUMANPolycomb complex BMI-1 OS=Homo sapiens OX=9606 GN=BMI1 PE=1 SV=2	P	GO:0048583	regulation of response to stimulus
P35226	BMI1_HUMANPolycomb complex BMI-1 OS=Homo sapiens OX=9606 GN=BMI1 PE=1 SV=2	P	GO:0048598	embryonic morphogenesis
P35226	BMI1_HUMANPolycomb complex BMI-1 OS=Homo sapiens OX=9606 GN=BMI1 PE=1 SV=2	P	GO:0048706	embryonic skeletal system development
P35226	BMI1_HUMANPolycomb complex BMI-1 OS=Homo sapiens OX=9606 GN=BMI1 PE=1 SV=2	P	GO:0051443	positive regulation of ubiquitin-protein transferase activity
P35226	BMI1_HUMANPolycomb complex BMI-1 OS=Homo sapiens OX=9606 GN=BMI1 PE=1 SV=2	P	GO:0070317	negative regulation of G0 to G1 transition
P35226	BMI1_HUMANPolycomb complex BMI-1 OS=Homo sapiens OX=9606 GN=BMI1 PE=1 SV=2	P	GO:0070534	protein K63-linked ubiquitination
P35226	BMI1_HUMANPolycomb complex BMI-1 OS=Homo sapiens OX=9606 GN=BMI1 PE=1 SV=2	C	GO:0005667	transcription factor complex
P35226	BMI1_HUMANPolycomb complex BMI-1 OS=Homo sapiens OX=9606 GN=BMI1 PE=1 SV=2	P	GO:0045449	regulation of transcription, DNA-templated
Q00535	CDK5_HUMANCyclin-dependent-like kinase 5 OS=Homo sapiens OX=9606 GN=CDK5 PE=1 SV=3	C	GO:0000308	cytoplasmic cyclin-dependent protein kinase holoenzyme complex
Q00535	CDK5_HUMANCyclin-dependent-like kinase 5 OS=Homo sapiens OX=9606 GN=CDK5 PE=1 SV=3	C	GO:0000803	sex chromosome
Q00535	CDK5_HUMANCyclin-dependent-like kinase 5 OS=Homo sapiens OX=9606 GN=CDK5 PE=1 SV=3	C	GO:0005675	transcription factor TFIIH holo complex
Q00535	CDK5_HUMANCyclin-dependent-like kinase 5 OS=Homo sapiens OX=9606 GN=CDK5 PE=1 SV=3	C	GO:0005739	mitochondrion
Q00535	CDK5_HUMANCyclin-dependent-like kinase 5 OS=Homo sapiens OX=9606 GN=CDK5 PE=1 SV=3	C	GO:0005768	endosome
Q00535	CDK5_HUMANCyclin-dependent-like kinase 5 OS=Homo sapiens OX=9606 GN=CDK5 PE=1 SV=3	C	GO:0005789	endoplasmic reticulum membrane
Q00535	CDK5_HUMANCyclin-dependent-like kinase 5 OS=Homo sapiens OX=9606 GN=CDK5 PE=1 SV=3	C	GO:0005813	centrosome
Q00535	CDK5_HUMANCyclin-dependent-like kinase 5 OS=Homo sapiens OX=9606 GN=CDK5 PE=1 SV=3	C	GO:0005829	cytosol
Q00535	CDK5_HUMANCyclin-dependent-like kinase 5 OS=Homo sapiens OX=9606 GN=CDK5 PE=1 SV=3	C	GO:0005874	microtubule
Q00535	CDK5_HUMANCyclin-dependent-like kinase 5 OS=Homo sapiens OX=9606 GN=CDK5 PE=1 SV=3	C	GO:0008021	synaptic vesicle
Q00535	CDK5_HUMANCyclin-dependent-like kinase 5 OS=Homo sapiens OX=9606 GN=CDK5 PE=1 SV=3	C	GO:0014069	postsynaptic density
Q00535	CDK5_HUMANCyclin-dependent-like kinase 5 OS=Homo sapiens OX=9606 GN=CDK5 PE=1 SV=3	C	GO:0015030	Cajal body
Q00535	CDK5_HUMANCyclin-dependent-like kinase 5 OS=Homo sapiens OX=9606 GN=CDK5 PE=1 SV=3	C	GO:0016533	protein kinase 5 complex
Q00535	CDK5_HUMANCyclin-dependent-like kinase 5 OS=Homo sapiens OX=9606 GN=CDK5 PE=1 SV=3	C	GO:0019907	cyclin-dependent protein kinase activating kinase holoenzyme complex
Q00535	CDK5_HUMANCyclin-dependent-like kinase 5 OS=Homo sapiens OX=9606 GN=CDK5 PE=1 SV=3	C	GO:0030027	lamellipodium
Q00535	CDK5_HUMANCyclin-dependent-like kinase 5 OS=Homo sapiens OX=9606 GN=CDK5 PE=1 SV=3	C	GO:0030054	cell junction
Q00535	CDK5_HUMANCyclin-dependent-like kinase 5 OS=Homo sapiens OX=9606 GN=CDK5 PE=1 SV=3	C	GO:0030175	filopodium
Q00535	CDK5_HUMANCyclin-dependent-like kinase 5 OS=Homo sapiens OX=9606 GN=CDK5 PE=1 SV=3	C	GO:0030425	dendrite
Q00535	CDK5_HUMANCyclin-dependent-like kinase 5 OS=Homo sapiens OX=9606 GN=CDK5 PE=1 SV=3	C	GO:0030426	growth cone
Q00535	CDK5_HUMANCyclin-dependent-like kinase 5 OS=Homo sapiens OX=9606 GN=CDK5 PE=1 SV=3	C	GO:0030496	midbody
Q00535	CDK5_HUMANCyclin-dependent-like kinase 5 OS=Homo sapiens OX=9606 GN=CDK5 PE=1 SV=3	C	GO:0031234	extrinsic component of cytoplasmic side of plasma membrane
Q00535	CDK5_HUMANCyclin-dependent-like kinase 5 OS=Homo sapiens OX=9606 GN=CDK5 PE=1 SV=3	C	GO:0031594	neuromuscular junction
Q00535	CDK5_HUMANCyclin-dependent-like kinase 5 OS=Homo sapiens OX=9606 GN=CDK5 PE=1 SV=3	C	GO:0043204	perikaryon
Q00535	CDK5_HUMANCyclin-dependent-like kinase 5 OS=Homo sapiens OX=9606 GN=CDK5 PE=1 SV=3	C	GO:0045211	postsynaptic membrane
Q00535	CDK5_HUMANCyclin-dependent-like kinase 5 OS=Homo sapiens OX=9606 GN=CDK5 PE=1 SV=3	C	GO:0097123	cyclin A1-CDK2 complex
Q00535	CDK5_HUMANCyclin-dependent-like kinase 5 OS=Homo sapiens OX=9606 GN=CDK5 PE=1 SV=3	C	GO:0097124	cyclin A2-CDK2 complex
Q00535	CDK5_HUMANCyclin-dependent-like kinase 5 OS=Homo sapiens OX=9606 GN=CDK5 PE=1 SV=3	C	GO:0097134	cyclin E1-CDK2 complex
Q00535	CDK5_HUMANCyclin-dependent-like kinase 5 OS=Homo sapiens OX=9606 GN=CDK5 PE=1 SV=3	C	GO:0097135	cyclin E2-CDK2 complex
Q00535	CDK5_HUMANCyclin-dependent-like kinase 5 OS=Homo sapiens OX=9606 GN=CDK5 PE=1 SV=3	C	GO:0098685	Schaffer collateral - CA1 synapse
Q00535	CDK5_HUMANCyclin-dependent-like kinase 5 OS=Homo sapiens OX=9606 GN=CDK5 PE=1 SV=3	C	GO:0098978	glutamatergic synapse
Q00535	CDK5_HUMANCyclin-dependent-like kinase 5 OS=Homo sapiens OX=9606 GN=CDK5 PE=1 SV=3	F	GO:0002039	p53 binding
Q00535	CDK5_HUMANCyclin-dependent-like kinase 5 OS=Homo sapiens OX=9606 GN=CDK5 PE=1 SV=3	F	GO:0004693	cyclin-dependent protein serine/threonine kinase activity
Q00535	CDK5_HUMANCyclin-dependent-like kinase 5 OS=Homo sapiens OX=9606 GN=CDK5 PE=1 SV=3	F	GO:0005176	ErbB-2 class receptor binding
Q00535	CDK5_HUMANCyclin-dependent-like kinase 5 OS=Homo sapiens OX=9606 GN=CDK5 PE=1 SV=3	F	GO:0005524	ATP binding
Q00535	CDK5_HUMANCyclin-dependent-like kinase 5 OS=Homo sapiens OX=9606 GN=CDK5 PE=1 SV=3	F	GO:0008017	microtubule binding
Q00535	CDK5_HUMANCyclin-dependent-like kinase 5 OS=Homo sapiens OX=9606 GN=CDK5 PE=1 SV=3	F	GO:0008022	protein C-terminus binding
Q00535	CDK5_HUMANCyclin-dependent-like kinase 5 OS=Homo sapiens OX=9606 GN=CDK5 PE=1 SV=3	F	GO:0008094	DNA-dependent ATPase activity
Q00535	CDK5_HUMANCyclin-dependent-like kinase 5 OS=Homo sapiens OX=9606 GN=CDK5 PE=1 SV=3	F	GO:0008353	RNA polymerase II CTD heptapeptide repeat kinase activity
Q00535	CDK5_HUMANCyclin-dependent-like kinase 5 OS=Homo sapiens OX=9606 GN=CDK5 PE=1 SV=3	F	GO:0019901	protein kinase binding
Q00535	CDK5_HUMANCyclin-dependent-like kinase 5 OS=Homo sapiens OX=9606 GN=CDK5 PE=1 SV=3	F	GO:0019904	protein domain specific binding
Q00535	CDK5_HUMANCyclin-dependent-like kinase 5 OS=Homo sapiens OX=9606 GN=CDK5 PE=1 SV=3	F	GO:0030332	cyclin binding
Q00535	CDK5_HUMANCyclin-dependent-like kinase 5 OS=Homo sapiens OX=9606 GN=CDK5 PE=1 SV=3	F	GO:0030549	acetylcholine receptor activator activity
Q00535	CDK5_HUMANCyclin-dependent-like kinase 5 OS=Homo sapiens OX=9606 GN=CDK5 PE=1 SV=3	F	GO:0035173	histone kinase activity
Q00535	CDK5_HUMANCyclin-dependent-like kinase 5 OS=Homo sapiens OX=9606 GN=CDK5 PE=1 SV=3	F	GO:0043125	ErbB-3 class receptor binding
Q00535	CDK5_HUMANCyclin-dependent-like kinase 5 OS=Homo sapiens OX=9606 GN=CDK5 PE=1 SV=3	F	GO:0046872	metal ion binding
Q00535	CDK5_HUMANCyclin-dependent-like kinase 5 OS=Homo sapiens OX=9606 GN=CDK5 PE=1 SV=3	F	GO:0046875	ephrin receptor binding
Q00535	CDK5_HUMANCyclin-dependent-like kinase 5 OS=Homo sapiens OX=9606 GN=CDK5 PE=1 SV=3	F	GO:0048156	tau protein binding
Q00535	CDK5_HUMANCyclin-dependent-like kinase 5 OS=Homo sapiens OX=9606 GN=CDK5 PE=1 SV=3	F	GO:0050321	tau-protein kinase activity
Q00535	CDK5_HUMANCyclin-dependent-like kinase 5 OS=Homo sapiens OX=9606 GN=CDK5 PE=1 SV=3	F	GO:0051879	Hsp90 protein binding
Q00535	CDK5_HUMANCyclin-dependent-like kinase 5 OS=Homo sapiens OX=9606 GN=CDK5 PE=1 SV=3	F	GO:0099635	voltage-gated calcium channel activity involved in positive regulation of presynaptic cytosolic calcium levels
Q00535	CDK5_HUMANCyclin-dependent-like kinase 5 OS=Homo sapiens OX=9606 GN=CDK5 PE=1 SV=3	P	GO:0000079	regulation of cyclin-dependent protein serine/threonine kinase activity
Q00535	CDK5_HUMANCyclin-dependent-like kinase 5 OS=Homo sapiens OX=9606 GN=CDK5 PE=1 SV=3	P	GO:0000187	activation of MAPK activity
Q00535	CDK5_HUMANCyclin-dependent-like kinase 5 OS=Homo sapiens OX=9606 GN=CDK5 PE=1 SV=3	P	GO:0001764	neuron migration
Q00535	CDK5_HUMANCyclin-dependent-like kinase 5 OS=Homo sapiens OX=9606 GN=CDK5 PE=1 SV=3	P	GO:0001963	synaptic transmission, dopaminergic
Q00535	CDK5_HUMANCyclin-dependent-like kinase 5 OS=Homo sapiens OX=9606 GN=CDK5 PE=1 SV=3	P	GO:0006283	transcription-coupled nucleotide-excision repair
Q00535	CDK5_HUMANCyclin-dependent-like kinase 5 OS=Homo sapiens OX=9606 GN=CDK5 PE=1 SV=3	P	GO:0006294	nucleotide-excision repair, preincision complex assembly
Q00535	CDK5_HUMANCyclin-dependent-like kinase 5 OS=Homo sapiens OX=9606 GN=CDK5 PE=1 SV=3	P	GO:0006361	transcription initiation from RNA polymerase I promoter
Q00535	CDK5_HUMANCyclin-dependent-like kinase 5 OS=Homo sapiens OX=9606 GN=CDK5 PE=1 SV=3	P	GO:0006362	transcription elongation from RNA polymerase I promoter
Q00535	CDK5_HUMANCyclin-dependent-like kinase 5 OS=Homo sapiens OX=9606 GN=CDK5 PE=1 SV=3	P	GO:0006363	termination of RNA polymerase I transcription
Q00535	CDK5_HUMANCyclin-dependent-like kinase 5 OS=Homo sapiens OX=9606 GN=CDK5 PE=1 SV=3	P	GO:0006367	transcription initiation from RNA polymerase II promoter
Q00535	CDK5_HUMANCyclin-dependent-like kinase 5 OS=Homo sapiens OX=9606 GN=CDK5 PE=1 SV=3	P	GO:0006368	transcription elongation from RNA polymerase II promoter
Q00535	CDK5_HUMANCyclin-dependent-like kinase 5 OS=Homo sapiens OX=9606 GN=CDK5 PE=1 SV=3	P	GO:0006370	7-methylguanosine mRNA capping
Q00535	CDK5_HUMANCyclin-dependent-like kinase 5 OS=Homo sapiens OX=9606 GN=CDK5 PE=1 SV=3	P	GO:0006977	DNA damage response, signal transduction by p53 class mediator resulting in cell cycle arrest
Q00535	CDK5_HUMANCyclin-dependent-like kinase 5 OS=Homo sapiens OX=9606 GN=CDK5 PE=1 SV=3	P	GO:0007005	mitochondrion organization
Q00535	CDK5_HUMANCyclin-dependent-like kinase 5 OS=Homo sapiens OX=9606 GN=CDK5 PE=1 SV=3	P	GO:0007077	mitotic nuclear envelope disassembly
Q00535	CDK5_HUMANCyclin-dependent-like kinase 5 OS=Homo sapiens OX=9606 GN=CDK5 PE=1 SV=3	P	GO:0007099	centriole replication
Q00535	CDK5_HUMANCyclin-dependent-like kinase 5 OS=Homo sapiens OX=9606 GN=CDK5 PE=1 SV=3	P	GO:0007160	cell-matrix adhesion
Q00535	CDK5_HUMANCyclin-dependent-like kinase 5 OS=Homo sapiens OX=9606 GN=CDK5 PE=1 SV=3	P	GO:0007265	Ras protein signal transduction
Q00535	CDK5_HUMANCyclin-dependent-like kinase 5 OS=Homo sapiens OX=9606 GN=CDK5 PE=1 SV=3	P	GO:0007283	spermatogenesis
Q00535	CDK5_HUMANCyclin-dependent-like kinase 5 OS=Homo sapiens OX=9606 GN=CDK5 PE=1 SV=3	P	GO:0007344	pronuclear fusion
Q00535	CDK5_HUMANCyclin-dependent-like kinase 5 OS=Homo sapiens OX=9606 GN=CDK5 PE=1 SV=3	P	GO:0007416	synapse assembly
Q00535	CDK5_HUMANCyclin-dependent-like kinase 5 OS=Homo sapiens OX=9606 GN=CDK5 PE=1 SV=3	P	GO:0007519	skeletal muscle tissue development
Q00535	CDK5_HUMANCyclin-dependent-like kinase 5 OS=Homo sapiens OX=9606 GN=CDK5 PE=1 SV=3	P	GO:0008045	motor neuron axon guidance
Q00535	CDK5_HUMANCyclin-dependent-like kinase 5 OS=Homo sapiens OX=9606 GN=CDK5 PE=1 SV=3	P	GO:0008284	positive regulation of cell population proliferation
Q00535	CDK5_HUMANCyclin-dependent-like kinase 5 OS=Homo sapiens OX=9606 GN=CDK5 PE=1 SV=3	P	GO:0008542	visual learning
Q00535	CDK5_HUMANCyclin-dependent-like kinase 5 OS=Homo sapiens OX=9606 GN=CDK5 PE=1 SV=3	P	GO:0009611	response to wounding
Q00535	CDK5_HUMANCyclin-dependent-like kinase 5 OS=Homo sapiens OX=9606 GN=CDK5 PE=1 SV=3	P	GO:0010389	regulation of G2/M transition of mitotic cell cycle
Q00535	CDK5_HUMANCyclin-dependent-like kinase 5 OS=Homo sapiens OX=9606 GN=CDK5 PE=1 SV=3	P	GO:0014038	regulation of Schwann cell differentiation
Q00535	CDK5_HUMANCyclin-dependent-like kinase 5 OS=Homo sapiens OX=9606 GN=CDK5 PE=1 SV=3	P	GO:0014044	Schwann cell development
Q00535	CDK5_HUMANCyclin-dependent-like kinase 5 OS=Homo sapiens OX=9606 GN=CDK5 PE=1 SV=3	P	GO:0016241	regulation of macroautophagy
Q00535	CDK5_HUMANCyclin-dependent-like kinase 5 OS=Homo sapiens OX=9606 GN=CDK5 PE=1 SV=3	P	GO:0016572	histone phosphorylation
Q00535	CDK5_HUMANCyclin-dependent-like kinase 5 OS=Homo sapiens OX=9606 GN=CDK5 PE=1 SV=3	P	GO:0016579	protein deubiquitination
Q00535	CDK5_HUMANCyclin-dependent-like kinase 5 OS=Homo sapiens OX=9606 GN=CDK5 PE=1 SV=3	P	GO:0018107	peptidyl-threonine phosphorylation
Q00535	CDK5_HUMANCyclin-dependent-like kinase 5 OS=Homo sapiens OX=9606 GN=CDK5 PE=1 SV=3	P	GO:0019233	sensory perception of pain
Q00535	CDK5_HUMANCyclin-dependent-like kinase 5 OS=Homo sapiens OX=9606 GN=CDK5 PE=1 SV=3	P	GO:0021697	cerebellar cortex formation
Q00535	CDK5_HUMANCyclin-dependent-like kinase 5 OS=Homo sapiens OX=9606 GN=CDK5 PE=1 SV=3	P	GO:0021766	hippocampus development
Q00535	CDK5_HUMANCyclin-dependent-like kinase 5 OS=Homo sapiens OX=9606 GN=CDK5 PE=1 SV=3	P	GO:0021819	layer formation in cerebral cortex
Q00535	CDK5_HUMANCyclin-dependent-like kinase 5 OS=Homo sapiens OX=9606 GN=CDK5 PE=1 SV=3	P	GO:0021954	central nervous system neuron development
Q00535	CDK5_HUMANCyclin-dependent-like kinase 5 OS=Homo sapiens OX=9606 GN=CDK5 PE=1 SV=3	P	GO:0022038	corpus callosum development
Q00535	CDK5_HUMANCyclin-dependent-like kinase 5 OS=Homo sapiens OX=9606 GN=CDK5 PE=1 SV=3	P	GO:0030252	growth hormone secretion
Q00535	CDK5_HUMANCyclin-dependent-like kinase 5 OS=Homo sapiens OX=9606 GN=CDK5 PE=1 SV=3	P	GO:0030334	regulation of cell migration
Q00535	CDK5_HUMANCyclin-dependent-like kinase 5 OS=Homo sapiens OX=9606 GN=CDK5 PE=1 SV=3	P	GO:0030517	negative regulation of axon extension
Q00535	CDK5_HUMANCyclin-dependent-like kinase 5 OS=Homo sapiens OX=9606 GN=CDK5 PE=1 SV=3	P	GO:0030855	epithelial cell differentiation
Q00535	CDK5_HUMANCyclin-dependent-like kinase 5 OS=Homo sapiens OX=9606 GN=CDK5 PE=1 SV=3	P	GO:0030866	cortical actin cytoskeleton organization
Q00535	CDK5_HUMANCyclin-dependent-like kinase 5 OS=Homo sapiens OX=9606 GN=CDK5 PE=1 SV=3	P	GO:0031145	anaphase-promoting complex-dependent catabolic process
Q00535	CDK5_HUMANCyclin-dependent-like kinase 5 OS=Homo sapiens OX=9606 GN=CDK5 PE=1 SV=3	P	GO:0031397	negative regulation of protein ubiquitination
Q00535	CDK5_HUMANCyclin-dependent-like kinase 5 OS=Homo sapiens OX=9606 GN=CDK5 PE=1 SV=3	P	GO:0031914	negative regulation of synaptic plasticity
Q00535	CDK5_HUMANCyclin-dependent-like kinase 5 OS=Homo sapiens OX=9606 GN=CDK5 PE=1 SV=3	P	GO:0032092	positive regulation of protein binding
Q00535	CDK5_HUMANCyclin-dependent-like kinase 5 OS=Homo sapiens OX=9606 GN=CDK5 PE=1 SV=3	P	GO:0032801	receptor catabolic process
Q00535	CDK5_HUMANCyclin-dependent-like kinase 5 OS=Homo sapiens OX=9606 GN=CDK5 PE=1 SV=3	P	GO:0034352	positive regulation of glial cell apoptotic process
Q00535	CDK5_HUMANCyclin-dependent-like kinase 5 OS=Homo sapiens OX=9606 GN=CDK5 PE=1 SV=3	P	GO:0035418	protein localization to synapse
Q00535	CDK5_HUMANCyclin-dependent-like kinase 5 OS=Homo sapiens OX=9606 GN=CDK5 PE=1 SV=3	P	GO:0042501	serine phosphorylation of STAT protein
Q00535	CDK5_HUMANCyclin-dependent-like kinase 5 OS=Homo sapiens OX=9606 GN=CDK5 PE=1 SV=3	P	GO:0042542	response to hydrogen peroxide
Q00535	CDK5_HUMANCyclin-dependent-like kinase 5 OS=Homo sapiens OX=9606 GN=CDK5 PE=1 SV=3	P	GO:0042795	snRNA transcription by RNA polymerase II
Q00535	CDK5_HUMANCyclin-dependent-like kinase 5 OS=Homo sapiens OX=9606 GN=CDK5 PE=1 SV=3	P	GO:0043066	negative regulation of apoptotic process
Q00535	CDK5_HUMANCyclin-dependent-like kinase 5 OS=Homo sapiens OX=9606 GN=CDK5 PE=1 SV=3	P	GO:0043113	receptor clustering
Q00535	CDK5_HUMANCyclin-dependent-like kinase 5 OS=Homo sapiens OX=9606 GN=CDK5 PE=1 SV=3	P	GO:0043525	positive regulation of neuron apoptotic process
Q00535	CDK5_HUMANCyclin-dependent-like kinase 5 OS=Homo sapiens OX=9606 GN=CDK5 PE=1 SV=3	P	GO:0045023	G0 to G1 transition
Q00535	CDK5_HUMANCyclin-dependent-like kinase 5 OS=Homo sapiens OX=9606 GN=CDK5 PE=1 SV=3	P	GO:0045740	positive regulation of DNA replication
Q00535	CDK5_HUMANCyclin-dependent-like kinase 5 OS=Homo sapiens OX=9606 GN=CDK5 PE=1 SV=3	P	GO:0045861	negative regulation of proteolysis
Q00535	CDK5_HUMANCyclin-dependent-like kinase 5 OS=Homo sapiens OX=9606 GN=CDK5 PE=1 SV=3	P	GO:0045892	negative regulation of transcription, DNA-templated
Q00535	CDK5_HUMANCyclin-dependent-like kinase 5 OS=Homo sapiens OX=9606 GN=CDK5 PE=1 SV=3	P	GO:0045944	positive regulation of transcription by RNA polymerase II
Q00535	CDK5_HUMANCyclin-dependent-like kinase 5 OS=Homo sapiens OX=9606 GN=CDK5 PE=1 SV=3	P	GO:0045956	positive regulation of calcium ion-dependent exocytosis
Q00535	CDK5_HUMANCyclin-dependent-like kinase 5 OS=Homo sapiens OX=9606 GN=CDK5 PE=1 SV=3	P	GO:0045995	regulation of embryonic development
Q00535	CDK5_HUMANCyclin-dependent-like kinase 5 OS=Homo sapiens OX=9606 GN=CDK5 PE=1 SV=3	P	GO:0046777	protein autophosphorylation
Q00535	CDK5_HUMANCyclin-dependent-like kinase 5 OS=Homo sapiens OX=9606 GN=CDK5 PE=1 SV=3	P	GO:0046826	negative regulation of protein export from nucleus
Q00535	CDK5_HUMANCyclin-dependent-like kinase 5 OS=Homo sapiens OX=9606 GN=CDK5 PE=1 SV=3	P	GO:0048148	behavioral response to cocaine
Q00535	CDK5_HUMANCyclin-dependent-like kinase 5 OS=Homo sapiens OX=9606 GN=CDK5 PE=1 SV=3	P	GO:0048488	synaptic vesicle endocytosis
Q00535	CDK5_HUMANCyclin-dependent-like kinase 5 OS=Homo sapiens OX=9606 GN=CDK5 PE=1 SV=3	P	GO:0048489	synaptic vesicle transport
Q00535	CDK5_HUMANCyclin-dependent-like kinase 5 OS=Homo sapiens OX=9606 GN=CDK5 PE=1 SV=3	P	GO:0048511	rhythmic process
Q00535	CDK5_HUMANCyclin-dependent-like kinase 5 OS=Homo sapiens OX=9606 GN=CDK5 PE=1 SV=3	P	GO:0048709	oligodendrocyte differentiation
Q00535	CDK5_HUMANCyclin-dependent-like kinase 5 OS=Homo sapiens OX=9606 GN=CDK5 PE=1 SV=3	P	GO:0050821	protein stabilization
Q00535	CDK5_HUMANCyclin-dependent-like kinase 5 OS=Homo sapiens OX=9606 GN=CDK5 PE=1 SV=3	P	GO:0051301	cell division
Q00535	CDK5_HUMANCyclin-dependent-like kinase 5 OS=Homo sapiens OX=9606 GN=CDK5 PE=1 SV=3	P	GO:0051321	meiotic cell cycle
Q00535	CDK5_HUMANCyclin-dependent-like kinase 5 OS=Homo sapiens OX=9606 GN=CDK5 PE=1 SV=3	P	GO:0051966	regulation of synaptic transmission, glutamatergic
Q00535	CDK5_HUMANCyclin-dependent-like kinase 5 OS=Homo sapiens OX=9606 GN=CDK5 PE=1 SV=3	P	GO:0060079	excitatory postsynaptic potential
Q00535	CDK5_HUMANCyclin-dependent-like kinase 5 OS=Homo sapiens OX=9606 GN=CDK5 PE=1 SV=3	P	GO:0060828	regulation of canonical Wnt signaling pathway
Q00535	CDK5_HUMANCyclin-dependent-like kinase 5 OS=Homo sapiens OX=9606 GN=CDK5 PE=1 SV=3	P	GO:0060968	regulation of gene silencing
Q00535	CDK5_HUMANCyclin-dependent-like kinase 5 OS=Homo sapiens OX=9606 GN=CDK5 PE=1 SV=3	P	GO:0061001	regulation of dendritic spine morphogenesis
Q00535	CDK5_HUMANCyclin-dependent-like kinase 5 OS=Homo sapiens OX=9606 GN=CDK5 PE=1 SV=3	P	GO:0061178	regulation of insulin secretion involved in cellular response to glucose stimulus
Q00535	CDK5_HUMANCyclin-dependent-like kinase 5 OS=Homo sapiens OX=9606 GN=CDK5 PE=1 SV=3	P	GO:0070509	calcium ion import
Q00535	CDK5_HUMANCyclin-dependent-like kinase 5 OS=Homo sapiens OX=9606 GN=CDK5 PE=1 SV=3	P	GO:0071732	cellular response to nitric oxide
Q00535	CDK5_HUMANCyclin-dependent-like kinase 5 OS=Homo sapiens OX=9606 GN=CDK5 PE=1 SV=3	P	GO:0090166	Golgi disassembly
Q00535	CDK5_HUMANCyclin-dependent-like kinase 5 OS=Homo sapiens OX=9606 GN=CDK5 PE=1 SV=3	P	GO:0090314	positive regulation of protein targeting to membrane
Q00535	CDK5_HUMANCyclin-dependent-like kinase 5 OS=Homo sapiens OX=9606 GN=CDK5 PE=1 SV=3	P	GO:0097711	ciliary basal body-plasma membrane docking
Q00535	CDK5_HUMANCyclin-dependent-like kinase 5 OS=Homo sapiens OX=9606 GN=CDK5 PE=1 SV=3	P	GO:0098883	synapse pruning
Q00535	CDK5_HUMANCyclin-dependent-like kinase 5 OS=Homo sapiens OX=9606 GN=CDK5 PE=1 SV=3	P	GO:0099601	regulation of neurotransmitter receptor activity
Q00535	CDK5_HUMANCyclin-dependent-like kinase 5 OS=Homo sapiens OX=9606 GN=CDK5 PE=1 SV=3	P	GO:0099703	induction of synaptic vesicle exocytosis by positive regulation of presynaptic cytosolic calcium ion concentration
Q00535	CDK5_HUMANCyclin-dependent-like kinase 5 OS=Homo sapiens OX=9606 GN=CDK5 PE=1 SV=3	P	GO:1901215	negative regulation of neuron death
Q00535	CDK5_HUMANCyclin-dependent-like kinase 5 OS=Homo sapiens OX=9606 GN=CDK5 PE=1 SV=3	P	GO:1901387	positive regulation of voltage-gated calcium channel activity
Q00535	CDK5_HUMANCyclin-dependent-like kinase 5 OS=Homo sapiens OX=9606 GN=CDK5 PE=1 SV=3	P	GO:1901796	regulation of signal transduction by p53 class mediator
Q00535	CDK5_HUMANCyclin-dependent-like kinase 5 OS=Homo sapiens OX=9606 GN=CDK5 PE=1 SV=3	P	GO:1903076	regulation of protein localization to plasma membrane
Q00535	CDK5_HUMANCyclin-dependent-like kinase 5 OS=Homo sapiens OX=9606 GN=CDK5 PE=1 SV=3	P	GO:1903421	regulation of synaptic vesicle recycling
Q00535	CDK5_HUMANCyclin-dependent-like kinase 5 OS=Homo sapiens OX=9606 GN=CDK5 PE=1 SV=3	P	GO:1904646	cellular response to amyloid-beta
Q00535	CDK5_HUMANCyclin-dependent-like kinase 5 OS=Homo sapiens OX=9606 GN=CDK5 PE=1 SV=3	P	GO:1905448	positive regulation of mitochondrial ATP synthesis coupled electron transport
Q00535	CDK5_HUMANCyclin-dependent-like kinase 5 OS=Homo sapiens OX=9606 GN=CDK5 PE=1 SV=3	P	GO:2000251	positive regulation of actin cytoskeleton reorganization
Q00535	CDK5_HUMANCyclin-dependent-like kinase 5 OS=Homo sapiens OX=9606 GN=CDK5 PE=1 SV=3	P	GO:0000074	regulation of cell cycle
Q00535	CDK5_HUMANCyclin-dependent-like kinase 5 OS=Homo sapiens OX=9606 GN=CDK5 PE=1 SV=3	P	GO:0009069	serine family amino acid metabolic process
Q00535	CDK5_HUMANCyclin-dependent-like kinase 5 OS=Homo sapiens OX=9606 GN=CDK5 PE=1 SV=3	C	GO:0045298	tubulin complex
Q6ZRV2	FA83H_HUMAN FAM83H OS=Homo sapiens OX=9606 GN=FAM83H PE=1 SV=3	C	GO:0005634	nucleus
Q6ZRV2	FA83H_HUMAN FAM83H OS=Homo sapiens OX=9606 GN=FAM83H PE=1 SV=3	C	GO:0005829	cytosol
Q6ZRV2	FA83H_HUMAN FAM83H OS=Homo sapiens OX=9606 GN=FAM83H PE=1 SV=3	C	GO:0016020	membrane
Q6ZRV2	FA83H_HUMAN FAM83H OS=Homo sapiens OX=9606 GN=FAM83H PE=1 SV=3	C	GO:0045095	keratin filament
Q6ZRV2	FA83H_HUMAN FAM83H OS=Homo sapiens OX=9606 GN=FAM83H PE=1 SV=3	C	GO:0097431	mitotic spindle pole
Q6ZRV2	FA83H_HUMAN FAM83H OS=Homo sapiens OX=9606 GN=FAM83H PE=1 SV=3	F	GO:0004630	phospholipase D activity
Q6ZRV2	FA83H_HUMAN FAM83H OS=Homo sapiens OX=9606 GN=FAM83H PE=1 SV=3	F	GO:0005154	epidermal growth factor receptor binding
Q6ZRV2	FA83H_HUMAN FAM83H OS=Homo sapiens OX=9606 GN=FAM83H PE=1 SV=3	F	GO:0008017	microtubule binding
Q6ZRV2	FA83H_HUMAN FAM83H OS=Homo sapiens OX=9606 GN=FAM83H PE=1 SV=3	F	GO:0019894	kinesin binding
Q6ZRV2	FA83H_HUMAN FAM83H OS=Homo sapiens OX=9606 GN=FAM83H PE=1 SV=3	F	GO:0019901	protein kinase binding
Q6ZRV2	FA83H_HUMAN FAM83H OS=Homo sapiens OX=9606 GN=FAM83H PE=1 SV=3	F	GO:0036312	phosphatidylinositol 3-kinase regulatory subunit binding
Q6ZRV2	FA83H_HUMAN FAM83H OS=Homo sapiens OX=9606 GN=FAM83H PE=1 SV=3	F	GO:0036313	phosphatidylinositol 3-kinase catalytic subunit binding
Q6ZRV2	FA83H_HUMAN FAM83H OS=Homo sapiens OX=9606 GN=FAM83H PE=1 SV=3	F	GO:1990254	keratin filament binding
Q6ZRV2	FA83H_HUMAN FAM83H OS=Homo sapiens OX=9606 GN=FAM83H PE=1 SV=3	P	GO:0001837	epithelial to mesenchymal transition
Q6ZRV2	FA83H_HUMAN FAM83H OS=Homo sapiens OX=9606 GN=FAM83H PE=1 SV=3	P	GO:0007173	epidermal growth factor receptor signaling pathway
Q6ZRV2	FA83H_HUMAN FAM83H OS=Homo sapiens OX=9606 GN=FAM83H PE=1 SV=3	P	GO:0008283	cell population proliferation
Q6ZRV2	FA83H_HUMAN FAM83H OS=Homo sapiens OX=9606 GN=FAM83H PE=1 SV=3	P	GO:0030335	positive regulation of cell migration
Q6ZRV2	FA83H_HUMAN FAM83H OS=Homo sapiens OX=9606 GN=FAM83H PE=1 SV=3	P	GO:0030509	BMP signaling pathway
Q6ZRV2	FA83H_HUMAN FAM83H OS=Homo sapiens OX=9606 GN=FAM83H PE=1 SV=3	P	GO:0031214	biomineral tissue development
Q6ZRV2	FA83H_HUMAN FAM83H OS=Homo sapiens OX=9606 GN=FAM83H PE=1 SV=3	P	GO:0032006	regulation of TOR signaling
Q6ZRV2	FA83H_HUMAN FAM83H OS=Homo sapiens OX=9606 GN=FAM83H PE=1 SV=3	P	GO:0042176	regulation of protein catabolic process
Q6ZRV2	FA83H_HUMAN FAM83H OS=Homo sapiens OX=9606 GN=FAM83H PE=1 SV=3	P	GO:0045104	intermediate filament cytoskeleton organization
Q6ZRV2	FA83H_HUMAN FAM83H OS=Homo sapiens OX=9606 GN=FAM83H PE=1 SV=3	P	GO:0051310	metaphase plate congression
Q6ZRV2	FA83H_HUMAN FAM83H OS=Homo sapiens OX=9606 GN=FAM83H PE=1 SV=3	P	GO:0070372	regulation of ERK1 and ERK2 cascade
Q6ZRV2	FA83H_HUMAN FAM83H OS=Homo sapiens OX=9606 GN=FAM83H PE=1 SV=3	P	GO:1902480	protein localization to mitotic spindle
Q6ZRV2	FA83H_HUMAN FAM83H OS=Homo sapiens OX=9606 GN=FAM83H PE=1 SV=3	P	GO:1902808	positive regulation of cell cycle G1/S phase transition
Q6ZRV2	FA83H_HUMAN FAM83H OS=Homo sapiens OX=9606 GN=FAM83H PE=1 SV=3	P	GO:0009395	phospholipid catabolic process
Q6ZRV2	FA83H_HUMAN FAM83H OS=Homo sapiens OX=9606 GN=FAM83H PE=1 SV=3	C	GO:0045298	tubulin complex
Q6ZRV2	FA83H_HUMAN FAM83H OS=Homo sapiens OX=9606 GN=FAM83H PE=1 SV=3	C	GO:0005871	kinesin complex
Q9NZM1	MYOF_HUMANMyoferlin OS=Homo sapiens OX=9606 GN=MYOF PE=1 SV=1	C	GO:0005769	early endosome
Q9NZM1	MYOF_HUMANMyoferlin OS=Homo sapiens OX=9606 GN=MYOF PE=1 SV=1	C	GO:0005770	late endosome
Q9NZM1	MYOF_HUMANMyoferlin OS=Homo sapiens OX=9606 GN=MYOF PE=1 SV=1	C	GO:0005829	cytosol
Q9NZM1	MYOF_HUMANMyoferlin OS=Homo sapiens OX=9606 GN=MYOF PE=1 SV=1	C	GO:0005901	caveola
Q9NZM1	MYOF_HUMANMyoferlin OS=Homo sapiens OX=9606 GN=MYOF PE=1 SV=1	C	GO:0015630	microtubule cytoskeleton
Q9NZM1	MYOF_HUMANMyoferlin OS=Homo sapiens OX=9606 GN=MYOF PE=1 SV=1	C	GO:0016021	integral component of membrane
Q9NZM1	MYOF_HUMANMyoferlin OS=Homo sapiens OX=9606 GN=MYOF PE=1 SV=1	C	GO:0030133	transport vesicle
Q9NZM1	MYOF_HUMANMyoferlin OS=Homo sapiens OX=9606 GN=MYOF PE=1 SV=1	C	GO:0030659	cytoplasmic vesicle membrane
Q9NZM1	MYOF_HUMANMyoferlin OS=Homo sapiens OX=9606 GN=MYOF PE=1 SV=1	C	GO:0031965	nuclear membrane
Q9NZM1	MYOF_HUMANMyoferlin OS=Homo sapiens OX=9606 GN=MYOF PE=1 SV=1	C	GO:0042383	sarcolemma
Q9NZM1	MYOF_HUMANMyoferlin OS=Homo sapiens OX=9606 GN=MYOF PE=1 SV=1	C	GO:0044430	cytoskeletal part
Q9NZM1	MYOF_HUMANMyoferlin OS=Homo sapiens OX=9606 GN=MYOF PE=1 SV=1	C	GO:0045202	synapse
Q9NZM1	MYOF_HUMANMyoferlin OS=Homo sapiens OX=9606 GN=MYOF PE=1 SV=1	F	GO:0005515	protein binding
Q9NZM1	MYOF_HUMANMyoferlin OS=Homo sapiens OX=9606 GN=MYOF PE=1 SV=1	F	GO:0005544	calcium-dependent phospholipid binding
Q9NZM1	MYOF_HUMANMyoferlin OS=Homo sapiens OX=9606 GN=MYOF PE=1 SV=1	F	GO:0098772	molecular function regulator
Q9NZM1	MYOF_HUMANMyoferlin OS=Homo sapiens OX=9606 GN=MYOF PE=1 SV=1	P	GO:0001778	plasma membrane repair
Q9NZM1	MYOF_HUMANMyoferlin OS=Homo sapiens OX=9606 GN=MYOF PE=1 SV=1	P	GO:0002280	monocyte activation involved in immune response
Q9NZM1	MYOF_HUMANMyoferlin OS=Homo sapiens OX=9606 GN=MYOF PE=1 SV=1	P	GO:0002281	macrophage activation involved in immune response
Q9NZM1	MYOF_HUMANMyoferlin OS=Homo sapiens OX=9606 GN=MYOF PE=1 SV=1	P	GO:0006071	glycerol metabolic process
Q9NZM1	MYOF_HUMANMyoferlin OS=Homo sapiens OX=9606 GN=MYOF PE=1 SV=1	P	GO:0006887	exocytosis
Q9NZM1	MYOF_HUMANMyoferlin OS=Homo sapiens OX=9606 GN=MYOF PE=1 SV=1	P	GO:0006936	muscle contraction
Q9NZM1	MYOF_HUMANMyoferlin OS=Homo sapiens OX=9606 GN=MYOF PE=1 SV=1	P	GO:0007520	myoblast fusion
Q9NZM1	MYOF_HUMANMyoferlin OS=Homo sapiens OX=9606 GN=MYOF PE=1 SV=1	P	GO:0007605	sensory perception of sound
Q9NZM1	MYOF_HUMANMyoferlin OS=Homo sapiens OX=9606 GN=MYOF PE=1 SV=1	P	GO:0008015	blood circulation
Q9NZM1	MYOF_HUMANMyoferlin OS=Homo sapiens OX=9606 GN=MYOF PE=1 SV=1	P	GO:0030947	regulation of vascular endothelial growth factor receptor signaling pathway
Q9NZM1	MYOF_HUMANMyoferlin OS=Homo sapiens OX=9606 GN=MYOF PE=1 SV=1	P	GO:0033292	T-tubule organization
Q9NZM1	MYOF_HUMANMyoferlin OS=Homo sapiens OX=9606 GN=MYOF PE=1 SV=1	P	GO:0034605	cellular response to heat
Q9NZM1	MYOF_HUMANMyoferlin OS=Homo sapiens OX=9606 GN=MYOF PE=1 SV=1	P	GO:0035556	intracellular signal transduction
Q9NZM1	MYOF_HUMANMyoferlin OS=Homo sapiens OX=9606 GN=MYOF PE=1 SV=1	P	GO:0043269	regulation of ion transport
Q9NZM1	MYOF_HUMANMyoferlin OS=Homo sapiens OX=9606 GN=MYOF PE=1 SV=1	P	GO:0048523	negative regulation of cellular process
Q9NZM1	MYOF_HUMANMyoferlin OS=Homo sapiens OX=9606 GN=MYOF PE=1 SV=1	P	GO:0048747	muscle fiber development
Q9NZM1	MYOF_HUMANMyoferlin OS=Homo sapiens OX=9606 GN=MYOF PE=1 SV=1	P	GO:0051248	negative regulation of protein metabolic process
Q9NZM1	MYOF_HUMANMyoferlin OS=Homo sapiens OX=9606 GN=MYOF PE=1 SV=1	P	GO:0060627	regulation of vesicle-mediated transport
[truncated: 384 more rows]

## Sheet: BP
Level	GO ID	GO-Term	GO Type	#Seqs	Sequence Names
1	GO:0008150	biological_process	P	81	P79483,Q8N8N7,P51810,Q9BVC6,P61244,Q9NXH8,Q92466,Q15388,P35226,Q63HN8,O43760,Q8N0W3,Q96JJ3,Q9HB19,Q92733,Q9H270,P56181,B9A064,Q96JQ2,P56693,Q8IUI8,P01911,Q13907,Q9BTU6,Q5K651,Q9P253,O94875,Q00535,Q9H269,Q13188,O94911,O43741,O43715,Q96D96,P53384,Q9UGP4,Q9BQ69,O43181,Q9Y2I8,Q9Y217,P49821,Q9ULH0,Q9H4G4,P00739,Q17RN3,P48651,O00478,Q92896,Q15833,Q12979,O60279,Q15428,Q6ZRV2,Q00653,Q14573,O95319,P55210,…
2	GO:0032501	multicellular organismal process	P	21	P35226,Q12979,Q96D96,Q13303,Q9BX66,Q9ULH0,Q14573,P51810,O95319,P55210,Q9UGP4,P00739,P16333,O94875,Q7LG56,P07602,Q9NZM1,Q00535,P56693,Q13188,O94911
2	GO:0008283	cell population proliferation	P	6	Q6ZRV2,Q9UHD2,O00478,O75044,Q86UX7,Q9UGP4
2	GO:0040007	growth	P	6	O94875,Q70E73,P07602,Q9BX66,P56693,Q9UGP4
2	GO:0002376	immune system process	P	24	P79483,Q13303,Q9ULH0,P00739,Q13188,O00478,Q92896,Q15833,Q96D96,O43760,Q96JJ3,Q9HB19,Q9UHD2,Q00653,O00161,Q9UGP4,P55210,P16333,Q70E73,Q6GTX8,B9A064,Q9NZM1,P56693,P01911
2	GO:0007610	behavior	P	4	Q13303,Q00535,Q14573,O00161
2	GO:0048511	rhythmic process	P	2	Q00653,Q00535
2	GO:0022414	reproductive process	P	10	Q9NVM9,P49841,Q96D96,O43149,P07602,Q9HB19,Q00535,P56693,O95319,P55210
2	GO:0051704	multi-organism process	P	11	P00739,P16333,P49841,Q9NXH8,Q96JJ3,B9A064,Q9UHD2,Q00653,Q9ULH0,Q9P253,P55210
2	GO:0022610	biological adhesion	P	6	O75044,Q86UX7,O60279,Q96JJ3,Q00535,Q9UGP4
2	GO:0065007	biological regulation	P	71	P79483,Q9Y217,Q9ULH0,P51810,Q9H4G4,P00739,Q17RN3,Q9BVC6,P61244,Q9NXH8,Q92466,O00478,Q92896,Q15833,P35226,Q12979,Q63HN8,O60279,Q15428,O43760,Q96JJ3,Q6ZRV2,Q9HB19,Q00653,Q14573,O95319,P55210,Q92733,Q13823,Q9H270,B9A064,Q96JQ2,O43150,P56693,Q8IUI8,P01911,P53609,Q86SX6,Q13907,Q13303,Q9P253,O94875,Q7LG56,P07602,Q00535,Q9H269,Q13188,O94911,Q6NT76,O43741,O43715,P49841,Q96D96,Q9UHD2,Q01813,Q9BX66,P53384,…
2	GO:0009987	cellular process	P	78	P79483,Q8N8N7,Q9Y217,P49821,Q9ULH0,P51810,Q9BVC6,Q17RN3,P61244,Q9NXH8,Q92466,P48651,Q15388,O00478,Q92896,Q15833,P35226,Q12979,Q63HN8,O60279,Q15428,O43760,Q8N0W3,Q96JJ3,Q6ZRV2,Q9HB19,Q00653,Q14573,Q92733,P55210,O95319,Q9H270,P56181,B9A064,Q96JQ2,O43150,P56693,Q8IUI8,P01911,P78537,Q86SX6,P53609,Q13907,Q9BTU6,Q13303,Q5K651,Q9P253,P10768,O94875,Q7LG56,P07602,Q00535,Q9H269,Q13188,O94911,Q6NT76,O43741,…
2	GO:0008152	metabolic process	P	53	Q8N8N7,Q9Y217,P49821,Q9ULH0,P51810,P00739,Q17RN3,P61244,Q92466,P48651,Q15388,P35226,Q12979,Q63HN8,Q8N0W3,Q6ZRV2,Q9HB19,Q00653,Q92733,P55210,Q9H270,P56181,P56693,P78537,Q86SX6,P53609,Q13907,Q9BTU6,Q13303,Q9P253,P10768,O94875,P07602,Q7LG56,Q00535,Q13188,O94911,O43741,P49841,Q96D96,Q9UHD2,Q01813,Q9BX66,P53384,O00161,Q9BQ69,Q9UGP4,Q9NVM9,O43181,P16333,O43149,Q9NZM1,Q9Y2I8
2	GO:0050896	response to stimulus	P	38	P53609,Q9ULH0,P00739,Q9BVC6,P61244,Q9NXH8,Q7LG56,P07602,Q92466,Q00535,Q13188,O94911,Q15388,O00478,Q15833,P35226,O43715,P49841,Q12979,Q96D96,Q8N0W3,Q9UHD2,Q9HB19,Q00653,Q01813,Q14573,P55210,Q9BQ69,Q9UGP4,O43181,P16333,O43149,Q70E73,B9A064,Q6GTX8,Q96JQ2,Q9NZM1,P56693
2	GO:0071840	cellular component organization or biogenesis	P	54	Q9Y217,P49821,Q9ULH0,P61244,Q9NXH8,Q92466,Q15388,Q15833,P35226,Q12979,Q63HN8,Q15428,O43760,Q96JJ3,Q6ZRV2,Q9HB19,Q00653,O95319,Q13823,Q9H270,P56181,B9A064,Q96JQ2,O43150,P56693,P78537,Q86SX6,Q9BTU6,Q5K651,Q9P253,O94875,Q7LG56,Q00535,Q9H269,Q13188,O94911,O43741,O43715,P49841,Q9UHD2,Q01813,Q9BX66,P53384,O00161,Q9UGP4,Q9NVM9,O75044,Q86UX7,P16333,O43181,O43149,Q96AX1,Q9NZM1,Q9Y2I8
2	GO:0032502	developmental process	P	38	Q86SX6,Q9Y217,Q13303,Q9ULH0,P61244,O94875,P07602,Q7LG56,Q00535,Q13188,Q6NT76,Q92896,O43741,P35226,Q12979,Q63HN8,P49841,Q96D96,Q15833,Q6ZRV2,Q9HB19,Q00653,Q9BX66,P53384,Q14573,O95319,P55210,Q9UGP4,O75044,O43181,P16333,Q86UX7,O43149,Q70E73,Q96AX1,Q9NZM1,P56693,Q9Y2I8
2	GO:0051179	localization	P	41	Q9Y217,P49821,Q9ULH0,P00739,Q9NXH8,Q15388,O00478,Q15833,O43760,Q6ZRV2,Q9HB19,Q00653,Q14573,Q13823,Q9H270,P56181,B9A064,Q96JQ2,P78537,Q13303,Q9P253,P07602,Q9H269,Q00535,Q13188,O94911,Q6NT76,O43741,Q96D96,P49841,P53384,O00161,Q9UGP4,Q9NVM9,Q86UX7,P16333,O43181,Q6GTX8,Q96AX1,Q9NZM1,Q9Y2I8
2	GO:0040011	locomotion	P	10	Q92896,Q96JJ3,Q9UGP4,Q9NVM9,Q86UX7,B9A064,O43150,P56693,Q9Y2I8,Q00535
2	GO:0098754	detoxification	P	1	P10768
2	GO:0001906	cell killing	P	1	Q15833
2	GO:0023052	signaling	P	3	Q15833,Q9ULH0,Q00535
2	GO:0110148	biomineralization	P	1	Q6ZRV2
3	GO:0007155	cell adhesion	P	6	O75044,Q86UX7,O60279,Q96JJ3,Q00535,Q9UGP4
3	GO:0048589	developmental growth	P	5	Q70E73,Q9BX66,P56693,O94875,P07602
3	GO:0009605	response to external stimulus	P	13	Q12979,P49841,Q9UHD2,Q00653,Q9ULH0,Q14573,P55210,P00739,P16333,P61244,B9A064,P56693,Q13188
3	GO:0009628	response to abiotic stimulus	P	13	O43715,P49841,Q96D96,Q00653,Q14573,P55210,Q9BVC6,P16333,P61244,Q9NZM1,Q00535,Q92466,Q13188
3	GO:0007165	signal transduction	P	34	P79483,Q9ULH0,P51810,Q9BVC6,P61244,O94875,Q00535,Q13188,O94911,O00478,O43715,Q12979,Q96D96,O60279,P49841,Q96JJ3,Q9HB19,Q6ZRV2,Q00653,Q9UHD2,Q9BX66,Q14573,P55210,O75044,O43181,Q86UX7,P16333,Q70E73,B9A064,Q96JQ2,Q9NZM1,P56693,Q9Y2I8,P01911
3	GO:0051641	cellular localization	P	22	Q15388,O43741,Q15833,P78537,P49841,Q6ZRV2,Q9Y217,Q9ULH0,P53384,O00161,Q9P253,Q9UGP4,Q9NVM9,Q9H270,Q86UX7,Q96AX1,Q96JQ2,Q00535,Q9H269,Q9Y2I8,Q13188,O94911
3	GO:0065008	regulation of biological quality	P	36	Q86SX6,Q9Y217,Q9ULH0,Q9P253,P00739,P61244,Q9NXH8,O94875,Q00535,Q13188,O94911,Q6NT76,O43741,Q15833,Q12979,P49841,Q96D96,O43715,O43760,Q9UHD2,Q9HB19,Q00653,Q01813,P53384,Q14573,O00161,O95319,Q9UGP4,P55210,O75044,P16333,Q96AX1,Q96JQ2,Q9NZM1,P56693,Q9Y2I8
3	GO:0051301	cell division	P	2	Q9NVM9,Q00535
3	GO:0044281	small molecule metabolic process	P	18	O43741,Q8N8N7,Q86SX6,P49841,Q8N0W3,Q9UHD2,Q9Y217,Q01813,P49821,Q9ULH0,Q9BQ69,O43181,P56181,P10768,Q7LG56,Q9NZM1,Q00535,Q13188
3	GO:0006118	obsolete electron transport	P	7	O43181,P78537,Q86SX6,P56181,Q01813,Q13303,P49821
3	GO:0007275	multicellular organism development	P	4	Q9ULH0,O95319,P55210,Q9UGP4
3	GO:0006955	immune response	P	7	P00739,O00478,Q6GTX8,B9A064,Q00653,Q9ULH0,Q9UGP4
3	GO:0042221	response to chemical	P	24	P53609,P00739,P61244,P07602,Q7LG56,Q00535,Q13188,O94911,Q15388,Q15833,Q12979,P49841,Q96D96,Q8N0W3,Q9HB19,Q9UHD2,Q00653,Q01813,Q14573,P55210,O43181,P16333,Q70E73,P56693
3	GO:0055114	oxidation-reduction process	P	9	Q8N8N7,O43181,Q86SX6,P78537,P56181,Q7LG56,P49821,Q01813,Q13303
3	GO:0065009	regulation of molecular function	P	27	Q86SX6,Q9Y217,Q13303,Q9ULH0,P00739,P61244,O94875,P07602,Q00535,Q13188,Q6NT76,O43741,P35226,Q12979,P49841,O43715,Q9UHD2,Q00653,Q9BX66,Q9UGP4,P55210,O75044,P16333,Q6GTX8,O43150,P56693,Q9Y2I8
3	GO:0006903	vesicle targeting	P	1	O00161
3	GO:0044237	cellular metabolic process	P	51	Q8N8N7,Q9Y217,P49821,Q9ULH0,Q17RN3,P61244,Q92466,P48651,Q15388,P35226,Q12979,Q63HN8,Q8N0W3,Q9HB19,Q6ZRV2,Q00653,Q92733,P55210,Q9H270,P56181,P56693,P78537,Q86SX6,P53609,Q13907,Q9BTU6,Q13303,Q9P253,P10768,O94875,Q7LG56,P07602,Q00535,Q13188,O94911,O43741,P49841,Q96D96,Q9UHD2,Q01813,Q9BX66,P53384,O00161,Q9BQ69,Q9UGP4,Q9NVM9,O43181,P16333,O43149,Q9NZM1,Q9Y2I8
3	GO:0051707	response to other organism	P	6	P00739,P16333,B9A064,Q9UHD2,Q00653,Q9ULH0
3	GO:0009653	anatomical structure morphogenesis	P	15	Q6NT76,Q92896,P35226,Q12979,P49841,Q9HB19,Q9Y217,Q9ULH0,P53384,O75044,Q86UX7,P16333,P56693,Q9Y2I8,Q13188
3	GO:0050900	leukocyte migration	P	2	Q92896,B9A064
3	GO:0007568	aging	P	1	Q00653
3	GO:0007017	microtubule-based process	P	8	Q9NVM9,O75044,P78537,P49841,O43149,Q9UHD2,Q00535,Q9Y2I8
3	GO:0022402	cell cycle process	P	14	O43741,O43715,P49841,Q92733,Q9UGP4,Q9NVM9,P61244,O43149,Q7LG56,Q96JQ2,Q00535,P56693,Q9Y2I8,Q8IUI8
3	GO:0007611	learning or memory	P	3	Q14573,Q13303,Q00535
3	GO:0019748	secondary metabolic process	P	1	Q13303
3	GO:0035036	sperm-egg recognition	P	1	Q96D96
3	GO:0001909	leukocyte mediated cytotoxicity	P	1	Q15833
3	GO:0007344	pronuclear fusion	P	1	Q00535
3	GO:0051321	meiotic cell cycle	P	1	Q00535
3	GO:0031214	biomineral tissue development	P	1	Q6ZRV2
3	GO:0006950	response to stress	P	24	Q9ULH0,P00739,Q9BVC6,P61244,Q9NXH8,Q7LG56,Q92466,Q00535,Q13188,P35226,O43715,P49841,Q9UHD2,Q9HB19,Q00653,Q9BQ69,P55210,Q9UGP4,P16333,O43149,B9A064,Q96JQ2,Q9NZM1,P56693
3	GO:0050789	regulation of biological process	P	71	P79483,Q9Y217,Q9ULH0,P51810,Q9H4G4,P00739,Q17RN3,Q9BVC6,P61244,Q9NXH8,Q92466,O00478,Q92896,Q15833,P35226,Q12979,Q63HN8,O60279,Q15428,O43760,Q96JJ3,Q6ZRV2,Q9HB19,Q00653,Q14573,O95319,P55210,Q92733,Q13823,Q9H270,B9A064,Q96JQ2,O43150,P56693,Q8IUI8,P01911,P53609,Q86SX6,Q13907,Q13303,Q9P253,O94875,Q7LG56,P07602,Q00535,Q9H269,Q13188,O94911,Q6NT76,O43741,O43715,P49841,Q96D96,Q9UHD2,Q01813,Q9BX66,P53384,…
3	GO:0071704	organic substance metabolic process	P	48	Q8N8N7,Q9Y217,P49821,Q9ULH0,P00739,Q17RN3,P61244,Q92466,P48651,Q15388,P35226,Q12979,Q63HN8,Q8N0W3,Q6ZRV2,Q9HB19,Q00653,Q92733,P55210,P56181,P56693,P78537,Q86SX6,P53609,Q13907,Q9BTU6,Q13303,P10768,O94875,P07602,Q7LG56,Q00535,Q13188,O94911,O43741,P49841,Q96D96,Q9UHD2,Q01813,Q9BX66,Q9BQ69,Q9UGP4,Q9NVM9,O43181,P16333,O43149,Q9NZM1,Q9Y2I8
3	GO:0006807	nitrogen compound metabolic process	P	37	P78537,Q86SX6,P53609,Q9Y217,Q9ULH0,P00739,Q17RN3,P61244,P10768,O94875,Q7LG56,P07602,Q92466,Q00535,Q13188,P48651,O94911,Q15388,O43741,P35226,Q12979,Q63HN8,P49841,Q96D96,Q8N0W3,Q9UHD2,Q00653,Q01813,Q9BX66,Q92733,Q9BQ69,P55210,Q9NVM9,P16333,O43149,P56693,Q9Y2I8
3	GO:0044238	primary metabolic process	P	43	Q8N8N7,P78537,Q86SX6,P53609,Q13907,Q9Y217,Q9BTU6,Q9ULH0,P00739,Q17RN3,P61244,O94875,P07602,Q7LG56,Q92466,Q00535,Q13188,P48651,O94911,Q15388,O43741,P35226,Q12979,Q63HN8,P49841,Q96D96,Q8N0W3,Q9UHD2,Q6ZRV2,Q9HB19,Q00653,Q9BX66,Q01813,Q92733,Q9BQ69,Q9UGP4,P55210,Q9NVM9,P16333,O43149,Q9NZM1,P56693,Q9Y2I8
3	GO:0051716	cellular response to stimulus	P	24	Q9BVC6,P61244,Q7LG56,P07602,Q92466,Q00535,Q13188,Q15833,P35226,O43715,P49841,Q96D96,Q9UHD2,Q9HB19,Q00653,Q01813,Q14573,P55210,Q9BQ69,Q9UGP4,P16333,O43149,Q9NZM1,P56693
3	GO:0003008	system process	P	15	Q12979,Q96D96,Q13303,Q9BX66,Q14573,P51810,P55210,P16333,O94875,P07602,Q7LG56,Q9NZM1,Q00535,P56693,Q13188
3	GO:0016043	cellular component organization	P	53	Q9Y217,P49821,Q9ULH0,P61244,Q9NXH8,Q92466,Q15388,Q15833,P35226,Q12979,Q63HN8,Q15428,O43760,Q96JJ3,Q6ZRV2,Q9HB19,Q00653,O95319,Q9H270,P56181,B9A064,Q96JQ2,O43150,P56693,P78537,Q86SX6,Q9BTU6,Q5K651,Q9P253,O94875,Q7LG56,Q00535,Q9H269,Q13188,O94911,O43741,O43715,P49841,Q9UHD2,Q01813,Q9BX66,P53384,O00161,Q9UGP4,Q9NVM9,O75044,Q86UX7,P16333,O43181,O43149,Q96AX1,Q9NZM1,Q9Y2I8
3	GO:0048869	cellular developmental process	P	23	Q6NT76,P49841,Q6ZRV2,Q9Y217,Q9HB19,Q00653,Q13303,Q9ULH0,P53384,O95319,Q9UGP4,P55210,O75044,Q86UX7,P16333,O43149,O94875,Q96AX1,Q9NZM1,Q00535,P56693,Q9Y2I8,Q13188
3	GO:0016049	cell growth	P	3	Q9BX66,O94875,Q70E73
3	GO:0051234	establishment of localization	P	36	P78537,Q9Y217,Q13303,P49821,Q9ULH0,Q9P253,P00739,Q9NXH8,P07602,Q9H269,Q00535,Q13188,O94911,Q15388,O00478,Q6NT76,O43741,Q15833,Q96D96,P49841,O43760,Q9HB19,Q6ZRV2,Q14573,O00161,Q13823,Q9H270,P16333,O43181,P56181,Q6GTX8,Q96AX1,B9A064,Q96JQ2,Q9NZM1,Q9Y2I8
3	GO:0048856	anatomical structure development	P	27	Q86SX6,Q13303,Q9ULH0,P61244,Q7LG56,P07602,Q00535,Q13188,Q6NT76,O43741,P35226,Q12979,Q96D96,P49841,Q9HB19,Q6ZRV2,Q00653,Q14573,O95319,P55210,Q9UGP4,O43181,P16333,O43149,Q9NZM1,P56693,Q9Y2I8
3	GO:0048646	anatomical structure formation involved in morphogenesis	P	8	Q63HN8,Q96AX1,Q00653,Q9NZM1,Q00535,P56693,Q13188,P55210
3	GO:0048870	cell motility	P	10	Q92896,Q96JJ3,Q9UGP4,Q9NVM9,Q86UX7,B9A064,O43150,P56693,Q9Y2I8,Q00535
3	GO:0006928	movement of cell or subcellular component	P	12	Q92896,P78537,P49841,Q96JJ3,Q9UGP4,Q9NVM9,Q86UX7,B9A064,O43150,P56693,Q9Y2I8,Q00535
3	GO:0022404	molting cycle process	P	1	P56693
3	GO:0009058	biosynthetic process	P	19	Q86SX6,P49841,Q8N0W3,Q13907,Q9Y217,Q9BTU6,Q9HB19,P49821,Q01813,P53384,Q9UGP4,Q9NVM9,O43181,P56181,P10768,Q7LG56,Q00535,P56693,P48651
3	GO:0048609	multicellular organismal reproductive process	P	2	Q00535,P56693
3	GO:0007389	pattern specification process	P	2	P35226,P56693
3	GO:0007272	ensheathment of neurons	P	1	P56693
3	GO:0045321	leukocyte activation	P	12	O00478,Q15833,Q96D96,O43760,Q9UHD2,Q00653,Q13303,O00161,Q6GTX8,Q9NZM1,P56693,Q13188
3	GO:0001775	cell activation	P	13	O00478,Q15833,Q96D96,O43760,Q9UHD2,Q00653,Q13303,Q14573,O00161,Q6GTX8,Q9NZM1,P56693,Q13188
3	GO:0003006	developmental process involved in reproduction	P	6	O43149,P07602,Q9HB19,P56693,O95319,P55210
3	GO:0098727	maintenance of cell number	P	1	P56693
3	GO:0019827	stem cell population maintenance	P	1	P56693
3	GO:0051606	detection of stimulus	P	1	P56693
3	GO:0021700	developmental maturation	P	2	Q15833,P56693
3	GO:0001763	morphogenesis of a branching structure	P	2	Q13188,P56693
3	GO:0019725	cellular homeostasis	P	10	P16333,Q86SX6,P61244,Q96D96,Q96AX1,Q01813,P53384,P56693,Q14573,Q00535
3	GO:0009719	response to endogenous stimulus	P	10	Q15388,P00739,Q15833,P49841,P61244,Q00653,Q00535,P56693,Q14573,P55210
3	GO:0008219	cell death	P	4	P61244,Q14573,Q13188,Q96JJ3
3	GO:0007154	cell communication	P	5	Q15833,Q9ULH0,Q00535,P61244,Q13188
3	GO:0140352	export from cell	P	12	O00478,Q15833,Q96D96,O43760,Q13303,O00161,Q9NXH8,P07602,Q6GTX8,Q9NZM1,Q00535,Q13188
3	GO:0002252	immune effector process	P	15	O00478,Q15833,Q96D96,O43760,Q96JJ3,Q9UHD2,Q00653,Q13303,O00161,P00739,P16333,Q6GTX8,B9A064,Q9NZM1,Q13188
3	GO:0061842	microtubule organizing center localization	P	3	Q9NVM9,Q96JQ2,P53384
3	GO:0051235	maintenance of location	P	4	Q96JQ2,Q00653,Q9ULH0,Q00535
3	GO:0051651	maintenance of location in cell	P	3	Q96JQ2,Q9ULH0,Q00535
3	GO:0097722	sperm motility	P	1	Q9NVM9
3	GO:0033036	macromolecule localization	P	18	Q15388,O00478,Q15833,P49841,Q6ZRV2,Q9HB19,Q9ULH0,P53384,O00161,Q9P253,Q9UGP4,Q9NVM9,Q86UX7,Q9H270,P16333,Q96AX1,Q00535,Q9H269
3	GO:0000075	cell cycle checkpoint	P	2	Q92733,P49841
3	GO:0044085	cellular component biogenesis	P	1	Q13823
3	GO:0009056	catabolic process	P	13	Q15388,Q63HN8,Q9Y217,Q6ZRV2,Q01813,Q9P253,P55210,Q9H270,O43149,P10768,P07602,Q00535,Q9Y2I8
3	GO:1990748	cellular detoxification	P	1	P10768
3	GO:0032259	methylation	P	1	Q17RN3
3	GO:0045103	intermediate filament-based process	P	2	Q9Y217,Q6ZRV2
3	GO:0002440	production of molecular mediator of immune response	P	2	P79483,P01911
3	GO:0019882	antigen processing and presentation	P	3	P79483,O00161,P01911
3	GO:0002253	activation of immune response	P	11	P79483,O00478,Q96JJ3,Q9UHD2,Q9HB19,Q00653,P55210,P00739,P16333,B9A064,P01911
3	GO:0030029	actin filament-based process	P	3	O75044,Q00535,Q96JJ3
3	GO:0044419	interspecies interaction between organisms	P	5	P16333,Q96JJ3,Q9UHD2,Q9P253,P55210
3	GO:0070661	leukocyte proliferation	P	2	Q9UHD2,O00478
3	GO:0009607	response to biotic stimulus	P	9	P00739,Q12979,P16333,P49841,B9A064,Q9UHD2,Q00653,Q9ULH0,P55210
3	GO:0140029	exocytic process	P	4	Q15833,O00161,Q9P253,Q96AX1
3	GO:0022406	membrane docking	P	5	Q15833,Q96AX1,Q00535,O00161,Q9P253
3	GO:0001776	leukocyte homeostasis	P	1	P55210
3	GO:0008037	cell recognition	P	3	P16333,Q96D96,B9A064
3	GO:0022412	cellular process involved in reproduction in multicellular organism	P	1	O95319
3	GO:0016458	gene silencing	P	2	P35226,O95319
3	GO:0014823	response to activity	P	1	Q15388
3	GO:0061919	process utilizing autophagic mechanism	P	3	Q15388,Q9H270,Q9P253
3	GO:0006739	NADP metabolic process	P	2	Q13303,Q01813
3	GO:0042330	taxis	P	1	Q96JJ3
3	GO:0050673	epithelial cell proliferation	P	1	Q86UX7
3	GO:0007163	establishment or maintenance of cell polarity	P	2	Q86UX7,P49841
3	GO:0007267	cell-cell signaling	P	3	Q15833,Q9ULH0,Q00535
3	GO:0007632	visual behavior	P	1	Q00535
3	GO:0030534	adult behavior	P	1	Q00535
3	GO:0007049	cell cycle	P	1	Q00535
3	GO:0006949	syncytium formation	P	1	Q9NZM1
3	GO:0140253	cell-cell fusion	P	1	Q9NZM1
3	GO:0046034	ATP metabolic process	P	1	Q01813
3	GO:0019674	NAD metabolic process	P	1	Q01813
3	GO:0006734	NADH metabolic process	P	1	Q01813
3	GO:0042440	pigment metabolic process	P	1	P51810
4	GO:0008360	regulation of cell shape	P	2	O94875,Q9UGP4
4	GO:0007050	cell cycle arrest	P	2	O43741,P61244
4	GO:0035878	nail development	P	1	O43741
4	GO:0050790	regulation of catalytic activity	P	22	O43741,P35226,Q12979,P49841,O43715,Q9Y217,Q00653,Q9BX66,Q9ULH0,Q9UGP4,P55210,P00739,O75044,P16333,P61244,O94875,P07602,Q6GTX8,O43150,P56693,Q00535,Q13188
4	GO:0001525	angiogenesis	P	2	Q63HN8,P56693
4	GO:0001942	hair follicle development	P	1	P56693
4	GO:0001946	lymphangiogenesis	P	1	P56693
4	GO:0003142	cardiogenic plate morphogenesis	P	1	P56693
4	GO:0003151	outflow tract morphogenesis	P	1	P56693
4	GO:0009611	response to wounding	P	5	Q96JQ2,P61244,Q00535,P56693,P55210
4	GO:0009649	entrainment of circadian clock	P	1	P56693
4	GO:0023019	signal transduction involved in regulation of gene expression	P	1	P56693
4	GO:0031018	endocrine pancreas development	P	1	P56693
4	GO:0035019	somatic stem cell population maintenance	P	1	P56693
4	GO:0035910	ascending aorta morphogenesis	P	1	P56693
4	GO:0042769	DNA damage response, detection of DNA damage	P	1	P56693
4	GO:0048469	cell maturation	P	1	P56693
4	GO:0060008	Sertoli cell differentiation	P	1	P56693
4	GO:0060041	retina development in camera-type eye	P	2	P61244,P56693
4	GO:0060174	limb bud formation	P	1	P56693
4	GO:0060214	endocardium formation	P	1	P56693
4	GO:0060512	prostate gland morphogenesis	P	1	P56693
4	GO:0061138	morphogenesis of a branching epithelium	P	2	Q13188,P56693
4	GO:0002027	regulation of heart rate	P	2	Q14573,Q9ULH0
4	GO:0007613	memory	P	1	Q14573
4	GO:0030168	platelet activation	P	1	Q14573
4	GO:0048513	animal organ development	P	17	Q6NT76,P35226,Q12979,Q86SX6,Q9HB19,Q00653,Q13303,Q14573,P55210,O43181,P16333,O43149,Q7LG56,P07602,P56693,Q9Y2I8,Q13188
4	GO:0048518	positive regulation of biological process	P	52	P79483,Q9Y217,Q9ULH0,Q9H4G4,P00739,Q17RN3,P61244,Q9NXH8,Q92466,O00478,Q15833,P35226,Q12979,Q15428,Q96JJ3,Q9HB19,Q6ZRV2,Q00653,Q14573,O95319,P55210,Q9H270,B9A064,Q96JQ2,O43150,P56693,Q8IUI8,P01911,P53609,Q86SX6,O94875,Q00535,Q13188,O94911,Q6NT76,O43741,O43715,P49841,Q9UHD2,Q01813,Q9BX66,Q9BQ69,Q9UGP4,O75044,Q86UX7,P16333,O43181,O43149,Q70E73,Q6GTX8,Q9NZM1,Q9Y2I8
4	GO:0003157	endocardium development	P	1	Q13188
4	GO:0006629	lipid metabolic process	P	10	Q8N8N7,Q13907,Q6ZRV2,Q9BTU6,Q9Y217,Q9HB19,Q9UGP4,P07602,P48651,O94911
4	GO:0010033	response to organic substance	P	21	Q15388,Q15833,Q12979,P49841,P53609,Q8N0W3,Q9UHD2,Q00653,Q01813,Q14573,P55210,P00739,O43181,P16333,P61244,P07602,Q7LG56,Q00535,P56693,Q13188,O94911
4	GO:0061024	membrane organization	P	12	O43715,Q12979,P49841,O43760,Q96JJ3,B9A064,Q9ULH0,Q9NZM1,Q00535,Q5K651,O00161,O94911
4	GO:0051642	centrosome localization	P	3	Q9NVM9,Q96JQ2,P53384
4	GO:0030317	flagellated sperm motility	P	1	Q9NVM9
4	GO:0002026	regulation of the force of heart contraction	P	1	Q86SX6
4	GO:0022900	electron transport chain	P	4	P49821,O43181,Q86SX6,P56181
4	GO:0045454	cell redox homeostasis	P	2	Q96D96,Q86SX6
4	GO:0007093	mitotic cell cycle checkpoint	P	2	Q92733,P49841
4	GO:0019222	regulation of metabolic process	P	40	P53609,Q13907,Q9Y217,Q9ULH0,Q9H4G4,P00739,Q17RN3,P61244,O94875,Q7LG56,P07602,Q00535,Q13188,O94911,Q6NT76,Q92896,O43741,P35226,O43715,P49841,Q12979,Q9UHD2,Q6ZRV2,Q00653,Q01813,Q9BX66,Q14573,O95319,Q9UGP4,Q9BQ69,P55210,Q13823,O43181,P16333,Q70E73,Q6GTX8,Q9NZM1,P56693,Q9Y2I8,Q8IUI8
4	GO:0032879	regulation of localization	P	37	Q86SX6,Q9Y217,Q13303,Q9ULH0,P51810,Q9H4G4,Q9P253,Q9BVC6,Q9NXH8,O94875,Q00535,Q9H269,Q13188,O94911,Q15833,O43715,Q12979,P49841,Q96D96,Q6ZRV2,Q9UHD2,Q00653,Q9BX66,Q14573,O00161,Q9UGP4,P55210,O75044,Q9H270,P16333,Q86UX7,Q70E73,Q6GTX8,Q96JQ2,Q9NZM1,P56693,Q9Y2I8
4	GO:0006810	transport	P	34	P78537,Q9Y217,Q13303,P49821,Q9ULH0,Q9P253,P00739,Q9NXH8,P07602,Q9H269,Q00535,Q13188,O94911,Q15388,O00478,Q6NT76,O43741,Q15833,Q96D96,P49841,O43760,Q14573,O00161,Q13823,Q9H270,P16333,O43181,P56181,Q6GTX8,Q96AX1,B9A064,Q96JQ2,Q9NZM1,Q9Y2I8
4	GO:0097035	regulation of membrane lipid distribution	P	1	O43715
4	GO:0072593	reactive oxygen species metabolic process	P	1	O43181
4	GO:0016477	cell migration	P	9	Q92896,Q86UX7,Q96JJ3,B9A064,O43150,P56693,Q9Y2I8,Q00535,Q9UGP4
4	GO:0030030	cell projection organization	P	12	P78537,P49841,Q9UHD2,Q9HB19,Q9ULH0,P53384,Q9UGP4,O75044,P16333,O43150,Q9Y2I8,Q13188
4	GO:0051014	actin filament severing	P	1	O75044
4	GO:0000226	microtubule cytoskeleton organization	P	4	Q9UHD2,Q9NVM9,O75044,O43149
4	GO:0051607	defense response to virus	P	1	Q9UHD2
4	GO:1901700	response to oxygen-containing compound	P	16	Q15388,Q15833,Q12979,P49841,Q8N0W3,Q9UHD2,Q9HB19,Q00653,Q01813,Q14573,P55210,P00739,O43181,P61244,Q00535,P56693
4	GO:0002553	histamine secretion by mast cell	P	1	O00161
4	GO:0016082	synaptic vesicle priming	P	1	O00161
4	GO:0002260	lymphocyte homeostasis	P	1	P55210
4	GO:0009636	response to toxic substance	P	5	Q9HB19,Q00653,Q00535,P49841,P55210
4	GO:0030220	platelet formation	P	2	P55210,Q96AX1
4	GO:0031647	regulation of protein stability	P	6	Q15833,Q9Y217,Q00535,P56693,Q13188,P55210
4	GO:0042493	response to drug	P	9	P16333,P61244,Q8N0W3,Q9HB19,Q00653,Q00535,P56693,Q14573,P55210
4	GO:0046677	response to antibiotic	P	5	Q9HB19,Q00653,Q00535,P49841,P55210
4	GO:0048608	reproductive structure development	P	4	Q9HB19,P55210,O43149,P07602
4	GO:0050877	nervous system process	P	12	P16333,Q96D96,Q12979,P07602,Q13303,Q9NZM1,Q00535,P56693,Q14573,P51810,Q13188,P55210
4	GO:0044403	symbiotic process	P	4	Q9UHD2,P16333,Q96JJ3,P55210
4	GO:0045184	establishment of protein localization	P	12	Q15388,O00478,Q15833,P49841,Q9HB19,Q9ULH0,O00161,Q9P253,Q9H270,P16333,Q96AX1,Q9H269
4	GO:0060996	dendritic spine development	P	1	P16333
4	GO:0030154	cell differentiation	P	14	Q6NT76,P49841,O43149,O94875,Q96AX1,Q9HB19,Q6ZRV2,Q00653,Q13303,Q00535,P56693,Q9Y2I8,Q13188,P55210
4	GO:0003014	renal system process	P	2	Q7LG56,Q12979
4	GO:0007186	G protein-coupled receptor signaling pathway	P	2	P51810,Q12979
4	GO:0043114	regulation of vascular permeability	P	1	Q12979
4	GO:0007281	germ cell development	P	1	O95319
4	GO:0090102	cochlea development	P	1	P07602
4	GO:0002274	myeloid leukocyte activation	P	9	Q15833,Q96D96,O43760,Q6GTX8,Q00653,Q13303,Q9NZM1,O00161,Q13188
4	GO:0002366	leukocyte activation involved in immune response	P	9	Q15833,Q96D96,O43760,Q6GTX8,Q00653,Q13303,Q9NZM1,O00161,Q13188
4	GO:0002443	leukocyte mediated immunity	P	2	Q00653,O00478
4	GO:0002467	germinal center formation	P	1	Q00653
4	GO:0009615	response to virus	P	2	Q9UHD2,Q00653
4	GO:0002682	regulation of immune system process	P	17	P79483,O00478,Q15833,Q12979,P49841,Q96JJ3,Q9UHD2,Q9HB19,Q00653,P55210,P00739,P16333,P61244,B9A064,Q6GTX8,Q9Y2I8,P01911
4	GO:0007166	cell surface receptor signaling pathway	P	21	P79483,O00478,Q12979,P49841,O60279,Q96JJ3,Q6ZRV2,Q9UHD2,Q00653,Q9HB19,Q9BX66,Q9ULH0,P55210,Q86UX7,P16333,P61244,O94875,Q70E73,B9A064,Q9Y2I8,P01911
4	GO:0046907	intracellular transport	P	13	Q15388,O43741,P78537,Q9H270,P49841,Q96AX1,Q9Y217,Q96JQ2,Q9ULH0,Q9H269,Q9Y2I8,O00161,Q9P253
4	GO:0051640	organelle localization	P	13	Q9NVM9,Q15833,P78537,Q96AX1,Q9Y217,Q6ZRV2,Q96JQ2,P53384,Q9P253,Q9Y2I8,Q00535,O00161,Q13188
4	GO:0014850	response to muscle activity	P	1	Q15388
4	GO:0006910	phagocytosis, recognition	P	1	B9A064
4	GO:0045087	innate immune response	P	2	Q9ULH0,B9A064
4	GO:0002250	adaptive immune response	P	3	Q00653,O00478,Q6GTX8
4	GO:0006904	vesicle docking involved in exocytosis	P	4	Q15833,O00161,Q9P253,Q96AX1
4	GO:0010256	endomembrane system organization	P	1	Q96AX1
4	GO:0048070	regulation of developmental pigmentation	P	1	Q96AX1
4	GO:0070995	NADPH oxidation	P	1	Q13303
4	GO:1901360	organic cyclic compound metabolic process	P	14	P35226,P49841,Q8N0W3,Q13303,Q01813,Q92733,P55210,Q9BQ69,Q9NVM9,O43149,Q7LG56,Q92466,Q00535,P56693
4	GO:0006914	autophagy	P	3	Q15388,Q9H270,Q9P253
4	GO:0030036	actin cytoskeleton organization	P	2	Q96JJ3,Q00535
4	GO:0098609	cell-cell adhesion	P	3	Q86UX7,Q96JJ3,Q9UGP4
4	GO:0043616	keratinocyte proliferation	P	1	Q86UX7
4	GO:0050793	regulation of developmental process	P	25	Q9ULH0,Q9H4G4,P61244,O94875,Q00535,Q13188,Q92896,Q12979,P49841,Q15428,Q9UHD2,Q00653,Q9BX66,Q9UGP4,P55210,O75044,Q86UX7,P16333,O43149,Q6GTX8,Q96JQ2,Q9NZM1,O43150,P56693,Q9Y2I8
4	GO:0051239	regulation of multicellular organismal process	P	30	P79483,Q86SX6,Q9Y217,Q9ULH0,Q9H4G4,P61244,Q00535,Q13188,Q92896,O43741,Q12979,P49841,Q15428,Q9UHD2,Q00653,Q9BX66,Q14573,Q9UGP4,P55210,O75044,Q86UX7,P16333,O43149,Q6GTX8,Q96JQ2,Q9NZM1,O43150,P56693,Q9Y2I8,P01911
4	GO:0007412	axon target recognition	P	1	Q15833
4	GO:0016188	synaptic vesicle maturation	P	1	Q15833
4	GO:0006956	complement activation	P	2	P00739,B9A064
4	GO:0009725	response to hormone	P	7	Q15388,P00739,Q15833,P61244,Q00653,P56693,P55210
4	GO:0006342	chromatin silencing	P	1	P35226
4	GO:0007379	segment specification	P	1	P35226
4	GO:0048583	regulation of response to stimulus	P	43	P79483,Q86SX6,Q9Y217,Q9ULH0,P51810,Q9H4G4,P00739,P61244,O94875,Q7LG56,P07602,Q00535,Q13188,O00478,Q92896,O43741,P35226,O43715,Q12979,P49841,Q63HN8,Q15833,Q96JJ3,Q6ZRV2,Q9HB19,Q00653,Q9UHD2,Q9BX66,Q14573,P55210,Q9BQ69,Q9UGP4,O75044,Q86UX7,P16333,Q70E73,Q6GTX8,B9A064,Q9NZM1,P56693,Q9Y2I8,Q8IUI8,P01911
4	GO:0048598	embryonic morphogenesis	P	3	P35226,Q12979,P56693
4	GO:0007099	centriole replication	P	2	Q00535,P49841
4	GO:0008542	visual learning	P	1	Q00535
4	GO:0021697	cerebellar cortex formation	P	1	Q00535
4	GO:0021766	hippocampus development	P	2	Q00535,P49841
4	GO:0021819	layer formation in cerebral cortex	P	1	Q00535
4	GO:0022038	corpus callosum development	P	1	Q00535
4	GO:0045023	G0 to G1 transition	P	1	Q00535
4	GO:0048148	behavioral response to cocaine	P	1	Q00535
4	GO:0045104	intermediate filament cytoskeleton organization	P	2	Q6ZRV2,Q9Y217
4	GO:0035556	intracellular signal transduction	P	19	O43715,P49841,Q96JJ3,Q9UHD2,Q9HB19,Q00653,Q9ULH0,Q14573,P51810,P55210,O75044,O43181,Q9BVC6,P16333,P61244,Q9NZM1,Q00535,P56693,Q13188
4	GO:0006979	response to oxidative stress	P	6	P16333,P49841,Q7LG56,Q9HB19,Q00653,Q00535
4	GO:0046716	muscle cell cellular homeostasis	P	1	Q01813
4	GO:0032204	regulation of telomere maintenance	P	3	Q6NT76,P61244,P49841
4	GO:0030010	establishment of cell polarity	P	2	Q86UX7,P49841
4	GO:0030011	maintenance of cell polarity	P	1	P49841
4	GO:0042752	regulation of circadian rhythm	P	2	P56693,P49841
4	GO:0071109	superior temporal gyrus development	P	1	P49841
4	GO:0071214	cellular response to abiotic stimulus	P	9	O43715,Q9BVC6,P49841,P61244,P16333,Q96D96,Q00653,Q92466,P55210
4	GO:0071496	cellular response to external stimulus	P	5	P49841,Q00653,P61244,Q13188,P55210
4	GO:0006996	organelle organization	P	25	Q15833,P78537,P49841,Q96JJ3,Q6ZRV2,Q9BTU6,Q9Y217,Q9UHD2,P53384,Q5K651,O00161,Q9P253,Q9UGP4,Q9NVM9,O75044,Q9H270,Q9NXH8,O43149,Q96AX1,Q96JQ2,Q92466,Q00535,O43150,Q9Y2I8,Q13188
4	GO:0035295	tube development	P	2	Q6NT76,P56693
4	GO:0022607	cellular component assembly	P	28	Q86SX6,P49821,Q9ULH0,P61244,O94875,Q7LG56,Q92466,Q00535,Q13188,Q15388,O43741,P49841,Q63HN8,Q15428,Q9UHD2,Q01813,Q9BX66,P53384,O00161,O95319,Q9UGP4,O75044,Q86UX7,P16333,O43181,P56181,O43150,P56693
4	GO:0032507	maintenance of protein location in cell	P	3	Q96JQ2,Q9ULH0,Q00535
4	GO:0086019	cell-cell signaling involved in cardiac conduction	P	1	Q9ULH0
4	GO:0097190	apoptotic signaling pathway	P	7	Q9BVC6,P49841,Q9UHD2,Q00653,Q9ULH0,Q13188,P55210
4	GO:0050794	regulation of cellular process	P	68	P79483,Q9Y217,Q9ULH0,P51810,Q9H4G4,P00739,Q17RN3,Q9BVC6,P61244,Q9NXH8,Q92466,O00478,Q92896,Q15833,P35226,Q12979,Q63HN8,O60279,Q15428,O43760,Q96JJ3,Q6ZRV2,Q9HB19,Q00653,Q14573,O95319,P55210,Q92733,Q13823,Q9H270,B9A064,Q96JQ2,O43150,P56693,Q8IUI8,P01911,P53609,Q86SX6,Q9P253,O94875,Q7LG56,P07602,Q00535,Q9H269,Q13188,O94911,Q6NT76,O43741,O43715,P49841,Q96D96,Q9UHD2,Q01813,Q9BX66,P53384,O00161,Q9UGP4,…
4	GO:1901564	organonitrogen compound metabolic process	P	33	P78537,Q86SX6,P53609,Q9Y217,Q9ULH0,P00739,Q17RN3,P61244,P10768,O94875,P07602,Q7LG56,Q92466,Q00535,Q13188,P48651,O94911,Q15388,O43741,P35226,Q12979,Q63HN8,P49841,Q96D96,Q9UHD2,Q00653,Q01813,Q9BX66,Q9BQ69,P55210,P16333,O43149,Q9Y2I8
4	GO:0043170	macromolecule metabolic process	P	31	P78537,Q86SX6,P53609,Q9Y217,P00739,Q17RN3,P61244,O94875,Q7LG56,Q92466,Q00535,Q13188,O94911,Q15388,O43741,P35226,Q12979,Q63HN8,P49841,Q96D96,Q9UHD2,Q00653,Q9BX66,Q92733,Q9BQ69,P55210,Q9NVM9,P16333,O43149,P56693,Q9Y2I8
4	GO:0019538	protein metabolic process	P	27	P78537,Q86SX6,P53609,Q9Y217,P00739,Q17RN3,P61244,O94875,Q92466,Q00535,Q13188,O94911,Q15388,O43741,P35226,Q12979,Q63HN8,P49841,Q96D96,Q9UHD2,Q00653,Q9BX66,Q9BQ69,P55210,P16333,O43149,Q9Y2I8
4	GO:0044260	cellular macromolecule metabolic process	P	29	P78537,Q86SX6,P53609,Q9Y217,Q17RN3,P61244,O94875,Q7LG56,Q92466,Q00535,Q13188,O94911,Q15388,O43741,P35226,Q12979,Q63HN8,P49841,Q96D96,Q9UHD2,Q00653,Q9BX66,Q9BQ69,P55210,Q9NVM9,P16333,O43149,P56693,Q9Y2I8
4	GO:0033554	cellular response to stress	P	19	P35226,O43715,P49841,Q9UHD2,Q9HB19,Q00653,Q9UGP4,P55210,Q9BQ69,Q9BVC6,P16333,P61244,O43149,Q7LG56,Q92466,Q00535,P56693,Q9NZM1,Q13188
4	GO:0023051	regulation of signaling	P	36	Q9Y217,Q9ULH0,P51810,Q9H4G4,Q9P253,O94875,Q7LG56,Q00535,Q13188,O00478,Q92896,O43741,O43715,Q12979,P49841,Q63HN8,O43760,Q6ZRV2,Q9HB19,Q00653,Q9UHD2,Q9BX66,Q14573,O00161,P55210,Q9BQ69,Q9UGP4,O75044,Q86UX7,P16333,Q70E73,Q6GTX8,Q9NZM1,P56693,Q9Y2I8,Q8IUI8
4	GO:0048519	negative regulation of biological process	P	46	P79483,Q9Y217,P00739,Q9BVC6,P61244,O00478,Q92896,Q15833,P35226,Q12979,Q63HN8,Q9HB19,Q00653,Q14573,O95319,P55210,Q92733,Q96JQ2,P56693,Q8IUI8,P01911,Q86SX6,P53609,Q13303,O94875,Q7LG56,P07602,Q00535,Q13188,O94911,Q6NT76,O43741,O43715,P49841,Q9UHD2,Q9BX66,P53384,Q9UGP4,Q9BQ69,O75044,Q86UX7,P16333,Q70E73,Q6GTX8,Q9NZM1,Q9Y2I8
4	GO:1901135	carbohydrate derivative metabolic process	P	5	Q01813,Q7LG56,Q8N0W3,Q9BQ69,P07602
4	GO:0034641	cellular nitrogen compound metabolic process	P	14	P35226,P49841,Q8N0W3,Q01813,Q92733,Q9BQ69,P55210,Q9NVM9,O43149,Q7LG56,P07602,Q92466,Q00535,P56693
4	GO:0046483	heterocycle metabolic process	P	13	P35226,P49841,Q8N0W3,Q01813,Q92733,Q9BQ69,P55210,Q9NVM9,O43149,Q7LG56,Q92466,Q00535,P56693
4	GO:0006139	nucleobase-containing compound metabolic process	P	13	P35226,P49841,Q8N0W3,Q01813,Q92733,Q9BQ69,P55210,Q9NVM9,O43149,Q7LG56,Q92466,Q00535,P56693
4	GO:0055086	nucleobase-containing small molecule metabolic process	P	4	Q01813,Q8N0W3,Q9BQ69,Q7LG56
4	GO:0006725	cellular aromatic compound metabolic process	P	13	P35226,P49841,Q8N0W3,Q01813,Q92733,Q9BQ69,P55210,Q9NVM9,O43149,Q7LG56,Q92466,Q00535,P56693
4	GO:0003012	muscle system process	P	3	Q9BX66,Q9NZM1,O94875
4	GO:0044092	negative regulation of molecular function	P	10	O43715,P49841,Q00653,Q13303,Q9BX66,P55210,Q9UGP4,P00739,P16333,O94875
4	GO:0040012	regulation of locomotion	P	12	Q12979,Q6ZRV2,Q9H4G4,Q9UGP4,P00739,O75044,P16333,O94875,Q96JQ2,Q00535,P56693,Q13188
4	GO:0034330	cell junction organization	P	4	Q86UX7,O94875,Q9BX66,Q9UGP4
4	GO:0044087	regulation of cellular component biogenesis	P	16	Q15833,P49841,Q9Y217,Q9UHD2,Q9BX66,Q9P253,Q9UGP4,O75044,Q9H270,P16333,O94875,Q96JQ2,Q92466,O43150,Q9H269,Q13188
4	GO:0048588	developmental cell growth	P	3	Q9BX66,O94875,Q70E73
4	GO:0006793	phosphorus metabolic process	P	19	Q13907,Q9Y217,Q9BTU6,P61244,Q7LG56,Q00535,Q13188,P48651,O43741,Q12979,P49841,Q96D96,Q8N0W3,Q9UHD2,Q9HB19,Q6ZRV2,Q01813,Q9UGP4,P16333
4	GO:0051649	establishment of localization in cell	P	17	Q15388,O43741,P78537,P49841,Q9Y217,Q6ZRV2,Q9ULH0,Q14573,O00161,Q9P253,Q9H270,Q96AX1,Q96JQ2,Q9H269,Q00535,Q9Y2I8,Q13188
4	GO:0043933	protein-containing complex subunit organization	P	23	P49821,P61244,Q7LG56,Q92466,Q00535,Q9H269,Q15388,O43741,Q63HN8,P49841,Q15428,Q9UHD2,Q01813,P53384,O00161,O95319,Q9UGP4,O43181,P16333,Q86UX7,P56181,Q96AX1,P56693
4	GO:0120161	regulation of cold-induced thermogenesis	P	1	O43741
4	GO:0006520	cellular amino acid metabolic process	P	6	O43741,P49841,Q9UHD2,Q9ULH0,Q00535,Q13188
4	GO:0006082	organic acid metabolic process	P	8	O43741,Q8N8N7,P49841,Q9UHD2,Q01813,Q9ULH0,Q00535,Q13188
4	GO:0032989	cellular component morphogenesis	P	8	O75044,Q86UX7,P16333,Q9Y217,Q9ULH0,P53384,P56693,Q13188
4	GO:0035148	tube formation	P	2	Q13188,P56693
4	GO:0022405	hair cycle process	P	1	P56693
4	GO:0035239	tube morphogenesis	P	2	Q13188,P56693
4	GO:0048729	tissue morphogenesis	P	3	Q12979,P56693,Q13188
4	GO:0048468	cell development	P	5	Q9NZM1,Q00535,P56693,O95319,Q9UGP4
4	GO:0003179	heart valve morphogenesis	P	1	P56693
4	GO:0003207	cardiac chamber formation	P	1	P56693
4	GO:0003206	cardiac chamber morphogenesis	P	2	P49841,P56693
4	GO:0060411	cardiac septum morphogenesis	P	1	P56693
4	GO:0006325	chromatin organization	P	6	P35226,P49841,P61244,Q92466,Q00535,P56693
4	GO:0044249	cellular biosynthetic process	P	18	Q86SX6,P49841,Q8N0W3,Q13907,Q9Y217,Q9BTU6,Q9HB19,P49821,P53384,Q9UGP4,Q9NVM9,O43181,P56181,P10768,Q7LG56,Q00535,P56693,P48651
4	GO:1901576	organic substance biosynthetic process	P	17	P49841,Q8N0W3,Q13907,Q9Y217,Q9BTU6,Q9HB19,P49821,Q01813,Q9UGP4,Q9NVM9,O43181,P56181,P10768,Q7LG56,Q00535,P56693,P48651
4	GO:1903047	mitotic cell cycle process	P	12	Q9NVM9,O43715,P49841,P61244,O43149,Q7LG56,Q96JQ2,Q00535,P56693,Q8IUI8,Q92733,Q9UGP4
4	GO:0007276	gamete generation	P	2	Q00535,P56693
4	GO:0048731	system development	P	4	P56693,P35226,Q96D96,Q13188
4	GO:0001709	cell fate determination	P	1	P56693
4	GO:0003002	regionalization	P	2	P35226,P56693
4	GO:0008366	axon ensheathment	P	1	P56693
4	GO:0046649	lymphocyte activation	P	4	Q9UHD2,Q00653,O00478,P56693
4	GO:0007530	sex determination	P	1	P56693
4	GO:0040008	regulation of growth	P	10	P49841,Q9BX66,P53384,P16333,Q96JQ2,Q9NZM1,Q00535,P56693,Q13188,Q8IUI8
4	GO:0010817	regulation of hormone levels	P	5	Q00653,Q00535,P56693,Q14573,O00161
4	GO:0001708	cell fate specification	P	1	P56693
4	GO:0042592	homeostatic process	P	11	Q86SX6,Q96D96,Q01813,P53384,Q14573,P55210,P16333,P61244,Q96AX1,Q00535,P56693
4	GO:0009887	animal organ morphogenesis	P	3	Q6NT76,Q92896,P56693
4	GO:0048645	animal organ formation	P	1	P56693
4	GO:0110149	regulation of biomineralization	P	1	P56693
4	GO:0070887	cellular response to chemical stimulus	P	13	Q15833,P49841,Q96D96,Q9HB19,Q00653,Q01813,Q14573,P55210,P16333,P61244,P07602,Q00535,P56693
4	GO:0001101	response to acid chemical	P	2	Q15388,P56693
4	GO:0055082	cellular chemical homeostasis	P	8	P16333,Q86SX6,P61244,Q96AX1,P53384,P56693,Q14573,Q00535
4	GO:0071495	cellular response to endogenous stimulus	P	7	P49841,P61244,Q00653,Q00535,P56693,Q14573,P55210
4	GO:0071559	response to transforming growth factor beta	P	1	P56693
4	GO:0048839	inner ear development	P	1	P56693
4	GO:0009888	tissue development	P	5	Q6ZRV2,Q6NT76,Q13303,Q00535,P56693
4	GO:2000241	regulation of reproductive process	P	3	Q9NVM9,Q13188,P56693
4	GO:0019637	organophosphate metabolic process	P	10	Q8N0W3,Q13907,Q7LG56,Q9Y217,Q9BTU6,Q9HB19,Q6ZRV2,Q01813,P48651,Q9UGP4
4	GO:0044255	cellular lipid metabolic process	P	9	Q8N8N7,Q13907,P07602,Q9Y217,Q9BTU6,Q9HB19,Q6ZRV2,P48651,Q9UGP4
4	GO:0006575	cellular modified amino acid metabolic process	P	1	P48651
4	GO:0012501	programmed cell death	P	4	P61244,Q14573,Q13188,Q96JJ3
4	GO:0009410	response to xenobiotic stimulus	P	1	Q14573
4	GO:1901698	response to nitrogen compound	P	10	Q15388,P49841,Q8N0W3,Q00653,Q14573,P55210,O43181,P61244,Q7LG56,Q00535
4	GO:0051282	regulation of sequestering of calcium ion	P	2	Q14573,Q9ULH0
4	GO:0010035	response to inorganic substance	P	7	Q96D96,P49841,Q9HB19,Q00653,Q00535,Q14573,P55210
4	GO:0098900	regulation of action potential	P	2	Q14573,Q9ULH0
4	GO:0042391	regulation of membrane potential	P	6	P49841,Q9ULH0,Q00535,Q86SX6,Q14573,Q96D96
4	GO:0031668	cellular response to extracellular stimulus	P	2	Q13188,P61244
4	GO:0042594	response to starvation	P	2	Q13188,P61244
4	GO:0009991	response to extracellular stimulus	P	2	Q13188,P61244
4	GO:0009314	response to radiation	P	9	O43715,Q9BVC6,P61244,P16333,Q00653,Q92466,Q00535,Q13188,P55210
4	GO:0044093	positive regulation of molecular function	P	18	Q6NT76,P35226,Q12979,P49841,Q86SX6,Q9Y217,Q00653,Q9ULH0,P55210,Q9UGP4,O75044,P16333,P61244,P07602,Q6GTX8,Q00535,O43150,Q13188
4	GO:0051098	regulation of binding	P	6	Q6NT76,P16333,P49841,Q00653,Q00535,Q13188
4	GO:0043299	leukocyte degranulation	P	7	Q15833,Q96D96,O43760,Q6GTX8,Q13303,O00161,Q13188
4	GO:0032940	secretion by cell	P	12	O00478,Q15833,Q96D96,O43760,Q13303,O00161,Q9NXH8,P07602,Q6GTX8,Q9NZM1,Q00535,Q13188
4	GO:0002263	cell activation involved in immune response	P	9	Q15833,Q96D96,O43760,Q00653,Q13303,O00161,Q6GTX8,Q9NZM1,Q13188
4	GO:0051090	regulation of DNA-binding transcription factor activity	P	2	Q00653,Q13188
4	GO:0051656	establishment of organelle localization	P	5	Q6ZRV2,Q96JQ2,P78537,Q00535,Q13188
4	GO:0030155	regulation of cell adhesion	P	10	P79483,Q86UX7,P16333,P49841,Q6GTX8,Q9HB19,Q96JQ2,Q00653,Q13188,P01911
4	GO:0104004	cellular response to environmental stimulus	P	9	O43715,Q96D96,P49841,Q00653,P55210,Q9BVC6,P16333,P61244,Q92466
4	GO:0000910	cytokinesis	P	2	Q96JQ2,O43149
4	GO:0045185	maintenance of protein location	P	4	Q96JQ2,Q00653,Q9ULH0,Q00535
4	GO:0007051	spindle organization	P	1	Q9NVM9
4	GO:0001539	cilium or flagellum-dependent cell motility	P	1	Q9NVM9
4	GO:0043900	regulation of multi-organism process	P	5	Q9NVM9,Q6GTX8,Q9UHD2,Q00653,P55210
4	GO:0070727	cellular macromolecule localization	P	9	Q15388,Q9NVM9,Q86UX7,Q6ZRV2,Q9ULH0,P53384,Q00535,O00161,Q9UGP4
4	GO:0008104	protein localization	P	18	Q15388,O00478,Q15833,P49841,Q6ZRV2,Q9HB19,Q9ULH0,P53384,O00161,Q9P253,Q9UGP4,Q9NVM9,Q86UX7,Q9H270,P16333,Q96AX1,Q00535,Q9H269
4	GO:0006091	generation of precursor metabolites and energy	P	6	O43181,P78537,Q86SX6,P56181,P49821,Q01813
4	GO:0051186	cofactor metabolic process	P	5	O43181,Q86SX6,P56181,P49821,P53384
4	GO:0006790	sulfur compound metabolic process	P	3	P53384,Q86SX6,P10768
4	GO:0032409	regulation of transporter activity	P	4	Q13303,Q9ULH0,Q00535,Q86SX6
4	GO:0044770	cell cycle phase transition	P	3	P61244,Q8IUI8,Q9UGP4
4	GO:0044283	small molecule biosynthetic process	P	4	P49821,Q01813,O43181,P56181
4	GO:0042180	cellular ketone metabolic process	P	3	P49821,O43181,P56181
4	GO:0060560	developmental growth involved in morphogenesis	P	1	Q70E73
4	GO:0022613	ribonucleoprotein complex biogenesis	P	1	Q13823
4	GO:0043094	cellular metabolic compound salvage	P	1	Q8N0W3
4	GO:0005975	carbohydrate metabolic process	P	4	Q9Y217,Q01813,Q9NZM1,Q8N0W3
4	GO:0044262	cellular carbohydrate metabolic process	P	3	Q9Y217,Q8N0W3,Q9NZM1
4	GO:0005996	monosaccharide metabolic process	P	2	Q8N0W3,Q01813
4	GO:0006081	cellular aldehyde metabolic process	P	1	P10768
4	GO:1901575	organic substance catabolic process	P	10	Q63HN8,O43149,P10768,P07602,Q9Y217,Q6ZRV2,Q01813,Q00535,Q9Y2I8,P55210
4	GO:0046292	formaldehyde metabolic process	P	1	P10768
4	GO:0110095	cellular detoxification of aldehyde	P	1	P10768
4	GO:0017144	drug metabolic process	P	1	P10768
4	GO:0044248	cellular catabolic process	P	11	Q15388,Q9H270,Q63HN8,O43149,P10768,P07602,Q6ZRV2,Q00535,Q9Y2I8,Q9P253,P55210
4	GO:0044282	small molecule catabolic process	P	3	Q9Y217,Q01813,P10768
4	GO:0043446	cellular alkane metabolic process	P	1	P10768
4	GO:0043414	macromolecule methylation	P	1	Q17RN3
4	GO:0097435	supramolecular fiber organization	P	2	Q9Y217,Q12979
4	GO:1901615	organic hydroxy compound metabolic process	P	2	Q9Y217,Q9NZM1
4	GO:0006066	alcohol metabolic process	P	2	Q9Y217,Q9NZM1
4	GO:1901568	fatty acid derivative metabolic process	P	1	Q8N8N7
4	GO:0002377	immunoglobulin production	P	2	P79483,P01911
4	GO:0019884	antigen processing and presentation of exogenous antigen	P	3	P79483,O00161,P01911
4	GO:0048002	antigen processing and presentation of peptide antigen	P	3	P79483,O00161,P01911
4	GO:0002504	antigen processing and presentation of peptide or polysaccharide antigen via MHC class II	P	2	P79483,P01911
4	GO:0002764	immune response-regulating signaling pathway	P	10	P79483,O00478,Q96JJ3,Q9UHD2,Q9HB19,Q00653,P55210,P16333,B9A064,P01911
4	GO:0002757	immune response-activating signal transduction	P	10	P79483,O00478,P16333,Q96JJ3,B9A064,Q9UHD2,Q9HB19,Q00653,P55210,P01911
4	GO:0031589	cell-substrate adhesion	P	3	O75044,Q86UX7,Q00535
4	GO:0006952	defense response	P	4	Q9UHD2,P00739,Q9ULH0,B9A064
4	GO:0002218	activation of innate immune response	P	3	Q9UHD2,Q00653,P55210
4	GO:0032943	mononuclear cell proliferation	P	2	Q9UHD2,O00478
4	GO:0098542	defense response to other organism	P	4	Q9UHD2,P00739,Q9ULH0,B9A064
4	GO:0043207	response to external biotic stimulus	P	8	P00739,Q12979,P16333,B9A064,Q9UHD2,Q00653,Q9ULH0,P55210
4	GO:0009617	response to bacterium	P	3	Q9UHD2,P00739,B9A064
4	GO:0001505	regulation of neurotransmitter levels	P	4	Q00535,P49841,O00161,Q9P253
4	GO:0140056	organelle localization by membrane tethering	P	5	Q15833,Q96AX1,Q00535,O00161,Q9P253
4	GO:0099500	vesicle fusion to plasma membrane	P	1	O00161
4	GO:0009790	embryo development	P	2	Q9ULH0,P55210
4	GO:0009612	response to mechanical stimulus	P	2	Q00653,P55210
4	GO:0038034	signal transduction in absence of ligand	P	2	P55210,P49841
4	GO:0009988	cell-cell recognition	P	2	P16333,Q96D96
4	GO:0010469	regulation of signaling receptor activity	P	2	Q00535,P16333
4	GO:0032535	regulation of cellular component size	P	1	P16333
4	GO:0090066	regulation of anatomical structure size	P	1	P16333
4	GO:0002433	immune response-regulating cell surface receptor signaling pathway involved in phagocytosis	P	3	P16333,Q96JJ3,B9A064
4	GO:0003013	circulatory system process	P	2	Q9NZM1,Q12979
4	GO:0016441	posttranscriptional gene silencing	P	1	O95319
4	GO:0031047	gene silencing by RNA	P	1	O95319
4	GO:0043487	regulation of RNA stability	P	1	O95319
4	GO:0015980	energy derivation by oxidation of organic compounds	P	1	P78537
4	GO:0007018	microtubule-based movement	P	2	P78537,P49841
4	GO:0048167	regulation of synaptic plasticity	P	3	O43760,Q00535,P49841
4	GO:0002266	follicular dendritic cell activation	P	1	Q00653
4	GO:0010883	regulation of lipid storage	P	1	Q00653
4	GO:0043062	extracellular structure organization	P	1	Q00653
4	GO:0030522	intracellular receptor signaling pathway	P	1	Q00653
4	GO:0071216	cellular response to biotic stimulus	P	2	Q00653,P49841
4	GO:0022411	cellular component disassembly	P	5	P49841,P61244,Q96AX1,Q00535,Q9H269
4	GO:0051236	establishment of RNA localization	P	1	Q15388
4	GO:0006959	humoral immune response	P	2	P00739,B9A064
4	GO:0061061	muscle structure development	P	1	Q13303
4	GO:0051701	interaction with host	P	1	Q9P253
4	GO:0006935	chemotaxis	P	1	Q96JJ3
4	GO:0009268	response to pH	P	1	Q96D96
4	GO:0099536	synaptic signaling	P	2	Q15833,Q00535
4	GO:0050878	regulation of body fluid levels	P	1	P00739
4	GO:0097354	prenylation	P	1	P53609
4	GO:0031023	microtubule organizing center organization	P	2	Q00535,P49841
4	GO:0050808	synapse organization	P	1	Q00535
4	GO:0097485	neuron projection guidance	P	1	Q00535
4	GO:0007612	learning	P	1	Q00535
4	GO:0051668	localization within membrane	P	1	Q00535
4	GO:0070050	neuron cellular homeostasis	P	1	Q00535
4	GO:0000768	syncytium formation by plasma membrane fusion	P	1	Q9NZM1
4	GO:0009266	response to temperature stimulus	P	1	Q9NZM1
4	GO:0009408	response to heat	P	1	Q9NZM1
4	GO:0006735	NADH regeneration	P	1	Q01813
4	GO:0006757	ATP generation from ADP	P	1	Q01813
4	GO:0006740	NADPH regeneration	P	1	Q01813
4	GO:0007584	response to nutrient	P	1	P61244
4	GO:0070997	neuron death	P	1	P61244
4	GO:0023014	signal transduction by protein phosphorylation	P	1	P61244
4	GO:0070482	response to oxygen levels	P	1	P61244
4	GO:0001666	response to hypoxia	P	1	P61244
4	GO:0008217	regulation of blood pressure	P	1	P49841
4	GO:0006984	ER-nucleus signaling pathway	P	1	P49841
4	GO:1903831	signal transduction involved in cellular response to ammonium ion	P	1	P49841
4	GO:0031570	DNA integrity checkpoint	P	1	P49841
4	GO:0030968	endoplasmic reticulum unfolded protein response	P	1	P49841
4	GO:0090559	regulation of membrane permeability	P	1	P49841
4	GO:0043474	pigment metabolic process involved in pigmentation	P	1	P51810
4	GO:0046148	pigment biosynthetic process	P	1	P51810
4	GO:0010522	regulation of calcium ion transport into cytosol	P	1	Q9ULH0
4	GO:0086065	cell communication involved in cardiac conduction	P	1	Q9ULH0
5	GO:0007219	Notch signaling pathway	P	3	O60279,Q9BX66,O94875
5	GO:0006974	cellular response to DNA damage stimulus	P	14	P35226,O43715,P49841,Q9UHD2,Q00653,P55210,Q9BQ69,Q9BVC6,P16333,O43149,Q7LG56,Q92466,Q00535,P56693
5	GO:0009966	regulation of signal transduction	P	33	Q9Y217,Q9ULH0,P51810,Q9H4G4,O94875,Q7LG56,Q00535,Q13188,O00478,Q92896,O43741,O43715,Q12979,P49841,Q63HN8,Q6ZRV2,Q9HB19,Q00653,Q9UHD2,Q9BX66,Q14573,P55210,Q9BQ69,Q9UGP4,O75044,Q86UX7,P16333,Q70E73,Q6GTX8,Q9NZM1,P56693,Q9Y2I8,Q8IUI8
5	GO:0048522	positive regulation of cellular process	P	46	P79483,P53609,Q9Y217,Q9ULH0,Q9H4G4,P00739,Q17RN3,P61244,Q9NXH8,O94875,Q92466,Q00535,Q13188,Q6NT76,Q15833,P35226,O43715,P49841,Q12979,Q15428,Q9HB19,Q9UHD2,Q00653,Q6ZRV2,Q9BX66,Q01813,O95319,Q9BQ69,Q9UGP4,P55210,O75044,Q86UX7,P16333,O43181,Q9H270,O43149,Q70E73,B9A064,Q6GTX8,Q96JQ2,Q9NZM1,O43150,P56693,Q9Y2I8,Q8IUI8,P01911
5	GO:0006936	muscle contraction	P	3	Q9NZM1,Q9BX66,O94875
5	GO:0061049	cell growth involved in cardiac muscle cell development	P	2	Q9BX66,O94875
5	GO:0120162	positive regulation of cold-induced thermogenesis	P	1	O43741
5	GO:0001570	vasculogenesis	P	1	P56693
5	GO:0001649	osteoblast differentiation	P	1	P56693
5	GO:0001828	inner cell mass cellular morphogenesis	P	1	P56693
5	GO:0002063	chondrocyte development	P	1	P56693
5	GO:0003180	aortic valve morphogenesis	P	1	P56693
5	GO:0003211	cardiac ventricle formation	P	1	P56693
5	GO:0006338	chromatin remodeling	P	2	P61244,P56693
5	GO:0007422	peripheral nervous system development	P	1	P56693
5	GO:0007493	endodermal cell fate determination	P	1	P56693
5	GO:0030238	male sex determination	P	1	P56693
5	GO:0030323	respiratory tube development	P	1	P56693
5	GO:0031648	protein destabilization	P	1	P56693
5	GO:0042472	inner ear morphogenesis	P	2	Q12979,P56693
5	GO:0048484	enteric nervous system development	P	1	P56693
5	GO:0048485	sympathetic nervous system development	P	1	P56693
5	GO:0048617	embryonic foregut morphogenesis	P	1	P56693
5	GO:0048866	stem cell fate specification	P	1	P56693
5	GO:0050821	protein stabilization	P	5	Q15833,Q9Y217,Q00535,P56693,Q13188
5	GO:0060412	ventricular septum morphogenesis	P	1	P56693
5	GO:0060541	respiratory system development	P	1	P56693
5	GO:0060688	regulation of morphogenesis of a branching structure	P	1	P56693
5	GO:0060913	cardiac cell fate determination	P	1	P56693
5	GO:0060914	heart formation	P	1	P56693
5	GO:0061009	common bile duct development	P	1	P56693
5	GO:0061010	gall bladder development	P	1	P56693
5	GO:0071560	cellular response to transforming growth factor beta stimulus	P	1	P56693
5	GO:0071599	otic vesicle development	P	1	P56693
5	GO:0072170	metanephric tubule development	P	1	P56693
5	GO:0072189	ureter development	P	1	P56693
5	GO:0006915	apoptotic process	P	4	P61244,Q14573,Q13188,Q96JJ3
5	GO:0031000	response to caffeine	P	1	Q14573
5	GO:0035690	cellular response to drug	P	7	P16333,P61244,Q9HB19,Q00653,Q00535,P56693,Q14573
5	GO:0046683	response to organophosphorus	P	2	Q14573,O43181
5	GO:0071417	cellular response to organonitrogen compound	P	6	P49841,P61244,Q00653,Q00535,Q14573,P55210
5	GO:0098901	regulation of cardiac muscle cell action potential	P	2	Q14573,Q9ULH0
5	GO:1901701	cellular response to oxygen-containing compound	P	7	P49841,P61244,Q9HB19,Q00653,Q00535,P56693,Q14573
5	GO:1903779	regulation of cardiac conduction	P	2	Q14573,Q9ULH0
5	GO:0007417	central nervous system development	P	1	Q13188
5	GO:0009267	cellular response to starvation	P	2	Q13188,P61244
5	GO:0035329	hippo signaling	P	2	Q13188,P55210
5	GO:0043312	neutrophil degranulation	P	7	Q15833,Q96D96,O43760,Q6GTX8,Q13303,O00161,Q13188
5	GO:0051091	positive regulation of DNA-binding transcription factor activity	P	2	Q00653,Q13188
5	GO:0051683	establishment of Golgi localization	P	1	Q13188
5	GO:0060800	regulation of cell differentiation involved in embryonic placenta development	P	1	Q13188
5	GO:0090168	Golgi reassembly	P	1	Q13188
5	GO:0016192	vesicle-mediated transport	P	24	Q15833,P78537,Q96D96,O43760,Q9Y217,Q13303,Q9ULH0,O00161,Q9P253,P00739,Q9H270,P16333,Q9NXH8,P07602,Q6GTX8,Q96AX1,B9A064,Q96JQ2,Q9NZM1,Q9H269,Q00535,Q9Y2I8,Q13188,O94911
5	GO:0044267	cellular protein metabolic process	P	24	P78537,Q86SX6,P53609,Q9Y217,Q17RN3,P61244,O94875,Q92466,Q00535,Q13188,O94911,Q15388,O43741,P35226,Q12979,Q63HN8,P49841,Q96D96,Q9UHD2,Q00653,Q9BX66,Q9BQ69,P16333,O43149
5	GO:0046903	secretion	P	13	O00478,Q15833,Q96D96,O43760,Q13303,O00161,Q9NXH8,P07602,Q6GTX8,Q9NZM1,Q00535,Q13188,O94911
5	GO:0048523	negative regulation of cellular process	P	40	Q9Y217,Q9BVC6,P61244,O94875,Q7LG56,P07602,Q00535,Q13188,O94911,O00478,Q92896,Q15833,O43715,Q12979,Q63HN8,P49841,O43741,P35226,Q6NT76,Q9HB19,Q9UHD2,Q00653,Q9BX66,P53384,Q14573,Q92733,Q9BQ69,P55210,Q9UGP4,O95319,O75044,Q86UX7,P16333,Q70E73,Q6GTX8,Q96JQ2,Q9NZM1,P56693,Q9Y2I8,Q8IUI8
5	GO:0051050	positive regulation of transport	P	16	Q15833,O43715,Q12979,Q86SX6,P49841,Q00653,Q9BX66,Q9ULH0,P55210,Q9H270,P16333,O94875,Q6GTX8,Q00535,P56693,O94911
5	GO:0051128	regulation of cellular component organization	P	32	Q9Y217,Q9ULH0,P51810,Q9P253,P61244,O94875,Q92466,Q00535,Q9H269,Q13188,O94911,Q6NT76,Q15833,O43715,Q12979,P49841,Q15428,Q9UHD2,Q9BX66,P53384,Q9UGP4,Q9BQ69,O75044,Q9H270,P16333,O43149,Q96JQ2,Q9NZM1,O43150,P56693,Q9Y2I8,Q8IUI8
5	GO:0055085	transmembrane transport	P	9	Q15388,O43741,O43181,Q96D96,P56181,Q9Y217,P49821,Q14573,O94911
5	GO:1905952	regulation of lipid localization	P	3	Q00653,O43715,O94911
5	GO:0000281	mitotic cytokinesis	P	2	Q96JQ2,O43149
5	GO:0007030	Golgi organization	P	4	Q9BTU6,Q96JQ2,Q00535,Q13188
5	GO:0007097	nuclear migration	P	1	Q96JQ2
5	GO:0030705	cytoskeleton-dependent intracellular transport	P	3	Q96JQ2,P78537,P49841
5	GO:0032886	regulation of microtubule-based process	P	3	Q96JQ2,P53384,P49841
5	GO:0090286	cytoskeletal anchoring at nuclear membrane	P	1	Q96JQ2
5	GO:0007052	mitotic spindle organization	P	1	Q9NVM9
5	GO:0080154	regulation of fertilization	P	1	Q9NVM9
5	GO:0045838	positive regulation of membrane potential	P	1	Q86SX6
5	GO:0002076	osteoblast development	P	1	Q9UGP4
5	GO:0007010	cytoskeleton organization	P	10	Q9NVM9,O75044,O43149,Q96JJ3,Q6ZRV2,Q9Y217,Q96JQ2,Q9UHD2,Q00535,Q9UGP4
5	GO:0034613	cellular protein localization	P	9	Q15388,Q9NVM9,Q86UX7,Q6ZRV2,Q9ULH0,P53384,Q00535,O00161,Q9UGP4
5	GO:0042254	ribosome biogenesis	P	1	Q13823
5	GO:0007420	brain development	P	5	O43181,Q12979,Q13303,Q9Y2I8,P55210
5	GO:0051591	response to cAMP	P	1	O43181
5	GO:0046835	carbohydrate phosphorylation	P	1	Q8N0W3
5	GO:1903350	response to dopamine	P	1	Q8N0W3
5	GO:0046294	formaldehyde catabolic process	P	1	P10768
5	GO:0015947	methane metabolic process	P	1	P10768
5	GO:0001558	regulation of cell growth	P	9	P16333,P49841,Q96JQ2,Q9BX66,Q9NZM1,P53384,P56693,Q00535,Q8IUI8
5	GO:0016226	iron-sulfur cluster assembly	P	2	P53384,Q86SX6
5	GO:0006479	protein methylation	P	1	Q17RN3
5	GO:0008333	endosome to lysosome transport	P	5	Q9H270,Q96AX1,Q9Y217,Q9H269,Q9P253
5	GO:0044057	regulation of system process	P	6	Q86SX6,P49841,Q9Y217,Q9ULH0,P56693,Q14573
5	GO:0045109	intermediate filament organization	P	1	Q9Y217
5	GO:0060627	regulation of vesicle-mediated transport	P	9	Q15833,Q9H270,Q12979,P49841,Q9Y217,Q9NZM1,Q9H269,Q00535,Q9P253
5	GO:0002381	immunoglobulin production involved in immunoglobulin mediated immune response	P	2	P79483,P01911
5	GO:0034446	substrate adhesion-dependent cell spreading	P	2	O75044,Q86UX7
5	GO:0006954	inflammatory response	P	2	Q9UHD2,P00739
5	GO:0016032	viral process	P	3	Q9UHD2,Q96JJ3,P55210
5	GO:0044782	cilium organization	P	3	Q9UHD2,O43150,P49841
5	GO:2000026	regulation of multicellular organismal development	P	20	Q92896,P49841,Q15428,Q9UHD2,Q9BX66,Q9ULH0,Q9H4G4,P55210,O75044,P16333,P61244,O43149,Q6GTX8,Q96JQ2,Q9NZM1,Q00535,P56693,Q9Y2I8,O43150,Q13188
5	GO:0001504	neurotransmitter uptake	P	1	O00161
5	GO:0014047	glutamate secretion	P	1	O00161
5	GO:0016081	synaptic vesicle docking	P	1	O00161
5	GO:0031629	synaptic vesicle fusion to presynaptic active zone membrane	P	1	O00161
5	GO:0010038	response to metal ion	P	3	Q14573,P55210,Q96D96
5	GO:0030182	neuron differentiation	P	2	P55210,P56693
5	GO:0032496	response to lipopolysaccharide	P	3	Q12979,Q00653,P55210
5	GO:0043086	negative regulation of catalytic activity	P	9	P00739,O43715,P16333,P49841,O94875,Q9UGP4,Q00653,Q9BX66,P55210
5	GO:0071260	cellular response to mechanical stimulus	P	2	Q00653,P55210
5	GO:0097192	extrinsic apoptotic signaling pathway in absence of ligand	P	2	P55210,P49841
5	GO:0097193	intrinsic apoptotic signaling pathway	P	5	Q9UHD2,Q00653,Q9BVC6,Q13188,P55210
5	GO:1904951	positive regulation of establishment of protein localization	P	5	P49841,Q6GTX8,Q00535,P56693,P55210
5	GO:0001771	immunological synapse formation	P	1	P16333
5	GO:0007176	regulation of epidermal growth factor-activated receptor activity	P	1	P16333
5	GO:0019221	cytokine-mediated signaling pathway	P	4	P79483,Q00653,P16333,P01911
5	GO:0034599	cellular response to oxidative stress	P	5	P16333,P49841,Q9HB19,Q00653,Q00535
5	GO:0038096	Fc-gamma receptor signaling pathway involved in phagocytosis	P	3	Q96JJ3,P16333,B9A064
5	GO:0042770	signal transduction in response to DNA damage	P	5	O43715,P16333,Q00653,Q00535,P56693
5	GO:0048638	regulation of developmental growth	P	7	P16333,P49841,Q96JQ2,Q9BX66,Q9NZM1,Q00535,Q13188
5	GO:0051726	regulation of cell cycle	P	19	O43741,P35226,O43715,P49841,P53609,Q6ZRV2,P53384,Q92733,Q9BQ69,P55210,Q9NVM9,P16333,P61244,O43149,Q7LG56,Q00535,P56693,Q9Y2I8,Q8IUI8
5	GO:0001890	placenta development	P	1	O43149
5	GO:0008406	gonad development	P	1	Q9HB19
5	GO:0007015	actin filament organization	P	1	Q12979
5	GO:0043488	regulation of mRNA stability	P	1	O95319
5	GO:0060349	bone morphogenesis	P	1	Q92896
5	GO:0030850	prostate gland development	P	1	P07602
5	GO:0071310	cellular response to organic substance	P	11	Q15833,P16333,P49841,P61244,P07602,Q00653,Q01813,Q00535,P56693,Q14573,P55210
5	GO:0016197	endosomal transport	P	2	P78537,Q9H269
5	GO:0032418	lysosome localization	P	2	P78537,Q96AX1
5	GO:0048168	regulation of neuronal synaptic plasticity	P	1	O43760
5	GO:0048499	synaptic vesicle membrane organization	P	1	O43760
5	GO:0002268	follicular dendritic cell differentiation	P	1	Q00653
5	GO:0006508	proteolysis	P	9	Q15388,P00739,Q63HN8,O43149,Q00653,Q92466,Q00535,Q9Y2I8,P55210
5	GO:0010888	negative regulation of lipid storage	P	1	Q00653
5	GO:0014070	response to organic cyclic compound	P	9	Q15388,P00739,Q15833,O43181,Q8N0W3,Q00653,P56693,Q14573,P55210
5	GO:0030098	lymphocyte differentiation	P	2	Q00653,P56693
5	GO:0030198	extracellular matrix organization	P	1	Q00653
5	GO:0043620	regulation of DNA-templated transcription in response to stress	P	3	Q00653,P16333,Q9UGP4
5	GO:0051101	regulation of DNA binding	P	1	Q00653
5	GO:0006886	intracellular protein transport	P	5	Q15388,Q9H270,Q9H269,P49841,Q9P253
5	GO:0051276	chromosome organization	P	2	Q9Y2I8,Q92466
5	GO:0080135	regulation of cellular response to stress	P	10	O43715,P16333,P49841,P61244,O94875,P07602,Q9BX66,Q9Y2I8,Q13188,Q9UGP4
5	GO:0016236	macroautophagy	P	1	Q15388
5	GO:0006958	complement activation, classical pathway	P	1	B9A064
5	GO:0042742	defense response to bacterium	P	3	Q9UHD2,P00739,B9A064
5	GO:0002040	sprouting angiogenesis	P	1	Q63HN8
5	GO:0015031	protein transport	P	10	Q15388,O00478,Q15833,Q9H270,P49841,Q96AX1,Q9ULH0,Q9H269,O00161,Q9P253
5	GO:0016050	vesicle organization	P	7	Q15833,P78537,Q96AX1,Q9BTU6,Q5K651,O00161,Q9P253
5	GO:0002244	hematopoietic progenitor cell differentiation	P	2	Q13303,P56693
5	GO:0007507	heart development	P	1	Q13303
5	GO:0045445	myoblast differentiation	P	1	Q13303
5	GO:0050905	neuromuscular process	P	3	Q13303,Q12979,P07602
5	GO:0060326	cell chemotaxis	P	1	Q96JJ3
5	GO:0007159	leukocyte cell-cell adhesion	P	1	Q86UX7
5	GO:0007229	integrin-mediated signaling pathway	P	1	Q86UX7
5	GO:0045785	positive regulation of cell adhesion	P	8	P79483,Q86UX7,P16333,P49841,Q6GTX8,Q9HB19,Q00653,P01911
5	GO:0090162	establishment of epithelial cell polarity	P	1	Q86UX7
5	GO:0001508	action potential	P	2	Q9ULH0,Q96D96
5	GO:0007399	nervous system development	P	1	Q96D96
5	GO:0071467	cellular response to pH	P	1	Q96D96
5	GO:0007033	vacuole organization	P	2	Q9H270,Q9P253
5	GO:1902115	regulation of organelle assembly	P	4	Q9Y217,Q9UHD2,Q9H270,O43150
5	GO:0032355	response to estradiol	P	1	Q15833
5	GO:0007599	hemostasis	P	1	P00739
5	GO:0032101	regulation of response to external stimulus	P	7	P00739,Q12979,P49841,Q6GTX8,Q9UHD2,Q00653,P55210
5	GO:0040017	positive regulation of locomotion	P	8	P00739,O75044,P16333,O94875,Q6ZRV2,P56693,Q9H4G4,Q9UGP4
5	GO:0034097	response to cytokine	P	8	Q15833,P53609,P49841,Q9UHD2,Q00653,Q01813,P56693,Q13188
5	GO:0018346	protein prenylation	P	1	P53609
5	GO:0009952	anterior/posterior pattern specification	P	2	P35226,P56693
5	GO:0001764	neuron migration	P	1	Q00535
5	GO:0007005	mitochondrion organization	P	4	Q9Y217,P49841,P53384,Q00535
5	GO:0007077	mitotic nuclear envelope disassembly	P	1	Q00535
5	GO:0007160	cell-matrix adhesion	P	1	Q00535
5	GO:0007416	synapse assembly	P	1	Q00535
5	GO:0030855	epithelial cell differentiation	P	4	Q00535,P56693,Q13188,P55210
5	GO:0030866	cortical actin cytoskeleton organization	P	1	Q00535
5	GO:0031914	negative regulation of synaptic plasticity	P	1	Q00535
5	GO:0032801	receptor catabolic process	P	1	Q00535
5	GO:0035418	protein localization to synapse	P	1	Q00535
5	GO:0042542	response to hydrogen peroxide	P	3	Q9HB19,Q00653,Q00535
5	GO:0043113	receptor clustering	P	1	Q00535
5	GO:0048489	synaptic vesicle transport	P	2	P78537,Q00535
5	GO:0060968	regulation of gene silencing	P	4	P49841,Q00535,P61244,Q9UGP4
5	GO:0061178	regulation of insulin secretion involved in cellular response to glucose stimulus	P	1	Q00535
5	GO:0097711	ciliary basal body-plasma membrane docking	P	1	Q00535
5	GO:0098883	synapse pruning	P	1	Q00535
5	GO:0099601	regulation of neurotransmitter receptor activity	P	1	Q00535
5	GO:0000074	regulation of cell cycle	P	17	O43741,O43715,P35226,P49841,P53609,Q6ZRV2,P53384,Q92733,P55210,Q9BQ69,Q9NVM9,P61244,O43149,Q7LG56,Q00535,P56693,Q8IUI8
5	GO:0006887	exocytosis	P	10	Q15833,Q96D96,O43760,Q13303,O00161,Q9NXH8,P07602,Q6GTX8,Q9NZM1,Q13188
5	GO:0007520	myoblast fusion	P	1	Q9NZM1
5	GO:0008015	blood circulation	P	1	Q9NZM1
5	GO:0033292	T-tubule organization	P	1	Q9NZM1
5	GO:0034605	cellular response to heat	P	1	Q9NZM1
5	GO:0061025	membrane fusion	P	3	Q9NZM1,Q5K651,O00161
5	GO:1903530	regulation of secretion by cell	P	10	Q15833,Q12979,P49841,Q6GTX8,Q9NZM1,Q00535,P56693,Q14573,O00161,Q9P253
5	GO:0000083	regulation of transcription involved in G1/S transition of mitotic cell cycle	P	1	Q7LG56
5	GO:0001822	kidney development	P	2	Q6NT76,Q7LG56
5	GO:0015949	nucleobase-containing small molecule interconversion	P	1	Q7LG56
5	GO:0006002	fructose 6-phosphate metabolic process	P	1	Q01813
5	GO:0030388	fructose 1,6-bisphosphate metabolic process	P	1	Q01813
5	GO:0061621	canonical glycolysis	P	1	Q01813
5	GO:0006098	pentose-phosphate shunt	P	1	Q01813
5	GO:0048678	response to axon injury	P	1	P61244
5	GO:0051402	neuron apoptotic process	P	1	P61244
5	GO:0065003	protein-containing complex assembly	P	21	Q15388,O43741,Q63HN8,P49841,Q15428,Q9UHD2,P49821,Q01813,P53384,O00161,O95319,Q9UGP4,O43181,P16333,P61244,Q86UX7,P56181,Q7LG56,Q92466,Q00535,P56693
5	GO:0071456	cellular response to hypoxia	P	1	P61244
5	GO:0002684	positive regulation of immune system process	P	14	P79483,O00478,Q15833,P49841,Q96JJ3,Q9UHD2,Q9HB19,Q00653,P55210,P00739,P16333,B9A064,Q6GTX8,P01911
5	GO:0003073	regulation of systemic arterial blood pressure	P	1	P49841
5	GO:0006983	ER overload response	P	1	P49841
5	GO:0007212	dopamine receptor signaling pathway	P	1	P49841
5	GO:0032206	positive regulation of telomere maintenance	P	2	Q6NT76,P49841
5	GO:0036498	IRE1-mediated unfolded protein response	P	1	P49841
5	GO:0050776	regulation of immune response	P	15	P79483,O00478,Q15833,Q12979,P49841,Q96JJ3,Q9UHD2,Q9HB19,Q00653,P55210,P00739,P16333,B9A064,Q6GTX8,P01911
5	GO:0071236	cellular response to antibiotic	P	3	Q9HB19,Q00653,P49841
5	GO:0071241	cellular response to inorganic substance	P	3	Q96D96,Q00535,P49841
5	GO:0097237	cellular response to toxic substance	P	3	Q9HB19,Q00653,P49841
5	GO:1900271	regulation of long-term synaptic potentiation	P	1	P49841
5	GO:0051049	regulation of transport	P	28	Q86SX6,Q9Y217,Q13303,Q9ULH0,P51810,Q9P253,Q9BVC6,Q9NXH8,O94875,Q00535,Q9H269,O94911,Q15833,O43715,Q12979,P49841,Q96D96,Q00653,Q9BX66,Q14573,O00161,P55210,Q9H270,P16333,Q86UX7,Q6GTX8,Q9NZM1,P56693
5	GO:0006726	eye pigment biosynthetic process	P	1	P51810
5	GO:0007218	neuropeptide signaling pathway	P	1	P51810
5	GO:1902908	regulation of melanosome transport	P	1	P51810
5	GO:0060993	kidney morphogenesis	P	1	Q6NT76
5	GO:0071702	organic substance transport	P	15	Q15388,Q6NT76,O00478,O43741,Q15833,P49841,Q9ULH0,O00161,Q9P253,Q9H270,P07602,Q96AX1,Q9H269,Q00535,O94911
5	GO:0007009	plasma membrane organization	P	2	Q9NZM1,Q9ULH0
5	GO:0051279	regulation of release of sequestered calcium ion into cytosol	P	1	Q9ULH0
5	GO:0086066	atrial cardiac muscle cell to AV node cell communication	P	1	Q9ULH0
5	GO:0086070	SA node cell to atrial cardiac muscle cell communication	P	1	Q9ULH0
5	GO:0060255	regulation of macromolecule metabolic process	P	34	P53609,Q9Y217,Q9ULH0,Q9H4G4,Q17RN3,P61244,O94875,Q7LG56,Q00535,Q13188,O94911,Q6NT76,Q92896,O43741,P35226,O43715,P49841,Q9UHD2,Q6ZRV2,Q00653,Q01813,Q9BX66,O95319,Q9UGP4,Q9BQ69,P55210,Q13823,O43181,P16333,Q6GTX8,Q9NZM1,P56693,Q9Y2I8,Q8IUI8
5	GO:0080090	regulation of primary metabolic process	P	34	Q13907,Q9Y217,Q9ULH0,Q9H4G4,P61244,O94875,Q7LG56,P07602,Q00535,Q13188,O94911,Q6NT76,Q92896,O43741,P35226,O43715,P49841,Q9UHD2,Q6ZRV2,Q00653,Q01813,Q9BX66,O95319,Q9UGP4,Q9BQ69,P55210,Q13823,O43181,P16333,Q6GTX8,Q9NZM1,P56693,Q9Y2I8,Q8IUI8
5	GO:0051171	regulation of nitrogen compound metabolic process	P	30	Q9ULH0,Q9H4G4,P61244,O94875,Q7LG56,Q00535,Q13188,O94911,Q6NT76,Q92896,P35226,O43715,P49841,Q9UHD2,Q6ZRV2,Q00653,Q01813,Q9BX66,O95319,Q9UGP4,Q9BQ69,P55210,Q13823,O43181,P16333,Q6GTX8,Q9NZM1,P56693,Q9Y2I8,Q8IUI8
5	GO:0031323	regulation of cellular metabolic process	P	31	Q9Y217,Q9ULH0,Q9H4G4,P61244,O94875,Q7LG56,Q00535,Q13188,Q6NT76,Q92896,O43741,P35226,O43715,P49841,Q9UHD2,Q6ZRV2,Q00653,Q01813,Q9BX66,Q14573,O95319,Q9UGP4,Q9BQ69,P55210,Q13823,O43181,P16333,Q6GTX8,P56693,Q9Y2I8,Q8IUI8
5	GO:0009889	regulation of biosynthetic process	P	25	P53609,Q13907,Q9ULH0,P61244,O94875,Q7LG56,Q00535,Q13188,Q6NT76,O43741,P35226,O43715,P49841,Q9UHD2,Q6ZRV2,Q00653,Q01813,Q9BX66,Q9UGP4,Q9BQ69,P16333,Q6GTX8,P56693,Q9Y2I8,Q8IUI8
5	GO:0043412	macromolecule modification	P	23	P78537,Q86SX6,P53609,Q9Y217,Q17RN3,P61244,O94875,Q92466,Q00535,Q13188,Q15388,O43741,P35226,Q12979,Q63HN8,P49841,Q96D96,Q9UHD2,Q00653,Q9BX66,Q9BQ69,P16333,O43149
5	GO:0036211	protein modification process	P	23	P78537,Q86SX6,P53609,Q9Y217,Q17RN3,P61244,O94875,Q92466,Q00535,Q13188,Q15388,O43741,P35226,Q12979,Q63HN8,P49841,Q96D96,Q9UHD2,Q00653,Q9BX66,Q9BQ69,P16333,O43149
5	GO:0010646	regulation of cell communication	P	36	Q9Y217,Q9ULH0,P51810,Q9H4G4,Q9P253,O94875,Q7LG56,Q00535,Q13188,O00478,Q92896,O43741,O43715,Q12979,P49841,Q63HN8,O43760,Q6ZRV2,Q9HB19,Q00653,Q9UHD2,Q9BX66,Q14573,O00161,P55210,Q9BQ69,Q9UGP4,O75044,Q86UX7,P16333,Q70E73,Q6GTX8,Q9NZM1,P56693,Q9Y2I8,Q8IUI8
5	GO:0009893	positive regulation of metabolic process	P	26	Q9Y217,Q9ULH0,Q9H4G4,Q17RN3,P61244,O94875,Q00535,Q13188,Q6NT76,O43741,P35226,O43715,P49841,Q9UHD2,Q00653,Q01813,Q9BX66,O95319,Q9BQ69,P55210,Q9UGP4,P16333,Q6GTX8,P56693,Q9Y2I8,Q8IUI8
5	GO:0009892	negative regulation of metabolic process	P	23	P53609,Q9Y217,P00739,P61244,O94875,Q00535,Q6NT76,Q92896,P35226,O43715,P49841,Q12979,Q9UHD2,Q00653,Q9BX66,O95319,Q9UGP4,Q9BQ69,P16333,Q6GTX8,Q9NZM1,P56693,Q9Y2I8
5	GO:0009116	nucleoside metabolic process	P	1	Q9BQ69
5	GO:1901657	glycosyl compound metabolic process	P	1	Q9BQ69
5	GO:0072521	purine-containing compound metabolic process	P	3	Q01813,Q7LG56,Q9BQ69
5	GO:0022603	regulation of anatomical structure morphogenesis	P	11	Q12979,P49841,Q9BX66,Q9UGP4,P16333,O43149,O94875,Q96JQ2,Q9NZM1,Q00535,P56693
5	GO:0023057	negative regulation of signaling	P	21	Q9Y217,O94875,Q7LG56,Q13188,O00478,Q92896,O43715,Q12979,Q63HN8,P49841,Q9HB19,Q00653,Q9BX66,Q14573,P55210,Q9UGP4,P16333,Q70E73,Q6GTX8,P56693,Q9Y2I8
5	GO:0048585	negative regulation of response to stimulus	P	22	Q9Y217,O94875,Q7LG56,P07602,Q13188,O00478,Q92896,O43715,Q12979,Q63HN8,P49841,Q9HB19,Q00653,Q9BX66,Q14573,P55210,Q9UGP4,P16333,Q70E73,Q6GTX8,P56693,Q9Y2I8
5	GO:0051336	regulation of hydrolase activity	P	14	O43715,Q12979,P49841,Q9Y217,Q9BX66,Q9UGP4,P55210,O75044,P16333,P61244,O94875,P07602,O43150,P56693
5	GO:2000145	regulation of cell motility	P	11	Q12979,Q6ZRV2,Q9H4G4,Q9UGP4,O75044,P16333,O94875,Q96JQ2,Q00535,P56693,Q13188
5	GO:0051270	regulation of cellular component movement	P	13	Q12979,Q6ZRV2,Q9ULH0,Q14573,Q9H4G4,Q9UGP4,O75044,P16333,O94875,Q96JQ2,Q00535,P56693,Q13188
5	GO:0009894	regulation of catabolic process	P	14	O43741,P49841,Q9Y217,Q9UHD2,Q6ZRV2,Q9BX66,Q9ULH0,Q14573,O95319,P55210,O94875,Q00535,P56693,Q9Y2I8
5	GO:0010941	regulation of cell death	P	20	Q15833,O43715,Q12979,P49841,Q9UHD2,Q00653,Q9BX66,Q9ULH0,P55210,P00739,O75044,Q9BVC6,P16333,P61244,O94875,Q7LG56,P07602,Q00535,P56693,Q13188
5	GO:0062012	regulation of small molecule metabolic process	P	6	O43741,P49841,Q13907,O94875,Q00653,Q9BX66
5	GO:0023056	positive regulation of signaling	P	17	P49841,Q9UHD2,Q00653,Q9BX66,Q9ULH0,Q9H4G4,P55210,Q9UGP4,P16333,O94875,Q70E73,Q6GTX8,Q00535,P56693,Q9Y2I8,Q13188,Q8IUI8
5	GO:0080134	regulation of response to stress	P	15	O43715,Q12979,P49841,Q9UHD2,Q00653,Q9BX66,P55210,Q9UGP4,P16333,P61244,O94875,P07602,Q6GTX8,Q9Y2I8,Q13188
5	GO:0048584	positive regulation of response to stimulus	P	25	P79483,Q9ULH0,Q9H4G4,P00739,P61244,O94875,Q00535,Q13188,O00478,P49841,Q96JJ3,Q9UHD2,Q9HB19,Q00653,Q9BX66,P55210,Q9UGP4,P16333,Q70E73,Q6GTX8,B9A064,P56693,Q9Y2I8,Q8IUI8,P01911
5	GO:1900076	regulation of cellular response to insulin stimulus	P	4	Q9BX66,P16333,P49841,O94875
5	GO:0034332	adherens junction organization	P	4	Q86UX7,O94875,Q9BX66,Q9UGP4
5	GO:0034329	cell junction assembly	P	4	Q86UX7,O94875,Q9BX66,Q9UGP4
5	GO:0022008	neurogenesis	P	2	Q9Y2I8,O94875
5	GO:0032231	regulation of actin filament bundle assembly	P	3	Q9BX66,O43150,O94875
5	GO:0044089	positive regulation of cellular component biogenesis	P	8	P16333,P49841,O94875,Q9UHD2,Q9BX66,Q92466,O43150,Q9UGP4
5	GO:0032970	regulation of actin filament-based process	P	7	P16333,O94875,Q9BX66,Q9ULH0,O43150,Q00535,Q14573
5	GO:0060341	regulation of cellular localization	P	13	Q15833,P49841,Q9UHD2,Q13303,Q9BX66,Q9ULH0,P51810,Q9P253,Q9H270,O94875,Q6GTX8,Q96JQ2,Q00535
5	GO:0032880	regulation of protein localization	P	13	P49841,Q9UHD2,Q13303,Q9BX66,Q14573,O00161,P55210,Q86UX7,O94875,Q6GTX8,Q96JQ2,Q00535,P56693
5	GO:1903829	positive regulation of cellular protein localization	P	4	Q9BX66,Q00535,P49841,O94875
5	GO:0006796	phosphate-containing compound metabolic process	P	19	O43741,Q12979,P49841,Q96D96,Q8N0W3,Q13907,Q9UHD2,Q9Y217,Q9BTU6,Q9HB19,Q6ZRV2,Q01813,Q9UGP4,P16333,P61244,Q7LG56,Q00535,Q13188,P48651
5	GO:0006811	ion transport	P	10	O43741,O43181,Q96D96,P56181,Q9Y217,P49821,Q00535,Q14573,O00161,O94911
5	GO:0006839	mitochondrial transport	P	2	Q15388,O43741
5	GO:0032365	intracellular lipid transport	P	1	O43741
5	GO:0051240	positive regulation of multicellular organismal process	P	18	P79483,O43741,P49841,Q15428,Q9UHD2,Q00653,Q9BX66,Q9ULH0,Q9H4G4,P55210,O75044,P16333,O43149,Q6GTX8,Q96JQ2,Q9NZM1,P56693,P01911
5	GO:1901605	alpha-amino acid metabolic process	P	6	O43741,P49841,Q9UHD2,Q9ULH0,Q00535,Q13188
5	GO:0043436	oxoacid metabolic process	P	8	O43741,Q8N8N7,P49841,Q9UHD2,Q01813,Q9ULH0,Q00535,Q13188
5	GO:0001667	ameboidal-type cell migration	P	2	Q86UX7,P56693
5	GO:0000902	cell morphogenesis	P	3	O75044,Q86UX7,P56693
5	GO:0048762	mesenchymal cell differentiation	P	4	P49841,O43149,Q6ZRV2,P56693
5	GO:0072175	epithelial tube formation	P	2	Q13188,P56693
5	GO:0002009	morphogenesis of an epithelium	P	3	Q12979,P56693,Q13188
5	GO:0060562	epithelial tube morphogenesis	P	1	P56693
5	GO:0003143	embryonic heart tube morphogenesis	P	1	P56693
5	GO:0045595	regulation of cell differentiation	P	22	Q92896,P49841,Q15428,Q9UHD2,Q00653,Q9BX66,Q9ULH0,Q9H4G4,Q9UGP4,P55210,Q9Y2I8,O75044,P16333,P61244,O43149,Q6GTX8,Q96JQ2,Q9NZM1,Q00535,P56693,O43150,Q13188
5	GO:0051094	positive regulation of developmental process	P	14	Q15428,Q00653,Q9BX66,Q9ULH0,Q9H4G4,P55210,O75044,P16333,O43149,Q6GTX8,Q96JQ2,Q9NZM1,P56693,Q13188
5	GO:0042127	regulation of cell population proliferation	P	15	P79483,P35226,P49841,P53609,Q00653,P55210,O43181,P16333,P61244,Q17RN3,Q96JQ2,Q00535,P56693,Q13188,P01911
5	GO:0003181	atrioventricular valve morphogenesis	P	1	P56693
5	GO:0003208	cardiac ventricle morphogenesis	P	2	P49841,P56693
5	GO:0060413	atrial septum morphogenesis	P	1	P56693
5	GO:0051241	negative regulation of multicellular organismal process	P	12	O75044,Q12979,Q86SX6,P49841,P61244,Q6GTX8,Q9UHD2,Q00653,Q00535,P56693,Q13188,Q9UGP4
5	GO:0051093	negative regulation of developmental process	P	10	O75044,Q12979,P49841,P61244,Q6GTX8,Q00653,Q00535,P56693,Q13188,Q9UGP4
5	GO:0002062	chondrocyte differentiation	P	1	P56693
5	GO:0034728	nucleosome organization	P	1	P56693
5	GO:0071824	protein-DNA complex subunit organization	P	4	P56693,Q92466,Q00535,P61244
5	GO:1901362	organic cyclic compound biosynthetic process	P	6	Q9NVM9,P49841,Q8N0W3,Q7LG56,Q00535,P56693
5	GO:0018130	heterocycle biosynthetic process	P	6	Q9NVM9,P49841,Q8N0W3,Q7LG56,Q00535,P56693
5	GO:0009059	macromolecule biosynthetic process	P	5	Q9NVM9,P49841,Q7LG56,Q00535,P56693
5	GO:0044271	cellular nitrogen compound biosynthetic process	P	6	Q9NVM9,P49841,Q8N0W3,Q7LG56,Q00535,P56693
5	GO:0090304	nucleic acid metabolic process	P	10	Q9NVM9,P35226,P49841,O43149,Q7LG56,Q92466,Q00535,P56693,Q92733,P55210
5	GO:0034654	nucleobase-containing compound biosynthetic process	P	6	Q9NVM9,P49841,Q8N0W3,Q7LG56,Q00535,P56693
5	GO:0019438	aromatic compound biosynthetic process	P	6	Q9NVM9,P49841,Q8N0W3,Q7LG56,Q00535,P56693
5	GO:0072395	signal transduction involved in cell cycle checkpoint	P	3	O43715,Q00535,P56693
5	GO:0072413	signal transduction involved in mitotic cell cycle checkpoint	P	3	O43715,Q00535,P56693
5	GO:0072331	signal transduction by p53 class mediator	P	5	O43715,Q9BVC6,Q00653,Q00535,P56693
5	GO:0048232	male gamete generation	P	2	Q00535,P56693
5	GO:0007600	sensory perception	P	6	Q14573,Q9NZM1,Q00535,P56693,P51810,Q13188
5	GO:0010632	regulation of epithelial cell migration	P	3	P16333,P56693,Q9H4G4
5	GO:0019932	second-messenger-mediated signaling	P	5	Q9ULH0,O43181,P56693,Q14573,P51810
5	GO:0021515	cell differentiation in spinal cord	P	1	P56693
5	GO:0048732	gland development	P	2	P07602,P56693
5	GO:0042552	myelination	P	1	P56693
5	GO:0032291	axon ensheathment in central nervous system	P	1	P56693
5	GO:0042110	T cell activation	P	2	O00478,P56693
5	GO:0002521	leukocyte differentiation	P	2	Q00653,P56693
5	GO:0030278	regulation of ossification	P	2	Q9UGP4,P56693
5	GO:0045926	negative regulation of growth	P	5	P49841,Q00535,P56693,Q13188,Q8IUI8
5	GO:0050931	pigment cell differentiation	P	1	P56693
5	GO:0031641	regulation of myelination	P	1	P56693
5	GO:0046883	regulation of hormone secretion	P	4	Q00535,P56693,Q14573,O00161
5	GO:0034645	cellular macromolecule biosynthetic process	P	5	Q9NVM9,P49841,Q7LG56,Q00535,P56693
5	GO:0048872	homeostasis of number of cells	P	2	P55210,P56693
5	GO:0060249	anatomical structure homeostasis	P	3	Q01813,Q00535,P56693
5	GO:0022612	gland morphogenesis	P	1	P56693
5	GO:0035051	cardiocyte differentiation	P	1	P56693
5	GO:0002064	epithelial cell development	P	1	P56693
5	GO:0048546	digestive tract morphogenesis	P	1	P56693
5	GO:0110150	negative regulation of biomineralization	P	1	P56693
5	GO:0070167	regulation of biomineral tissue development	P	1	P56693
5	GO:0033993	response to lipid	P	6	Q15833,Q12979,P16333,Q00653,P56693,P55210
5	GO:0032526	response to retinoic acid	P	1	P56693
5	GO:0071229	cellular response to acid chemical	P	1	P56693
5	GO:0001678	cellular glucose homeostasis	P	1	P56693
5	GO:0048878	chemical homeostasis	P	8	P16333,Q86SX6,P61244,Q96AX1,P53384,P56693,Q14573,Q00535
5	GO:0009743	response to carbohydrate	P	2	Q01813,P56693
5	GO:0032870	cellular response to hormone stimulus	P	3	Q00653,P56693,P61244
5	GO:0048545	response to steroid hormone	P	2	P55210,P56693
5	GO:1901654	response to ketone	P	1	P56693
5	GO:0032570	response to progesterone	P	1	P56693
5	GO:0070848	response to growth factor	P	4	Q00653,P49841,P16333,P56693
5	GO:0007423	sensory organ development	P	1	P56693
5	GO:0060429	epithelium development	P	2	Q6NT76,P56693
5	GO:1905939	regulation of gonad development	P	1	P56693
5	GO:2000243	positive regulation of reproductive process	P	1	P56693
5	GO:0051302	regulation of cell division	P	2	P61244,P56693
5	GO:0090407	organophosphate biosynthetic process	P	8	Q8N0W3,Q13907,Q7LG56,Q9Y217,Q9BTU6,Q9HB19,P48651,Q9UGP4
5	GO:0008654	phospholipid biosynthetic process	P	6	Q13907,Q9Y217,Q9BTU6,Q9HB19,P48651,Q9UGP4
5	GO:1901566	organonitrogen compound biosynthetic process	P	2	P10768,P48651
5	GO:0006644	phospholipid metabolic process	P	7	Q13907,Q9Y217,Q9BTU6,Q9HB19,Q6ZRV2,P48651,Q9UGP4
5	GO:0046486	glycerolipid metabolic process	P	5	Q9Y217,Q9BTU6,Q9HB19,P48651,Q9UGP4
5	GO:0045017	glycerolipid biosynthetic process	P	5	Q9Y217,Q9BTU6,Q9HB19,P48651,Q9UGP4
5	GO:0008610	lipid biosynthetic process	P	6	Q13907,Q9Y217,Q9BTU6,Q9HB19,P48651,Q9UGP4
5	GO:0006658	phosphatidylserine metabolic process	P	1	P48651
5	GO:0050890	cognition	P	3	Q13303,Q00535,Q14573
5	GO:0036270	response to diuretic	P	1	Q14573
5	GO:0010243	response to organonitrogen compound	P	10	Q15388,O43181,P61244,P49841,Q8N0W3,Q7LG56,Q00653,Q00535,Q14573,P55210
5	GO:0051283	negative regulation of sequestering of calcium ion	P	1	Q14573
5	GO:0006873	cellular ion homeostasis	P	7	P16333,P61244,Q86SX6,Q96AX1,P53384,Q00535,Q14573
5	GO:0060402	calcium ion transport into cytosol	P	1	Q14573
5	GO:1901699	cellular response to nitrogen compound	P	6	P49841,P61244,Q00653,Q00535,Q14573,P55210
5	GO:0048754	branching morphogenesis of an epithelial tube	P	1	Q13188
5	GO:0031667	response to nutrient levels	P	2	Q13188,P61244
5	GO:0031669	cellular response to nutrient levels	P	2	Q13188,P61244
5	GO:0009416	response to light stimulus	P	7	O43715,P61244,Q00653,Q92466,Q00535,Q13188,P55210
5	GO:0120036	plasma membrane bounded cell projection organization	P	9	O75044,P78537,P16333,P49841,Q9UHD2,Q9HB19,O43150,Q13188,Q9UGP4
5	GO:0030031	cell projection assembly	P	6	O75044,P16333,P49841,O43150,Q13188,Q9UGP4
5	GO:0040013	negative regulation of locomotion	P	3	O75044,Q12979,Q13188
5	GO:0051099	positive regulation of binding	P	5	Q6NT76,P16333,P49841,Q00535,Q13188
5	GO:0043393	regulation of protein binding	P	4	P49841,Q00535,P16333,Q13188
5	GO:0043085	positive regulation of catalytic activity	P	15	P35226,Q12979,P49841,Q9Y217,Q9ULH0,P55210,Q9UGP4,O75044,P16333,P61244,P07602,Q6GTX8,Q00535,O43150,Q13188
5	GO:0051338	regulation of transferase activity	P	8	P35226,P16333,P49841,Q6GTX8,Q9ULH0,Q00535,Q13188,Q9UGP4
5	GO:0002275	myeloid cell activation involved in immune response	P	8	Q15833,Q96D96,O43760,Q6GTX8,Q13303,Q9NZM1,O00161,Q13188
5	GO:0036230	granulocyte activation	P	7	Q15833,Q96D96,O43760,Q6GTX8,Q13303,O00161,Q13188
5	GO:0046620	regulation of organ growth	P	2	Q13188,P49841
5	GO:0048858	cell projection morphogenesis	P	4	O75044,Q9ULH0,P16333,Q13188
5	GO:0032990	cell part morphogenesis	P	6	O75044,P16333,Q9Y217,Q9ULH0,P53384,Q13188
5	GO:0051645	Golgi localization	P	1	Q13188
5	GO:1901888	regulation of cell junction assembly	P	2	Q96JQ2,Q13188
5	GO:0010810	regulation of cell-substrate adhesion	P	5	P16333,P49841,Q9HB19,Q96JQ2,Q13188
5	GO:0048534	hematopoietic or lymphoid organ development	P	4	Q00653,P35226,Q86SX6,Q13188
5	GO:0048568	embryonic organ development	P	1	Q13188
5	GO:2001038	regulation of cellular response to drug	P	2	Q13188,P07602
5	GO:2001023	regulation of response to drug	P	2	Q13188,P07602
5	GO:0006259	DNA metabolic process	P	7	P35226,P49841,O43149,Q7LG56,Q92466,Q00535,P55210
5	GO:0043254	regulation of protein complex assembly	P	8	Q15833,P16333,P49841,Q92466,O43150,Q9H269,Q9P253,Q9UGP4
5	GO:0016569	covalent chromatin modification	P	4	P49841,P35226,Q92466,Q00535
5	GO:0071478	cellular response to radiation	P	5	O43715,Q92466,P61244,Q9BVC6,P16333
5	GO:0061640	cytoskeleton-dependent cytokinesis	P	2	Q96JQ2,O43149
5	GO:0051647	nucleus localization	P	1	Q96JQ2
5	GO:0045927	positive regulation of growth	P	3	Q96JQ2,Q9BX66,Q9NZM1
5	GO:0072595	maintenance of protein localization in organelle	P	2	Q96JQ2,Q00535
5	GO:0006997	nucleus organization	P	1	Q96JQ2
5	GO:1902850	microtubule cytoskeleton organization involved in mitosis	P	1	Q9NVM9
5	GO:0060285	cilium-dependent cell motility	P	1	Q9NVM9
5	GO:0051604	protein maturation	P	2	P55210,Q86SX6
5	GO:0043502	regulation of muscle adaptation	P	2	P49841,Q86SX6
5	GO:0051188	cofactor biosynthetic process	P	5	P49821,O43181,P53384,Q86SX6,P56181
5	GO:0031163	metallo-sulfur cluster assembly	P	2	P53384,Q86SX6
5	GO:0032411	positive regulation of transporter activity	P	3	Q9ULH0,Q00535,Q86SX6
5	GO:0022898	regulation of transmembrane transporter activity	P	4	Q13303,Q9ULH0,Q00535,Q86SX6
5	GO:0044772	mitotic cell cycle phase transition	P	3	P61244,Q8IUI8,Q9UGP4
5	GO:0044839	cell cycle G2/M phase transition	P	1	Q9UGP4
5	GO:0098742	cell-cell adhesion via plasma-membrane adhesion molecules	P	1	Q9UGP4
5	GO:0071826	ribonucleoprotein complex subunit organization	P	3	Q15428,O95319,Q9UGP4
5	GO:0070925	organelle assembly	P	4	O43150,P49841,Q00535,Q9UGP4
5	GO:0044319	wound healing, spreading of cells	P	1	Q9UGP4
5	GO:0022904	respiratory electron transport chain	P	3	P49821,O43181,P56181
5	GO:1901661	quinone metabolic process	P	3	P49821,O43181,P56181
5	GO:0006732	coenzyme metabolic process	P	3	P49821,O43181,P56181
5	GO:0042181	ketone biosynthetic process	P	3	P49821,O43181,P56181
5	GO:0007167	enzyme linked receptor protein signaling pathway	P	8	Q86UX7,P16333,Q12979,Q70E73,Q96JJ3,Q6ZRV2,Q9UHD2,P55210
5	GO:1990138	neuron projection extension	P	1	Q70E73
5	GO:1905954	positive regulation of lipid localization	P	2	Q00653,O43715
5	GO:0008299	isoprenoid biosynthetic process	P	1	Q13907
5	GO:0006720	isoprenoid metabolic process	P	1	Q13907
5	GO:1901137	carbohydrate derivative biosynthetic process	P	2	Q8N0W3,Q7LG56
5	GO:0006753	nucleoside phosphate metabolic process	P	3	Q01813,Q8N0W3,Q7LG56
5	GO:0046368	GDP-L-fucose metabolic process	P	1	Q8N0W3
5	GO:0009225	nucleotide-sugar metabolic process	P	1	Q8N0W3
5	GO:0043173	nucleotide salvage	P	1	Q8N0W3
5	GO:0060359	response to ammonium ion	P	2	Q8N0W3,P55210
5	GO:0071869	response to catecholamine	P	1	Q8N0W3
5	GO:0019318	hexose metabolic process	P	2	Q8N0W3,Q01813
5	GO:0046185	aldehyde catabolic process	P	1	P10768
5	GO:0017001	antibiotic catabolic process	P	1	P10768
5	GO:0016999	antibiotic metabolic process	P	1	P10768
5	GO:0044272	sulfur compound biosynthetic process	P	1	P10768
5	GO:1901685	glutathione derivative metabolic process	P	1	P10768
5	GO:0098657	import into cell	P	6	P00739,P16333,B9A064,Q9Y217,Q00535,O00161
5	GO:0007034	vacuolar transport	P	5	Q9H270,Q96AX1,Q9Y217,Q9H269,Q9P253
5	GO:0019751	polyol metabolic process	P	2	Q9Y217,Q9NZM1
5	GO:0046838	phosphorylated carbohydrate dephosphorylation	P	1	Q9Y217
5	GO:1901616	organic hydroxy compound catabolic process	P	1	Q9Y217
5	GO:0043647	inositol phosphate metabolic process	P	1	Q9Y217
5	GO:0046164	alcohol catabolic process	P	1	Q9Y217
5	GO:0046434	organophosphate catabolic process	P	2	Q9Y217,Q6ZRV2
5	GO:0051646	mitochondrion localization	P	1	Q9Y217
5	GO:0006690	icosanoid metabolic process	P	1	Q8N8N7
5	GO:0006631	fatty acid metabolic process	P	1	Q8N8N7
5	GO:0002683	negative regulation of immune system process	P	6	P79483,Q12979,P61244,Q6GTX8,P55210,P01911
5	GO:0002577	regulation of antigen processing and presentation	P	2	P79483,P01911
5	GO:0002495	antigen processing and presentation of peptide antigen via MHC class II	P	2	P79483,P01911
5	GO:0002478	antigen processing and presentation of exogenous peptide antigen	P	3	P79483,O00161,P01911
5	GO:0001817	regulation of cytokine production	P	7	P79483,P49841,Q6GTX8,Q9UHD2,Q00653,P55210,P01911
5	GO:0002694	regulation of leukocyte activation	P	8	P79483,Q15833,P16333,Q12979,B9A064,Q6GTX8,P55210,P01911
5	GO:0022407	regulation of cell-cell adhesion	P	5	P79483,P16333,Q6GTX8,Q00653,P01911
5	GO:0050865	regulation of cell activation	P	8	P79483,Q15833,P16333,Q12979,B9A064,Q6GTX8,P55210,P01911
5	GO:0002429	immune response-activating cell surface receptor signaling pathway	P	7	P79483,O00478,P16333,Q96JJ3,B9A064,Q9HB19,P01911
5	GO:0002768	immune response-regulating cell surface receptor signaling pathway	P	7	P79483,O00478,P16333,Q96JJ3,B9A064,Q9HB19,P01911
5	GO:0007264	small GTPase mediated signal transduction	P	4	O75044,Q00535,P49841,Q96JJ3
5	GO:0021815	modulation of microtubule cytoskeleton involved in cerebral cortex radial glia guided migration	P	1	O75044
5	GO:0060491	regulation of cell projection assembly	P	1	O75044
5	GO:0030258	lipid modification	P	1	Q9BTU6
5	GO:0002831	regulation of response to biotic stimulus	P	4	Q9UHD2,Q00653,P55210,Q6GTX8
5	GO:0045088	regulation of innate immune response	P	4	Q9UHD2,Q00653,P55210,Q6GTX8
5	GO:0002758	innate immune response-activating signal transduction	P	3	Q9UHD2,Q00653,P55210
5	GO:0043902	positive regulation of multi-organism process	P	3	Q9UHD2,Q00653,P55210
5	GO:0046651	lymphocyte proliferation	P	2	Q9UHD2,O00478
5	GO:0060759	regulation of response to cytokine stimulus	P	2	Q9UHD2,P55210
5	GO:1904415	regulation of xenophagy	P	1	Q9UHD2
5	GO:0006836	neurotransmitter transport	P	1	O00161
5	GO:0002474	antigen processing and presentation of peptide antigen via MHC class I	P	1	O00161
5	GO:0071705	nitrogen compound transport	P	11	Q15388,O00478,Q15833,P49841,Q9ULH0,O00161,Q9P253,Q9H270,Q96AX1,Q9H269,Q00535
5	GO:0023061	signal release	P	2	O00161,Q00535
5	GO:0009914	hormone transport	P	2	O00161,Q00535
5	GO:0048278	vesicle docking	P	4	Q15833,O00161,Q9P253,Q96AX1
5	GO:0048284	organelle fusion	P	3	Q00535,Q5K651,O00161
5	GO:0031503	protein-containing complex localization	P	2	O00161,P49841
5	GO:0019439	aromatic compound catabolic process	P	1	P55210
5	GO:0034655	nucleobase-containing compound catabolic process	P	1	P55210
5	GO:0009057	macromolecule catabolic process	P	5	Q63HN8,O43149,Q00535,Q9Y2I8,P55210
5	GO:0046700	heterocycle catabolic process	P	1	P55210
5	GO:0044265	cellular macromolecule catabolic process	P	5	Q63HN8,O43149,Q00535,Q9Y2I8,P55210
5	GO:0044270	cellular nitrogen compound catabolic process	P	1	P55210
5	GO:1901361	organic cyclic compound catabolic process	P	1	P55210
5	GO:0030099	myeloid cell differentiation	P	2	P55210,Q96AX1
5	GO:0002237	response to molecule of bacterial origin	P	3	Q00653,Q12979,P55210
5	GO:0097191	extrinsic apoptotic signaling pathway	P	2	P55210,P49841
5	GO:0009792	embryo development ending in birth or egg hatching	P	2	Q9ULH0,P55210
5	GO:1903706	regulation of hemopoiesis	P	3	P61244,P55210,Q6GTX8
5	GO:0038179	neurotrophin signaling pathway	P	2	Q9ULH0,P55210
5	GO:0030832	regulation of actin filament length	P	1	P16333
5	GO:0043112	receptor metabolic process	P	2	Q00535,P16333
5	GO:0034976	response to endoplasmic reticulum stress	P	2	P16333,P49841
5	GO:0043555	regulation of translation in response to stress	P	1	P16333
5	GO:0010212	response to ionizing radiation	P	3	Q9BVC6,P16333,P61244
5	GO:1901565	organonitrogen compound catabolic process	P	3	Q00535,O43149,P07602
5	GO:0030163	protein catabolic process	P	2	O43149,Q00535
5	GO:0048017	inositol lipid-mediated signaling	P	2	Q9HB19,P51810
5	GO:0000302	response to reactive oxygen species	P	4	Q9HB19,Q00653,Q00535,P49841
5	GO:0002685	regulation of leukocyte migration	P	1	Q12979
5	GO:0010324	membrane invagination	P	3	Q12979,Q96JJ3,B9A064
5	GO:0003018	vascular process in circulatory system	P	1	Q12979
5	GO:0051051	negative regulation of transport	P	5	P49841,Q13303,Q00535,Q12979,Q6GTX8
5	GO:0002697	regulation of immune effector process	P	3	Q15833,Q12979,B9A064
5	GO:0099177	regulation of trans-synaptic signaling	P	5	Q12979,P49841,O43760,Q00535,Q9P253
5	GO:0060263	regulation of respiratory burst	P	1	Q12979
5	GO:0034103	regulation of tissue remodeling	P	1	Q12979
5	GO:0035194	posttranscriptional gene silencing by RNA	P	1	O95319
5	GO:0090287	regulation of cellular response to growth factor stimulus	P	2	Q92896,Q9NZM1
5	GO:1901136	carbohydrate derivative catabolic process	P	1	P07602
5	GO:1903509	liposaccharide metabolic process	P	1	P07602
5	GO:0006665	sphingolipid metabolic process	P	1	P07602
5	GO:0044242	cellular lipid catabolic process	P	2	Q6ZRV2,P07602
5	GO:0006643	membrane lipid metabolic process	P	1	P07602
5	GO:0043603	cellular amide metabolic process	P	1	P07602
5	GO:0016042	lipid catabolic process	P	2	Q6ZRV2,P07602
5	GO:0045333	cellular respiration	P	1	P78537
5	GO:0072384	organelle transport along microtubule	P	1	P78537
5	GO:0051648	vesicle localization	P	3	P78537,Q00535,Q96AX1
5	GO:0051650	establishment of vesicle localization	P	2	P78537,Q00535
5	GO:0099111	microtubule-based transport	P	2	P78537,P49841
5	GO:0002460	adaptive immune response based on somatic recombination of immune receptors built from immunoglobulin superfamily domains	P	2	Q00653,O00478
5	GO:0043433	negative regulation of DNA-binding transcription factor activity	P	1	Q00653
5	GO:0051220	cytoplasmic sequestering of protein	P	1	Q00653
5	GO:1905953	negative regulation of lipid localization	P	1	Q00653
5	GO:0032350	regulation of hormone metabolic process	P	1	Q00653
5	GO:0051341	regulation of oxidoreductase activity	P	2	P00739,Q00653
5	GO:0002753	cytoplasmic pattern recognition receptor signaling pathway	P	1	Q00653
5	GO:0035872	nucleotide-binding domain, leucine rich repeat containing receptor signaling pathway	P	1	Q00653
5	GO:0071219	cellular response to molecule of bacterial origin	P	1	Q00653
5	GO:0070391	response to lipoteichoic acid	P	1	Q00653
5	GO:0032494	response to peptidoglycan	P	1	Q00653
5	GO:0035094	response to nicotine	P	1	Q00653
5	GO:1901652	response to peptide	P	4	Q00653,P49841,Q00535,P61244
5	GO:0043434	response to peptide hormone	P	2	Q00653,P61244
5	GO:0032984	protein-containing complex disassembly	P	4	P61244,Q9H269,P49841,Q96AX1
5	GO:0050658	RNA transport	P	1	Q15388
5	GO:0072594	establishment of protein localization to organelle	P	1	Q15388
5	GO:0097066	response to thyroid hormone	P	1	Q15388
5	GO:0043200	response to amino acid	P	1	Q15388
5	GO:1903828	negative regulation of cellular protein localization	P	3	Q00535,P49841,Q6GTX8
5	GO:1904950	negative regulation of establishment of protein localization	P	2	Q00535,Q6GTX8
5	GO:0060537	muscle tissue development	P	2	Q13303,Q00535
5	GO:0007517	muscle organ development	P	1	Q13303
5	GO:0032410	negative regulation of transporter activity	P	1	Q13303
5	GO:0002449	lymphocyte mediated immunity	P	1	O00478
5	GO:0009306	protein secretion	P	1	O00478
5	GO:0071692	protein localization to extracellular region	P	1	O00478
5	GO:0035592	establishment of protein localization to extracellular region	P	1	O00478
5	GO:0044409	entry into host	P	1	Q9P253
5	GO:0046928	regulation of neurotransmitter secretion	P	3	Q00535,P49841,Q9P253
5	GO:1905114	cell surface receptor signaling pathway involved in cell-cell signaling	P	1	Q86UX7
5	GO:0034109	homotypic cell-cell adhesion	P	1	Q86UX7
5	GO:0099537	trans-synaptic signaling	P	2	Q15833,Q00535
5	GO:0018342	protein prenylation	P	1	P53609
5	GO:0034401	chromatin organization involved in regulation of transcription	P	1	P35226
5	GO:0001501	skeletal system development	P	1	P35226
5	GO:0006998	nuclear envelope organization	P	1	Q00535
5	GO:0030397	membrane disassembly	P	1	Q00535
5	GO:0098534	centriole assembly	P	2	Q00535,P49841
5	GO:0007411	axon guidance	P	1	Q00535
5	GO:0008306	associative learning	P	1	Q00535
5	GO:0021782	glial cell development	P	1	Q00535
5	GO:0048666	neuron development	P	1	Q00535
5	GO:0140238	presynaptic endocytosis	P	1	Q00535
5	GO:0010001	glial cell differentiation	P	1	Q00535
5	GO:0060078	regulation of postsynaptic membrane potential	P	2	Q00535,P49841
5	GO:0071731	response to nitric oxide	P	1	Q00535
5	GO:0097366	response to bronchodilator	P	1	Q00535
5	GO:1903008	organelle disassembly	P	1	Q00535
5	GO:0099509	regulation of presynaptic cytosolic calcium ion concentration	P	1	Q00535
5	GO:1903578	regulation of ATP metabolic process	P	1	Q00535
5	GO:0051303	establishment of chromosome localization	P	1	Q6ZRV2
5	GO:0050000	chromosome localization	P	1	Q6ZRV2
5	GO:0042117	monocyte activation	P	1	Q9NZM1
5	GO:0042116	macrophage activation	P	1	Q9NZM1
5	GO:0019400	alditol metabolic process	P	1	Q9NZM1
5	GO:0055001	muscle cell development	P	1	Q9NZM1
5	GO:0009262	deoxyribonucleotide metabolic process	P	1	Q7LG56
5	GO:0009112	nucleobase metabolic process	P	1	Q7LG56
5	GO:0072527	pyrimidine-containing compound metabolic process	P	1	Q7LG56
5	GO:0016052	carbohydrate catabolic process	P	1	Q01813
5	GO:0046365	monosaccharide catabolic process	P	1	Q01813
5	GO:0006096	glycolytic process	P	1	Q01813
5	GO:0019693	ribose phosphate metabolic process	P	1	Q01813
5	GO:0016051	carbohydrate biosynthetic process	P	1	Q01813
5	GO:0046364	monosaccharide biosynthetic process	P	1	Q01813
5	GO:0051156	glucose 6-phosphate metabolic process	P	1	Q01813
5	GO:0044843	cell cycle G1/S phase transition	P	2	Q8IUI8,P61244
5	GO:0031670	cellular response to nutrient	P	1	P61244
5	GO:0000165	MAPK cascade	P	1	P61244
5	GO:0071453	cellular response to oxygen levels	P	1	P61244
5	GO:0036293	response to decreased oxygen levels	P	1	P61244
5	GO:0044774	mitotic DNA integrity checkpoint	P	1	P49841
5	GO:0044819	mitotic G1/S transition checkpoint	P	1	P49841
5	GO:0000077	DNA damage checkpoint	P	1	P49841
5	GO:0051100	negative regulation of binding	P	1	P49841
5	GO:1901861	regulation of muscle tissue development	P	1	P49841
5	GO:0007006	mitochondrial membrane organization	P	1	P49841
5	GO:0046902	regulation of mitochondrial membrane permeability	P	1	P49841
5	GO:0043324	pigment metabolic process involved in developmental pigmentation	P	1	P51810
5	GO:1904356	regulation of telomere maintenance via telomere lengthening	P	1	Q6NT76
5	GO:0035561	regulation of chromatin binding	P	1	Q6NT76
6	GO:0010564	regulation of cell cycle process	P	12	P35226,O43715,P49841,Q6ZRV2,P53384,Q9BQ69,P61244,O43149,Q7LG56,Q00535,P56693,Q8IUI8
6	GO:0010604	positive regulation of macromolecule metabolic process	P	25	Q9ULH0,Q9H4G4,Q17RN3,P61244,O94875,Q00535,Q13188,Q6NT76,O43741,P35226,O43715,P49841,Q9UHD2,Q00653,Q01813,Q9BX66,O95319,Q9BQ69,P55210,Q9UGP4,P16333,Q6GTX8,P56693,Q9Y2I8,Q8IUI8
6	GO:0042278	purine nucleoside metabolic process	P	1	Q9BQ69
6	GO:0009968	negative regulation of signal transduction	P	21	O00478,Q92896,O43715,Q12979,Q63HN8,P49841,Q9Y217,Q9HB19,Q00653,Q9BX66,Q14573,P55210,Q9UGP4,P16333,Q70E73,O94875,Q7LG56,Q6GTX8,P56693,Q9Y2I8,Q13188
6	GO:0048699	generation of neurons	P	2	Q9Y2I8,O94875
6	GO:0006853	carnitine shuttle	P	1	O43741
6	GO:0009069	serine family amino acid metabolic process	P	6	O43741,P49841,Q9UHD2,Q9ULH0,Q00535,Q13188
6	GO:0001755	neural crest cell migration	P	1	P56693
6	GO:0001837	epithelial to mesenchymal transition	P	4	Q6ZRV2,O43149,P49841,P56693
6	GO:0001947	heart looping	P	1	P56693
6	GO:0003183	mitral valve morphogenesis	P	1	P56693
6	GO:0003215	cardiac right ventricle morphogenesis	P	1	P56693
6	GO:0003289	atrial septum primum morphogenesis	P	1	P56693
6	GO:0003308	negative regulation of Wnt signaling pathway involved in heart development	P	1	P56693
6	GO:0003357	noradrenergic neuron differentiation	P	1	P56693
6	GO:0003413	chondrocyte differentiation involved in endochondral bone morphogenesis	P	1	P56693
6	GO:0006334	nucleosome assembly	P	1	P56693
6	GO:0007283	spermatogenesis	P	2	Q00535,P56693
6	GO:0010634	positive regulation of epithelial cell migration	P	3	Q9H4G4,P16333,P56693
6	GO:0021522	spinal cord motor neuron differentiation	P	1	P56693
6	GO:0021903	rostrocaudal neural tube patterning	P	1	P56693
6	GO:0021983	pituitary gland development	P	1	P56693
6	GO:0022010	central nervous system myelination	P	1	P56693
6	GO:0030217	T cell differentiation	P	1	P56693
6	GO:0030279	negative regulation of ossification	P	2	Q9UGP4,P56693
6	GO:0030308	negative regulation of cell growth	P	4	P56693,Q00535,P49841,Q8IUI8
6	GO:0030318	melanocyte differentiation	P	1	P56693
6	GO:0030856	regulation of epithelial cell differentiation	P	2	P49841,P56693
6	GO:0031643	positive regulation of myelination	P	1	P56693
6	GO:0032808	lacrimal gland development	P	1	P56693
6	GO:0042074	cell migration involved in gastrulation	P	1	P56693
6	GO:0045995	regulation of embryonic development	P	3	Q13188,Q00535,P56693
6	GO:0048873	homeostasis of number of cells within a tissue	P	1	P56693
6	GO:0061031	endodermal digestive tract morphogenesis	P	1	P56693
6	GO:0070168	negative regulation of biomineral tissue development	P	1	P56693
6	GO:0071300	cellular response to retinoic acid	P	1	P56693
6	GO:0071333	cellular response to glucose stimulus	P	1	P56693
6	GO:0071393	cellular response to progesterone stimulus	P	1	P56693
6	GO:0090184	positive regulation of kidney development	P	1	P56693
6	GO:0110110	positive regulation of animal organ morphogenesis	P	1	P56693
6	GO:1905332	positive regulation of morphogenesis of an epithelium	P	1	P56693
6	GO:2000035	regulation of stem cell division	P	1	P56693
6	GO:0006659	phosphatidylserine biosynthetic process	P	1	P48651
6	GO:0051209	release of sequestered calcium ion into cytosol	P	1	Q14573
6	GO:0051592	response to calcium ion	P	1	Q14573
6	GO:0071407	cellular response to organic cyclic compound	P	3	Q14573,P55210,P56693
6	GO:0001569	branching involved in blood vessel morphogenesis	P	1	Q13188
6	GO:0008285	negative regulation of cell population proliferation	P	6	Q96JQ2,P61244,P16333,P56693,Q13188,P55210
6	GO:0009411	response to UV	P	6	O43715,P61244,Q00653,Q92466,Q13188,P55210
6	GO:0032092	positive regulation of protein binding	P	4	Q13188,Q00535,P16333,P49841
6	GO:0034612	response to tumor necrosis factor	P	1	Q13188
6	GO:0046621	negative regulation of organ growth	P	2	Q13188,P49841
6	GO:1903205	regulation of hydrogen peroxide-induced cell death	P	2	Q13188,P07602
6	GO:0051246	regulation of protein metabolic process	P	25	Q9ULH0,Q9H4G4,P61244,O94875,Q00535,Q13188,O94911,Q92896,O43715,P35226,P49841,Q9UHD2,Q6ZRV2,Q00653,Q9BX66,P55210,Q9BQ69,Q9UGP4,Q13823,O43181,P16333,Q6GTX8,Q9NZM1,P56693,Q9Y2I8
6	GO:0000715	nucleotide-excision repair, DNA damage recognition	P	1	Q92466
6	GO:0030334	regulation of cell migration	P	11	O75044,P16333,Q12979,O94875,Q6ZRV2,Q96JQ2,Q00535,P56693,Q9H4G4,Q13188,Q9UGP4
6	GO:0007346	regulation of mitotic cell cycle	P	7	Q9NVM9,O43715,P49841,O43149,Q00535,P56693,Q92733
6	GO:0009249	protein lipoylation	P	1	Q86SX6
6	GO:0030097	hemopoiesis	P	3	Q13188,P35226,Q86SX6
6	GO:0044571	[2Fe-2S] cluster assembly	P	1	Q86SX6
6	GO:0097428	protein maturation by iron-sulfur cluster transfer	P	1	Q86SX6
6	GO:0000086	G2/M transition of mitotic cell cycle	P	1	Q9UGP4
6	GO:0016339	calcium-dependent cell-cell adhesion via plasma membrane cell adhesion molecules	P	1	Q9UGP4
6	GO:0031334	positive regulation of protein complex assembly	P	5	Q92466,P16333,P49841,O43150,Q9UGP4
6	GO:0033962	cytoplasmic mRNA processing body assembly	P	1	Q9UGP4
6	GO:0035313	wound healing, spreading of epidermal cells	P	1	Q9UGP4
6	GO:0043087	regulation of GTPase activity	P	6	O75044,Q12979,P49841,Q9Y217,O43150,Q9UGP4
6	GO:0046474	glycerophospholipid biosynthetic process	P	5	Q9Y217,Q9BTU6,Q9HB19,P48651,Q9UGP4
6	GO:1900037	regulation of cellular response to hypoxia	P	1	Q9UGP4
6	GO:0006120	mitochondrial electron transport, NADH to ubiquinone	P	3	P56181,P49821,O43181
6	GO:0007169	transmembrane receptor protein tyrosine kinase signaling pathway	P	6	Q6ZRV2,Q70E73,P16333,Q12979,Q96JJ3,P55210
6	GO:0009967	positive regulation of signal transduction	P	17	P49841,Q9UHD2,Q00653,Q9BX66,Q9ULH0,Q9H4G4,P55210,Q9UGP4,P16333,O94875,Q70E73,Q6GTX8,Q00535,P56693,Q9Y2I8,Q13188,Q8IUI8
6	GO:0048675	axon extension	P	1	Q70E73
6	GO:0032268	regulation of cellular protein metabolic process	P	23	Q9ULH0,Q9H4G4,P61244,O94875,Q00535,Q13188,Q92896,P35226,O43715,P49841,Q9UHD2,Q6ZRV2,Q00653,Q9BX66,Q13823,Q9BQ69,Q9UGP4,P55210,O43181,P16333,Q6GTX8,P56693,Q9Y2I8
6	GO:0051492	regulation of stress fiber assembly	P	3	Q9BX66,O43150,O94875
6	GO:0060271	cilium assembly	P	2	O43150,P49841
6	GO:0009240	isopentenyl diphosphate biosynthetic process	P	1	Q13907
6	GO:0050992	dimethylallyl diphosphate biosynthetic process	P	1	Q13907
6	GO:0016114	terpenoid biosynthetic process	P	1	Q13907
6	GO:0042352	GDP-L-fucose salvage	P	1	Q8N0W3
6	GO:0006000	fructose metabolic process	P	2	Q8N0W3,Q01813
6	GO:0006013	mannose metabolic process	P	2	Q8N0W3,Q01813
6	GO:1901687	glutathione derivative biosynthetic process	P	1	P10768
6	GO:0070584	mitochondrion morphogenesis	P	2	Q9Y217,P53384
6	GO:0008284	positive regulation of cell population proliferation	P	12	P79483,Q17RN3,P35226,P49841,P53609,P61244,O43181,P16333,Q00653,Q00535,P56693,P01911
6	GO:0006897	endocytosis	P	5	Q9Y217,P00739,P16333,Q00535,B9A064
6	GO:0010605	negative regulation of macromolecule metabolic process	P	21	Q6NT76,Q92896,P35226,O43715,P49841,P53609,Q9Y217,Q9UHD2,Q00653,Q9BX66,O95319,Q9BQ69,Q9UGP4,P16333,P61244,O94875,Q6GTX8,Q9NZM1,Q00535,P56693,Q9Y2I8
6	GO:0046855	inositol phosphate dephosphorylation	P	1	Q9Y217
6	GO:0048311	mitochondrion distribution	P	1	Q9Y217
6	GO:0051129	negative regulation of cellular component organization	P	8	O75044,O43715,P49841,Q9Y217,Q9UHD2,P53384,Q00535,Q9BQ69
6	GO:0060304	regulation of phosphatidylinositol dephosphorylation	P	1	Q9Y217
6	GO:2000785	regulation of autophagosome assembly	P	1	Q9Y217
6	GO:0019886	antigen processing and presentation of exogenous peptide antigen via MHC class II	P	2	P79483,P01911
6	GO:0060333	interferon-gamma-mediated signaling pathway	P	2	P79483,P01911
6	GO:0021816	extension of a leading process involved in cell motility in cerebral cortex radial glia guided migration	P	1	O75044
6	GO:0060548	negative regulation of cell death	P	14	Q15833,O43715,P49841,Q00653,Q9BX66,P55210,O75044,Q9BVC6,P16333,O94875,Q7LG56,P07602,Q00535,P56693
6	GO:0007032	endosome organization	P	2	Q9BTU6,Q9P253
6	GO:0008630	intrinsic apoptotic signaling pathway in response to DNA damage	P	3	Q9UHD2,Q00653,Q9BVC6
6	GO:0031175	neuron projection development	P	2	Q9UHD2,P78537
6	GO:0035456	response to interferon-beta	P	1	Q9UHD2
6	GO:0044565	dendritic cell proliferation	P	1	Q9UHD2
6	GO:0050830	defense response to Gram-positive bacterium	P	1	Q9UHD2
6	GO:0060284	regulation of cell development	P	14	P49841,Q15428,Q9UHD2,Q9BX66,Q9ULH0,O75044,P16333,O43149,Q96JQ2,Q9NZM1,Q00535,P56693,Q9Y2I8,O43150
6	GO:1901214	regulation of neuron death	P	5	Q9UHD2,Q15833,Q00535,P49841,P55210
6	GO:1902117	positive regulation of organelle assembly	P	2	Q9UHD2,O43150
6	GO:1903827	regulation of cellular protein localization	P	8	P49841,O94875,Q6GTX8,Q9UHD2,Q96JQ2,Q13303,Q9BX66,Q00535
6	GO:1904417	positive regulation of xenophagy	P	1	Q9UHD2
6	GO:0007178	transmembrane receptor protein serine/threonine kinase signaling pathway	P	3	Q9UHD2,Q6ZRV2,Q86UX7
6	GO:0099637	neurotransmitter receptor transport	P	1	O00161
6	GO:0030218	erythrocyte differentiation	P	1	P55210
6	GO:0043009	chordate embryonic development	P	2	Q9ULH0,P55210
6	GO:0045786	negative regulation of cell cycle	P	11	O43741,O43715,P35226,P49841,P53384,Q92733,P55210,P61244,Q7LG56,Q00535,P56693
6	GO:0048011	neurotrophin TRK receptor signaling pathway	P	1	P55210
6	GO:0051603	proteolysis involved in cellular protein catabolic process	P	5	Q63HN8,O43149,Q00535,Q9Y2I8,P55210
6	GO:0007172	signal complex assembly	P	1	P16333
6	GO:0010811	positive regulation of cell-substrate adhesion	P	3	Q9HB19,P16333,P49841
6	GO:0031623	receptor internalization	P	1	P16333
6	GO:0071363	cellular response to growth factor stimulus	P	4	Q00653,P49841,P16333,P56693
6	GO:0071396	cellular response to lipid	P	3	Q00653,P16333,P56693
6	GO:0071479	cellular response to ionizing radiation	P	2	Q9BVC6,P16333
6	GO:1990441	negative regulation of transcription from RNA polymerase II promoter in response to endoplasmic reticulum stress	P	1	P16333
6	GO:0006281	DNA repair	P	6	Q92466,P35226,P49841,Q00535,O43149,Q7LG56
6	GO:0031529	ruffle organization	P	1	Q9HB19
6	GO:0070301	cellular response to hydrogen peroxide	P	2	Q9HB19,Q00653
6	GO:0002011	morphogenesis of an epithelial sheet	P	1	Q12979
6	GO:0022604	regulation of cell morphogenesis	P	10	Q12979,P49841,P16333,O43149,O94875,Q96JQ2,Q9BX66,Q9NZM1,Q00535,Q9UGP4
6	GO:0050766	positive regulation of phagocytosis	P	1	Q12979
6	GO:0050804	modulation of chemical synaptic transmission	P	5	P49841,Q00535,Q12979,O43760,Q9P253
6	GO:0050885	neuromuscular process controlling balance	P	2	P07602,Q12979
6	GO:0060268	negative regulation of respiratory burst	P	1	Q12979
6	GO:0060313	negative regulation of blood vessel remodeling	P	1	Q12979
6	GO:0016246	RNA interference	P	1	O95319
6	GO:0032330	regulation of chondrocyte differentiation	P	2	Q92896,P56693
6	GO:0006869	lipid transport	P	3	O43741,O94911,P07602
6	GO:0019216	regulation of lipid metabolic process	P	7	O43741,Q13907,O94875,P07602,Q9Y217,Q00653,Q9BX66
6	GO:0051345	positive regulation of hydrolase activity	P	8	O75044,Q12979,P49841,P61244,P07602,Q9Y217,O43150,P55210
6	GO:0009060	aerobic respiration	P	1	P78537
6	GO:0006464	cellular protein modification process	P	23	Q15388,O43741,P35226,Q12979,Q63HN8,P49841,Q86SX6,P78537,P53609,Q96D96,Q9UHD2,Q9Y217,Q00653,Q9BX66,Q9BQ69,Q17RN3,P16333,P61244,O43149,O94875,Q92466,Q00535,Q13188
6	GO:0030330	DNA damage response, signal transduction by p53 class mediator	P	4	Q00653,O43715,Q00535,P56693
6	GO:0033209	tumor necrosis factor-mediated signaling pathway	P	1	Q00653
6	GO:0045597	positive regulation of cell differentiation	P	14	Q15428,Q00653,Q9BX66,Q9ULH0,Q9H4G4,P55210,O75044,P16333,O43149,Q6GTX8,Q96JQ2,Q9NZM1,P56693,Q13188
6	GO:0048536	spleen development	P	1	Q00653
6	GO:0051092	positive regulation of NF-kappaB transcription factor activity	P	1	Q00653
6	GO:0071222	cellular response to lipopolysaccharide	P	1	Q00653
6	GO:0071223	cellular response to lipoteichoic acid	P	1	Q00653
6	GO:0071224	cellular response to peptidoglycan	P	1	Q00653
6	GO:0071316	cellular response to nicotine	P	1	Q00653
6	GO:0035542	regulation of SNARE complex assembly	P	3	Q15833,Q9P253,Q9H269
6	GO:0097352	autophagosome maturation	P	2	Q9H269,Q96AX1
6	GO:0031324	negative regulation of cellular metabolic process	P	18	Q6NT76,Q92896,P35226,O43715,P49841,Q9Y217,Q00653,Q9BX66,O95319,Q9UGP4,Q9BQ69,P16333,P61244,O94875,Q6GTX8,Q00535,P56693,Q9Y2I8
6	GO:0033043	regulation of organelle organization	P	20	Q6NT76,Q15833,O43715,P49841,Q9Y217,Q9UHD2,Q9BX66,P53384,P51810,Q9P253,Q9BQ69,Q9H270,P16333,P61244,O43149,O94875,O43150,Q00535,Q9Y2I8,Q9H269
6	GO:0051130	positive regulation of cellular component organization	P	16	Q6NT76,P49841,Q15428,Q9UHD2,Q9BX66,Q9ULH0,Q9UGP4,P16333,O43149,O94875,Q96JQ2,Q92466,O43150,Q9NZM1,Q9Y2I8,Q00535
6	GO:1902531	regulation of intracellular signal transduction	P	24	Q9ULH0,P51810,Q9H4G4,O94875,Q7LG56,Q00535,Q13188,O43741,O43715,Q12979,P49841,Q9UHD2,Q9HB19,Q00653,Q6ZRV2,Q9BX66,Q14573,Q9UGP4,P55210,O75044,P16333,Q6GTX8,P56693,Q9Y2I8
6	GO:1905242	response to 3,3',5-triiodo-L-thyronine	P	1	Q15388
6	GO:0010718	positive regulation of epithelial to mesenchymal transition	P	1	Q9H4G4
6	GO:0030449	regulation of complement activation	P	1	B9A064
6	GO:0034122	negative regulation of toll-like receptor signaling pathway	P	1	Q6GTX8
6	GO:1900181	negative regulation of protein localization to nucleus	P	2	P49841,Q6GTX8
6	GO:0002456	T cell mediated immunity	P	1	O00478
6	GO:2000300	regulation of synaptic vesicle exocytosis	P	3	Q9P253,Q00535,P49841
6	GO:0050690	regulation of defense response to virus by virus	P	1	Q96JJ3
6	GO:0016055	Wnt signaling pathway	P	1	Q86UX7
6	GO:0033622	integrin activation	P	1	Q86UX7
6	GO:0070527	platelet aggregation	P	1	Q86UX7
6	GO:0072657	protein localization to membrane	P	3	Q9ULH0,Q86UX7,Q00535
6	GO:2000643	positive regulation of early endosome to late endosome transport	P	1	Q9H270
6	GO:0106022	positive regulation of vesicle docking	P	1	Q15833
6	GO:0010942	positive regulation of cell death	P	9	P00739,Q12979,P61244,P49841,P16333,Q00535,P56693,Q13188,P55210
6	GO:0051354	negative regulation of oxidoreductase activity	P	2	P00739,Q00653
6	GO:0018344	protein geranylgeranylation	P	1	P53609
6	GO:0045787	positive regulation of cell cycle	P	6	O43715,P53609,Q6ZRV2,Q00535,P56693,Q8IUI8
6	GO:0048706	embryonic skeletal system development	P	1	P35226
6	GO:0007265	Ras protein signal transduction	P	4	O75044,Q00535,P49841,Q96JJ3
6	GO:0008045	motor neuron axon guidance	P	1	Q00535
6	GO:0014044	Schwann cell development	P	1	Q00535
6	GO:0019233	sensory perception of pain	P	1	Q00535
6	GO:0021954	central nervous system neuron development	P	1	Q00535
6	GO:0048488	synaptic vesicle endocytosis	P	1	Q00535
6	GO:0048709	oligodendrocyte differentiation	P	1	Q00535
6	GO:0060079	excitatory postsynaptic potential	P	2	Q00535,P49841
6	GO:0071732	cellular response to nitric oxide	P	1	Q00535
6	GO:0090166	Golgi disassembly	P	1	Q00535
6	GO:0042176	regulation of protein catabolic process	P	6	P49841,O94875,Q6ZRV2,Q9BX66,P56693,Q9Y2I8
6	GO:0051310	metaphase plate congression	P	1	Q6ZRV2
6	GO:0009395	phospholipid catabolic process	P	1	Q6ZRV2
6	GO:0001778	plasma membrane repair	P	1	Q9NZM1
6	GO:0002280	monocyte activation involved in immune response	P	1	Q9NZM1
6	GO:0002281	macrophage activation involved in immune response	P	1	Q9NZM1
6	GO:0006071	glycerol metabolic process	P	1	Q9NZM1
6	GO:0030947	regulation of vascular endothelial growth factor receptor signaling pathway	P	1	Q9NZM1
6	GO:0043269	regulation of ion transport	P	10	O43715,Q9BVC6,Q86SX6,Q96D96,Q6GTX8,Q13303,Q9ULH0,Q9NZM1,Q00535,Q14573
6	GO:0009263	deoxyribonucleotide biosynthetic process	P	1	Q7LG56
6	GO:0014075	response to amine	P	1	Q7LG56
6	GO:0006144	purine nucleobase metabolic process	P	1	Q7LG56
6	GO:0006206	pyrimidine nucleobase metabolic process	P	1	Q7LG56
6	GO:0006012	galactose metabolic process	P	1	Q01813
6	GO:0000082	G1/S transition of mitotic cell cycle	P	2	Q8IUI8,P61244
6	GO:0010332	response to gamma radiation	P	2	Q9BVC6,P61244
6	GO:0032868	response to insulin	P	1	P61244
6	GO:0032986	protein-DNA complex disassembly	P	1	P61244
6	GO:0051782	negative regulation of cell division	P	1	P61244
6	GO:0070371	ERK1 and ERK2 cascade	P	1	P61244
6	GO:0071375	cellular response to peptide hormone stimulus	P	2	Q00653,P61244
6	GO:2001022	positive regulation of response to DNA damage stimulus	P	1	P61244
6	GO:0001819	positive regulation of cytokine production	P	7	P79483,P49841,Q6GTX8,Q9UHD2,Q00653,P55210,P01911
6	GO:0003214	cardiac left ventricle morphogenesis	P	1	P49841
6	GO:0030516	regulation of axon extension	P	3	Q96JQ2,Q00535,P49841
6	GO:0031333	negative regulation of protein complex assembly	P	1	P49841
6	GO:0031571	mitotic G1 DNA damage checkpoint	P	1	P49841
6	GO:0032091	negative regulation of protein binding	P	1	P49841
6	GO:0032103	positive regulation of response to external stimulus	P	5	Q9UHD2,Q00653,P49841,P55210,Q6GTX8
6	GO:0034614	cellular response to reactive oxygen species	P	4	Q9HB19,Q00653,Q00535,P49841
6	GO:0042073	intraciliary transport	P	1	P49841
6	GO:0106027	neuron projection organization	P	1	P49841
6	GO:1900034	regulation of cellular response to heat	P	1	P49841
6	GO:1901030	positive regulation of mitochondrial outer membrane permeabilization involved in apoptotic signaling pathway	P	1	P49841
6	GO:1904781	positive regulation of protein localization to centrosome	P	1	P49841
6	GO:1904885	beta-catenin destruction complex assembly	P	1	P49841
6	GO:1904886	beta-catenin destruction complex disassembly	P	1	P49841
6	GO:2000077	negative regulation of type B pancreatic cell development	P	1	P49841
6	GO:0048015	phosphatidylinositol-mediated signaling	P	2	P51810,Q9HB19
6	GO:0035563	positive regulation of chromatin binding	P	1	Q6NT76
[truncated: 1,428 more rows]

## Sheet: MF
Level	GO ID	GO-Term	GO Type	#Seqs	Sequence Names
[truncated: 449 more rows]

[truncated: 2 more sheets: CC, enrichment]
