# Supplementary material for: Cryoablation reshapes the immune microenvironment in the distal tumor and enhances the anti-tumor immunity
Source: Front Immunol. 2022 Aug 31;13:930461. doi: 10.3389/fimmu.2022.930461 (PMC9470839; doi:10.3389/fimmu.2022.930461)
Supplement: Supplementary file 9 [file Table_6.xlsx]

## Sheet: query2map
Protein ID	KO	Name	Definition	Map ID	Map Name	URL
O60279	O60279
Q9BQ69	K23518	MACROD, ymdB	O-acetyl-ADP-ribose deacetylase [EC:3.1.1.106]
O94875	K23708	SORBS2	sorbin and SH3 domain-containing protein 2
O43741	K07199	PRKAB	5'-AMP-activated protein kinase, regulatory beta subunit	ko04068	FoxO signaling pathway	http://www.kegg.jp/kegg-bin/show_pathway?ko04068+K07199
O43741	K07199	PRKAB	5'-AMP-activated protein kinase, regulatory beta subunit	ko04152	AMPK signaling pathway	http://www.kegg.jp/kegg-bin/show_pathway?ko04152+K07199
O43741	K07199	PRKAB	5'-AMP-activated protein kinase, regulatory beta subunit	ko04211	Longevity regulating pathway	http://www.kegg.jp/kegg-bin/show_pathway?ko04211+K07199
O43741	K07199	PRKAB	5'-AMP-activated protein kinase, regulatory beta subunit	ko04213	Longevity regulating pathway - multiple species	http://www.kegg.jp/kegg-bin/show_pathway?ko04213+K07199
O43741	K07199	PRKAB	5'-AMP-activated protein kinase, regulatory beta subunit	ko04371	Apelin signaling pathway	http://www.kegg.jp/kegg-bin/show_pathway?ko04371+K07199
O43741	K07199	PRKAB	5'-AMP-activated protein kinase, regulatory beta subunit	ko04530	Tight junction	http://www.kegg.jp/kegg-bin/show_pathway?ko04530+K07199
O43741	K07199	PRKAB	5'-AMP-activated protein kinase, regulatory beta subunit	ko04710	Circadian rhythm	http://www.kegg.jp/kegg-bin/show_pathway?ko04710+K07199
O43741	K07199	PRKAB	5'-AMP-activated protein kinase, regulatory beta subunit	ko04714	Thermogenesis	http://www.kegg.jp/kegg-bin/show_pathway?ko04714+K07199
O43741	K07199	PRKAB	5'-AMP-activated protein kinase, regulatory beta subunit	ko04910	Insulin signaling pathway	http://www.kegg.jp/kegg-bin/show_pathway?ko04910+K07199
O43741	K07199	PRKAB	5'-AMP-activated protein kinase, regulatory beta subunit	ko04920	Adipocytokine signaling pathway	http://www.kegg.jp/kegg-bin/show_pathway?ko04920+K07199
O43741	K07199	PRKAB	5'-AMP-activated protein kinase, regulatory beta subunit	ko04921	Oxytocin signaling pathway	http://www.kegg.jp/kegg-bin/show_pathway?ko04921+K07199
O43741	K07199	PRKAB	5'-AMP-activated protein kinase, regulatory beta subunit	ko04922	Glucagon signaling pathway	http://www.kegg.jp/kegg-bin/show_pathway?ko04922+K07199
O43741	K07199	PRKAB	5'-AMP-activated protein kinase, regulatory beta subunit	ko04931	Insulin resistance	http://www.kegg.jp/kegg-bin/show_pathway?ko04931+K07199
O43741	K07199	PRKAB	5'-AMP-activated protein kinase, regulatory beta subunit	ko04932	Non-alcoholic fatty liver disease	http://www.kegg.jp/kegg-bin/show_pathway?ko04932+K07199
O43741	K07199	PRKAB	5'-AMP-activated protein kinase, regulatory beta subunit	ko05410	Hypertrophic cardiomyopathy	http://www.kegg.jp/kegg-bin/show_pathway?ko05410+K07199
P56693	K09270	SOX7S	transcription factor SOX7/8/10/18 (SOX group E/F)
P48651	K08729	PTDSS1	phosphatidylserine synthase 1 [EC:2.7.8.-]	ko00564	Glycerophospholipid metabolism	http://www.kegg.jp/kegg-bin/show_pathway?ko00564+K08729
P48651	K08729	PTDSS1	phosphatidylserine synthase 1 [EC:2.7.8.-]	ko01100	Metabolic pathways	http://www.kegg.jp/kegg-bin/show_pathway?ko01100+K08729
Q14573	K04960	ITPR3	inositol 1,4,5-triphosphate receptor type 3	ko04020	Calcium signaling pathway	http://www.kegg.jp/kegg-bin/show_pathway?ko04020+K04960
Q14573	K04960	ITPR3	inositol 1,4,5-triphosphate receptor type 3	ko04022	cGMP-PKG signaling pathway	http://www.kegg.jp/kegg-bin/show_pathway?ko04022+K04960
Q14573	K04960	ITPR3	inositol 1,4,5-triphosphate receptor type 3	ko04070	Phosphatidylinositol signaling system	http://www.kegg.jp/kegg-bin/show_pathway?ko04070+K04960
Q14573	K04960	ITPR3	inositol 1,4,5-triphosphate receptor type 3	ko04114	Oocyte meiosis	http://www.kegg.jp/kegg-bin/show_pathway?ko04114+K04960
Q14573	K04960	ITPR3	inositol 1,4,5-triphosphate receptor type 3	ko04210	Apoptosis	http://www.kegg.jp/kegg-bin/show_pathway?ko04210+K04960
Q14573	K04960	ITPR3	inositol 1,4,5-triphosphate receptor type 3	ko04218	Cellular senescence	http://www.kegg.jp/kegg-bin/show_pathway?ko04218+K04960
Q14573	K04960	ITPR3	inositol 1,4,5-triphosphate receptor type 3	ko04270	Vascular smooth muscle contraction	http://www.kegg.jp/kegg-bin/show_pathway?ko04270+K04960
Q14573	K04960	ITPR3	inositol 1,4,5-triphosphate receptor type 3	ko04371	Apelin signaling pathway	http://www.kegg.jp/kegg-bin/show_pathway?ko04371+K04960
Q14573	K04960	ITPR3	inositol 1,4,5-triphosphate receptor type 3	ko04540	Gap junction	http://www.kegg.jp/kegg-bin/show_pathway?ko04540+K04960
Q14573	K04960	ITPR3	inositol 1,4,5-triphosphate receptor type 3	ko04611	Platelet activation	http://www.kegg.jp/kegg-bin/show_pathway?ko04611+K04960
Q14573	K04960	ITPR3	inositol 1,4,5-triphosphate receptor type 3	ko04621	NOD-like receptor signaling pathway	http://www.kegg.jp/kegg-bin/show_pathway?ko04621+K04960
Q14573	K04960	ITPR3	inositol 1,4,5-triphosphate receptor type 3	ko04625	C-type lectin receptor signaling pathway	http://www.kegg.jp/kegg-bin/show_pathway?ko04625+K04960
Q14573	K04960	ITPR3	inositol 1,4,5-triphosphate receptor type 3	ko04713	Circadian entrainment	http://www.kegg.jp/kegg-bin/show_pathway?ko04713+K04960
Q14573	K04960	ITPR3	inositol 1,4,5-triphosphate receptor type 3	ko04720	Long-term potentiation	http://www.kegg.jp/kegg-bin/show_pathway?ko04720+K04960
Q14573	K04960	ITPR3	inositol 1,4,5-triphosphate receptor type 3	ko04723	Retrograde endocannabinoid signaling	http://www.kegg.jp/kegg-bin/show_pathway?ko04723+K04960
Q14573	K04960	ITPR3	inositol 1,4,5-triphosphate receptor type 3	ko04724	Glutamatergic synapse	http://www.kegg.jp/kegg-bin/show_pathway?ko04724+K04960
Q14573	K04960	ITPR3	inositol 1,4,5-triphosphate receptor type 3	ko04725	Cholinergic synapse	http://www.kegg.jp/kegg-bin/show_pathway?ko04725+K04960
Q14573	K04960	ITPR3	inositol 1,4,5-triphosphate receptor type 3	ko04726	Serotonergic synapse	http://www.kegg.jp/kegg-bin/show_pathway?ko04726+K04960
Q14573	K04960	ITPR3	inositol 1,4,5-triphosphate receptor type 3	ko04728	Dopaminergic synapse	http://www.kegg.jp/kegg-bin/show_pathway?ko04728+K04960
Q14573	K04960	ITPR3	inositol 1,4,5-triphosphate receptor type 3	ko04730	Long-term depression	http://www.kegg.jp/kegg-bin/show_pathway?ko04730+K04960
Q14573	K04960	ITPR3	inositol 1,4,5-triphosphate receptor type 3	ko04742	Taste transduction	http://www.kegg.jp/kegg-bin/show_pathway?ko04742+K04960
Q14573	K04960	ITPR3	inositol 1,4,5-triphosphate receptor type 3	ko04750	Inflammatory mediator regulation of TRP channels	http://www.kegg.jp/kegg-bin/show_pathway?ko04750+K04960
Q14573	K04960	ITPR3	inositol 1,4,5-triphosphate receptor type 3	ko04911	Insulin secretion	http://www.kegg.jp/kegg-bin/show_pathway?ko04911+K04960
Q14573	K04960	ITPR3	inositol 1,4,5-triphosphate receptor type 3	ko04912	GnRH signaling pathway	http://www.kegg.jp/kegg-bin/show_pathway?ko04912+K04960
Q14573	K04960	ITPR3	inositol 1,4,5-triphosphate receptor type 3	ko04915	Estrogen signaling pathway	http://www.kegg.jp/kegg-bin/show_pathway?ko04915+K04960
Q14573	K04960	ITPR3	inositol 1,4,5-triphosphate receptor type 3	ko04918	Thyroid hormone synthesis	http://www.kegg.jp/kegg-bin/show_pathway?ko04918+K04960
Q14573	K04960	ITPR3	inositol 1,4,5-triphosphate receptor type 3	ko04921	Oxytocin signaling pathway	http://www.kegg.jp/kegg-bin/show_pathway?ko04921+K04960
Q14573	K04960	ITPR3	inositol 1,4,5-triphosphate receptor type 3	ko04922	Glucagon signaling pathway	http://www.kegg.jp/kegg-bin/show_pathway?ko04922+K04960
Q14573	K04960	ITPR3	inositol 1,4,5-triphosphate receptor type 3	ko04924	Renin secretion	http://www.kegg.jp/kegg-bin/show_pathway?ko04924+K04960
Q14573	K04960	ITPR3	inositol 1,4,5-triphosphate receptor type 3	ko04925	Aldosterone synthesis and secretion	http://www.kegg.jp/kegg-bin/show_pathway?ko04925+K04960
Q14573	K04960	ITPR3	inositol 1,4,5-triphosphate receptor type 3	ko04927	Cortisol synthesis and secretion	http://www.kegg.jp/kegg-bin/show_pathway?ko04927+K04960
Q14573	K04960	ITPR3	inositol 1,4,5-triphosphate receptor type 3	ko04928	Parathyroid hormone synthesis, secretion and action	http://www.kegg.jp/kegg-bin/show_pathway?ko04928+K04960
Q14573	K04960	ITPR3	inositol 1,4,5-triphosphate receptor type 3	ko04929	GnRH secretion	http://www.kegg.jp/kegg-bin/show_pathway?ko04929+K04960
Q14573	K04960	ITPR3	inositol 1,4,5-triphosphate receptor type 3	ko04934	Cushing syndrome	http://www.kegg.jp/kegg-bin/show_pathway?ko04934+K04960
Q14573	K04960	ITPR3	inositol 1,4,5-triphosphate receptor type 3	ko04935	Growth hormone synthesis, secretion and action	http://www.kegg.jp/kegg-bin/show_pathway?ko04935+K04960
Q14573	K04960	ITPR3	inositol 1,4,5-triphosphate receptor type 3	ko04970	Salivary secretion	http://www.kegg.jp/kegg-bin/show_pathway?ko04970+K04960
Q14573	K04960	ITPR3	inositol 1,4,5-triphosphate receptor type 3	ko04971	Gastric acid secretion	http://www.kegg.jp/kegg-bin/show_pathway?ko04971+K04960
Q14573	K04960	ITPR3	inositol 1,4,5-triphosphate receptor type 3	ko04972	Pancreatic secretion	http://www.kegg.jp/kegg-bin/show_pathway?ko04972+K04960
Q14573	K04960	ITPR3	inositol 1,4,5-triphosphate receptor type 3	ko05010	Alzheimer disease	http://www.kegg.jp/kegg-bin/show_pathway?ko05010+K04960
Q14573	K04960	ITPR3	inositol 1,4,5-triphosphate receptor type 3	ko05012	Parkinson disease	http://www.kegg.jp/kegg-bin/show_pathway?ko05012+K04960
Q14573	K04960	ITPR3	inositol 1,4,5-triphosphate receptor type 3	ko05014	Amyotrophic lateral sclerosis	http://www.kegg.jp/kegg-bin/show_pathway?ko05014+K04960
Q14573	K04960	ITPR3	inositol 1,4,5-triphosphate receptor type 3	ko05017	Spinocerebellar ataxia	http://www.kegg.jp/kegg-bin/show_pathway?ko05017+K04960
Q14573	K04960	ITPR3	inositol 1,4,5-triphosphate receptor type 3	ko05020	Prion disease	http://www.kegg.jp/kegg-bin/show_pathway?ko05020+K04960
Q14573	K04960	ITPR3	inositol 1,4,5-triphosphate receptor type 3	ko05022	Pathways of neurodegeneration - multiple diseases	http://www.kegg.jp/kegg-bin/show_pathway?ko05022+K04960
Q14573	K04960	ITPR3	inositol 1,4,5-triphosphate receptor type 3	ko05131	Shigellosis	http://www.kegg.jp/kegg-bin/show_pathway?ko05131+K04960
Q14573	K04960	ITPR3	inositol 1,4,5-triphosphate receptor type 3	ko05163	Human cytomegalovirus infection	http://www.kegg.jp/kegg-bin/show_pathway?ko05163+K04960
Q14573	K04960	ITPR3	inositol 1,4,5-triphosphate receptor type 3	ko05167	Kaposi sarcoma-associated herpesvirus infection	http://www.kegg.jp/kegg-bin/show_pathway?ko05167+K04960
Q14573	K04960	ITPR3	inositol 1,4,5-triphosphate receptor type 3	ko05170	Human immunodeficiency virus 1 infection	http://www.kegg.jp/kegg-bin/show_pathway?ko05170+K04960
Q14573	K04960	ITPR3	inositol 1,4,5-triphosphate receptor type 3	ko05205	Proteoglycans in cancer	http://www.kegg.jp/kegg-bin/show_pathway?ko05205+K04960
Q13188	K04412	STK3, MST2	serine/threonine kinase 3	ko04010	MAPK signaling pathway	http://www.kegg.jp/kegg-bin/show_pathway?ko04010+K04412
Q13188	K04412	STK3, MST2	serine/threonine kinase 3	ko04214	Apoptosis - fly	http://www.kegg.jp/kegg-bin/show_pathway?ko04214+K04412
Q13188	K04412	STK3, MST2	serine/threonine kinase 3	ko04390	Hippo signaling pathway	http://www.kegg.jp/kegg-bin/show_pathway?ko04390+K04412
Q13188	K04412	STK3, MST2	serine/threonine kinase 3	ko04391	Hippo signaling pathway - fly	http://www.kegg.jp/kegg-bin/show_pathway?ko04391+K04412
Q13188	K04412	STK3, MST2	serine/threonine kinase 3	ko04392	Hippo signaling pathway - multiple species	http://www.kegg.jp/kegg-bin/show_pathway?ko04392+K04412
O94911	K05650	ABCA8	ATP-binding cassette, subfamily A (ABC1), member 8	ko02010	ABC transporters	http://www.kegg.jp/kegg-bin/show_pathway?ko02010+K05650
Q92466	K10140	DDB2	DNA damage-binding protein 2	ko03420	Nucleotide excision repair	http://www.kegg.jp/kegg-bin/show_pathway?ko03420+K10140
Q92466	K10140	DDB2	DNA damage-binding protein 2	ko04115	p53 signaling pathway	http://www.kegg.jp/kegg-bin/show_pathway?ko04115+K10140
Q92466	K10140	DDB2	DNA damage-binding protein 2	ko04120	Ubiquitin mediated proteolysis	http://www.kegg.jp/kegg-bin/show_pathway?ko04120+K10140
Q92466	K10140	DDB2	DNA damage-binding protein 2	ko05161	Hepatitis B	http://www.kegg.jp/kegg-bin/show_pathway?ko05161+K10140
Q92466	K10140	DDB2	DNA damage-binding protein 2	ko05169	Epstein-Barr virus infection	http://www.kegg.jp/kegg-bin/show_pathway?ko05169+K10140
Q92466	K10140	DDB2	DNA damage-binding protein 2	ko05200	Pathways in cancer	http://www.kegg.jp/kegg-bin/show_pathway?ko05200+K10140
Q92466	K10140	DDB2	DNA damage-binding protein 2	ko05202	Transcriptional misregulation in cancer	http://www.kegg.jp/kegg-bin/show_pathway?ko05202+K10140
Q92466	K10140	DDB2	DNA damage-binding protein 2	ko05210	Colorectal cancer	http://www.kegg.jp/kegg-bin/show_pathway?ko05210+K10140
Q92466	K10140	DDB2	DNA damage-binding protein 2	ko05212	Pancreatic cancer	http://www.kegg.jp/kegg-bin/show_pathway?ko05212+K10140
Q92466	K10140	DDB2	DNA damage-binding protein 2	ko05213	Endometrial cancer	http://www.kegg.jp/kegg-bin/show_pathway?ko05213+K10140
Q92466	K10140	DDB2	DNA damage-binding protein 2	ko05214	Glioma	http://www.kegg.jp/kegg-bin/show_pathway?ko05214+K10140
Q92466	K10140	DDB2	DNA damage-binding protein 2	ko05216	Thyroid cancer	http://www.kegg.jp/kegg-bin/show_pathway?ko05216+K10140
Q92466	K10140	DDB2	DNA damage-binding protein 2	ko05217	Basal cell carcinoma	http://www.kegg.jp/kegg-bin/show_pathway?ko05217+K10140
Q92466	K10140	DDB2	DNA damage-binding protein 2	ko05218	Melanoma	http://www.kegg.jp/kegg-bin/show_pathway?ko05218+K10140
Q92466	K10140	DDB2	DNA damage-binding protein 2	ko05220	Chronic myeloid leukemia	http://www.kegg.jp/kegg-bin/show_pathway?ko05220+K10140
Q92466	K10140	DDB2	DNA damage-binding protein 2	ko05222	Small cell lung cancer	http://www.kegg.jp/kegg-bin/show_pathway?ko05222+K10140
Q92466	K10140	DDB2	DNA damage-binding protein 2	ko05223	Non-small cell lung cancer	http://www.kegg.jp/kegg-bin/show_pathway?ko05223+K10140
Q92466	K10140	DDB2	DNA damage-binding protein 2	ko05224	Breast cancer	http://www.kegg.jp/kegg-bin/show_pathway?ko05224+K10140
Q92466	K10140	DDB2	DNA damage-binding protein 2	ko05225	Hepatocellular carcinoma	http://www.kegg.jp/kegg-bin/show_pathway?ko05225+K10140
Q92466	K10140	DDB2	DNA damage-binding protein 2	ko05226	Gastric cancer	http://www.kegg.jp/kegg-bin/show_pathway?ko05226+K10140
Q96JQ2
Q9NVM9
Q86SX6	K07390	grxD, GLRX5	monothiol glutaredoxin
Q92733	K13105	PRCC	proline-rich protein PRCC	ko05202	Transcriptional misregulation in cancer	http://www.kegg.jp/kegg-bin/show_pathway?ko05202+K13105
Q92733	K13105	PRCC	proline-rich protein PRCC	ko05211	Renal cell carcinoma	http://www.kegg.jp/kegg-bin/show_pathway?ko05211+K13105
Q9UGP4	K16682	AJUBA, LIMD1, WTIP	LIM domain-containing protein	ko04390	Hippo signaling pathway	http://www.kegg.jp/kegg-bin/show_pathway?ko04390+K16682
Q9UGP4	K16682	AJUBA, LIMD1, WTIP	LIM domain-containing protein	ko04391	Hippo signaling pathway - fly	http://www.kegg.jp/kegg-bin/show_pathway?ko04391+K16682
Q9UGP4	K16682	AJUBA, LIMD1, WTIP	LIM domain-containing protein	ko04392	Hippo signaling pathway - multiple species	http://www.kegg.jp/kegg-bin/show_pathway?ko04392+K16682
P56181	K03944	NDUFV3	NADH dehydrogenase (ubiquinone) flavoprotein 3	ko00190	Oxidative phosphorylation	http://www.kegg.jp/kegg-bin/show_pathway?ko00190+K03944
P56181	K03944	NDUFV3	NADH dehydrogenase (ubiquinone) flavoprotein 3	ko01100	Metabolic pathways	http://www.kegg.jp/kegg-bin/show_pathway?ko01100+K03944
P56181	K03944	NDUFV3	NADH dehydrogenase (ubiquinone) flavoprotein 3	ko04714	Thermogenesis	http://www.kegg.jp/kegg-bin/show_pathway?ko04714+K03944
P56181	K03944	NDUFV3	NADH dehydrogenase (ubiquinone) flavoprotein 3	ko04723	Retrograde endocannabinoid signaling	http://www.kegg.jp/kegg-bin/show_pathway?ko04723+K03944
P56181	K03944	NDUFV3	NADH dehydrogenase (ubiquinone) flavoprotein 3	ko04932	Non-alcoholic fatty liver disease	http://www.kegg.jp/kegg-bin/show_pathway?ko04932+K03944
P56181	K03944	NDUFV3	NADH dehydrogenase (ubiquinone) flavoprotein 3	ko05010	Alzheimer disease	http://www.kegg.jp/kegg-bin/show_pathway?ko05010+K03944
P56181	K03944	NDUFV3	NADH dehydrogenase (ubiquinone) flavoprotein 3	ko05012	Parkinson disease	http://www.kegg.jp/kegg-bin/show_pathway?ko05012+K03944
P56181	K03944	NDUFV3	NADH dehydrogenase (ubiquinone) flavoprotein 3	ko05014	Amyotrophic lateral sclerosis	http://www.kegg.jp/kegg-bin/show_pathway?ko05014+K03944
P56181	K03944	NDUFV3	NADH dehydrogenase (ubiquinone) flavoprotein 3	ko05016	Huntington disease	http://www.kegg.jp/kegg-bin/show_pathway?ko05016+K03944
P56181	K03944	NDUFV3	NADH dehydrogenase (ubiquinone) flavoprotein 3	ko05020	Prion disease	http://www.kegg.jp/kegg-bin/show_pathway?ko05020+K03944
P56181	K03944	NDUFV3	NADH dehydrogenase (ubiquinone) flavoprotein 3	ko05022	Pathways of neurodegeneration - multiple diseases	http://www.kegg.jp/kegg-bin/show_pathway?ko05022+K03944
Q70E73	K23488	RAPH1	Ras-associated and pleckstrin homology domains-containing protein 1	ko04361	Axon regeneration	http://www.kegg.jp/kegg-bin/show_pathway?ko04361+K23488
Q13823	K14537	NUG2, GNL2	nuclear GTP-binding protein	ko03008	Ribosome biogenesis in eukaryotes	http://www.kegg.jp/kegg-bin/show_pathway?ko03008+K14537
O43715	K17968	TRIAP1, MDM35	TRIAP1/MDM35 family protein
O43181	K03937	NDUFS4	NADH dehydrogenase (ubiquinone) Fe-S protein 4	ko00190	Oxidative phosphorylation	http://www.kegg.jp/kegg-bin/show_pathway?ko00190+K03937
O43181	K03937	NDUFS4	NADH dehydrogenase (ubiquinone) Fe-S protein 4	ko01100	Metabolic pathways	http://www.kegg.jp/kegg-bin/show_pathway?ko01100+K03937
O43181	K03937	NDUFS4	NADH dehydrogenase (ubiquinone) Fe-S protein 4	ko04714	Thermogenesis	http://www.kegg.jp/kegg-bin/show_pathway?ko04714+K03937
O43181	K03937	NDUFS4	NADH dehydrogenase (ubiquinone) Fe-S protein 4	ko04723	Retrograde endocannabinoid signaling	http://www.kegg.jp/kegg-bin/show_pathway?ko04723+K03937
O43181	K03937	NDUFS4	NADH dehydrogenase (ubiquinone) Fe-S protein 4	ko04932	Non-alcoholic fatty liver disease	http://www.kegg.jp/kegg-bin/show_pathway?ko04932+K03937
O43181	K03937	NDUFS4	NADH dehydrogenase (ubiquinone) Fe-S protein 4	ko05010	Alzheimer disease	http://www.kegg.jp/kegg-bin/show_pathway?ko05010+K03937
O43181	K03937	NDUFS4	NADH dehydrogenase (ubiquinone) Fe-S protein 4	ko05012	Parkinson disease	http://www.kegg.jp/kegg-bin/show_pathway?ko05012+K03937
O43181	K03937	NDUFS4	NADH dehydrogenase (ubiquinone) Fe-S protein 4	ko05014	Amyotrophic lateral sclerosis	http://www.kegg.jp/kegg-bin/show_pathway?ko05014+K03937
O43181	K03937	NDUFS4	NADH dehydrogenase (ubiquinone) Fe-S protein 4	ko05016	Huntington disease	http://www.kegg.jp/kegg-bin/show_pathway?ko05016+K03937
O43181	K03937	NDUFS4	NADH dehydrogenase (ubiquinone) Fe-S protein 4	ko05020	Prion disease	http://www.kegg.jp/kegg-bin/show_pathway?ko05020+K03937
O43181	K03937	NDUFS4	NADH dehydrogenase (ubiquinone) Fe-S protein 4	ko05022	Pathways of neurodegeneration - multiple diseases	http://www.kegg.jp/kegg-bin/show_pathway?ko05022+K03937
Q9BX66	K06086	SORBS1, SH3D5, PONSIN, CAP	sorbin and SH3 domain containing protein 1	ko03320	PPAR signaling pathway	http://www.kegg.jp/kegg-bin/show_pathway?ko03320+K06086
Q9BX66	K06086	SORBS1, SH3D5, PONSIN, CAP	sorbin and SH3 domain containing protein 1	ko04520	Adherens junction	http://www.kegg.jp/kegg-bin/show_pathway?ko04520+K06086
Q9BX66	K06086	SORBS1, SH3D5, PONSIN, CAP	sorbin and SH3 domain containing protein 1	ko04910	Insulin signaling pathway	http://www.kegg.jp/kegg-bin/show_pathway?ko04910+K06086
O43150	K12488	ASAP	Arf-GAP with SH3 domain, ANK repeat and PH domain-containing protein	ko04144	Endocytosis	http://www.kegg.jp/kegg-bin/show_pathway?ko04144+K12488
O43150	K12488	ASAP	Arf-GAP with SH3 domain, ANK repeat and PH domain-containing protein	ko04666	Fc gamma R-mediated phagocytosis	http://www.kegg.jp/kegg-bin/show_pathway?ko04666+K12488
Q13907	K01823	idi, IDI	isopentenyl-diphosphate Delta-isomerase [EC:5.3.3.2]	ko00900	Terpenoid backbone biosynthesis	http://www.kegg.jp/kegg-bin/show_pathway?ko00900+K01823
Q13907	K01823	idi, IDI	isopentenyl-diphosphate Delta-isomerase [EC:5.3.3.2]	ko01100	Metabolic pathways	http://www.kegg.jp/kegg-bin/show_pathway?ko01100+K01823
Q13907	K01823	idi, IDI	isopentenyl-diphosphate Delta-isomerase [EC:5.3.3.2]	ko01110	Biosynthesis of secondary metabolites	http://www.kegg.jp/kegg-bin/show_pathway?ko01110+K01823
Q8N0W3	K05305	FUK	fucokinase [EC:2.7.1.52]	ko00051	Fructose and mannose metabolism	http://www.kegg.jp/kegg-bin/show_pathway?ko00051+K05305
Q8N0W3	K05305	FUK	fucokinase [EC:2.7.1.52]	ko00520	Amino sugar and nucleotide sugar metabolism	http://www.kegg.jp/kegg-bin/show_pathway?ko00520+K05305
Q8N0W3	K05305	FUK	fucokinase [EC:2.7.1.52]	ko01100	Metabolic pathways	http://www.kegg.jp/kegg-bin/show_pathway?ko01100+K05305
P10768	K01070	frmB, ESD, fghA	S-formylglutathione hydrolase [EC:3.1.2.12]	ko00680	Methane metabolism	http://www.kegg.jp/kegg-bin/show_pathway?ko00680+K01070
P10768	K01070	frmB, ESD, fghA	S-formylglutathione hydrolase [EC:3.1.2.12]	ko01100	Metabolic pathways	http://www.kegg.jp/kegg-bin/show_pathway?ko01100+K01070
P10768	K01070	frmB, ESD, fghA	S-formylglutathione hydrolase [EC:3.1.2.12]	ko01120	Microbial metabolism in diverse environments	http://www.kegg.jp/kegg-bin/show_pathway?ko01120+K01070
P10768	K01070	frmB, ESD, fghA	S-formylglutathione hydrolase [EC:3.1.2.12]	ko01200	Carbon metabolism	http://www.kegg.jp/kegg-bin/show_pathway?ko01200+K01070
Q15428	K12826	SF3A2, SAP62	splicing factor 3A subunit 2	ko03040	Spliceosome	http://www.kegg.jp/kegg-bin/show_pathway?ko03040+K12826
P53384
Q17RN3
Q9Y217	K18083	MTMR6_7_8	myotubularin-related protein 6/7/8 [EC:3.1.3.64 3.1.3.95]	ko00562	Inositol phosphate metabolism	http://www.kegg.jp/kegg-bin/show_pathway?ko00562+K18083
Q9Y217	K18083	MTMR6_7_8	myotubularin-related protein 6/7/8 [EC:3.1.3.64 3.1.3.95]	ko01100	Metabolic pathways	http://www.kegg.jp/kegg-bin/show_pathway?ko01100+K18083
Q9Y217	K18083	MTMR6_7_8	myotubularin-related protein 6/7/8 [EC:3.1.3.64 3.1.3.95]	ko04070	Phosphatidylinositol signaling system	http://www.kegg.jp/kegg-bin/show_pathway?ko04070+K18083
Q9Y217	K18083	MTMR6_7_8	myotubularin-related protein 6/7/8 [EC:3.1.3.64 3.1.3.95]	ko04138	Autophagy - yeast	http://www.kegg.jp/kegg-bin/show_pathway?ko04138+K18083
Q8N8N7	K13949	PTGR2, ZADH1	prostaglandin reductase 2 [EC:1.3.1.48]
P49821	K03942	NDUFV1	NADH dehydrogenase (ubiquinone) flavoprotein 1 [EC:7.1.1.2]	ko00190	Oxidative phosphorylation	http://www.kegg.jp/kegg-bin/show_pathway?ko00190+K03942
P49821	K03942	NDUFV1	NADH dehydrogenase (ubiquinone) flavoprotein 1 [EC:7.1.1.2]	ko01100	Metabolic pathways	http://www.kegg.jp/kegg-bin/show_pathway?ko01100+K03942
P49821	K03942	NDUFV1	NADH dehydrogenase (ubiquinone) flavoprotein 1 [EC:7.1.1.2]	ko04714	Thermogenesis	http://www.kegg.jp/kegg-bin/show_pathway?ko04714+K03942
P49821	K03942	NDUFV1	NADH dehydrogenase (ubiquinone) flavoprotein 1 [EC:7.1.1.2]	ko04723	Retrograde endocannabinoid signaling	http://www.kegg.jp/kegg-bin/show_pathway?ko04723+K03942
P49821	K03942	NDUFV1	NADH dehydrogenase (ubiquinone) flavoprotein 1 [EC:7.1.1.2]	ko04932	Non-alcoholic fatty liver disease	http://www.kegg.jp/kegg-bin/show_pathway?ko04932+K03942
P49821	K03942	NDUFV1	NADH dehydrogenase (ubiquinone) flavoprotein 1 [EC:7.1.1.2]	ko05010	Alzheimer disease	http://www.kegg.jp/kegg-bin/show_pathway?ko05010+K03942
P49821	K03942	NDUFV1	NADH dehydrogenase (ubiquinone) flavoprotein 1 [EC:7.1.1.2]	ko05012	Parkinson disease	http://www.kegg.jp/kegg-bin/show_pathway?ko05012+K03942
P49821	K03942	NDUFV1	NADH dehydrogenase (ubiquinone) flavoprotein 1 [EC:7.1.1.2]	ko05014	Amyotrophic lateral sclerosis	http://www.kegg.jp/kegg-bin/show_pathway?ko05014+K03942
P49821	K03942	NDUFV1	NADH dehydrogenase (ubiquinone) flavoprotein 1 [EC:7.1.1.2]	ko05016	Huntington disease	http://www.kegg.jp/kegg-bin/show_pathway?ko05016+K03942
P49821	K03942	NDUFV1	NADH dehydrogenase (ubiquinone) flavoprotein 1 [EC:7.1.1.2]	ko05020	Prion disease	http://www.kegg.jp/kegg-bin/show_pathway?ko05020+K03942
P49821	K03942	NDUFV1	NADH dehydrogenase (ubiquinone) flavoprotein 1 [EC:7.1.1.2]	ko05022	Pathways of neurodegeneration - multiple diseases	http://www.kegg.jp/kegg-bin/show_pathway?ko05022+K03942
P01911	K06752	MHC2	MHC class II antigen	ko04145	Phagosome	http://www.kegg.jp/kegg-bin/show_pathway?ko04145+K06752
P01911	K06752	MHC2	MHC class II antigen	ko04514	Cell adhesion molecules	http://www.kegg.jp/kegg-bin/show_pathway?ko04514+K06752
P01911	K06752	MHC2	MHC class II antigen	ko04612	Antigen processing and presentation	http://www.kegg.jp/kegg-bin/show_pathway?ko04612+K06752
P01911	K06752	MHC2	MHC class II antigen	ko04640	Hematopoietic cell lineage	http://www.kegg.jp/kegg-bin/show_pathway?ko04640+K06752
P01911	K06752	MHC2	MHC class II antigen	ko04658	Th1 and Th2 cell differentiation	http://www.kegg.jp/kegg-bin/show_pathway?ko04658+K06752
P01911	K06752	MHC2	MHC class II antigen	ko04659	Th17 cell differentiation	http://www.kegg.jp/kegg-bin/show_pathway?ko04659+K06752
P01911	K06752	MHC2	MHC class II antigen	ko04672	Intestinal immune network for IgA production	http://www.kegg.jp/kegg-bin/show_pathway?ko04672+K06752
P01911	K06752	MHC2	MHC class II antigen	ko04940	Type I diabetes mellitus	http://www.kegg.jp/kegg-bin/show_pathway?ko04940+K06752
P01911	K06752	MHC2	MHC class II antigen	ko05140	Leishmaniasis	http://www.kegg.jp/kegg-bin/show_pathway?ko05140+K06752
P01911	K06752	MHC2	MHC class II antigen	ko05145	Toxoplasmosis	http://www.kegg.jp/kegg-bin/show_pathway?ko05145+K06752
P01911	K06752	MHC2	MHC class II antigen	ko05150	Staphylococcus aureus infection	http://www.kegg.jp/kegg-bin/show_pathway?ko05150+K06752
P01911	K06752	MHC2	MHC class II antigen	ko05152	Tuberculosis	http://www.kegg.jp/kegg-bin/show_pathway?ko05152+K06752
P01911	K06752	MHC2	MHC class II antigen	ko05164	Influenza A	http://www.kegg.jp/kegg-bin/show_pathway?ko05164+K06752
P01911	K06752	MHC2	MHC class II antigen	ko05166	Human T-cell leukemia virus 1 infection	http://www.kegg.jp/kegg-bin/show_pathway?ko05166+K06752
P01911	K06752	MHC2	MHC class II antigen	ko05168	Herpes simplex virus 1 infection	http://www.kegg.jp/kegg-bin/show_pathway?ko05168+K06752
P01911	K06752	MHC2	MHC class II antigen	ko05169	Epstein-Barr virus infection	http://www.kegg.jp/kegg-bin/show_pathway?ko05169+K06752
P01911	K06752	MHC2	MHC class II antigen	ko05310	Asthma	http://www.kegg.jp/kegg-bin/show_pathway?ko05310+K06752
P01911	K06752	MHC2	MHC class II antigen	ko05320	Autoimmune thyroid disease	http://www.kegg.jp/kegg-bin/show_pathway?ko05320+K06752
P01911	K06752	MHC2	MHC class II antigen	ko05321	Inflammatory bowel disease	http://www.kegg.jp/kegg-bin/show_pathway?ko05321+K06752
P01911	K06752	MHC2	MHC class II antigen	ko05322	Systemic lupus erythematosus	http://www.kegg.jp/kegg-bin/show_pathway?ko05322+K06752
P01911	K06752	MHC2	MHC class II antigen	ko05323	Rheumatoid arthritis	http://www.kegg.jp/kegg-bin/show_pathway?ko05323+K06752
P01911	K06752	MHC2	MHC class II antigen	ko05330	Allograft rejection	http://www.kegg.jp/kegg-bin/show_pathway?ko05330+K06752
P01911	K06752	MHC2	MHC class II antigen	ko05332	Graft-versus-host disease	http://www.kegg.jp/kegg-bin/show_pathway?ko05332+K06752
P01911	K06752	MHC2	MHC class II antigen	ko05416	Viral myocarditis	http://www.kegg.jp/kegg-bin/show_pathway?ko05416+K06752
O75044	K07526	SRGAP	SLIT-ROBO Rho GTPase activating protein	ko04360	Axon guidance	http://www.kegg.jp/kegg-bin/show_pathway?ko04360+K07526
Q9BTU6	K13711	PI4K2	phosphatidylinositol 4-kinase type 2 [EC:2.7.1.67]	ko00562	Inositol phosphate metabolism	http://www.kegg.jp/kegg-bin/show_pathway?ko00562+K13711
Q9BTU6	K13711	PI4K2	phosphatidylinositol 4-kinase type 2 [EC:2.7.1.67]	ko01100	Metabolic pathways	http://www.kegg.jp/kegg-bin/show_pathway?ko01100+K13711
Q9BTU6	K13711	PI4K2	phosphatidylinositol 4-kinase type 2 [EC:2.7.1.67]	ko04070	Phosphatidylinositol signaling system	http://www.kegg.jp/kegg-bin/show_pathway?ko04070+K13711
Q9UHD2	K05410	TBK1	TANK-binding kinase 1 [EC:2.7.11.10]	ko04014	Ras signaling pathway	http://www.kegg.jp/kegg-bin/show_pathway?ko04014+K05410
Q9UHD2	K05410	TBK1	TANK-binding kinase 1 [EC:2.7.11.10]	ko04137	Mitophagy - animal	http://www.kegg.jp/kegg-bin/show_pathway?ko04137+K05410
Q9UHD2	K05410	TBK1	TANK-binding kinase 1 [EC:2.7.11.10]	ko04140	Autophagy - animal	http://www.kegg.jp/kegg-bin/show_pathway?ko04140+K05410
Q9UHD2	K05410	TBK1	TANK-binding kinase 1 [EC:2.7.11.10]	ko04620	Toll-like receptor signaling pathway	http://www.kegg.jp/kegg-bin/show_pathway?ko04620+K05410
Q9UHD2	K05410	TBK1	TANK-binding kinase 1 [EC:2.7.11.10]	ko04621	NOD-like receptor signaling pathway	http://www.kegg.jp/kegg-bin/show_pathway?ko04621+K05410
Q9UHD2	K05410	TBK1	TANK-binding kinase 1 [EC:2.7.11.10]	ko04622	RIG-I-like receptor signaling pathway	http://www.kegg.jp/kegg-bin/show_pathway?ko04622+K05410
Q9UHD2	K05410	TBK1	TANK-binding kinase 1 [EC:2.7.11.10]	ko04623	Cytosolic DNA-sensing pathway	http://www.kegg.jp/kegg-bin/show_pathway?ko04623+K05410
Q9UHD2	K05410	TBK1	TANK-binding kinase 1 [EC:2.7.11.10]	ko04657	IL-17 signaling pathway	http://www.kegg.jp/kegg-bin/show_pathway?ko04657+K05410
Q9UHD2	K05410	TBK1	TANK-binding kinase 1 [EC:2.7.11.10]	ko05014	Amyotrophic lateral sclerosis	http://www.kegg.jp/kegg-bin/show_pathway?ko05014+K05410
Q9UHD2	K05410	TBK1	TANK-binding kinase 1 [EC:2.7.11.10]	ko05022	Pathways of neurodegeneration - multiple diseases	http://www.kegg.jp/kegg-bin/show_pathway?ko05022+K05410
Q9UHD2	K05410	TBK1	TANK-binding kinase 1 [EC:2.7.11.10]	ko05131	Shigellosis	http://www.kegg.jp/kegg-bin/show_pathway?ko05131+K05410
Q9UHD2	K05410	TBK1	TANK-binding kinase 1 [EC:2.7.11.10]	ko05135	Yersinia infection	http://www.kegg.jp/kegg-bin/show_pathway?ko05135+K05410
Q9UHD2	K05410	TBK1	TANK-binding kinase 1 [EC:2.7.11.10]	ko05160	Hepatitis C	http://www.kegg.jp/kegg-bin/show_pathway?ko05160+K05410
Q9UHD2	K05410	TBK1	TANK-binding kinase 1 [EC:2.7.11.10]	ko05161	Hepatitis B	http://www.kegg.jp/kegg-bin/show_pathway?ko05161+K05410
Q9UHD2	K05410	TBK1	TANK-binding kinase 1 [EC:2.7.11.10]	ko05162	Measles	http://www.kegg.jp/kegg-bin/show_pathway?ko05162+K05410
Q9UHD2	K05410	TBK1	TANK-binding kinase 1 [EC:2.7.11.10]	ko05163	Human cytomegalovirus infection	http://www.kegg.jp/kegg-bin/show_pathway?ko05163+K05410
Q9UHD2	K05410	TBK1	TANK-binding kinase 1 [EC:2.7.11.10]	ko05164	Influenza A	http://www.kegg.jp/kegg-bin/show_pathway?ko05164+K05410
Q9UHD2	K05410	TBK1	TANK-binding kinase 1 [EC:2.7.11.10]	ko05165	Human papillomavirus infection	http://www.kegg.jp/kegg-bin/show_pathway?ko05165+K05410
Q9UHD2	K05410	TBK1	TANK-binding kinase 1 [EC:2.7.11.10]	ko05167	Kaposi sarcoma-associated herpesvirus infection	http://www.kegg.jp/kegg-bin/show_pathway?ko05167+K05410
Q9UHD2	K05410	TBK1	TANK-binding kinase 1 [EC:2.7.11.10]	ko05168	Herpes simplex virus 1 infection	http://www.kegg.jp/kegg-bin/show_pathway?ko05168+K05410
Q9UHD2	K05410	TBK1	TANK-binding kinase 1 [EC:2.7.11.10]	ko05169	Epstein-Barr virus infection	http://www.kegg.jp/kegg-bin/show_pathway?ko05169+K05410
Q9UHD2	K05410	TBK1	TANK-binding kinase 1 [EC:2.7.11.10]	ko05170	Human immunodeficiency virus 1 infection	http://www.kegg.jp/kegg-bin/show_pathway?ko05170+K05410
Q9UHD2	K05410	TBK1	TANK-binding kinase 1 [EC:2.7.11.10]	ko05171	Coronavirus disease - COVID-19	http://www.kegg.jp/kegg-bin/show_pathway?ko05171+K05410
O00161	K08508	SNAP23	synaptosomal-associated protein 23	ko04130	SNARE interactions in vesicular transport	http://www.kegg.jp/kegg-bin/show_pathway?ko04130+K08508
O00161	K08508	SNAP23	synaptosomal-associated protein 23	ko04611	Platelet activation	http://www.kegg.jp/kegg-bin/show_pathway?ko04611+K08508
P55210	K04397	CASP7	caspase 7 [EC:3.4.22.60]	ko04210	Apoptosis	http://www.kegg.jp/kegg-bin/show_pathway?ko04210+K04397
P55210	K04397	CASP7	caspase 7 [EC:3.4.22.60]	ko04214	Apoptosis - fly	http://www.kegg.jp/kegg-bin/show_pathway?ko04214+K04397
P55210	K04397	CASP7	caspase 7 [EC:3.4.22.60]	ko04215	Apoptosis - multiple species	http://www.kegg.jp/kegg-bin/show_pathway?ko04215+K04397
P55210	K04397	CASP7	caspase 7 [EC:3.4.22.60]	ko04668	TNF signaling pathway	http://www.kegg.jp/kegg-bin/show_pathway?ko04668+K04397
P55210	K04397	CASP7	caspase 7 [EC:3.4.22.60]	ko04932	Non-alcoholic fatty liver disease	http://www.kegg.jp/kegg-bin/show_pathway?ko04932+K04397
P55210	K04397	CASP7	caspase 7 [EC:3.4.22.60]	ko05010	Alzheimer disease	http://www.kegg.jp/kegg-bin/show_pathway?ko05010+K04397
P55210	K04397	CASP7	caspase 7 [EC:3.4.22.60]	ko05022	Pathways of neurodegeneration - multiple diseases	http://www.kegg.jp/kegg-bin/show_pathway?ko05022+K04397
P55210	K04397	CASP7	caspase 7 [EC:3.4.22.60]	ko05130	Pathogenic Escherichia coli infection	http://www.kegg.jp/kegg-bin/show_pathway?ko05130+K04397
P55210	K04397	CASP7	caspase 7 [EC:3.4.22.60]	ko05132	Salmonella infection	http://www.kegg.jp/kegg-bin/show_pathway?ko05132+K04397
P55210	K04397	CASP7	caspase 7 [EC:3.4.22.60]	ko05133	Pertussis	http://www.kegg.jp/kegg-bin/show_pathway?ko05133+K04397
P55210	K04397	CASP7	caspase 7 [EC:3.4.22.60]	ko05134	Legionellosis	http://www.kegg.jp/kegg-bin/show_pathway?ko05134+K04397
P55210	K04397	CASP7	caspase 7 [EC:3.4.22.60]	ko05200	Pathways in cancer	http://www.kegg.jp/kegg-bin/show_pathway?ko05200+K04397
P16333	K07365	NCK1	NCK adaptor protein 1	ko04012	ErbB signaling pathway	http://www.kegg.jp/kegg-bin/show_pathway?ko04012+K07365
P16333	K07365	NCK1	NCK adaptor protein 1	ko04360	Axon guidance	http://www.kegg.jp/kegg-bin/show_pathway?ko04360+K07365
P16333	K07365	NCK1	NCK adaptor protein 1	ko04660	T cell receptor signaling pathway	http://www.kegg.jp/kegg-bin/show_pathway?ko04660+K07365
P16333	K07365	NCK1	NCK adaptor protein 1	ko05130	Pathogenic Escherichia coli infection	http://www.kegg.jp/kegg-bin/show_pathway?ko05130+K07365
O43149
Q9HB19	K23796	PLEKHA1_2	pleckstrin homology domain-containing family A member 1/2
Q12979	K20629	ABR	active breakpoint cluster region-related protein
O95319	K13207	CUGBP, BRUNOL, CELF	CUG-BP- and ETR3-like factor
Q92896	K06816	GLG1, ESL1	golgi apparatus protein 1	ko04514	Cell adhesion molecules	http://www.kegg.jp/kegg-bin/show_pathway?ko04514+K06816
P07602	K12382	PSAP, SGP1	saposin	ko00600	Sphingolipid metabolism	http://www.kegg.jp/kegg-bin/show_pathway?ko00600+K12382
P07602	K12382	PSAP, SGP1	saposin	ko04142	Lysosome	http://www.kegg.jp/kegg-bin/show_pathway?ko04142+K12382
P78537	K20185	BLOC1S1	biogenesis of lysosome-related organelles complex 1 subunit 1
O43760
Q00653	K04469	NFKB2	nuclear factor of kappa light polypeptide gene enhancer in B-cells 2	ko04010	MAPK signaling pathway	http://www.kegg.jp/kegg-bin/show_pathway?ko04010+K04469
Q00653	K04469	NFKB2	nuclear factor of kappa light polypeptide gene enhancer in B-cells 2	ko04064	NF-kappa B signaling pathway	http://www.kegg.jp/kegg-bin/show_pathway?ko04064+K04469
Q00653	K04469	NFKB2	nuclear factor of kappa light polypeptide gene enhancer in B-cells 2	ko04380	Osteoclast differentiation	http://www.kegg.jp/kegg-bin/show_pathway?ko04380+K04469
Q00653	K04469	NFKB2	nuclear factor of kappa light polypeptide gene enhancer in B-cells 2	ko04625	C-type lectin receptor signaling pathway	http://www.kegg.jp/kegg-bin/show_pathway?ko04625+K04469
Q00653	K04469	NFKB2	nuclear factor of kappa light polypeptide gene enhancer in B-cells 2	ko05134	Legionellosis	http://www.kegg.jp/kegg-bin/show_pathway?ko05134+K04469
Q00653	K04469	NFKB2	nuclear factor of kappa light polypeptide gene enhancer in B-cells 2	ko05166	Human T-cell leukemia virus 1 infection	http://www.kegg.jp/kegg-bin/show_pathway?ko05166+K04469
Q00653	K04469	NFKB2	nuclear factor of kappa light polypeptide gene enhancer in B-cells 2	ko05169	Epstein-Barr virus infection	http://www.kegg.jp/kegg-bin/show_pathway?ko05169+K04469
Q00653	K04469	NFKB2	nuclear factor of kappa light polypeptide gene enhancer in B-cells 2	ko05200	Pathways in cancer	http://www.kegg.jp/kegg-bin/show_pathway?ko05200+K04469
Q00653	K04469	NFKB2	nuclear factor of kappa light polypeptide gene enhancer in B-cells 2	ko05203	Viral carcinogenesis	http://www.kegg.jp/kegg-bin/show_pathway?ko05203+K04469
Q00653	K04469	NFKB2	nuclear factor of kappa light polypeptide gene enhancer in B-cells 2	ko05224	Breast cancer	http://www.kegg.jp/kegg-bin/show_pathway?ko05224+K04469
Q9H269	K20180	VPS16	vacuolar protein sorting-associated protein 16	ko04138	Autophagy - yeast	http://www.kegg.jp/kegg-bin/show_pathway?ko04138+K20180
Q9H269	K20180	VPS16	vacuolar protein sorting-associated protein 16	ko05132	Salmonella infection	http://www.kegg.jp/kegg-bin/show_pathway?ko05132+K20180
Q9Y2I8	Q9Y2I8
Q9BVC6
Q15388	K17770	TOM20	mitochondrial import receptor subunit TOM20
Q9H4G4
B9A064	K06554	IGLL1, IGLL, CD179b	immunoglobulin lambda-like polypeptide 1	ko05340	Primary immunodeficiency	http://www.kegg.jp/kegg-bin/show_pathway?ko05340+K06554
Q6GTX8	K06725	LAIR, CD305_6	leukocyte-associated Ig-like receptor
Q63HN8	K22754	RNF213	E3 ubiquitin-protein ligase RNF213 [EC:2.3.2.27]
Q96AX1	K20182	VPS33A	vacuolar protein sorting-associated protein 33A	ko04138	Autophagy - yeast	http://www.kegg.jp/kegg-bin/show_pathway?ko04138+K20182
Q96AX1	K20182	VPS33A	vacuolar protein sorting-associated protein 33A	ko05132	Salmonella infection	http://www.kegg.jp/kegg-bin/show_pathway?ko05132+K20182
Q13303	K04883	KCNAB2	potassium voltage-gated channel Shaker-related subfamily A, beta member 2
O00478	K06712	BTN, CD277	butyrophilin
Q9P253	K20181	VPS18, PEP3	vacuolar protein sorting-associated protein 18	ko04138	Autophagy - yeast	http://www.kegg.jp/kegg-bin/show_pathway?ko04138+K20181
Q9P253	K20181	VPS18, PEP3	vacuolar protein sorting-associated protein 18	ko05132	Salmonella infection	http://www.kegg.jp/kegg-bin/show_pathway?ko05132+K20181
Q96JJ3	K18985	ELMO2, CED12A	engulfment and cell motility protein 2	ko05100	Bacterial invasion of epithelial cells	http://www.kegg.jp/kegg-bin/show_pathway?ko05100+K18985
Q96JJ3	K18985	ELMO2, CED12A	engulfment and cell motility protein 2	ko05131	Shigellosis	http://www.kegg.jp/kegg-bin/show_pathway?ko05131+K18985
Q96JJ3	K18985	ELMO2, CED12A	engulfment and cell motility protein 2	ko05132	Salmonella infection	http://www.kegg.jp/kegg-bin/show_pathway?ko05132+K18985
Q96JJ3	K18985	ELMO2, CED12A	engulfment and cell motility protein 2	ko05135	Yersinia infection	http://www.kegg.jp/kegg-bin/show_pathway?ko05135+K18985
Q86UX7	K17084	FERMT3, KIND3	kindlin 3	ko04611	Platelet activation	http://www.kegg.jp/kegg-bin/show_pathway?ko04611+K17084
Q96D96	K22644	HVCN1, HV1	voltage-gated hydrogen channel 1
Q5K651	K23949	SAMD9, SAMD9L	sterile alpha motif domain-contaning protein 9
Q9H270	K20179	VPS11, PEP5	vacuolar protein sorting-associated protein 11	ko04138	Autophagy - yeast	http://www.kegg.jp/kegg-bin/show_pathway?ko04138+K20179
Q9H270	K20179	VPS11, PEP5	vacuolar protein sorting-associated protein 11	ko05132	Salmonella infection	http://www.kegg.jp/kegg-bin/show_pathway?ko05132+K20179
Q15833	K15300	STXBP2, MUNC18-2	syntaxin-binding protein 2
P00739	K16142	HP	haptoglobin
P53609	K11713	PGTB1	geranylgeranyl transferase type-1 subunit beta [EC:2.5.1.59]
P35226	K11459	PCGF4, BMI1	polycomb group RING finger protein 4	ko04550	Signaling pathways regulating pluripotency of stem cells	http://www.kegg.jp/kegg-bin/show_pathway?ko04550+K11459
P35226	K11459	PCGF4, BMI1	polycomb group RING finger protein 4	ko05202	Transcriptional misregulation in cancer	http://www.kegg.jp/kegg-bin/show_pathway?ko05202+K11459
P35226	K11459	PCGF4, BMI1	polycomb group RING finger protein 4	ko05206	MicroRNAs in cancer	http://www.kegg.jp/kegg-bin/show_pathway?ko05206+K11459
Q00535	K02090	CDK5	cyclin-dependent kinase 5 [EC:2.7.11.22]	ko04360	Axon guidance	http://www.kegg.jp/kegg-bin/show_pathway?ko04360+K02090
Q00535	K02090	CDK5	cyclin-dependent kinase 5 [EC:2.7.11.22]	ko05010	Alzheimer disease	http://www.kegg.jp/kegg-bin/show_pathway?ko05010+K02090
Q00535	K02090	CDK5	cyclin-dependent kinase 5 [EC:2.7.11.22]	ko05022	Pathways of neurodegeneration - multiple diseases	http://www.kegg.jp/kegg-bin/show_pathway?ko05022+K02090
Q00535	K02090	CDK5	cyclin-dependent kinase 5 [EC:2.7.11.22]	ko05030	Cocaine addiction	http://www.kegg.jp/kegg-bin/show_pathway?ko05030+K02090
Q6ZRV2	K23931	FAM83H	protein FAM83H
Q9NZM1	K22125	MYOF	myoferlin
Q7LG56	K10808	RRM2	ribonucleoside-diphosphate reductase subunit M2 [EC:1.17.4.1]	ko00230	Purine metabolism	http://www.kegg.jp/kegg-bin/show_pathway?ko00230+K10808
Q7LG56	K10808	RRM2	ribonucleoside-diphosphate reductase subunit M2 [EC:1.17.4.1]	ko00240	Pyrimidine metabolism	http://www.kegg.jp/kegg-bin/show_pathway?ko00240+K10808
Q7LG56	K10808	RRM2	ribonucleoside-diphosphate reductase subunit M2 [EC:1.17.4.1]	ko00480	Glutathione metabolism	http://www.kegg.jp/kegg-bin/show_pathway?ko00480+K10808
Q7LG56	K10808	RRM2	ribonucleoside-diphosphate reductase subunit M2 [EC:1.17.4.1]	ko00983	Drug metabolism - other enzymes	http://www.kegg.jp/kegg-bin/show_pathway?ko00983+K10808
Q7LG56	K10808	RRM2	ribonucleoside-diphosphate reductase subunit M2 [EC:1.17.4.1]	ko01100	Metabolic pathways	http://www.kegg.jp/kegg-bin/show_pathway?ko01100+K10808
Q7LG56	K10808	RRM2	ribonucleoside-diphosphate reductase subunit M2 [EC:1.17.4.1]	ko04115	p53 signaling pathway	http://www.kegg.jp/kegg-bin/show_pathway?ko04115+K10808
Q01813	K00850	pfkA, PFK	6-phosphofructokinase 1 [EC:2.7.1.11]	ko00010	Glycolysis / Gluconeogenesis	http://www.kegg.jp/kegg-bin/show_pathway?ko00010+K00850
Q01813	K00850	pfkA, PFK	6-phosphofructokinase 1 [EC:2.7.1.11]	ko00030	Pentose phosphate pathway	http://www.kegg.jp/kegg-bin/show_pathway?ko00030+K00850
Q01813	K00850	pfkA, PFK	6-phosphofructokinase 1 [EC:2.7.1.11]	ko00051	Fructose and mannose metabolism	http://www.kegg.jp/kegg-bin/show_pathway?ko00051+K00850
Q01813	K00850	pfkA, PFK	6-phosphofructokinase 1 [EC:2.7.1.11]	ko00052	Galactose metabolism	http://www.kegg.jp/kegg-bin/show_pathway?ko00052+K00850
Q01813	K00850	pfkA, PFK	6-phosphofructokinase 1 [EC:2.7.1.11]	ko00680	Methane metabolism	http://www.kegg.jp/kegg-bin/show_pathway?ko00680+K00850
Q01813	K00850	pfkA, PFK	6-phosphofructokinase 1 [EC:2.7.1.11]	ko01100	Metabolic pathways	http://www.kegg.jp/kegg-bin/show_pathway?ko01100+K00850
Q01813	K00850	pfkA, PFK	6-phosphofructokinase 1 [EC:2.7.1.11]	ko01110	Biosynthesis of secondary metabolites	http://www.kegg.jp/kegg-bin/show_pathway?ko01110+K00850
Q01813	K00850	pfkA, PFK	6-phosphofructokinase 1 [EC:2.7.1.11]	ko01120	Microbial metabolism in diverse environments	http://www.kegg.jp/kegg-bin/show_pathway?ko01120+K00850
Q01813	K00850	pfkA, PFK	6-phosphofructokinase 1 [EC:2.7.1.11]	ko01200	Carbon metabolism	http://www.kegg.jp/kegg-bin/show_pathway?ko01200+K00850
Q01813	K00850	pfkA, PFK	6-phosphofructokinase 1 [EC:2.7.1.11]	ko01230	Biosynthesis of amino acids	http://www.kegg.jp/kegg-bin/show_pathway?ko01230+K00850
Q01813	K00850	pfkA, PFK	6-phosphofructokinase 1 [EC:2.7.1.11]	ko03018	RNA degradation	http://www.kegg.jp/kegg-bin/show_pathway?ko03018+K00850
Q01813	K00850	pfkA, PFK	6-phosphofructokinase 1 [EC:2.7.1.11]	ko04066	HIF-1 signaling pathway	http://www.kegg.jp/kegg-bin/show_pathway?ko04066+K00850
Q01813	K00850	pfkA, PFK	6-phosphofructokinase 1 [EC:2.7.1.11]	ko04152	AMPK signaling pathway	http://www.kegg.jp/kegg-bin/show_pathway?ko04152+K00850
Q01813	K00850	pfkA, PFK	6-phosphofructokinase 1 [EC:2.7.1.11]	ko04919	Thyroid hormone signaling pathway	http://www.kegg.jp/kegg-bin/show_pathway?ko04919+K00850
Q01813	K00850	pfkA, PFK	6-phosphofructokinase 1 [EC:2.7.1.11]	ko04922	Glucagon signaling pathway	http://www.kegg.jp/kegg-bin/show_pathway?ko04922+K00850
Q01813	K00850	pfkA, PFK	6-phosphofructokinase 1 [EC:2.7.1.11]	ko05230	Central carbon metabolism in cancer	http://www.kegg.jp/kegg-bin/show_pathway?ko05230+K00850
P61244	K04453	MAX	Max protein	ko04010	MAPK signaling pathway	http://www.kegg.jp/kegg-bin/show_pathway?ko04010+K04453
P61244	K04453	MAX	Max protein	ko05200	Pathways in cancer	http://www.kegg.jp/kegg-bin/show_pathway?ko05200+K04453
P61244	K04453	MAX	Max protein	ko05202	Transcriptional misregulation in cancer	http://www.kegg.jp/kegg-bin/show_pathway?ko05202+K04453
P61244	K04453	MAX	Max protein	ko05222	Small cell lung cancer	http://www.kegg.jp/kegg-bin/show_pathway?ko05222+K04453
P49841	K03083	GSK3B	glycogen synthase kinase 3 beta [EC:2.7.11.26]	ko01521	EGFR tyrosine kinase inhibitor resistance	http://www.kegg.jp/kegg-bin/show_pathway?ko01521+K03083
P49841	K03083	GSK3B	glycogen synthase kinase 3 beta [EC:2.7.11.26]	ko04012	ErbB signaling pathway	http://www.kegg.jp/kegg-bin/show_pathway?ko04012+K03083
P49841	K03083	GSK3B	glycogen synthase kinase 3 beta [EC:2.7.11.26]	ko04062	Chemokine signaling pathway	http://www.kegg.jp/kegg-bin/show_pathway?ko04062+K03083
P49841	K03083	GSK3B	glycogen synthase kinase 3 beta [EC:2.7.11.26]	ko04110	Cell cycle	http://www.kegg.jp/kegg-bin/show_pathway?ko04110+K03083
P49841	K03083	GSK3B	glycogen synthase kinase 3 beta [EC:2.7.11.26]	ko04150	mTOR signaling pathway	http://www.kegg.jp/kegg-bin/show_pathway?ko04150+K03083
P49841	K03083	GSK3B	glycogen synthase kinase 3 beta [EC:2.7.11.26]	ko04151	PI3K-Akt signaling pathway	http://www.kegg.jp/kegg-bin/show_pathway?ko04151+K03083
P49841	K03083	GSK3B	glycogen synthase kinase 3 beta [EC:2.7.11.26]	ko04310	Wnt signaling pathway	http://www.kegg.jp/kegg-bin/show_pathway?ko04310+K03083
P49841	K03083	GSK3B	glycogen synthase kinase 3 beta [EC:2.7.11.26]	ko04340	Hedgehog signaling pathway	http://www.kegg.jp/kegg-bin/show_pathway?ko04340+K03083
P49841	K03083	GSK3B	glycogen synthase kinase 3 beta [EC:2.7.11.26]	ko04341	Hedgehog signaling pathway - fly	http://www.kegg.jp/kegg-bin/show_pathway?ko04341+K03083
P49841	K03083	GSK3B	glycogen synthase kinase 3 beta [EC:2.7.11.26]	ko04360	Axon guidance	http://www.kegg.jp/kegg-bin/show_pathway?ko04360+K03083
P49841	K03083	GSK3B	glycogen synthase kinase 3 beta [EC:2.7.11.26]	ko04390	Hippo signaling pathway	http://www.kegg.jp/kegg-bin/show_pathway?ko04390+K03083
P49841	K03083	GSK3B	glycogen synthase kinase 3 beta [EC:2.7.11.26]	ko04510	Focal adhesion	http://www.kegg.jp/kegg-bin/show_pathway?ko04510+K03083
P49841	K03083	GSK3B	glycogen synthase kinase 3 beta [EC:2.7.11.26]	ko04550	Signaling pathways regulating pluripotency of stem cells	http://www.kegg.jp/kegg-bin/show_pathway?ko04550+K03083
P49841	K03083	GSK3B	glycogen synthase kinase 3 beta [EC:2.7.11.26]	ko04657	IL-17 signaling pathway	http://www.kegg.jp/kegg-bin/show_pathway?ko04657+K03083
P49841	K03083	GSK3B	glycogen synthase kinase 3 beta [EC:2.7.11.26]	ko04660	T cell receptor signaling pathway	http://www.kegg.jp/kegg-bin/show_pathway?ko04660+K03083
P49841	K03083	GSK3B	glycogen synthase kinase 3 beta [EC:2.7.11.26]	ko04662	B cell receptor signaling pathway	http://www.kegg.jp/kegg-bin/show_pathway?ko04662+K03083
P49841	K03083	GSK3B	glycogen synthase kinase 3 beta [EC:2.7.11.26]	ko04711	Circadian rhythm - fly	http://www.kegg.jp/kegg-bin/show_pathway?ko04711+K03083
P49841	K03083	GSK3B	glycogen synthase kinase 3 beta [EC:2.7.11.26]	ko04722	Neurotrophin signaling pathway	http://www.kegg.jp/kegg-bin/show_pathway?ko04722+K03083
P49841	K03083	GSK3B	glycogen synthase kinase 3 beta [EC:2.7.11.26]	ko04728	Dopaminergic synapse	http://www.kegg.jp/kegg-bin/show_pathway?ko04728+K03083
P49841	K03083	GSK3B	glycogen synthase kinase 3 beta [EC:2.7.11.26]	ko04910	Insulin signaling pathway	http://www.kegg.jp/kegg-bin/show_pathway?ko04910+K03083
P49841	K03083	GSK3B	glycogen synthase kinase 3 beta [EC:2.7.11.26]	ko04916	Melanogenesis	http://www.kegg.jp/kegg-bin/show_pathway?ko04916+K03083
P49841	K03083	GSK3B	glycogen synthase kinase 3 beta [EC:2.7.11.26]	ko04917	Prolactin signaling pathway	http://www.kegg.jp/kegg-bin/show_pathway?ko04917+K03083
P49841	K03083	GSK3B	glycogen synthase kinase 3 beta [EC:2.7.11.26]	ko04919	Thyroid hormone signaling pathway	http://www.kegg.jp/kegg-bin/show_pathway?ko04919+K03083
P49841	K03083	GSK3B	glycogen synthase kinase 3 beta [EC:2.7.11.26]	ko04931	Insulin resistance	http://www.kegg.jp/kegg-bin/show_pathway?ko04931+K03083
P49841	K03083	GSK3B	glycogen synthase kinase 3 beta [EC:2.7.11.26]	ko04932	Non-alcoholic fatty liver disease	http://www.kegg.jp/kegg-bin/show_pathway?ko04932+K03083
P49841	K03083	GSK3B	glycogen synthase kinase 3 beta [EC:2.7.11.26]	ko04934	Cushing syndrome	http://www.kegg.jp/kegg-bin/show_pathway?ko04934+K03083
P49841	K03083	GSK3B	glycogen synthase kinase 3 beta [EC:2.7.11.26]	ko04935	Growth hormone synthesis, secretion and action	http://www.kegg.jp/kegg-bin/show_pathway?ko04935+K03083
P49841	K03083	GSK3B	glycogen synthase kinase 3 beta [EC:2.7.11.26]	ko05010	Alzheimer disease	http://www.kegg.jp/kegg-bin/show_pathway?ko05010+K03083
P49841	K03083	GSK3B	glycogen synthase kinase 3 beta [EC:2.7.11.26]	ko05020	Prion disease	http://www.kegg.jp/kegg-bin/show_pathway?ko05020+K03083
P49841	K03083	GSK3B	glycogen synthase kinase 3 beta [EC:2.7.11.26]	ko05022	Pathways of neurodegeneration - multiple diseases	http://www.kegg.jp/kegg-bin/show_pathway?ko05022+K03083
P49841	K03083	GSK3B	glycogen synthase kinase 3 beta [EC:2.7.11.26]	ko05131	Shigellosis	http://www.kegg.jp/kegg-bin/show_pathway?ko05131+K03083
P49841	K03083	GSK3B	glycogen synthase kinase 3 beta [EC:2.7.11.26]	ko05135	Yersinia infection	http://www.kegg.jp/kegg-bin/show_pathway?ko05135+K03083
P49841	K03083	GSK3B	glycogen synthase kinase 3 beta [EC:2.7.11.26]	ko05160	Hepatitis C	http://www.kegg.jp/kegg-bin/show_pathway?ko05160+K03083
P49841	K03083	GSK3B	glycogen synthase kinase 3 beta [EC:2.7.11.26]	ko05162	Measles	http://www.kegg.jp/kegg-bin/show_pathway?ko05162+K03083
P49841	K03083	GSK3B	glycogen synthase kinase 3 beta [EC:2.7.11.26]	ko05163	Human cytomegalovirus infection	http://www.kegg.jp/kegg-bin/show_pathway?ko05163+K03083
P49841	K03083	GSK3B	glycogen synthase kinase 3 beta [EC:2.7.11.26]	ko05165	Human papillomavirus infection	http://www.kegg.jp/kegg-bin/show_pathway?ko05165+K03083
P49841	K03083	GSK3B	glycogen synthase kinase 3 beta [EC:2.7.11.26]	ko05167	Kaposi sarcoma-associated herpesvirus infection	http://www.kegg.jp/kegg-bin/show_pathway?ko05167+K03083
P49841	K03083	GSK3B	glycogen synthase kinase 3 beta [EC:2.7.11.26]	ko05200	Pathways in cancer	http://www.kegg.jp/kegg-bin/show_pathway?ko05200+K03083
P49841	K03083	GSK3B	glycogen synthase kinase 3 beta [EC:2.7.11.26]	ko05210	Colorectal cancer	http://www.kegg.jp/kegg-bin/show_pathway?ko05210+K03083
P49841	K03083	GSK3B	glycogen synthase kinase 3 beta [EC:2.7.11.26]	ko05213	Endometrial cancer	http://www.kegg.jp/kegg-bin/show_pathway?ko05213+K03083
P49841	K03083	GSK3B	glycogen synthase kinase 3 beta [EC:2.7.11.26]	ko05215	Prostate cancer	http://www.kegg.jp/kegg-bin/show_pathway?ko05215+K03083
P49841	K03083	GSK3B	glycogen synthase kinase 3 beta [EC:2.7.11.26]	ko05217	Basal cell carcinoma	http://www.kegg.jp/kegg-bin/show_pathway?ko05217+K03083
P49841	K03083	GSK3B	glycogen synthase kinase 3 beta [EC:2.7.11.26]	ko05224	Breast cancer	http://www.kegg.jp/kegg-bin/show_pathway?ko05224+K03083
P49841	K03083	GSK3B	glycogen synthase kinase 3 beta [EC:2.7.11.26]	ko05225	Hepatocellular carcinoma	http://www.kegg.jp/kegg-bin/show_pathway?ko05225+K03083
P49841	K03083	GSK3B	glycogen synthase kinase 3 beta [EC:2.7.11.26]	ko05226	Gastric cancer	http://www.kegg.jp/kegg-bin/show_pathway?ko05226+K03083
Q9NXH8
Q8IUI8	K24482	CRLF3	cytokine receptor-like factor 3
P79483	K06752	MHC2	MHC class II antigen	ko04145	Phagosome	http://www.kegg.jp/kegg-bin/show_pathway?ko04145+K06752
P79483	K06752	MHC2	MHC class II antigen	ko04514	Cell adhesion molecules	http://www.kegg.jp/kegg-bin/show_pathway?ko04514+K06752
P79483	K06752	MHC2	MHC class II antigen	ko04612	Antigen processing and presentation	http://www.kegg.jp/kegg-bin/show_pathway?ko04612+K06752
P79483	K06752	MHC2	MHC class II antigen	ko04640	Hematopoietic cell lineage	http://www.kegg.jp/kegg-bin/show_pathway?ko04640+K06752
P79483	K06752	MHC2	MHC class II antigen	ko04658	Th1 and Th2 cell differentiation	http://www.kegg.jp/kegg-bin/show_pathway?ko04658+K06752
P79483	K06752	MHC2	MHC class II antigen	ko04659	Th17 cell differentiation	http://www.kegg.jp/kegg-bin/show_pathway?ko04659+K06752
P79483	K06752	MHC2	MHC class II antigen	ko04672	Intestinal immune network for IgA production	http://www.kegg.jp/kegg-bin/show_pathway?ko04672+K06752
P79483	K06752	MHC2	MHC class II antigen	ko04940	Type I diabetes mellitus	http://www.kegg.jp/kegg-bin/show_pathway?ko04940+K06752
P79483	K06752	MHC2	MHC class II antigen	ko05140	Leishmaniasis	http://www.kegg.jp/kegg-bin/show_pathway?ko05140+K06752
P79483	K06752	MHC2	MHC class II antigen	ko05145	Toxoplasmosis	http://www.kegg.jp/kegg-bin/show_pathway?ko05145+K06752
P79483	K06752	MHC2	MHC class II antigen	ko05150	Staphylococcus aureus infection	http://www.kegg.jp/kegg-bin/show_pathway?ko05150+K06752
P79483	K06752	MHC2	MHC class II antigen	ko05152	Tuberculosis	http://www.kegg.jp/kegg-bin/show_pathway?ko05152+K06752
P79483	K06752	MHC2	MHC class II antigen	ko05164	Influenza A	http://www.kegg.jp/kegg-bin/show_pathway?ko05164+K06752
P79483	K06752	MHC2	MHC class II antigen	ko05166	Human T-cell leukemia virus 1 infection	http://www.kegg.jp/kegg-bin/show_pathway?ko05166+K06752
P79483	K06752	MHC2	MHC class II antigen	ko05168	Herpes simplex virus 1 infection	http://www.kegg.jp/kegg-bin/show_pathway?ko05168+K06752
P79483	K06752	MHC2	MHC class II antigen	ko05169	Epstein-Barr virus infection	http://www.kegg.jp/kegg-bin/show_pathway?ko05169+K06752
P79483	K06752	MHC2	MHC class II antigen	ko05310	Asthma	http://www.kegg.jp/kegg-bin/show_pathway?ko05310+K06752
P79483	K06752	MHC2	MHC class II antigen	ko05320	Autoimmune thyroid disease	http://www.kegg.jp/kegg-bin/show_pathway?ko05320+K06752
P79483	K06752	MHC2	MHC class II antigen	ko05321	Inflammatory bowel disease	http://www.kegg.jp/kegg-bin/show_pathway?ko05321+K06752
P79483	K06752	MHC2	MHC class II antigen	ko05322	Systemic lupus erythematosus	http://www.kegg.jp/kegg-bin/show_pathway?ko05322+K06752
P79483	K06752	MHC2	MHC class II antigen	ko05323	Rheumatoid arthritis	http://www.kegg.jp/kegg-bin/show_pathway?ko05323+K06752
P79483	K06752	MHC2	MHC class II antigen	ko05330	Allograft rejection	http://www.kegg.jp/kegg-bin/show_pathway?ko05330+K06752
P79483	K06752	MHC2	MHC class II antigen	ko05332	Graft-versus-host disease	http://www.kegg.jp/kegg-bin/show_pathway?ko05332+K06752
P79483	K06752	MHC2	MHC class II antigen	ko05416	Viral myocarditis	http://www.kegg.jp/kegg-bin/show_pathway?ko05416+K06752
P51810	K08470	OA1, GPR143	ocular albinism type 1 protein
Q6NT76
Q9ULH0	K12460	KIDINS220, ARMS	ankyrin repeat-rich membrane spanning protein	ko04722	Neurotrophin signaling pathway	http://www.kegg.jp/kegg-bin/show_pathway?ko04722+K12460

## Sheet: map2query
Map ID	Map Name	Seqs	#Seqs	URL
ko04068	FoxO signaling pathway	O43741	1	http://www.kegg.jp/kegg-bin/show_pathway?ko04068+K07199
ko04152	AMPK signaling pathway	O43741 Q01813	2	http://www.kegg.jp/kegg-bin/show_pathway?ko04152+K07199+K00850
ko04211	Longevity regulating pathway	O43741	1	http://www.kegg.jp/kegg-bin/show_pathway?ko04211+K07199
ko04213	Longevity regulating pathway - multiple species	O43741	1	http://www.kegg.jp/kegg-bin/show_pathway?ko04213+K07199
ko04371	Apelin signaling pathway	O43741 Q14573	2	http://www.kegg.jp/kegg-bin/show_pathway?ko04371+K07199+K04960
ko04530	Tight junction	O43741	1	http://www.kegg.jp/kegg-bin/show_pathway?ko04530+K07199
ko04710	Circadian rhythm	O43741	1	http://www.kegg.jp/kegg-bin/show_pathway?ko04710+K07199
ko04714	Thermogenesis	O43741 P56181 O43181 P49821	4	http://www.kegg.jp/kegg-bin/show_pathway?ko04714+K07199+K03944+K03937+K03942
ko04910	Insulin signaling pathway	O43741 Q9BX66 P49841	3	http://www.kegg.jp/kegg-bin/show_pathway?ko04910+K07199+K06086+K03083
ko04920	Adipocytokine signaling pathway	O43741	1	http://www.kegg.jp/kegg-bin/show_pathway?ko04920+K07199
ko04921	Oxytocin signaling pathway	O43741 Q14573	2	http://www.kegg.jp/kegg-bin/show_pathway?ko04921+K07199+K04960
ko04922	Glucagon signaling pathway	O43741 Q14573 Q01813	3	http://www.kegg.jp/kegg-bin/show_pathway?ko04922+K07199+K04960+K00850
ko04931	Insulin resistance	O43741 P49841	2	http://www.kegg.jp/kegg-bin/show_pathway?ko04931+K07199+K03083
ko04932	Non-alcoholic fatty liver disease	O43741 P56181 O43181 P49821 P55210 P49841	6	http://www.kegg.jp/kegg-bin/show_pathway?ko04932+K07199+K03944+K03937+K03942+K04397+K03083
ko05410	Hypertrophic cardiomyopathy	O43741	1	http://www.kegg.jp/kegg-bin/show_pathway?ko05410+K07199
ko00564	Glycerophospholipid metabolism	P48651	1	http://www.kegg.jp/kegg-bin/show_pathway?ko00564+K08729
ko01100	Metabolic pathways	P48651 P56181 O43181 Q13907 Q8N0W3 P10768 Q9Y217 P49821 Q9BTU6 Q7LG56 Q01813	11	http://www.kegg.jp/kegg-bin/show_pathway?ko01100+K08729+K03944+K03937+K01823+K05305+K01070+K18083+K03942+K13711+K10808+K00850
ko04020	Calcium signaling pathway	Q14573	1	http://www.kegg.jp/kegg-bin/show_pathway?ko04020+K04960
ko04022	cGMP-PKG signaling pathway	Q14573	1	http://www.kegg.jp/kegg-bin/show_pathway?ko04022+K04960
ko04070	Phosphatidylinositol signaling system	Q14573 Q9Y217 Q9BTU6	3	http://www.kegg.jp/kegg-bin/show_pathway?ko04070+K04960+K18083+K13711
ko04114	Oocyte meiosis	Q14573	1	http://www.kegg.jp/kegg-bin/show_pathway?ko04114+K04960
ko04210	Apoptosis	Q14573 P55210	2	http://www.kegg.jp/kegg-bin/show_pathway?ko04210+K04960+K04397
ko04218	Cellular senescence	Q14573	1	http://www.kegg.jp/kegg-bin/show_pathway?ko04218+K04960
ko04270	Vascular smooth muscle contraction	Q14573	1	http://www.kegg.jp/kegg-bin/show_pathway?ko04270+K04960
ko04540	Gap junction	Q14573	1	http://www.kegg.jp/kegg-bin/show_pathway?ko04540+K04960
ko04611	Platelet activation	Q14573 O00161 Q86UX7	3	http://www.kegg.jp/kegg-bin/show_pathway?ko04611+K04960+K08508+K17084
ko04621	NOD-like receptor signaling pathway	Q14573 Q9UHD2	2	http://www.kegg.jp/kegg-bin/show_pathway?ko04621+K04960+K05410
ko04625	C-type lectin receptor signaling pathway	Q14573 Q00653	2	http://www.kegg.jp/kegg-bin/show_pathway?ko04625+K04960+K04469
ko04713	Circadian entrainment	Q14573	1	http://www.kegg.jp/kegg-bin/show_pathway?ko04713+K04960
ko04720	Long-term potentiation	Q14573	1	http://www.kegg.jp/kegg-bin/show_pathway?ko04720+K04960
ko04723	Retrograde endocannabinoid signaling	Q14573 P56181 O43181 P49821	4	http://www.kegg.jp/kegg-bin/show_pathway?ko04723+K04960+K03944+K03937+K03942
ko04724	Glutamatergic synapse	Q14573	1	http://www.kegg.jp/kegg-bin/show_pathway?ko04724+K04960
ko04725	Cholinergic synapse	Q14573	1	http://www.kegg.jp/kegg-bin/show_pathway?ko04725+K04960
ko04726	Serotonergic synapse	Q14573	1	http://www.kegg.jp/kegg-bin/show_pathway?ko04726+K04960
ko04728	Dopaminergic synapse	Q14573 P49841	2	http://www.kegg.jp/kegg-bin/show_pathway?ko04728+K04960+K03083
ko04730	Long-term depression	Q14573	1	http://www.kegg.jp/kegg-bin/show_pathway?ko04730+K04960
ko04742	Taste transduction	Q14573	1	http://www.kegg.jp/kegg-bin/show_pathway?ko04742+K04960
ko04750	Inflammatory mediator regulation of TRP channels	Q14573	1	http://www.kegg.jp/kegg-bin/show_pathway?ko04750+K04960
ko04911	Insulin secretion	Q14573	1	http://www.kegg.jp/kegg-bin/show_pathway?ko04911+K04960
ko04912	GnRH signaling pathway	Q14573	1	http://www.kegg.jp/kegg-bin/show_pathway?ko04912+K04960
ko04915	Estrogen signaling pathway	Q14573	1	http://www.kegg.jp/kegg-bin/show_pathway?ko04915+K04960
ko04918	Thyroid hormone synthesis	Q14573	1	http://www.kegg.jp/kegg-bin/show_pathway?ko04918+K04960
ko04924	Renin secretion	Q14573	1	http://www.kegg.jp/kegg-bin/show_pathway?ko04924+K04960
ko04925	Aldosterone synthesis and secretion	Q14573	1	http://www.kegg.jp/kegg-bin/show_pathway?ko04925+K04960
ko04927	Cortisol synthesis and secretion	Q14573	1	http://www.kegg.jp/kegg-bin/show_pathway?ko04927+K04960
ko04928	Parathyroid hormone synthesis, secretion and action	Q14573	1	http://www.kegg.jp/kegg-bin/show_pathway?ko04928+K04960
ko04929	GnRH secretion	Q14573	1	http://www.kegg.jp/kegg-bin/show_pathway?ko04929+K04960
ko04934	Cushing syndrome	Q14573 P49841	2	http://www.kegg.jp/kegg-bin/show_pathway?ko04934+K04960+K03083
ko04935	Growth hormone synthesis, secretion and action	Q14573 P49841	2	http://www.kegg.jp/kegg-bin/show_pathway?ko04935+K04960+K03083
ko04970	Salivary secretion	Q14573	1	http://www.kegg.jp/kegg-bin/show_pathway?ko04970+K04960
ko04971	Gastric acid secretion	Q14573	1	http://www.kegg.jp/kegg-bin/show_pathway?ko04971+K04960
ko04972	Pancreatic secretion	Q14573	1	http://www.kegg.jp/kegg-bin/show_pathway?ko04972+K04960
ko05010	Alzheimer disease	Q14573 P56181 O43181 P49821 P55210 Q00535 P49841	7	http://www.kegg.jp/kegg-bin/show_pathway?ko05010+K04960+K03944+K03937+K03942+K04397+K02090+K03083
ko05012	Parkinson disease	Q14573 P56181 O43181 P49821	4	http://www.kegg.jp/kegg-bin/show_pathway?ko05012+K04960+K03944+K03937+K03942
ko05014	Amyotrophic lateral sclerosis	Q14573 P56181 O43181 P49821 Q9UHD2	5	http://www.kegg.jp/kegg-bin/show_pathway?ko05014+K04960+K03944+K03937+K03942+K05410
ko05017	Spinocerebellar ataxia	Q14573	1	http://www.kegg.jp/kegg-bin/show_pathway?ko05017+K04960
ko05020	Prion disease	Q14573 P56181 O43181 P49821 P49841	5	http://www.kegg.jp/kegg-bin/show_pathway?ko05020+K04960+K03944+K03937+K03942+K03083
ko05022	Pathways of neurodegeneration - multiple diseases	Q14573 P56181 O43181 P49821 Q9UHD2 P55210 Q00535 P49841	8	http://www.kegg.jp/kegg-bin/show_pathway?ko05022+K04960+K03944+K03937+K03942+K05410+K04397+K02090+K03083
ko05131	Shigellosis	Q14573 Q9UHD2 Q96JJ3 P49841	4	http://www.kegg.jp/kegg-bin/show_pathway?ko05131+K04960+K05410+K18985+K03083
ko05163	Human cytomegalovirus infection	Q14573 Q9UHD2 P49841	3	http://www.kegg.jp/kegg-bin/show_pathway?ko05163+K04960+K05410+K03083
ko05167	Kaposi sarcoma-associated herpesvirus infection	Q14573 Q9UHD2 P49841	3	http://www.kegg.jp/kegg-bin/show_pathway?ko05167+K04960+K05410+K03083
ko05170	Human immunodeficiency virus 1 infection	Q14573 Q9UHD2	2	http://www.kegg.jp/kegg-bin/show_pathway?ko05170+K04960+K05410
ko05205	Proteoglycans in cancer	Q14573	1	http://www.kegg.jp/kegg-bin/show_pathway?ko05205+K04960
ko04010	MAPK signaling pathway	Q13188 Q00653 P61244	3	http://www.kegg.jp/kegg-bin/show_pathway?ko04010+K04412+K04469+K04453
ko04214	Apoptosis - fly	Q13188 P55210	2	http://www.kegg.jp/kegg-bin/show_pathway?ko04214+K04412+K04397
ko04390	Hippo signaling pathway	Q13188 Q9UGP4 P49841	3	http://www.kegg.jp/kegg-bin/show_pathway?ko04390+K04412+K16682+K03083
ko04391	Hippo signaling pathway - fly	Q13188 Q9UGP4	2	http://www.kegg.jp/kegg-bin/show_pathway?ko04391+K04412+K16682
ko04392	Hippo signaling pathway - multiple species	Q13188 Q9UGP4	2	http://www.kegg.jp/kegg-bin/show_pathway?ko04392+K04412+K16682
ko02010	ABC transporters	O94911	1	http://www.kegg.jp/kegg-bin/show_pathway?ko02010+K05650
ko03420	Nucleotide excision repair	Q92466	1	http://www.kegg.jp/kegg-bin/show_pathway?ko03420+K10140
ko04115	p53 signaling pathway	Q92466 Q7LG56	2	http://www.kegg.jp/kegg-bin/show_pathway?ko04115+K10140+K10808
ko04120	Ubiquitin mediated proteolysis	Q92466	1	http://www.kegg.jp/kegg-bin/show_pathway?ko04120+K10140
ko05161	Hepatitis B	Q92466 Q9UHD2	2	http://www.kegg.jp/kegg-bin/show_pathway?ko05161+K10140+K05410
ko05169	Epstein-Barr virus infection	Q92466 P01911 Q9UHD2 Q00653 P79483	5	http://www.kegg.jp/kegg-bin/show_pathway?ko05169+K10140+K06752+K05410+K04469+K06752
ko05200	Pathways in cancer	Q92466 P55210 Q00653 P61244 P49841	5	http://www.kegg.jp/kegg-bin/show_pathway?ko05200+K10140+K04397+K04469+K04453+K03083
ko05202	Transcriptional misregulation in cancer	Q92466 Q92733 P35226 P61244	4	http://www.kegg.jp/kegg-bin/show_pathway?ko05202+K10140+K13105+K11459+K04453
ko05210	Colorectal cancer	Q92466 P49841	2	http://www.kegg.jp/kegg-bin/show_pathway?ko05210+K10140+K03083
ko05212	Pancreatic cancer	Q92466	1	http://www.kegg.jp/kegg-bin/show_pathway?ko05212+K10140
ko05213	Endometrial cancer	Q92466 P49841	2	http://www.kegg.jp/kegg-bin/show_pathway?ko05213+K10140+K03083
ko05214	Glioma	Q92466	1	http://www.kegg.jp/kegg-bin/show_pathway?ko05214+K10140
ko05216	Thyroid cancer	Q92466	1	http://www.kegg.jp/kegg-bin/show_pathway?ko05216+K10140
ko05217	Basal cell carcinoma	Q92466 P49841	2	http://www.kegg.jp/kegg-bin/show_pathway?ko05217+K10140+K03083
ko05218	Melanoma	Q92466	1	http://www.kegg.jp/kegg-bin/show_pathway?ko05218+K10140
ko05220	Chronic myeloid leukemia	Q92466	1	http://www.kegg.jp/kegg-bin/show_pathway?ko05220+K10140
ko05222	Small cell lung cancer	Q92466 P61244	2	http://www.kegg.jp/kegg-bin/show_pathway?ko05222+K10140+K04453
ko05223	Non-small cell lung cancer	Q92466	1	http://www.kegg.jp/kegg-bin/show_pathway?ko05223+K10140
ko05224	Breast cancer	Q92466 Q00653 P49841	3	http://www.kegg.jp/kegg-bin/show_pathway?ko05224+K10140+K04469+K03083
ko05225	Hepatocellular carcinoma	Q92466 P49841	2	http://www.kegg.jp/kegg-bin/show_pathway?ko05225+K10140+K03083
ko05226	Gastric cancer	Q92466 P49841	2	http://www.kegg.jp/kegg-bin/show_pathway?ko05226+K10140+K03083
ko05211	Renal cell carcinoma	Q92733	1	http://www.kegg.jp/kegg-bin/show_pathway?ko05211+K13105
ko00190	Oxidative phosphorylation	P56181 O43181 P49821	3	http://www.kegg.jp/kegg-bin/show_pathway?ko00190+K03944+K03937+K03942
ko05016	Huntington disease	P56181 O43181 P49821	3	http://www.kegg.jp/kegg-bin/show_pathway?ko05016+K03944+K03937+K03942
ko04361	Axon regeneration	Q70E73	1	http://www.kegg.jp/kegg-bin/show_pathway?ko04361+K23488
ko03008	Ribosome biogenesis in eukaryotes	Q13823	1	http://www.kegg.jp/kegg-bin/show_pathway?ko03008+K14537
ko03320	PPAR signaling pathway	Q9BX66	1	http://www.kegg.jp/kegg-bin/show_pathway?ko03320+K06086
ko04520	Adherens junction	Q9BX66	1	http://www.kegg.jp/kegg-bin/show_pathway?ko04520+K06086
ko04144	Endocytosis	O43150	1	http://www.kegg.jp/kegg-bin/show_pathway?ko04144+K12488
ko04666	Fc gamma R-mediated phagocytosis	O43150	1	http://www.kegg.jp/kegg-bin/show_pathway?ko04666+K12488
ko00900	Terpenoid backbone biosynthesis	Q13907	1	http://www.kegg.jp/kegg-bin/show_pathway?ko00900+K01823
ko01110	Biosynthesis of secondary metabolites	Q13907 Q01813	2	http://www.kegg.jp/kegg-bin/show_pathway?ko01110+K01823+K00850
ko00051	Fructose and mannose metabolism	Q8N0W3 Q01813	2	http://www.kegg.jp/kegg-bin/show_pathway?ko00051+K05305+K00850
ko00520	Amino sugar and nucleotide sugar metabolism	Q8N0W3	1	http://www.kegg.jp/kegg-bin/show_pathway?ko00520+K05305
ko00680	Methane metabolism	P10768 Q01813	2	http://www.kegg.jp/kegg-bin/show_pathway?ko00680+K01070+K00850
ko01120	Microbial metabolism in diverse environments	P10768 Q01813	2	http://www.kegg.jp/kegg-bin/show_pathway?ko01120+K01070+K00850
ko01200	Carbon metabolism	P10768 Q01813	2	http://www.kegg.jp/kegg-bin/show_pathway?ko01200+K01070+K00850
ko03040	Spliceosome	Q15428	1	http://www.kegg.jp/kegg-bin/show_pathway?ko03040+K12826
ko00562	Inositol phosphate metabolism	Q9Y217 Q9BTU6	2	http://www.kegg.jp/kegg-bin/show_pathway?ko00562+K18083+K13711
ko04138	Autophagy - yeast	Q9Y217 Q9H269 Q96AX1 Q9P253 Q9H270	5	http://www.kegg.jp/kegg-bin/show_pathway?ko04138+K18083+K20180+K20182+K20181+K20179
ko04145	Phagosome	P01911 P79483	2	http://www.kegg.jp/kegg-bin/show_pathway?ko04145+K06752+K06752
ko04514	Cell adhesion molecules	P01911 Q92896 P79483	3	http://www.kegg.jp/kegg-bin/show_pathway?ko04514+K06752+K06816+K06752
ko04612	Antigen processing and presentation	P01911 P79483	2	http://www.kegg.jp/kegg-bin/show_pathway?ko04612+K06752+K06752
ko04640	Hematopoietic cell lineage	P01911 P79483	2	http://www.kegg.jp/kegg-bin/show_pathway?ko04640+K06752+K06752
ko04658	Th1 and Th2 cell differentiation	P01911 P79483	2	http://www.kegg.jp/kegg-bin/show_pathway?ko04658+K06752+K06752
ko04659	Th17 cell differentiation	P01911 P79483	2	http://www.kegg.jp/kegg-bin/show_pathway?ko04659+K06752+K06752
ko04672	Intestinal immune network for IgA production	P01911 P79483	2	http://www.kegg.jp/kegg-bin/show_pathway?ko04672+K06752+K06752
ko04940	Type I diabetes mellitus	P01911 P79483	2	http://www.kegg.jp/kegg-bin/show_pathway?ko04940+K06752+K06752
ko05140	Leishmaniasis	P01911 P79483	2	http://www.kegg.jp/kegg-bin/show_pathway?ko05140+K06752+K06752
ko05145	Toxoplasmosis	P01911 P79483	2	http://www.kegg.jp/kegg-bin/show_pathway?ko05145+K06752+K06752
ko05150	Staphylococcus aureus infection	P01911 P79483	2	http://www.kegg.jp/kegg-bin/show_pathway?ko05150+K06752+K06752
ko05152	Tuberculosis	P01911 P79483	2	http://www.kegg.jp/kegg-bin/show_pathway?ko05152+K06752+K06752
ko05164	Influenza A	P01911 Q9UHD2 P79483	3	http://www.kegg.jp/kegg-bin/show_pathway?ko05164+K06752+K05410+K06752
ko05166	Human T-cell leukemia virus 1 infection	P01911 Q00653 P79483	3	http://www.kegg.jp/kegg-bin/show_pathway?ko05166+K06752+K04469+K06752
ko05168	Herpes simplex virus 1 infection	P01911 Q9UHD2 P79483	3	http://www.kegg.jp/kegg-bin/show_pathway?ko05168+K06752+K05410+K06752
ko05310	Asthma	P01911 P79483	2	http://www.kegg.jp/kegg-bin/show_pathway?ko05310+K06752+K06752
ko05320	Autoimmune thyroid disease	P01911 P79483	2	http://www.kegg.jp/kegg-bin/show_pathway?ko05320+K06752+K06752
ko05321	Inflammatory bowel disease	P01911 P79483	2	http://www.kegg.jp/kegg-bin/show_pathway?ko05321+K06752+K06752
ko05322	Systemic lupus erythematosus	P01911 P79483	2	http://www.kegg.jp/kegg-bin/show_pathway?ko05322+K06752+K06752
ko05323	Rheumatoid arthritis	P01911 P79483	2	http://www.kegg.jp/kegg-bin/show_pathway?ko05323+K06752+K06752
ko05330	Allograft rejection	P01911 P79483	2	http://www.kegg.jp/kegg-bin/show_pathway?ko05330+K06752+K06752
ko05332	Graft-versus-host disease	P01911 P79483	2	http://www.kegg.jp/kegg-bin/show_pathway?ko05332+K06752+K06752
ko05416	Viral myocarditis	P01911 P79483	2	http://www.kegg.jp/kegg-bin/show_pathway?ko05416+K06752+K06752
ko04360	Axon guidance	O75044 P16333 Q00535 P49841	4	http://www.kegg.jp/kegg-bin/show_pathway?ko04360+K07526+K07365+K02090+K03083
ko04014	Ras signaling pathway	Q9UHD2	1	http://www.kegg.jp/kegg-bin/show_pathway?ko04014+K05410
ko04137	Mitophagy - animal	Q9UHD2	1	http://www.kegg.jp/kegg-bin/show_pathway?ko04137+K05410
ko04140	Autophagy - animal	Q9UHD2	1	http://www.kegg.jp/kegg-bin/show_pathway?ko04140+K05410
ko04620	Toll-like receptor signaling pathway	Q9UHD2	1	http://www.kegg.jp/kegg-bin/show_pathway?ko04620+K05410
ko04622	RIG-I-like receptor signaling pathway	Q9UHD2	1	http://www.kegg.jp/kegg-bin/show_pathway?ko04622+K05410
ko04623	Cytosolic DNA-sensing pathway	Q9UHD2	1	http://www.kegg.jp/kegg-bin/show_pathway?ko04623+K05410
ko04657	IL-17 signaling pathway	Q9UHD2 P49841	2	http://www.kegg.jp/kegg-bin/show_pathway?ko04657+K05410+K03083
ko05135	Yersinia infection	Q9UHD2 Q96JJ3 P49841	3	http://www.kegg.jp/kegg-bin/show_pathway?ko05135+K05410+K18985+K03083
ko05160	Hepatitis C	Q9UHD2 P49841	2	http://www.kegg.jp/kegg-bin/show_pathway?ko05160+K05410+K03083
ko05162	Measles	Q9UHD2 P49841	2	http://www.kegg.jp/kegg-bin/show_pathway?ko05162+K05410+K03083
ko05165	Human papillomavirus infection	Q9UHD2 P49841	2	http://www.kegg.jp/kegg-bin/show_pathway?ko05165+K05410+K03083
ko05171	Coronavirus disease - COVID-19	Q9UHD2	1	http://www.kegg.jp/kegg-bin/show_pathway?ko05171+K05410
ko04130	SNARE interactions in vesicular transport	O00161	1	http://www.kegg.jp/kegg-bin/show_pathway?ko04130+K08508
ko04215	Apoptosis - multiple species	P55210	1	http://www.kegg.jp/kegg-bin/show_pathway?ko04215+K04397
ko04668	TNF signaling pathway	P55210	1	http://www.kegg.jp/kegg-bin/show_pathway?ko04668+K04397
ko05130	Pathogenic Escherichia coli infection	P55210 P16333	2	http://www.kegg.jp/kegg-bin/show_pathway?ko05130+K04397+K07365
ko05132	Salmonella infection	P55210 Q9H269 Q96AX1 Q9P253 Q96JJ3 Q9H270	6	http://www.kegg.jp/kegg-bin/show_pathway?ko05132+K04397+K20180+K20182+K20181+K18985+K20179
ko05133	Pertussis	P55210	1	http://www.kegg.jp/kegg-bin/show_pathway?ko05133+K04397
ko05134	Legionellosis	P55210 Q00653	2	http://www.kegg.jp/kegg-bin/show_pathway?ko05134+K04397+K04469
ko04012	ErbB signaling pathway	P16333 P49841	2	http://www.kegg.jp/kegg-bin/show_pathway?ko04012+K07365+K03083
ko04660	T cell receptor signaling pathway	P16333 P49841	2	http://www.kegg.jp/kegg-bin/show_pathway?ko04660+K07365+K03083
ko00600	Sphingolipid metabolism	P07602	1	http://www.kegg.jp/kegg-bin/show_pathway?ko00600+K12382
ko04142	Lysosome	P07602	1	http://www.kegg.jp/kegg-bin/show_pathway?ko04142+K12382
ko04064	NF-kappa B signaling pathway	Q00653	1	http://www.kegg.jp/kegg-bin/show_pathway?ko04064+K04469
ko04380	Osteoclast differentiation	Q00653	1	http://www.kegg.jp/kegg-bin/show_pathway?ko04380+K04469
ko05203	Viral carcinogenesis	Q00653	1	http://www.kegg.jp/kegg-bin/show_pathway?ko05203+K04469
ko05340	Primary immunodeficiency	B9A064	1	http://www.kegg.jp/kegg-bin/show_pathway?ko05340+K06554
ko05100	Bacterial invasion of epithelial cells	Q96JJ3	1	http://www.kegg.jp/kegg-bin/show_pathway?ko05100+K18985
ko04550	Signaling pathways regulating pluripotency of stem cells	P35226 P49841	2	http://www.kegg.jp/kegg-bin/show_pathway?ko04550+K11459+K03083
ko05206	MicroRNAs in cancer	P35226	1	http://www.kegg.jp/kegg-bin/show_pathway?ko05206+K11459
ko05030	Cocaine addiction	Q00535	1	http://www.kegg.jp/kegg-bin/show_pathway?ko05030+K02090
ko00230	Purine metabolism	Q7LG56	1	http://www.kegg.jp/kegg-bin/show_pathway?ko00230+K10808
ko00240	Pyrimidine metabolism	Q7LG56	1	http://www.kegg.jp/kegg-bin/show_pathway?ko00240+K10808
ko00480	Glutathione metabolism	Q7LG56	1	http://www.kegg.jp/kegg-bin/show_pathway?ko00480+K10808
ko00983	Drug metabolism - other enzymes	Q7LG56	1	http://www.kegg.jp/kegg-bin/show_pathway?ko00983+K10808
ko00010	Glycolysis / Gluconeogenesis	Q01813	1	http://www.kegg.jp/kegg-bin/show_pathway?ko00010+K00850
ko00030	Pentose phosphate pathway	Q01813	1	http://www.kegg.jp/kegg-bin/show_pathway?ko00030+K00850
ko00052	Galactose metabolism	Q01813	1	http://www.kegg.jp/kegg-bin/show_pathway?ko00052+K00850
ko01230	Biosynthesis of amino acids	Q01813	1	http://www.kegg.jp/kegg-bin/show_pathway?ko01230+K00850
ko03018	RNA degradation	Q01813	1	http://www.kegg.jp/kegg-bin/show_pathway?ko03018+K00850
ko04066	HIF-1 signaling pathway	Q01813	1	http://www.kegg.jp/kegg-bin/show_pathway?ko04066+K00850
ko04919	Thyroid hormone signaling pathway	Q01813 P49841	2	http://www.kegg.jp/kegg-bin/show_pathway?ko04919+K00850+K03083
ko05230	Central carbon metabolism in cancer	Q01813	1	http://www.kegg.jp/kegg-bin/show_pathway?ko05230+K00850
ko01521	EGFR tyrosine kinase inhibitor resistance	P49841	1	http://www.kegg.jp/kegg-bin/show_pathway?ko01521+K03083
ko04062	Chemokine signaling pathway	P49841	1	http://www.kegg.jp/kegg-bin/show_pathway?ko04062+K03083
ko04110	Cell cycle	P49841	1	http://www.kegg.jp/kegg-bin/show_pathway?ko04110+K03083
ko04150	mTOR signaling pathway	P49841	1	http://www.kegg.jp/kegg-bin/show_pathway?ko04150+K03083
ko04151	PI3K-Akt signaling pathway	P49841	1	http://www.kegg.jp/kegg-bin/show_pathway?ko04151+K03083
ko04310	Wnt signaling pathway	P49841	1	http://www.kegg.jp/kegg-bin/show_pathway?ko04310+K03083
ko04340	Hedgehog signaling pathway	P49841	1	http://www.kegg.jp/kegg-bin/show_pathway?ko04340+K03083
ko04341	Hedgehog signaling pathway - fly	P49841	1	http://www.kegg.jp/kegg-bin/show_pathway?ko04341+K03083
ko04510	Focal adhesion	P49841	1	http://www.kegg.jp/kegg-bin/show_pathway?ko04510+K03083
ko04662	B cell receptor signaling pathway	P49841	1	http://www.kegg.jp/kegg-bin/show_pathway?ko04662+K03083
ko04711	Circadian rhythm - fly	P49841	1	http://www.kegg.jp/kegg-bin/show_pathway?ko04711+K03083
ko04722	Neurotrophin signaling pathway	P49841 Q9ULH0	2	http://www.kegg.jp/kegg-bin/show_pathway?ko04722+K03083+K12460
ko04916	Melanogenesis	P49841	1	http://www.kegg.jp/kegg-bin/show_pathway?ko04916+K03083
ko04917	Prolactin signaling pathway	P49841	1	http://www.kegg.jp/kegg-bin/show_pathway?ko04917+K03083
ko05215	Prostate cancer	P49841	1	http://www.kegg.jp/kegg-bin/show_pathway?ko05215+K03083

## Sheet: enrichment
Map ID	Map Name	#Diff	P_Value	FDR	Over/Under	DiffSeqs
ko04138	Autophagy - yeast	5	0.000509619	0.0968276	Over	Q9Y217 Q9H269 Q96AX1 Q9P253 Q9H270
ko04932	Non-alcoholic fatty liver disease	6	0.0013965	0.105592	Over	O43741 P56181 O43181 P49821 P55210 P49841
ko05217	Basal cell carcinoma	2	0.00166725	0.105592	Over	Q92466 P49841
ko04392	Hippo signaling pathway - multiple species	2	0.00580008	0.265928	Over	Q13188 Q9UGP4
ko05202	Transcriptional misregulation in cancer	4	0.00920941	0.265928	Over	Q92466 Q92733 P35226 P61244
ko04360	Axon guidance	4	0.00972686	0.265928	Over	O75044 P16333 Q00535 P49841
ko05224	Breast cancer	3	0.00979735	0.265928	Over	Q92466 Q00653 P49841
ko04723	Retrograde endocannabinoid signaling	4	0.0145553	0.345689	Over	Q14573 P56181 O43181 P49821
ko04390	Hippo signaling pathway	3	0.0174375	0.35919	Over	Q13188 Q9UGP4 P49841
ko05010	Alzheimer disease	7	0.0195606	0.35919	Over	Q14573 P56181 O43181 P49821 P55210 Q00535 P49841
ko05022	Pathways of neurodegeneration - multiple diseases	8	0.0207952	0.35919	Over	Q14573 P56181 O43181 P49821 Q9UHD2 P55210 Q00535 P49841
ko05132	Salmonella infection	6	0.0227425	0.360089	Over	P55210 Q9H269 Q96AX1 Q9P253 Q96JJ3 Q9H270
ko04070	Phosphatidylinositol signaling system	3	0.0290847	0.372505	Over	Q14573 Q9Y217 Q9BTU6
ko05169	Epstein-Barr virus infection	5	0.0294328	0.372505	Over	Q92466 P01911 Q9UHD2 Q00653 P79483
ko05332	Graft-versus-host disease	2	0.0305561	0.372505	Over	P01911 P79483
ko04940	Type I diabetes mellitus	2	0.0333294	0.372505	Over	P01911 P79483
ko04550	Signaling pathways regulating pluripotency of stem cells	2	0.0333294	0.372505	Over	P35226 P49841
ko05321	Inflammatory bowel disease	2	0.0361973	0.382082	Over	P01911 P79483
ko00680	Methane metabolism	2	0.0422054	0.398224	Over	P10768 Q01813
ko04922	Glucagon signaling pathway	3	0.0439641	0.398224	Over	O43741 Q14573 Q01813
ko04115	p53 signaling pathway	2	0.04534	0.398224	Over	Q92466 Q7LG56
ko04514	Cell adhesion molecules	3	0.047699	0.398224	Over	P01911 Q92896 P79483
ko04657	IL-17 signaling pathway	2	0.048558	0.398224	Over	Q9UHD2 P49841
ko05213	Endometrial cancer	2	0.0518567	0.398224	Over	Q92466 P49841
ko04214	Apoptosis - fly	2	0.0552334	0.398224	Over	Q13188 P55210
ko04391	Hippo signaling pathway - fly	2	0.0552334	0.398224	Over	Q13188 Q9UGP4
ko00051	Fructose and mannose metabolism	2	0.0586857	0.398224	Over	Q8N0W3 Q01813
ko05310	Asthma	2	0.0586857	0.398224	Over	P01911 P79483
ko04672	Intestinal immune network for IgA production	2	0.0622109	0.406038	Over	P01911 P79483
ko04711	Circadian rhythm - fly	1	0.0641112	0.406038	Over	P49841
ko04611	Platelet activation	3	0.0686007	0.420456	Over	Q14573 O00161 Q86UX7
ko04742	Taste transduction	1	0.0764376	0.451793	Over	Q14573
ko05320	Autoimmune thyroid disease	2	0.0808471	0.451793	Over	P01911 P79483
ko05330	Allograft rejection	2	0.0808471	0.451793	Over	P01911 P79483
ko05134	Legionellosis	2	0.0887301	0.45388	Over	P55210 Q00653
ko00562	Inositol phosphate metabolism	2	0.0968316	0.45388	Over	Q9Y217 Q9BTU6
ko04658	Th1 and Th2 cell differentiation	2	0.0968316	0.45388	Over	P01911 P79483
ko04910	Insulin signaling pathway	3	0.0982115	0.45388	Over	O43741 Q9BX66 P49841
ko05167	Kaposi sarcoma-associated herpesvirus infection	3	0.100882	0.45388	Over	Q14573 Q9UHD2 P49841
ko05210	Colorectal cancer	2	0.100959	0.45388	Over	Q92466 P49841
ko05020	Prion disease	5	0.104363	0.45388	Over	Q14573 P56181 O43181 P49821 P49841
ko05226	Gastric cancer	2	0.105135	0.45388	Over	Q92466 P49841
ko04934	Cushing syndrome	2	0.109358	0.45388	Over	Q14573 P49841
ko05200	Pathways in cancer	5	0.111456	0.45388	Over	Q92466 P55210 Q00653 P61244 P49841
ko04710	Circadian rhythm	1	0.112463	0.45388	Over	O43741
ko04341	Hedgehog signaling pathway - fly	1	0.112463	0.45388	Over	P49841
ko04714	Thermogenesis	4	0.114285	0.45388	Over	O43741 P56181 O43181 P49821
ko05164	Influenza A	3	0.114664	0.45388	Over	P01911 Q9UHD2 P79483
ko04012	ErbB signaling pathway	2	0.117935	0.4573	Over	P16333 P49841
ko05131	Shigellosis	4	0.123176	0.462364	Over	Q14573 Q9UHD2 Q96JJ3 P49841
ko04625	C-type lectin receptor signaling pathway	2	0.131104	0.462364	Over	Q14573 Q00653
ko05222	Small cell lung cancer	2	0.131104	0.462364	Over	Q92466 P61244
ko04659	Th17 cell differentiation	2	0.131104	0.462364	Over	P01911 P79483
ko04660	T cell receptor signaling pathway	2	0.140065	0.462364	Over	P16333 P49841
ko00190	Oxidative phosphorylation	3	0.144189	0.462364	Over	P56181 O43181 P49821
ko04612	Antigen processing and presentation	2	0.144595	0.462364	Over	P01911 P79483
ko04340	Hedgehog signaling pathway	1	0.147099	0.462364	Over	P49841
ko05166	Human T-cell leukemia virus 1 infection	3	0.147272	0.462364	Over	P01911 Q00653 P79483
ko04935	Growth hormone synthesis, secretion and action	2	0.149155	0.462364	Over	Q14573 P49841
ko04010	MAPK signaling pathway	3	0.150376	0.462364	Over	Q13188 Q00653 P61244
ko04728	Dopaminergic synapse	2	0.153745	0.462364	Over	Q14573 P49841
ko04640	Hematopoietic cell lineage	2	0.153745	0.462364	Over	P01911 P79483
ko05323	Rheumatoid arthritis	2	0.153745	0.462364	Over	P01911 P79483
ko05030	Cocaine addiction	1	0.158345	0.462364	Over	Q00535
ko05135	Yersinia infection	3	0.166207	0.462364	Over	Q9UHD2 Q96JJ3 P49841
ko05140	Leishmaniasis	2	0.167675	0.462364	Over	P01911 P79483
ko04919	Thyroid hormone signaling pathway	2	0.167675	0.462364	Over	Q01813 P49841
ko00900	Terpenoid backbone biosynthesis	1	0.169445	0.462364	Over	Q13907
ko04371	Apelin signaling pathway	2	0.172367	0.462364	Over	O43741 Q14573
ko05163	Human cytomegalovirus infection	3	0.175937	0.462364	Over	Q14573 Q9UHD2 P49841
ko05416	Viral myocarditis	2	0.177081	0.462364	Over	P01911 P79483
ko04722	Neurotrophin signaling pathway	2	0.177081	0.462364	Over	P49841 Q9ULH0
ko00600	Sphingolipid metabolism	1	0.1804	0.462364	Over	P07602
ko05150	Staphylococcus aureus infection	2	0.181815	0.462364	Over	P01911 P79483
ko05168	Herpes simplex virus 1 infection	3	0.182512	0.462364	Over	P01911 Q9UHD2 P79483
ko04921	Oxytocin signaling pathway	2	0.186568	0.466084	Over	O43741 Q14573
ko05216	Thyroid cancer	1	0.191212	0.466084	Over	Q92466
ko04931	Insulin resistance	2	0.19134	0.466084	Over	O43741 P49841
ko05145	Toxoplasmosis	2	0.196128	0.4717	Over	P01911 P79483
ko04927	Cortisol synthesis and secretion	1	0.201884	0.479474	Over	Q14573
ko04152	AMPK signaling pathway	2	0.205749	0.48262	Over	O43741 Q01813
ko05322	Systemic lupus erythematosus	2	0.215422	0.499148	Over	P01911 P79483
ko02010	ABC transporters	1	0.23307	0.525043	Over	O94911
ko04215	Apoptosis - multiple species	1	0.23307	0.525043	Over	P55210
ko05162	Measles	2	0.234888	0.525043	Over	Q9UHD2 P49841
ko04210	Apoptosis	2	0.244663	0.53945	Over	Q14573 P55210
ko05014	Amyotrophic lateral sclerosis	5	0.247011	0.53945	Over	Q14573 P56181 O43181 P49821 Q9UHD2
ko00052	Galactose metabolism	1	0.25319	0.543223	Over	Q01813
ko05225	Hepatocellular carcinoma	2	0.254457	0.543223	Over	Q92466 P49841
ko04911	Insulin secretion	1	0.263053	0.545576	Over	Q14573
ko04929	GnRH secretion	1	0.263053	0.545576	Over	Q14573
ko05160	Hepatitis C	2	0.264261	0.545576	Over	Q9UHD2 P49841
ko05161	Hepatitis B	2	0.269165	0.545576	Over	Q92466 Q9UHD2
ko04924	Renin secretion	1	0.272788	0.545576	Over	Q14573
ko05218	Melanoma	1	0.272788	0.545576	Over	Q92466
ko04623	Cytosolic DNA-sensing pathway	1	0.282395	0.553146	Over	Q9UHD2
ko00030	Pentose phosphate pathway	1	0.282395	0.553146	Over	Q01813
ko04622	RIG-I-like receptor signaling pathway	1	0.291878	0.565794	Over	Q9UHD2
ko05012	Parkinson disease	4	0.294809	0.565794	Over	Q14573 P56181 O43181 P49821
ko04918	Thyroid hormone synthesis	1	0.319588	0.572027	Over	Q14573
ko04970	Salivary secretion	1	0.319588	0.572027	Over	Q14573
ko04971	Gastric acid secretion	1	0.319588	0.572027	Over	Q14573
ko04130	SNARE interactions in vesicular transport	1	0.319588	0.572027	Over	O00161
ko05340	Primary immunodeficiency	1	0.319588	0.572027	Over	B9A064
ko04917	Prolactin signaling pathway	1	0.319588	0.572027	Over	P49841
ko04621	NOD-like receptor signaling pathway	2	0.322928	0.572027	Over	Q14573 Q9UHD2
ko04713	Circadian entrainment	1	0.328585	0.572027	Over	Q14573
ko04730	Long-term depression	1	0.328585	0.572027	Over	Q14573
ko03420	Nucleotide excision repair	1	0.328585	0.572027	Over	Q92466
ko04720	Long-term potentiation	1	0.337464	0.572027	Over	Q14573
ko04213	Longevity regulating pathway - multiple species	1	0.346227	0.572027	Over	O43741
ko04920	Adipocytokine signaling pathway	1	0.346227	0.572027	Over	O43741
ko04925	Aldosterone synthesis and secretion	1	0.346227	0.572027	Over	Q14573
ko04972	Pancreatic secretion	1	0.346227	0.572027	Over	Q14573
ko04916	Melanogenesis	1	0.346227	0.572027	Over	P49841
ko04750	Inflammatory mediator regulation of TRP channels	1	0.371835	0.576464	Over	Q14573
ko05223	Non-small cell lung cancer	1	0.371835	0.576464	Over	Q92466
ko04211	Longevity regulating pathway	1	0.380149	0.576464	Over	O43741
ko00564	Glycerophospholipid metabolism	1	0.380149	0.576464	Over	P48651
ko04724	Glutamatergic synapse	1	0.380149	0.576464	Over	Q14573
ko04725	Cholinergic synapse	1	0.380149	0.576464	Over	Q14573
ko05214	Glioma	1	0.380149	0.576464	Over	Q92466
ko04620	Toll-like receptor signaling pathway	1	0.380149	0.576464	Over	Q9UHD2
ko04928	Parathyroid hormone synthesis, secretion and action	1	0.388354	0.576464	Over	Q14573
ko04361	Axon regeneration	1	0.388354	0.576464	Over	Q70E73
ko04137	Mitophagy - animal	1	0.388354	0.576464	Over	Q9UHD2
ko04668	TNF signaling pathway	1	0.388354	0.576464	Over	P55210
ko00240	Pyrimidine metabolism	1	0.388354	0.576464	Over	Q7LG56
ko05410	Hypertrophic cardiomyopathy	1	0.396452	0.583922	Over	O43741
ko05212	Pancreatic cancer	1	0.404444	0.58465	Over	Q92466
ko04912	GnRH signaling pathway	1	0.412332	0.58465	Over	Q14573
ko05211	Renal cell carcinoma	1	0.412332	0.58465	Over	Q92733
ko05133	Pertussis	1	0.412332	0.58465	Over	P55210
ko05215	Prostate cancer	1	0.412332	0.58465	Over	P49841
ko00520	Amino sugar and nucleotide sugar metabolism	1	0.420116	0.586683	Over	Q8N0W3
ko00480	Glutathione metabolism	1	0.427799	0.586683	Over	Q7LG56
ko05230	Central carbon metabolism in cancer	1	0.427799	0.586683	Over	Q01813
ko04310	Wnt signaling pathway	1	0.427799	0.586683	Over	P49841
ko04540	Gap junction	1	0.435381	0.586683	Over	Q14573
ko04726	Serotonergic synapse	1	0.435381	0.586683	Over	Q14573
ko01521	EGFR tyrosine kinase inhibitor resistance	1	0.435381	0.586683	Over	P49841
ko01110	Biosynthesis of secondary metabolites	2	0.438854	0.587198	Under	Q13907 Q01813
ko05220	Chronic myeloid leukemia	1	0.442863	0.58842	Over	Q92466
ko04270	Vascular smooth muscle contraction	1	0.457536	0.603693	Over	Q14573
ko03320	PPAR signaling pathway	1	0.464729	0.608955	Over	Q9BX66
ko04110	Cell cycle	1	0.471827	0.614022	Over	P49841
ko04520	Adherens junction	1	0.485746	0.627835	Over	Q9BX66
ko03018	RNA degradation	1	0.492569	0.632352	Over	Q01813
ko04114	Oocyte meiosis	1	0.499303	0.63245	Over	Q14573
ko04915	Estrogen signaling pathway	1	0.499303	0.63245	Over	Q14573
ko04068	FoxO signaling pathway	1	0.505948	0.636623	Over	O43741
ko04064	NF-kappa B signaling pathway	1	0.518978	0.644483	Over	Q00653
ko00983	Drug metabolism - other enzymes	1	0.518978	0.644483	Over	Q7LG56
ko04380	Osteoclast differentiation	1	0.525366	0.648179	Over	Q00653
ko00010	Glycolysis / Gluconeogenesis	1	0.531669	0.651724	Over	Q01813
ko04662	B cell receptor signaling pathway	1	0.53789	0.654213	Over	P49841
ko04022	cGMP-PKG signaling pathway	1	0.544029	0.654213	Over	Q14573
ko03008	Ribosome biogenesis in eukaryotes	1	0.544029	0.654213	Over	Q13823
ko05100	Bacterial invasion of epithelial cells	1	0.550088	0.657338	Over	Q96JJ3
ko04066	HIF-1 signaling pathway	1	0.556067	0.66033	Over	Q01813
ko01230	Biosynthesis of amino acids	1	0.561968	0.663192	Over	Q01813
ko00230	Purine metabolism	1	0.579209	0.679319	Over	Q7LG56
ko04150	mTOR signaling pathway	1	0.601159	0.700737	Over	P49841
ko04218	Cellular senescence	1	0.611705	0.708683	Over	Q14573
ko05206	MicroRNAs in cancer	1	0.616875	0.710341	Over	P35226
ko04140	Autophagy - animal	1	0.621977	0.711901	Over	Q9UHD2
ko04020	Calcium signaling pathway	1	0.627011	0.713366	Over	Q14573
ko01200	Carbon metabolism	2	0.651064	0.736323	Over	P10768 Q01813
ko05152	Tuberculosis	2	0.65963	0.741596	Over	P01911 P79483
ko05170	Human immunodeficiency virus 1 infection	2	0.673868	0.753146	Over	Q14573 Q9UHD2
ko04145	Phagosome	2	0.689295	0.765883	Over	P01911 P79483
ko05130	Pathogenic Escherichia coli infection	2	0.701827	0.775274	Over	P55210 P16333
ko01120	Microbial metabolism in diverse environments	2	0.720165	0.785503	Over	P10768 Q01813
ko04151	PI3K-Akt signaling pathway	1	0.724138	0.785503	Under	P49841
ko04144	Endocytosis	1	0.726556	0.785503	Under	O43150
ko05171	Coronavirus disease - COVID-19	1	0.727623	0.785503	Under	Q9UHD2
ko05016	Huntington disease	3	0.743268	0.797858	Over	P56181 O43181 P49821
ko04530	Tight junction	1	1	1	Under	O43741
ko01100	Metabolic pathways	11	1	1	Under	P48651 P56181 O43181 Q13907 Q8N0W3 P10768 Q9Y217 P49821 Q9BTU6 Q7LG56 Q01813
ko05017	Spinocerebellar ataxia	1	1	1	Under	Q14573
ko05205	Proteoglycans in cancer	1	1	1	Under	Q14573
ko04120	Ubiquitin mediated proteolysis	1	1	1	Under	Q92466
ko04666	Fc gamma R-mediated phagocytosis	1	1	1	Under	O43150
ko03040	Spliceosome	1	1	1	Under	Q15428
ko04014	Ras signaling pathway	1	1	1	Under	Q9UHD2
ko05165	Human papillomavirus infection	2	1	1	Under	Q9UHD2 P49841
ko04142	Lysosome	1	1	1	Under	P07602
ko05203	Viral carcinogenesis	1	1	1	Under	Q00653
ko04062	Chemokine signaling pathway	1	1	1	Over	P49841
ko04510	Focal adhesion	1	1	1	Under	P49841
